# Supplementary material for: Characteristics of adverse reactions of three anti-glioma drugs in WHO-VigiAccess
Source: Front Pharmacol. 2024 Oct 24;15:1485067. doi: 10.3389/fphar.2024.1485067 (PMC11540626; doi:10.3389/fphar.2024.1485067)
Supplement: Supplementary file 1 [file DataSheet1.ZIP]

Archive with 18 entries (17 files):
- 胶质瘤/
- 胶质瘤/Avastin_2024-07-30log.csv
- 胶质瘤/Avastin_2024-07-30rawdata.xls
- 胶质瘤/Avastin_WHO_Database_Soc&Pts_2024-07-30.csv
- 胶质瘤/Berubicin_2024-07-30log.csv
- 胶质瘤/Berubicin_2024-07-30rawdata.xls
- 胶质瘤/Berubicin_WHO_Database_Soc&Pts_2024-07-30.csv
- 胶质瘤/RoR&PRRdata_pt_2024-07-30_avastin.xlsx
- 胶质瘤/RoR&PRRdata_pt_2024-07-30_berubicin.xlsx
- 胶质瘤/RoR&PRRdata_pt_2024-07-30_temozolomide.xlsx
- 胶质瘤/RoR&PRRdata_soc_2024-07-30_avastin.xlsx
- 胶质瘤/RoR&PRRdata_soc_2024-07-30_berubicin.xlsx
- 胶质瘤/RoR&PRRdata_soc_2024-07-30_temozolomide.xlsx
- 胶质瘤/Temozolomide_2024-07-30log.csv
- 胶质瘤/Temozolomide_2024-07-30rawdata.xls
- 胶质瘤/Temozolomide_WHO_Database_Soc&Pts_2024-07-30.csv
- 胶质瘤/rate0.0005_num20_different_pt.csv
- 胶质瘤/rate0.0005_num20_same_pt.csv
