# Supplementary material for: Characteristics of adverse reactions of three anti-glioma drugs in WHO-VigiAccess
Source: Front Pharmacol. 2024 Oct 24;15:1485067. doi: 10.3389/fphar.2024.1485067 (PMC11540626; doi:10.3389/fphar.2024.1485067)
Supplement: Supplementary file 1 [file DataSheet1.ZIP › 胶质瘤/Avastin_2024-07-30log.csv]

Description	SocId	Count	drug_id
Blood and lymphatic system disorders	68L5v0Pix0RdkCVd2L9TRWnf0sJ06q1bvdj4Nl6LGx4=	1240	NdAGrWGbdBSCJ/ezbPWx5Tz/UvN421w4Y+POn0weU0Y=
Cardiac disorders	fkABFfPVFjDhTq+jWkVCZ3E2gZ6ZmKO/sgYmWa30Oiw=	2890	NdAGrWGbdBSCJ/ezbPWx5Tz/UvN421w4Y+POn0weU0Y=
Congenital familial and genetic disorders	/RH5PHaxmfxmkPTWaMS5H7F3wpqJVBXb2EowPALvsgA=	157	NdAGrWGbdBSCJ/ezbPWx5Tz/UvN421w4Y+POn0weU0Y=
Ear and labyrinth disorders	PLMW+dcBFqn/nFx3vOarSu6TSHqgAqCMU51+hJsmJV8=	867	NdAGrWGbdBSCJ/ezbPWx5Tz/UvN421w4Y+POn0weU0Y=
Endocrine disorders	hCyB6FSxCn0+ZRCZiGxAbaLLZ9Qqr9v4NnL28pSxwu4=	193	NdAGrWGbdBSCJ/ezbPWx5Tz/UvN421w4Y+POn0weU0Y=
Eye disorders	wqcxBl3Ii3m/FbF4Ptdx9rSzjmmcReLH6hrCHfA6DPE=	2384	NdAGrWGbdBSCJ/ezbPWx5Tz/UvN421w4Y+POn0weU0Y=
Gastrointestinal disorders	EfMkUEtodNqBuklhwioN/kteYWui324n4pcey0dS4vI=	12894	NdAGrWGbdBSCJ/ezbPWx5Tz/UvN421w4Y+POn0weU0Y=
General disorders and administration site conditions	dQqITS9rrVcNUWbTkt4gygME3yHvUuzqrK6VCRbwhUM=	15685	NdAGrWGbdBSCJ/ezbPWx5Tz/UvN421w4Y+POn0weU0Y=
Hepatobiliary disorders	bvwnLhTGuNU9JwDB7FN6pm0scM2tkTLEkMep2ol4X8g=	3760	NdAGrWGbdBSCJ/ezbPWx5Tz/UvN421w4Y+POn0weU0Y=
Immune system disorders	JabctG7YwTyXJtS5BWJtOPyZfyYLM3X26pN+xT7qWYM=	2055	NdAGrWGbdBSCJ/ezbPWx5Tz/UvN421w4Y+POn0weU0Y=
Infections and infestations	WYsZlcxfHlPpUNzLllsh8aLaeiirMUqP6VTGksVGtjQ=	1834	NdAGrWGbdBSCJ/ezbPWx5Tz/UvN421w4Y+POn0weU0Y=
Injury poisoning and procedural complications	iYXrPBpIuNqZ20aXucppgL16wsnATMMII5XxXC+E1Ws=	3459	NdAGrWGbdBSCJ/ezbPWx5Tz/UvN421w4Y+POn0weU0Y=
Investigations	EtV0gpT/W4/3vN7K3+/a9N2XU83RiR7EDXP2UHLHDNA=	10401	NdAGrWGbdBSCJ/ezbPWx5Tz/UvN421w4Y+POn0weU0Y=
Metabolism and nutrition disorders	atEzvVINugInIqwZE362CGPL0B8mvciZggFp+lvxpQo=	2580	NdAGrWGbdBSCJ/ezbPWx5Tz/UvN421w4Y+POn0weU0Y=
Musculoskeletal and connective tissue disorders	LOpjMSqgXDmMmPNlxnTbbsCkaz2r6ndqmbIvYk++n/A=	29426	NdAGrWGbdBSCJ/ezbPWx5Tz/UvN421w4Y+POn0weU0Y=
Neoplasms benign malignant and unspecified incl cysts and polyps	um0e+4sJ6rouS59noIKhHgSGD1fqBqCNE4gPdj4ctak=	629	NdAGrWGbdBSCJ/ezbPWx5Tz/UvN421w4Y+POn0weU0Y=
Nervous system disorders	BZ5TQlQ5whobzwJM6Pn59sKRpqxxPTr70T+lMCMbvro=	13507	NdAGrWGbdBSCJ/ezbPWx5Tz/UvN421w4Y+POn0weU0Y=
Pregnancy puerperium and perinatal conditions	WRMO5id3GDDI4lmCt0yFXQ7nJ6Ck1fH5SJGanT9Um5U=	93	NdAGrWGbdBSCJ/ezbPWx5Tz/UvN421w4Y+POn0weU0Y=
Product issues	FcrowuGVDnS5OFDGESFjdiJoGcH4Kaj5I1imJ1VB9Io=	1126	NdAGrWGbdBSCJ/ezbPWx5Tz/UvN421w4Y+POn0weU0Y=
Psychiatric disorders	NOXIC18Hfvhjwe1N2NlgyRPg6c79nIIaoF7Z9FoqmgQ=	5344	NdAGrWGbdBSCJ/ezbPWx5Tz/UvN421w4Y+POn0weU0Y=
Renal and urinary disorders	AGeGww29nKz7FF4kfwIUkBimG2kmXGK2czgRlbhSUvg=	3643	NdAGrWGbdBSCJ/ezbPWx5Tz/UvN421w4Y+POn0weU0Y=
Reproductive system and breast disorders	VGBC3loxnBSfcjKS+R7pervN+RwH9uQILJlb+2HiQQY=	1282	NdAGrWGbdBSCJ/ezbPWx5Tz/UvN421w4Y+POn0weU0Y=
Respiratory thoracic and mediastinal disorders	415eTO+Tsst+TS/ajxRK7eYXqpD6oRvZRkhDE+ck/AM=	4334	NdAGrWGbdBSCJ/ezbPWx5Tz/UvN421w4Y+POn0weU0Y=
Skin and subcutaneous tissue disorders	6wj2YmhP37mdhRANGgvBIL8W0fRbmViymryNkIfZY8U=	13063	NdAGrWGbdBSCJ/ezbPWx5Tz/UvN421w4Y+POn0weU0Y=
Social circumstances	4ol2e0uEQSD5RctlB24YB8gsjLMlUIW5I1vMsu99X58=	363	NdAGrWGbdBSCJ/ezbPWx5Tz/UvN421w4Y+POn0weU0Y=
Surgical and medical procedures	jmMbcmrWuUc8aHWq8YWKXR9596ACV7g4tiGj8J3qA8s=	491	NdAGrWGbdBSCJ/ezbPWx5Tz/UvN421w4Y+POn0weU0Y=
Vascular disorders	DyRyYIBYT13pnEpK4Fl/2eqavyb/X1XK98cs+YA6jN4=	2082	NdAGrWGbdBSCJ/ezbPWx5Tz/UvN421w4Y+POn0weU0Y=
