# Supplementary material for: Characteristics of adverse reactions of three anti-glioma drugs in WHO-VigiAccess
Source: Front Pharmacol. 2024 Oct 24;15:1485067. doi: 10.3389/fphar.2024.1485067 (PMC11540626; doi:10.3389/fphar.2024.1485067)
Supplement: Supplementary file 1 [file DataSheet1.ZIP › 胶质瘤/Avastin_2024-07-30rawdata.xls]

## Sheet: ageGroup
Description	Count
0 - 27 days	20
28 days to 23 months	20
2 - 11 years	55
12 - 17 years	75
18 - 44 years	5218
45 - 64 years	31872
65 - 74 years	19337
≥ 75 years	10922
Unknown	12811

## Sheet: Continent
Description	Count
Africa	639
Americas	22637
Asia	20662
Europe	31640
Oceania	4752

## Sheet: Sex
Description	Count
Female	40379
Male	36734
Unknown	3217

## Sheet: Year
Description	Count
2024	1343
2023	2020
2022	1958
2021	2836
2020	2923
2019	5694
2018	4107
2017	3526
2016	3833
2015	4203
2014	4223
2013	2601
2012	2838
2011	5089
2010	3411
2009	2719
2008	3006
2007	242
2006	2121
2005	2515
2004	1763
2003	1318
2002	1016
2001	976
2000	4252
1999	869
1998	1311
1997	790
1996	1160
1995	759
1994	1507
1993	675
1992	1628
1991	628
1990	378
1989	83
1988	5
1987	4
