# Supplementary material for: Characteristics of adverse reactions of three anti-glioma drugs in WHO-VigiAccess
Source: Front Pharmacol. 2024 Oct 24;15:1485067. doi: 10.3389/fphar.2024.1485067 (PMC11540626; doi:10.3389/fphar.2024.1485067)
Supplement: Supplementary file 1 [file DataSheet1.ZIP › 胶质瘤/Berubicin_2024-07-30log.csv]

Description	SocId	Count	drug_id
Blood and lymphatic system disorders	cE7Ia5msLbxWa+B6vOj+CbfeysAWONlY6MRkHXIzruQ=	14368	yErAGUDeNmQKmv6TwYAKI+I9DQJrP04xAUy/D0z+0YM=
Cardiac disorders	8kVcH6pe8GWztFpuyTySz/Gmb0FGVsmwsXDpngb1N7s=	1508	yErAGUDeNmQKmv6TwYAKI+I9DQJrP04xAUy/D0z+0YM=
Congenital familial and genetic disorders	zux0Kxt+dQIQB2v6hjvQgSb5EBk9UFrNJWOZrAWGcjk=	43	yErAGUDeNmQKmv6TwYAKI+I9DQJrP04xAUy/D0z+0YM=
Ear and labyrinth disorders	OmCuyb3mwvQfx2ebl0tE47mw0hodZ+0+yWemt2q9uJA=	138	yErAGUDeNmQKmv6TwYAKI+I9DQJrP04xAUy/D0z+0YM=
Endocrine disorders	fwQ2DO+ZSgR3waae50fvgLk8SsCynGPcdSj/CgL0F3o=	81	yErAGUDeNmQKmv6TwYAKI+I9DQJrP04xAUy/D0z+0YM=
Eye disorders	WtkhqTLEumOFWPIbvADTa4xUYWUcL7KJT/kZ2ToHigM=	211	yErAGUDeNmQKmv6TwYAKI+I9DQJrP04xAUy/D0z+0YM=
Gastrointestinal disorders	6pgfL919byG+I+vnsQE6JOD1dM1UJUtD+/XSLRdKbMk=	5889	yErAGUDeNmQKmv6TwYAKI+I9DQJrP04xAUy/D0z+0YM=
General disorders and administration site conditions	+9hH0hpkD3NN/IQV9XdqvapigTQNkzF7obltPhVxNhM=	4720	yErAGUDeNmQKmv6TwYAKI+I9DQJrP04xAUy/D0z+0YM=
Hepatobiliary disorders	KNR7iIsk8tX9nWebIO8jX6P6zZvLnWUCWNaJXQLIxwE=	1025	yErAGUDeNmQKmv6TwYAKI+I9DQJrP04xAUy/D0z+0YM=
Immune system disorders	JHjhPfRKZ7KGWDZr1Wt1MDtMrm676Nony5brg0mIXPU=	246	yErAGUDeNmQKmv6TwYAKI+I9DQJrP04xAUy/D0z+0YM=
Infections and infestations	AF3c/4IHVeX5+oecSNSu7QHmAiy71XIxJf6tCcujlQA=	1558	yErAGUDeNmQKmv6TwYAKI+I9DQJrP04xAUy/D0z+0YM=
Injury poisoning and procedural complications	+y0mvD5ajai3bExnv8jn79H0yVvfHtrVH3Zfnapv1sw=	500	yErAGUDeNmQKmv6TwYAKI+I9DQJrP04xAUy/D0z+0YM=
Investigations	aOeJIot9M4/DNU9VBsFupK6zimxTi0qIeiQ4yDUn9N4=	5403	yErAGUDeNmQKmv6TwYAKI+I9DQJrP04xAUy/D0z+0YM=
Metabolism and nutrition disorders	K1b1MhqRWd0EEsHtA9zrMPCFtaF2vuFn0/S/BQPeB+Q=	1022	yErAGUDeNmQKmv6TwYAKI+I9DQJrP04xAUy/D0z+0YM=
Musculoskeletal and connective tissue disorders	BUYb9wvenlky9lUG15dapvssC4ed706sgfIDDFc/eis=	684	yErAGUDeNmQKmv6TwYAKI+I9DQJrP04xAUy/D0z+0YM=
Neoplasms benign malignant and unspecified incl cysts and polyps	C0Nic5kAYzDQIy8UhB9V2hkK9fHXH4sN4uPMQbcYqYs=	1042	yErAGUDeNmQKmv6TwYAKI+I9DQJrP04xAUy/D0z+0YM=
Nervous system disorders	FIyjXeldTRjYhbeqJ+xI8JvGeuhBfHFiGDOF6cnPusw=	1785	yErAGUDeNmQKmv6TwYAKI+I9DQJrP04xAUy/D0z+0YM=
Pregnancy puerperium and perinatal conditions	g0o2G08DTn2N6BQBdB/QLxCB2wjcL3m4HaZwQDivznU=	75	yErAGUDeNmQKmv6TwYAKI+I9DQJrP04xAUy/D0z+0YM=
Product issues	hgQqrNtimkCPYGD8ny/fz00rKRYmYY5fHBgrjGtkCYE=	12	yErAGUDeNmQKmv6TwYAKI+I9DQJrP04xAUy/D0z+0YM=
Psychiatric disorders	EoFDZbd6EpDDeAOWviZiRhFEJLS1AOmiOhDSOYAnS48=	371	yErAGUDeNmQKmv6TwYAKI+I9DQJrP04xAUy/D0z+0YM=
Renal and urinary disorders	ggFX7PRpr60NsgbrKgcfm1ubZBRhdylBn8A6xbC4uiY=	349	yErAGUDeNmQKmv6TwYAKI+I9DQJrP04xAUy/D0z+0YM=
Reproductive system and breast disorders	deapPNpTSr8TdmizynGdi453n8V+aqh2eE3qji6ovhQ=	138	yErAGUDeNmQKmv6TwYAKI+I9DQJrP04xAUy/D0z+0YM=
Respiratory thoracic and mediastinal disorders	0utj/UIvDv8JJPuanCoZthLEV3M6VqqKbefXsxRscfo=	1353	yErAGUDeNmQKmv6TwYAKI+I9DQJrP04xAUy/D0z+0YM=
Skin and subcutaneous tissue disorders	iiivEPLELf7WNccTPXa1r6csNiO+01z4ziuuWOnCcDs=	2806	yErAGUDeNmQKmv6TwYAKI+I9DQJrP04xAUy/D0z+0YM=
Social circumstances	mFbita+XD/I6/sKu2+YZb2aATzT2VJ7yf0wVXXxAMYU=	27	yErAGUDeNmQKmv6TwYAKI+I9DQJrP04xAUy/D0z+0YM=
Surgical and medical procedures	lOZ3KiTXXwv8TlmIsAuOq1MkJr+X7nJEHz+o0vcDqxM=	71	yErAGUDeNmQKmv6TwYAKI+I9DQJrP04xAUy/D0z+0YM=
Vascular disorders	Sg2lLuE9ESH2tG22zekBmLRQ7j25OTbcJtITeVgYmv8=	968	yErAGUDeNmQKmv6TwYAKI+I9DQJrP04xAUy/D0z+0YM=
