# Supplementary material for: Characteristics of adverse reactions of three anti-glioma drugs in WHO-VigiAccess
Source: Front Pharmacol. 2024 Oct 24;15:1485067. doi: 10.3389/fphar.2024.1485067 (PMC11540626; doi:10.3389/fphar.2024.1485067)
Supplement: Supplementary file 1 [file DataSheet1.ZIP › 胶质瘤/Berubicin_2024-07-30rawdata.xls]

## Sheet: ageGroup
Description	Count
0 - 27 days	26
28 days to 23 months	26
2 - 11 years	184
12 - 17 years	113
18 - 44 years	6298
45 - 64 years	16954
65 - 74 years	4577
≥ 75 years	926
Unknown	2429

## Sheet: Continent
Description	Count
Africa	251
Americas	1600
Asia	19223
Europe	10271
Oceania	188

## Sheet: Sex
Description	Count
Female	26443
Male	4262
Unknown	828

## Sheet: Year
Description	Count
2024	1948
2023	2717
2022	2223
2021	2104
2020	3759
2019	2326
2018	1684
2017	1793
2016	1821
2015	1808
2014	2527
2013	1064
2012	650
2011	917
2010	496
2009	483
2008	831
2007	54
2006	349
2005	236
2004	349
2003	482
2002	297
2001	75
2000	90
1999	71
1998	61
1997	44
1996	30
1995	19
1994	36
1993	18
1992	51
1991	21
1990	26
1989	10
1988	22
1987	11
1986	29
1985	1
