# Supplementary material for: Characteristics of adverse reactions of three anti-glioma drugs in WHO-VigiAccess
Source: Front Pharmacol. 2024 Oct 24;15:1485067. doi: 10.3389/fphar.2024.1485067 (PMC11540626; doi:10.3389/fphar.2024.1485067)
Supplement: Supplementary file 1 [file DataSheet1.ZIP › 胶质瘤/Berubicin_WHO_Database_Soc&Pts_2024-07-30.csv]

soc_code	soc_english	soc_chinese	hlt_code	hlt_english	hlt_chinese	hlgt_code	hlgt_english	hlgt_chinese	pt_code	pt_english	pt_chinese	Count
10005329	Blood and lymphatic system disorders	血液及淋巴系统疾病	10026847	Marrow depression and hypoplastic anaemias	骨髓抑制和增生不良性贫血	10002086	Anaemias nonhaemolytic and marrow depression	非溶血性贫血及骨髓抑制	10028584	Myelosuppression	骨髓抑制	6708
10005329	Blood and lymphatic system disorders	血液及淋巴系统疾病	10029355	Neutropenias	各种嗜中性白细胞减少症	10047954	White blood cell disorders	白血球类疾病	10029354	Neutropenia	中性粒细胞减少症	1942
10005329	Blood and lymphatic system disorders	血液及淋巴系统疾病	10024385	Leukopenias NEC	各种白细胞减少症（不另分类）	10047954	White blood cell disorders	白血球类疾病	10024384	Leukopenia	白细胞减少症	1536
10005329	Blood and lymphatic system disorders	血液及淋巴系统疾病	10029355	Neutropenias	各种嗜中性白细胞减少症	10047954	White blood cell disorders	白血球类疾病	10001507	Agranulocytosis	粒细胞缺乏症	1482
10005329	Blood and lymphatic system disorders	血液及淋巴系统疾病	10029355	Neutropenias	各种嗜中性白细胞减少症	10047954	White blood cell disorders	白血球类疾病	10016288	Febrile neutropenia	发热性中性粒细胞减少症	1057
10005329	Blood and lymphatic system disorders	血液及淋巴系统疾病	10043555	Thrombocytopenias	各种血小板减少症	10035534	Platelet disorders	血小板类疾病	10043554	Thrombocytopenia	血小板减少症	945
10005329	Blood and lymphatic system disorders	血液及淋巴系统疾病	10002067	Anaemias NEC	各种贫血（不另分类）	10002086	Anaemias nonhaemolytic and marrow depression	非溶血性贫血及骨髓抑制	10002034	Anaemia	贫血	878
10005329	Blood and lymphatic system disorders	血液及淋巴系统疾病	10029355	Neutropenias	各种嗜中性白细胞减少症	10047954	White blood cell disorders	白血球类疾病	10018687	Granulocytopenia	粒细胞减少症	693
10005329	Blood and lymphatic system disorders	血液及淋巴系统疾病	10026847	Marrow depression and hypoplastic anaemias	骨髓抑制和增生不良性贫血	10002086	Anaemias nonhaemolytic and marrow depression	非溶血性贫血及骨髓抑制	10033661	Pancytopenia	全血细胞减少症	332
10005329	Blood and lymphatic system disorders	血液及淋巴系统疾病	10026847	Marrow depression and hypoplastic anaemias	骨髓抑制和增生不良性贫血	10002086	Anaemias nonhaemolytic and marrow depression	非溶血性贫血及骨髓抑制	10058956	Bicytopenia	双系血细胞减少症	71
10005329	Blood and lymphatic system disorders	血液及淋巴系统疾病	10024379	Leukocytoses NEC	各种白细胞增多症（不另分类）	10047954	White blood cell disorders	白血球类疾病	10024378	Leukocytosis	白细胞增多症	48
10005329	Blood and lymphatic system disorders	血液及淋巴系统疾病	10024385	Leukopenias NEC	各种白细胞减少症（不另分类）	10047954	White blood cell disorders	白血球类疾病	10025327	Lymphopenia	淋巴细胞减少症	45
10005329	Blood and lymphatic system disorders	血液及淋巴系统疾病	10038144	Red blood cell abnormal findings NEC	各种红细胞异常发现（不另分类）	10038158	Red blood cell disorders	红血球类疾病	10015287	Erythropenia	红细胞减少症	42
10005329	Blood and lymphatic system disorders	血液及淋巴系统疾病	10026847	Marrow depression and hypoplastic anaemias	骨髓抑制和增生不良性贫血	10002086	Anaemias nonhaemolytic and marrow depression	非溶血性贫血及骨髓抑制	10053213	Febrile bone marrow aplasia	发热性骨髓再生障碍	38
10005329	Blood and lymphatic system disorders	血液及淋巴系统疾病	10018847	Haematological disorders	各种血液疾病	10018849	Haematological disorders NEC	血液异常类（不另分类）	10061188	Haematotoxicity	血毒性	32
10005329	Blood and lymphatic system disorders	血液及淋巴系统疾病	10026847	Marrow depression and hypoplastic anaemias	骨髓抑制和增生不良性贫血	10002086	Anaemias nonhaemolytic and marrow depression	非溶血性贫血及骨髓抑制	10065553	Bone marrow failure	骨髓功能衰竭	26
10005329	Blood and lymphatic system disorders	血液及淋巴系统疾病	10025198	Lymphatic system disorders NEC	淋巴系统疾病（不另分类）	10041641	Spleen, lymphatic and reticuloendothelial system disorders	脾、淋巴及网状内皮系统疾病	10025197	Lymphadenopathy	淋巴结病	24
10005329	Blood and lymphatic system disorders	血液及淋巴系统疾病	10053567	Coagulopathies	各种凝血功能障碍	10064477	Coagulopathies and bleeding diatheses (excl thrombocytopenic)	凝血功能障碍和易出血类疾病（血小板减少症除外）	10056867	Activated protein c resistance	活化蛋白 C 抵抗	21
10005329	Blood and lymphatic system disorders	血液及淋巴系统疾病	10053567	Coagulopathies	各种凝血功能障碍	10064477	Coagulopathies and bleeding diatheses (excl thrombocytopenic)	凝血功能障碍和易出血类疾病（血小板减少症除外）	10013442	Disseminated intravascular coagulation	弥散性血管内凝血	16
10005329	Blood and lymphatic system disorders	血液及淋巴系统疾病	10024385	Leukopenias NEC	各种白细胞减少症（不另分类）	10047954	White blood cell disorders	白血球类疾病	10027905	Monocytopenia	单核细胞减少症	15
10005329	Blood and lymphatic system disorders	血液及淋巴系统疾病	10024379	Leukocytoses NEC	各种白细胞增多症（不另分类）	10047954	White blood cell disorders	白血球类疾病	10018690	Granulocytosis	粒细胞增多症	13
10005329	Blood and lymphatic system disorders	血液及淋巴系统疾病	10053567	Coagulopathies	各种凝血功能障碍	10064477	Coagulopathies and bleeding diatheses (excl thrombocytopenic)	凝血功能障碍和易出血类疾病（血小板减少症除外）	10009802	Coagulopathy	凝血障碍	10
10005329	Blood and lymphatic system disorders	血液及淋巴系统疾病	10069776	Thrombocytoses	血小板增多症类	10035534	Platelet disorders	血小板类疾病	10043563	Thrombocytosis	血小板增多症	9
10005329	Blood and lymphatic system disorders	血液及淋巴系统疾病	10026847	Marrow depression and hypoplastic anaemias	骨髓抑制和增生不良性贫血	10002086	Anaemias nonhaemolytic and marrow depression	非溶血性贫血及骨髓抑制	10066274	Cytopenia	血细胞减少症	8
10005329	Blood and lymphatic system disorders	血液及淋巴系统疾病	10018913	Haemolyses NEC	各种溶血（不另分类）	10018911	Haemolyses and related conditions	溶血及相关状况	10018910	Haemolysis	溶血症	6
10005329	Blood and lymphatic system disorders	血液及淋巴系统疾病	10025198	Lymphatic system disorders NEC	淋巴系统疾病（不另分类）	10041641	Spleen, lymphatic and reticuloendothelial system disorders	脾、淋巴及网状内皮系统疾病	10025205	Lymphadenopathy mediastinal	纵隔淋巴结病	6
10005329	Blood and lymphatic system disorders	血液及淋巴系统疾病	10047936	White blood cell abnormal findings NEC	白血球检查结果异常(不另分类）	10047954	White blood cell disorders	白血球类疾病	10061414	White blood cell disorder	白细胞疾病	6
10005329	Blood and lymphatic system disorders	血液及淋巴系统疾病	10018847	Haematological disorders	各种血液疾病	10018849	Haematological disorders NEC	血液异常类（不另分类）	10061729	Bone marrow disorder	骨髓疾病	5
10005329	Blood and lymphatic system disorders	血液及淋巴系统疾病	10024379	Leukocytoses NEC	各种白细胞增多症（不另分类）	10047954	White blood cell disorders	白血球类疾病	10029379	Neutrophilia	中性粒细胞增多症	5
10005329	Blood and lymphatic system disorders	血液及淋巴系统疾病	10026847	Marrow depression and hypoplastic anaemias	骨髓抑制和增生不良性贫血	10002086	Anaemias nonhaemolytic and marrow depression	非溶血性贫血及骨髓抑制	10002967	Aplastic anaemia	再生障碍贫血	4
10005329	Blood and lymphatic system disorders	血液及淋巴系统疾病	10002042	Anaemia deficiencies	各种贫血症	10002086	Anaemias nonhaemolytic and marrow depression	非溶血性贫血及骨髓抑制	10022972	Iron deficiency anaemia	缺铁性贫血	4
10005329	Blood and lymphatic system disorders	血液及淋巴系统疾病	10018847	Haematological disorders	各种血液疾病	10018849	Haematological disorders NEC	血液异常类（不另分类）	10061590	Blood disorder	血液疾病	3
10005329	Blood and lymphatic system disorders	血液及淋巴系统疾病	10002055	Anaemias haemolytic NEC	溶血性贫血（不另分类）	10018911	Haemolyses and related conditions	溶血及相关状况	10018916	Haemolytic anaemia	溶血性贫血	3
10005329	Blood and lymphatic system disorders	血液及淋巴系统疾病	10043555	Thrombocytopenias	各种血小板减少症	10035534	Platelet disorders	血小板类疾病	10083842	Immune thrombocytopenia	免疫性血小板减少症	3
10005329	Blood and lymphatic system disorders	血液及淋巴系统疾病	10024379	Leukocytoses NEC	各种白细胞增多症（不另分类）	10047954	White blood cell disorders	白血球类疾病	10025280	Lymphocytosis	淋巴细胞增多症	3
10005329	Blood and lymphatic system disorders	血液及淋巴系统疾病	10040651	Sickle cell trait and disorders	镰状细胞特质和镰状细胞病	10018902	Haemoglobinopathies	血红蛋白类疾病	10040642	Sickle cell anaemia with crisis	镰状细胞贫血伴危象	3
10005329	Blood and lymphatic system disorders	血液及淋巴系统疾病	10002054	Anaemias haemolytic mechanical factor	机械因素导致的溶血性贫血	10018911	Haemolyses and related conditions	溶血及相关状况	10018932	Haemolytic uraemic syndrome	溶血性尿毒症综合征	2
10005329	Blood and lymphatic system disorders	血液及淋巴系统疾病	10002067	Anaemias NEC	各种贫血（不另分类）	10002086	Anaemias nonhaemolytic and marrow depression	非溶血性贫血及骨髓抑制	10020969	Hypochromic anaemia	低色素性贫血	2
10005329	Blood and lymphatic system disorders	血液及淋巴系统疾病	10002054	Anaemias haemolytic mechanical factor	机械因素导致的溶血性贫血	10018911	Haemolyses and related conditions	溶血及相关状况	10027527	Microangiopathic haemolytic anaemia	微血管性溶血性贫血	2
10005329	Blood and lymphatic system disorders	血液及淋巴系统疾病	10002067	Anaemias NEC	各种贫血（不另分类）	10002086	Anaemias nonhaemolytic and marrow depression	非溶血性贫血及骨髓抑制	10029783	Normochromic normocytic anaemia	正常色素正常红细胞性贫血	2
10005329	Blood and lymphatic system disorders	血液及淋巴系统疾病	10002067	Anaemias NEC	各种贫血（不另分类）	10002086	Anaemias nonhaemolytic and marrow depression	非溶血性贫血及骨髓抑制	10029784	Normocytic anaemia	正常细胞性贫血	2
10005329	Blood and lymphatic system disorders	血液及淋巴系统疾病	10041635	Spleen disorders	各种脾病	10041641	Spleen, lymphatic and reticuloendothelial system disorders	脾、淋巴及网状内皮系统疾病	10041660	Splenomegaly	脾肿大	2
10005329	Blood and lymphatic system disorders	血液及淋巴系统疾病	10025198	Lymphatic system disorders NEC	淋巴系统疾病（不另分类）	10041641	Spleen, lymphatic and reticuloendothelial system disorders	脾、淋巴及网状内皮系统疾病	10073485	Abdominal lymphadenopathy	腹部淋巴结病	1
10005329	Blood and lymphatic system disorders	血液及淋巴系统疾病	10002042	Anaemia deficiencies	各种贫血症	10002086	Anaemias nonhaemolytic and marrow depression	非溶血性贫血及骨髓抑制	10002043	Anaemia folate deficiency	叶酸缺乏性贫血	1
10005329	Blood and lymphatic system disorders	血液及淋巴系统疾病	10002067	Anaemias NEC	各种贫血（不另分类）	10002086	Anaemias nonhaemolytic and marrow depression	非溶血性贫血及骨髓抑制	10002064	Anaemia macrocytic	巨红细胞性贫血	1
10005329	Blood and lymphatic system disorders	血液及淋巴系统疾病	10002067	Anaemias NEC	各种贫血（不另分类）	10002086	Anaemias nonhaemolytic and marrow depression	非溶血性贫血及骨髓抑制	10002065	Anaemia megaloblastic	巨幼红细胞性贫血	1
10005329	Blood and lymphatic system disorders	血液及淋巴系统疾病	10052827	Anaemias due to chronic disorders	慢性疾病导致的贫血	10002086	Anaemias nonhaemolytic and marrow depression	非溶血性贫血及骨髓抑制	10049105	Anaemia of malignant disease	恶性疾病性贫血	1
10005329	Blood and lymphatic system disorders	血液及淋巴系统疾病	10038144	Red blood cell abnormal findings NEC	各种红细胞异常发现（不另分类）	10038158	Red blood cell disorders	红血球类疾病	10002536	Anisocytosis	红细胞大小不均	1
10005329	Blood and lymphatic system disorders	血液及淋巴系统疾病	10002054	Anaemias haemolytic mechanical factor	机械因素导致的溶血性贫血	10018911	Haemolyses and related conditions	溶血及相关状况	10079840	Atypical haemolytic uraemic syndrome	非典型溶血尿毒症综合征	1
10005329	Blood and lymphatic system disorders	血液及淋巴系统疾病	10018847	Haematological disorders	各种血液疾病	10018849	Haematological disorders NEC	血液异常类（不另分类）	10075173	Bone marrow infiltration	骨髓浸润	1
10005329	Blood and lymphatic system disorders	血液及淋巴系统疾病	10052828	Eosinophilic disorders	各种嗜酸粒细胞病症	10047954	White blood cell disorders	白血球类疾病	10014950	Eosinophilia	嗜酸粒细胞增多症	1
10005329	Blood and lymphatic system disorders	血液及淋巴系统疾病	10018913	Haemolyses NEC	各种溶血（不另分类）	10018911	Haemolyses and related conditions	溶血及相关状况	10018901	Haemoglobinaemia	血红蛋白血症	1
10005329	Blood and lymphatic system disorders	血液及淋巴系统疾病	10005133	Bleeding tendencies	各种出血倾向	10064477	Coagulopathies and bleeding diatheses (excl thrombocytopenic)	凝血功能障碍和易出血类疾病（血小板减少症除外）	10062713	Haemorrhagic diathesis	出血倾向	1
10005329	Blood and lymphatic system disorders	血液及淋巴系统疾病	10025198	Lymphatic system disorders NEC	淋巴系统疾病（不另分类）	10041641	Spleen, lymphatic and reticuloendothelial system disorders	脾、淋巴及网状内皮系统疾病	10020094	Hilar lymphadenopathy	肺门淋巴结病	1
10005329	Blood and lymphatic system disorders	血液及淋巴系统疾病	10053567	Coagulopathies	各种凝血功能障碍	10064477	Coagulopathies and bleeding diatheses (excl thrombocytopenic)	凝血功能障碍和易出血类疾病（血小板减少症除外）	10020608	Hypercoagulation	血液高凝状态	1
10005329	Blood and lymphatic system disorders	血液及淋巴系统疾病	10038144	Red blood cell abnormal findings NEC	各种红细胞异常发现（不另分类）	10038158	Red blood cell disorders	红血球类疾病	10050789	Hypochromasia	着色不足	1
10005329	Blood and lymphatic system disorders	血液及淋巴系统疾病	10009737	Coagulation factor deficiencies	凝血因子障碍	10064477	Coagulopathies and bleeding diatheses (excl thrombocytopenic)	凝血功能障碍和易出血类疾病（血小板减少症除外）	10051125	Hypofibrinogenaemia	低纤维蛋白原血症	1
10005329	Blood and lymphatic system disorders	血液及淋巴系统疾病	10026847	Marrow depression and hypoplastic anaemias	骨髓抑制和增生不良性贫血	10002086	Anaemias nonhaemolytic and marrow depression	非溶血性贫血及骨髓抑制	10083004	Immune-mediated pancytopenia	免疫介导性全血细胞减少症	1
10005329	Blood and lymphatic system disorders	血液及淋巴系统疾病	10025198	Lymphatic system disorders NEC	淋巴系统疾病（不另分类）	10041641	Spleen, lymphatic and reticuloendothelial system disorders	脾、淋巴及网状内皮系统疾病	10025182	Lymph node pain	淋巴结疼痛	1
10005329	Blood and lymphatic system disorders	血液及淋巴系统疾病	10025198	Lymphatic system disorders NEC	淋巴系统疾病（不另分类）	10041641	Spleen, lymphatic and reticuloendothelial system disorders	脾、淋巴及网状内皮系统疾病	10025188	Lymphadenitis	淋巴结炎	1
10005329	Blood and lymphatic system disorders	血液及淋巴系统疾病	10025198	Lymphatic system disorders NEC	淋巴系统疾病（不另分类）	10041641	Spleen, lymphatic and reticuloendothelial system disorders	脾、淋巴及网状内皮系统疾病	10052315	Lymphatic obstruction	淋巴管阻塞	1
10005329	Blood and lymphatic system disorders	血液及淋巴系统疾病	10029355	Neutropenias	各种嗜中性白细胞减少症	10047954	White blood cell disorders	白血球类疾病	10029358	Neutropenia neonatal	新生儿中性粒细胞减少症	1
10005329	Blood and lymphatic system disorders	血液及淋巴系统疾病	10002067	Anaemias NEC	各种贫血（不另分类）	10002086	Anaemias nonhaemolytic and marrow depression	非溶血性贫血及骨髓抑制	10029782	Normochromic anaemia	正常色素性贫血	1
10005329	Blood and lymphatic system disorders	血液及淋巴系统疾病	10035533	Platelet disorders NEC	各种血小板疾病（不另分类）	10035534	Platelet disorders	血小板类疾病	10035532	Platelet disorder	血小板疾病	1
10005329	Blood and lymphatic system disorders	血液及淋巴系统疾病	10038144	Red blood cell abnormal findings NEC	各种红细胞异常发现（不另分类）	10038158	Red blood cell disorders	红血球类疾病	10061548	Red blood cell abnormality	红细胞异常	1
10005329	Blood and lymphatic system disorders	血液及淋巴系统疾病	10025198	Lymphatic system disorders NEC	淋巴系统疾病（不另分类）	10041641	Spleen, lymphatic and reticuloendothelial system disorders	脾、淋巴及网状内皮系统疾病	10067015	Retroperitoneal lymphadenopathy	腹膜后淋巴结病	1
10005329	Blood and lymphatic system disorders	血液及淋巴系统疾病	10041635	Spleen disorders	各种脾病	10041641	Spleen, lymphatic and reticuloendothelial system disorders	脾、淋巴及网状内皮系统疾病	10041633	Spleen disorder	脾病	1
10005329	Blood and lymphatic system disorders	血液及淋巴系统疾病	10043555	Thrombocytopenias	各种血小板减少症	10035534	Platelet disorders	血小板类疾病	10043561	Thrombocytopenic purpura	血小板减少性紫癜	1
10005329	Blood and lymphatic system disorders	血液及淋巴系统疾病	10053567	Coagulopathies	各种凝血功能障碍	10064477	Coagulopathies and bleeding diatheses (excl thrombocytopenic)	凝血功能障碍和易出血类疾病（血小板减少症除外）	10043645	Thrombotic microangiopathy	血栓性微血管病	1
10005329	Blood and lymphatic system disorders	血液及淋巴系统疾病	10043555	Thrombocytopenias	各种血小板减少症	10035534	Platelet disorders	血小板类疾病	10043648	Thrombotic thrombocytopenic purpura	血栓性血小板减少性紫癜	1
10005329	Blood and lymphatic system disorders	血液及淋巴系统疾病	10043677	Thymus disorders	各种胸腺异常	10041641	Spleen, lymphatic and reticuloendothelial system disorders	脾、淋巴及网状内皮系统疾病	10065588	Thymus enlargement	胸腺增大	1
10007541	Cardiac disorders	心脏器官疾病	10019281	Heart failures NEC	各种心衰（不另分类）	10019280	Heart failures	各类心脏衰竭	10007554	Cardiac failure	心力衰竭	330
10007541	Cardiac disorders	心脏器官疾病	10007635	Cardiomyopathies	各种心肌病	10028593	Myocardial disorders	心肌类疾病	10007636	Cardiomyopathy	心肌病	186
10007541	Cardiac disorders	心脏器官疾病	10007543	Cardiac disorders NEC	各种心脏疾病（不另分类）	10082206	Cardiac disorders, signs and symptoms NEC	心脏相关疾病、症状和体征（不另分类）	10048610	Cardiotoxicity	心脏毒性	117
10007541	Cardiac disorders	心脏器官疾病	10007609	Cardiac signs and symptoms NEC	各种心脏体征和症状（不另分类）	10082206	Cardiac disorders, signs and symptoms NEC	心脏相关疾病、症状和体征（不另分类）	10033557	Palpitations	心悸	89
10007541	Cardiac disorders	心脏器官疾病	10037908	Rate and rhythm disorders NEC	心率和节律异常（不另分类）	10007521	Cardiac arrhythmias	心律失常类疾病	10043071	Tachycardia	心动过速	87
10007541	Cardiac disorders	心脏器官疾病	10042600	Supraventricular arrhythmias	各种室上性心律失常	10007521	Cardiac arrhythmias	心律失常类疾病	10003658	Atrial fibrillation	房颤	67
10007541	Cardiac disorders	心脏器官疾病	10019281	Heart failures NEC	各种心衰（不另分类）	10019280	Heart failures	各类心脏衰竭	10007559	Cardiac failure congestive	充血性心力衰竭	66
10007541	Cardiac disorders	心脏器官疾病	10037908	Rate and rhythm disorders NEC	心率和节律异常（不另分类）	10007521	Cardiac arrhythmias	心律失常类疾病	10003119	Arrhythmia	心律失常	59
10007541	Cardiac disorders	心脏器官疾病	10007635	Cardiomyopathies	各种心肌病	10028593	Myocardial disorders	心肌类疾病	10056419	Dilated cardiomyopathy	扩张性心肌病	56
10007541	Cardiac disorders	心脏器官疾病	10011085	Ischaemic coronary artery disorders	各种缺血性冠状动脉疾病	10011082	Coronary artery disorders	冠状动脉类疾病	10028596	Myocardial infarction	心肌梗死	53
10007541	Cardiac disorders	心脏器官疾病	10007543	Cardiac disorders NEC	各种心脏疾病（不另分类）	10082206	Cardiac disorders, signs and symptoms NEC	心脏相关疾病、症状和体征（不另分类）	10079751	Cardiac dysfunction	心功能失调	45
10007541	Cardiac disorders	心脏器官疾病	10028590	Myocardial disorders NEC	各种心肌疾病（不另分类）	10028593	Myocardial disorders	心肌类疾病	10049694	Left ventricular dysfunction	左心室功能障碍	43
10007541	Cardiac disorders	心脏器官疾病	10007543	Cardiac disorders NEC	各种心脏疾病（不另分类）	10082206	Cardiac disorders, signs and symptoms NEC	心脏相关疾病、症状和体征（不另分类）	10061024	Cardiac disorder	心脏疾病	42
10007541	Cardiac disorders	心脏器官疾病	10037908	Rate and rhythm disorders NEC	心率和节律异常（不另分类）	10007521	Cardiac arrhythmias	心律失常类疾病	10052840	Cardiac flutter	心脏扑动	36
10007541	Cardiac disorders	心脏器官疾病	10047283	Ventricular arrhythmias and cardiac arrest	室性心律失常和心搏停止	10007521	Cardiac arrhythmias	心律失常类疾病	10007515	Cardiac arrest	心脏停搏	29
10007541	Cardiac disorders	心脏器官疾病	10037908	Rate and rhythm disorders NEC	心率和节律异常（不另分类）	10007521	Cardiac arrhythmias	心律失常类疾病	10006093	Bradycardia	心动过缓	24
10007541	Cardiac disorders	心脏器官疾病	10034469	Pericardial disorders NEC	各种心包异常（不另分类）	10034468	Pericardial disorders	心包类疾病	10034474	Pericardial effusion	心包积液	24
10007541	Cardiac disorders	心脏器官疾病	10027723	Mitral valvular disorders	二尖瓣异常	10046973	Cardiac valve disorders	心脏瓣膜类疾病	10027727	Mitral valve incompetence	二尖瓣关闭不全	23
10007541	Cardiac disorders	心脏器官疾病	10011085	Ischaemic coronary artery disorders	各种缺血性冠状动脉疾病	10011082	Coronary artery disorders	冠状动脉类疾病	10000891	Acute myocardial infarction	急性心肌梗死	22
10007541	Cardiac disorders	心脏器官疾病	10024120	Left ventricular failures	各种左心室衰竭	10019280	Heart failures	各类心脏衰竭	10024119	Left ventricular failure	左心室衰竭	21
10007541	Cardiac disorders	心脏器官疾病	10011085	Ischaemic coronary artery disorders	各种缺血性冠状动脉疾病	10011082	Coronary artery disorders	冠状动脉类疾病	10028600	Myocardial ischaemia	心肌缺血	21
10007541	Cardiac disorders	心脏器官疾病	10042600	Supraventricular arrhythmias	各种室上性心律失常	10007521	Cardiac arrhythmias	心律失常类疾病	10042604	Supraventricular tachycardia	室上性心动过速	20
10007541	Cardiac disorders	心脏器官疾病	10042600	Supraventricular arrhythmias	各种室上性心律失常	10007521	Cardiac arrhythmias	心律失常类疾病	10040752	Sinus tachycardia	窦性心动过速	19
10007541	Cardiac disorders	心脏器官疾病	10028590	Myocardial disorders NEC	各种心肌疾病（不另分类）	10028593	Myocardial disorders	心肌类疾病	10050510	Ventricular hypokinesia	心室运动功能减退	19
10007541	Cardiac disorders	心脏器官疾病	10011085	Ischaemic coronary artery disorders	各种缺血性冠状动脉疾病	10011082	Coronary artery disorders	冠状动脉类疾病	10002383	Angina pectoris	心绞痛	17
10007541	Cardiac disorders	心脏器官疾病	10019281	Heart failures NEC	各种心衰（不另分类）	10019280	Heart failures	各类心脏衰竭	10007556	Cardiac failure acute	急性心力衰竭	17
10007541	Cardiac disorders	心脏器官疾病	10019281	Heart failures NEC	各种心衰（不另分类）	10019280	Heart failures	各类心脏衰竭	10007625	Cardiogenic shock	心源性休克	16
10007541	Cardiac disorders	心脏器官疾病	10047283	Ventricular arrhythmias and cardiac arrest	室性心律失常和心搏停止	10007521	Cardiac arrhythmias	心律失常类疾病	10007617	Cardio-respiratory arrest	心脏呼吸骤停	16
10007541	Cardiac disorders	心脏器官疾病	10037908	Rate and rhythm disorders NEC	心率和节律异常（不另分类）	10007521	Cardiac arrhythmias	心律失常类疾病	10015856	Extrasystoles	期外收缩	15
10007541	Cardiac disorders	心脏器官疾病	10029548	Noninfectious myocarditis	非感染性心肌炎	10028593	Myocardial disorders	心肌类疾病	10028606	Myocarditis	心肌炎	15
10007541	Cardiac disorders	心脏器官疾病	10028590	Myocardial disorders NEC	各种心肌疾病（不另分类）	10028593	Myocardial disorders	心肌类疾病	10059056	Ventricular dysfunction	心室机能障碍	15
10007541	Cardiac disorders	心脏器官疾病	10011085	Ischaemic coronary artery disorders	各种缺血性冠状动脉疾病	10011082	Coronary artery disorders	冠状动脉类疾病	10051592	Acute coronary syndrome	急性冠脉综合征	12
10007541	Cardiac disorders	心脏器官疾病	10007543	Cardiac disorders NEC	各种心脏疾病（不另分类）	10082206	Cardiac disorders, signs and symptoms NEC	心脏相关疾病、症状和体征（不另分类）	10007649	Cardiovascular disorder	心血管疾病	12
10007541	Cardiac disorders	心脏器官疾病	10039164	Right ventricular failures	各种右心室衰竭	10019280	Heart failures	各类心脏衰竭	10039163	Right ventricular failure	右心室衰竭	11
10007541	Cardiac disorders	心脏器官疾病	10047283	Ventricular arrhythmias and cardiac arrest	室性心律失常和心搏停止	10007521	Cardiac arrhythmias	心律失常类疾病	10047302	Ventricular tachycardia	室性心动过速	11
10007541	Cardiac disorders	心脏器官疾病	10028590	Myocardial disorders NEC	各种心肌疾病（不另分类）	10028593	Myocardial disorders	心肌类疾病	10007632	Cardiomegaly	心脏扩大	10
10007541	Cardiac disorders	心脏器官疾病	10019281	Heart failures NEC	各种心衰（不另分类）	10019280	Heart failures	各类心脏衰竭	10007558	Cardiac failure chronic	慢性心力衰竭	9
10007541	Cardiac disorders	心脏器官疾病	10034494	Noninfectious pericarditis	非感染性心包炎	10034468	Pericardial disorders	心包类疾病	10034484	Pericarditis	心包炎	9
10007541	Cardiac disorders	心脏器官疾病	10047283	Ventricular arrhythmias and cardiac arrest	室性心律失常和心搏停止	10007521	Cardiac arrhythmias	心律失常类疾病	10047290	Ventricular fibrillation	室颤	9
10007541	Cardiac disorders	心脏器官疾病	10037908	Rate and rhythm disorders NEC	心率和节律异常（不另分类）	10007521	Cardiac arrhythmias	心律失常类疾病	10049447	Tachyarrhythmia	快速性心律失常	8
10007541	Cardiac disorders	心脏器官疾病	10000032	Cardiac conduction disorders	心脏传导系统异常	10007521	Cardiac arrhythmias	心律失常类疾病	10003671	Atrioventricular block	房室阻滞	7
10007541	Cardiac disorders	心脏器官疾病	10000032	Cardiac conduction disorders	心脏传导系统异常	10007521	Cardiac arrhythmias	心律失常类疾病	10003673	Atrioventricular block complete	完全性房室传导阻滞	7
10007541	Cardiac disorders	心脏器官疾病	10028590	Myocardial disorders NEC	各种心肌疾病（不另分类）	10028593	Myocardial disorders	心肌类疾病	10071436	Systolic dysfunction	收缩功能障碍	7
10007541	Cardiac disorders	心脏器官疾病	10044637	Tricuspid valvular disorders	三尖瓣异常	10046973	Cardiac valve disorders	心脏瓣膜类疾病	10044640	Tricuspid valve incompetence	三尖瓣关闭不全	7
10007541	Cardiac disorders	心脏器官疾病	10002911	Aortic valvular disorders	主动脉瓣异常	10046973	Cardiac valve disorders	心脏瓣膜类疾病	10002915	Aortic valve incompetence	主动脉瓣关闭不全	6
10007541	Cardiac disorders	心脏器官疾病	10000032	Cardiac conduction disorders	心脏传导系统异常	10007521	Cardiac arrhythmias	心律失常类疾病	10003677	Atrioventricular block second degree	二度房室阻滞	6
10007541	Cardiac disorders	心脏器官疾病	10028590	Myocardial disorders NEC	各种心肌疾病（不另分类）	10028593	Myocardial disorders	心肌类疾病	10052337	Diastolic dysfunction	舒张功能紊乱	6
10007541	Cardiac disorders	心脏器官疾病	10042600	Supraventricular arrhythmias	各种室上性心律失常	10007521	Cardiac arrhythmias	心律失常类疾病	10003130	Arrhythmia supraventricular	室上性心律失常	5
10007541	Cardiac disorders	心脏器官疾病	10011083	Coronary artery disorders NEC	各种冠状动脉疾病（不另分类）	10011082	Coronary artery disorders	冠状动脉类疾病	10003211	Arteriosclerosis coronary artery	冠状动脉硬化	5
10007541	Cardiac disorders	心脏器官疾病	10042600	Supraventricular arrhythmias	各种室上性心律失常	10007521	Cardiac arrhythmias	心律失常类疾病	10040741	Sinus bradycardia	窦性心动过缓	5
10007541	Cardiac disorders	心脏器官疾病	10047283	Ventricular arrhythmias and cardiac arrest	室性心律失常和心搏停止	10007521	Cardiac arrhythmias	心律失常类疾病	10047289	Ventricular extrasystoles	室性期外收缩	5
10007541	Cardiac disorders	心脏器官疾病	10011085	Ischaemic coronary artery disorders	各种缺血性冠状动脉疾病	10011082	Coronary artery disorders	冠状动脉类疾病	10003225	Arteriospasm coronary	冠状动脉痉挛	4
10007541	Cardiac disorders	心脏器官疾病	10007543	Cardiac disorders NEC	各种心脏疾病（不另分类）	10082206	Cardiac disorders, signs and symptoms NEC	心脏相关疾病、症状和体征（不另分类）	10048632	Atrial thrombosis	心房血栓形成	4
10007541	Cardiac disorders	心脏器官疾病	10007609	Cardiac signs and symptoms NEC	各种心脏体征和症状（不另分类）	10082206	Cardiac disorders, signs and symptoms NEC	心脏相关疾病、症状和体征（不另分类）	10054211	Cardiac discomfort	心脏不适	4
10007541	Cardiac disorders	心脏器官疾病	10046971	Cardiac valve disorders NEC	心脏瓣膜异常（不另分类）	10046973	Cardiac valve disorders	心脏瓣膜类疾病	10061406	Cardiac valve disease	心瓣膜疾病	4
10007541	Cardiac disorders	心脏器官疾病	10007543	Cardiac disorders NEC	各种心脏疾病（不另分类）	10082206	Cardiac disorders, signs and symptoms NEC	心脏相关疾病、症状和体征（不另分类）	10053994	Cardiac ventricular thrombosis	心室血栓形成	4
10007541	Cardiac disorders	心脏器官疾病	10028590	Myocardial disorders NEC	各种心肌疾病（不另分类）	10028593	Myocardial disorders	心肌类疾病	10050043	Left ventricular dilatation	左室扩张	4
10007541	Cardiac disorders	心脏器官疾病	10028590	Myocardial disorders NEC	各种心肌疾病（不另分类）	10028593	Myocardial disorders	心肌类疾病	10085879	Myocardial injury	心肌损伤	4
10007541	Cardiac disorders	心脏器官疾病	10047283	Ventricular arrhythmias and cardiac arrest	室性心律失常和心搏停止	10007521	Cardiac arrhythmias	心律失常类疾病	10047281	Ventricular arrhythmia	室性心律失常	4
10007541	Cardiac disorders	心脏器官疾病	10011085	Ischaemic coronary artery disorders	各种缺血性冠状动脉疾病	10011082	Coronary artery disorders	冠状动脉类疾病	10002388	Angina unstable	不稳定型心绞痛	3
10007541	Cardiac disorders	心脏器官疾病	10000032	Cardiac conduction disorders	心脏传导系统异常	10007521	Cardiac arrhythmias	心律失常类疾病	10006578	Bundle branch block	束支阻滞	3
10007541	Cardiac disorders	心脏器官疾病	10000032	Cardiac conduction disorders	心脏传导系统异常	10007521	Cardiac arrhythmias	心律失常类疾病	10006580	Bundle branch block left	左束支阻滞	3
10007541	Cardiac disorders	心脏器官疾病	10011085	Ischaemic coronary artery disorders	各种缺血性冠状动脉疾病	10011082	Coronary artery disorders	冠状动脉类疾病	10083602	Cardiac perfusion defect	心肌灌注缺陷	3
10007541	Cardiac disorders	心脏器官疾病	10011083	Coronary artery disorders NEC	各种冠状动脉疾病（不另分类）	10011082	Coronary artery disorders	冠状动脉类疾病	10011078	Coronary artery disease	冠状动脉疾病	3
10007541	Cardiac disorders	心脏器官疾病	10046971	Cardiac valve disorders NEC	心脏瓣膜异常（不另分类）	10046973	Cardiac valve disorders	心脏瓣膜类疾病	10067660	Heart valve incompetence	心瓣膜关闭不全	3
10007541	Cardiac disorders	心脏器官疾病	10028590	Myocardial disorders NEC	各种心肌疾病（不另分类）	10028593	Myocardial disorders	心肌类疾病	10047295	Ventricular hypertrophy	心室肥厚	3
10007541	Cardiac disorders	心脏器官疾病	10042600	Supraventricular arrhythmias	各种室上性心律失常	10007521	Cardiac arrhythmias	心律失常类疾病	10003662	Atrial flutter	房扑	2
10007541	Cardiac disorders	心脏器官疾病	10034469	Pericardial disorders NEC	各种心包异常（不另分类）	10034468	Pericardial disorders	心包类疾病	10007610	Cardiac tamponade	心包填塞	2
10007541	Cardiac disorders	心脏器官疾病	10000032	Cardiac conduction disorders	心脏传导系统异常	10007521	Cardiac arrhythmias	心律失常类疾病	10010276	Conduction disorder	传导障碍	2
10007541	Cardiac disorders	心脏器官疾病	10039164	Right ventricular failures	各种右心室衰竭	10019280	Heart failures	各类心脏衰竭	10010968	Cor pulmonale	肺源性心脏病	2
10007541	Cardiac disorders	心脏器官疾病	10011083	Coronary artery disorders NEC	各种冠状动脉疾病（不另分类）	10011082	Coronary artery disorders	冠状动脉类疾病	10011089	Coronary artery stenosis	冠状动脉狭窄	2
10007541	Cardiac disorders	心脏器官疾病	10028590	Myocardial disorders NEC	各种心肌疾病（不另分类）	10028593	Myocardial disorders	心肌类疾病	10013012	Dilatation ventricular	心室扩张	2
10007541	Cardiac disorders	心脏器官疾病	10028590	Myocardial disorders NEC	各种心肌疾病（不另分类）	10028593	Myocardial disorders	心肌类疾病	10067286	Left atrial dilatation	左心房扩张	2
10007541	Cardiac disorders	心脏器官疾病	10027723	Mitral valvular disorders	二尖瓣异常	10046973	Cardiac valve disorders	心脏瓣膜类疾病	10061532	Mitral valve disease	二尖瓣疾病	2
10007541	Cardiac disorders	心脏器官疾病	10028590	Myocardial disorders NEC	各种心肌疾病（不另分类）	10028593	Myocardial disorders	心肌类疾病	10028594	Myocardial fibrosis	心肌纤维化	2
10007541	Cardiac disorders	心脏器官疾病	10042600	Supraventricular arrhythmias	各种室上性心律失常	10007521	Cardiac arrhythmias	心律失常类疾病	10029458	Nodal arrhythmia	结性心律失常	2
10007541	Cardiac disorders	心脏器官疾病	10037908	Rate and rhythm disorders NEC	心率和节律异常（不另分类）	10007521	Cardiac arrhythmias	心律失常类疾病	10050106	Paroxysmal arrhythmia	阵发性心律失常	2
10007541	Cardiac disorders	心脏器官疾病	10028590	Myocardial disorders NEC	各种心肌疾病（不另分类）	10028593	Myocardial disorders	心肌类疾病	10067282	Right atrial dilatation	右心房扩张	2
10007541	Cardiac disorders	心脏器官疾病	10028590	Myocardial disorders NEC	各种心肌疾病（不另分类）	10028593	Myocardial disorders	心肌类疾病	10058597	Right ventricular dysfunction	右心室功能障碍	2
10007541	Cardiac disorders	心脏器官疾病	10007635	Cardiomyopathies	各种心肌病	10028593	Myocardial disorders	心肌类疾病	10066286	Stress cardiomyopathy	应激性心肌病	2
10007541	Cardiac disorders	心脏器官疾病	10047283	Ventricular arrhythmias and cardiac arrest	室性心律失常和心搏停止	10007521	Cardiac arrhythmias	心律失常类疾病	10044066	Torsade de pointes	尖端扭转型室速	2
10007541	Cardiac disorders	心脏器官疾病	10002911	Aortic valvular disorders	主动脉瓣异常	10046973	Cardiac valve disorders	心脏瓣膜类疾病	10061589	Aortic valve disease	主动脉瓣疾病	1
10007541	Cardiac disorders	心脏器官疾病	10002911	Aortic valvular disorders	主动脉瓣异常	10046973	Cardiac valve disorders	心脏瓣膜类疾病	10002917	Aortic valve sclerosis	主动脉瓣硬化	1
10007541	Cardiac disorders	心脏器官疾病	10042600	Supraventricular arrhythmias	各种室上性心律失常	10007521	Cardiac arrhythmias	心律失常类疾病	10003668	Atrial tachycardia	房性心动过速	1
10007541	Cardiac disorders	心脏器官疾病	10037908	Rate and rhythm disorders NEC	心率和节律异常（不另分类）	10007521	Cardiac arrhythmias	心律失常类疾病	10049765	Bradyarrhythmia	缓慢型心律失常	1
10007541	Cardiac disorders	心脏器官疾病	10037908	Rate and rhythm disorders NEC	心率和节律异常（不另分类）	10007521	Cardiac arrhythmias	心律失常类疾病	10006094	Bradycardia foetal	胎儿心动过缓	1
10007541	Cardiac disorders	心脏器官疾病	10000032	Cardiac conduction disorders	心脏传导系统异常	10007521	Cardiac arrhythmias	心律失常类疾病	10006582	Bundle branch block right	右束支阻滞	1
10007541	Cardiac disorders	心脏器官疾病	10028590	Myocardial disorders NEC	各种心肌疾病（不另分类）	10028593	Myocardial disorders	心肌类疾病	10007572	Cardiac hypertrophy	心脏肥大	1
10007541	Cardiac disorders	心脏器官疾病	10028590	Myocardial disorders NEC	各种心肌疾病（不另分类）	10028593	Myocardial disorders	心肌类疾病	10007604	Cardiac sarcoidosis	心脏肉瘤	1
10007541	Cardiac disorders	心脏器官疾病	10028590	Myocardial disorders NEC	各种心肌疾病（不另分类）	10028593	Myocardial disorders	心肌类疾病	10057576	Cardiac septal hypertrophy	心脏间隔肥厚	1
10007541	Cardiac disorders	心脏器官疾病	10007543	Cardiac disorders NEC	各种心脏疾病（不另分类）	10082206	Cardiac disorders, signs and symptoms NEC	心脏相关疾病、症状和体征（不另分类）	10057455	Cardiac ventricular disorder	心室疾病	1
10007541	Cardiac disorders	心脏器官疾病	10019281	Heart failures NEC	各种心衰（不另分类）	10019280	Heart failures	各类心脏衰竭	10051093	Cardiopulmonary failure	心肺衰竭	1
10007541	Cardiac disorders	心脏器官疾病	10007543	Cardiac disorders NEC	各种心脏疾病（不另分类）	10082206	Cardiac disorders, signs and symptoms NEC	心脏相关疾病、症状和体征（不另分类）	10065929	Cardiovascular insufficiency	心血管功能不全	1
10007541	Cardiac disorders	心脏器官疾病	10011083	Coronary artery disorders NEC	各种冠状动脉疾病（不另分类）	10011082	Coronary artery disorders	冠状动脉类疾病	10052895	Coronary artery insufficiency	冠状动脉功能不全	1
10007541	Cardiac disorders	心脏器官疾病	10011083	Coronary artery disorders NEC	各种冠状动脉疾病（不另分类）	10011082	Coronary artery disorders	冠状动脉类疾病	10011086	Coronary artery occlusion	冠状动脉闭塞	1
10007541	Cardiac disorders	心脏器官疾病	10011083	Coronary artery disorders NEC	各种冠状动脉疾病（不另分类）	10011082	Coronary artery disorders	冠状动脉类疾病	10011091	Coronary artery thrombosis	冠状动脉血栓形成	1
10007541	Cardiac disorders	心脏器官疾病	10000032	Cardiac conduction disorders	心脏传导系统异常	10007521	Cardiac arrhythmias	心律失常类疾病	10012118	Defect conduction intraventricular	室内传导障碍	1
10007541	Cardiac disorders	心脏器官疾病	10014660	Endocardial disorders NEC	各种心内膜异常（不另分类）	10014662	Endocardial disorders	心内膜类异常	10014664	Endocardial fibrosis	心内膜纤维化	1
10007541	Cardiac disorders	心脏器官疾病	10037908	Rate and rhythm disorders NEC	心率和节律异常（不另分类）	10007521	Cardiac arrhythmias	心律失常类疾病	10061158	Foetal heart rate disorder	胎心率异常	1
10007541	Cardiac disorders	心脏器官疾病	10007571	Cardiac hypertensive complications	各种心脏高血压并发症	10082206	Cardiac disorders, signs and symptoms NEC	心脏相关疾病、症状和体征（不另分类）	10020823	Hypertensive heart disease	高血压性心脏病	1
10007541	Cardiac disorders	心脏器官疾病	10034494	Noninfectious pericarditis	非感染性心包炎	10034468	Pericardial disorders	心包类疾病	10087567	Immune-mediated pericarditis	免疫介导性心包炎	1
10007541	Cardiac disorders	心脏器官疾病	10028590	Myocardial disorders NEC	各种心肌疾病（不另分类）	10028593	Myocardial disorders	心肌类疾病	10051860	Left atrial enlargement	左心房扩大	1
10007541	Cardiac disorders	心脏器官疾病	10028590	Myocardial disorders NEC	各种心肌疾病（不另分类）	10028593	Myocardial disorders	心肌类疾病	10049773	Left ventricular hypertrophy	左心室肥大	1
10007541	Cardiac disorders	心脏器官疾病	10027723	Mitral valvular disorders	二尖瓣异常	10046973	Cardiac valve disorders	心脏瓣膜类疾病	10027733	Mitral valve stenosis	二尖瓣狭窄	1
10007541	Cardiac disorders	心脏器官疾病	10000032	Cardiac conduction disorders	心脏传导系统异常	10007521	Cardiac arrhythmias	心律失常类疾病	10077503	Paroxysmal atrioventricular block	阵发性房室传导阻滞	1
10007541	Cardiac disorders	心脏器官疾病	10034469	Pericardial disorders NEC	各种心包异常（不另分类）	10034468	Pericardial disorders	心包类疾病	10061338	Pericardial disease	心包疾病	1
10029104	Neoplasms benign, malignant and unspecified (incl cysts and polyps)	良性、恶性及性质不明的肿瘤（包括囊状和息肉状）	10030315	Oncologic complications and emergencies	肿瘤并发症和急症	10068775	Neoplasm related morbidities	肿瘤相关类病患	10048630	Pericardial effusion malignant	恶性心包积液	1
10007541	Cardiac disorders	心脏器官疾病	10034494	Noninfectious pericarditis	非感染性心包炎	10034468	Pericardial disorders	心包类疾病	10034487	Pericarditis constrictive	缩窄性心包炎	1
10007541	Cardiac disorders	心脏器官疾病	10011085	Ischaemic coronary artery disorders	各种缺血性冠状动脉疾病	10011082	Coronary artery disorders	冠状动脉类疾病	10036759	Prinzmetal angina	变异性心绞痛	1
10007541	Cardiac disorders	心脏器官疾病	10007635	Cardiomyopathies	各种心肌病	10028593	Myocardial disorders	心肌类疾病	10038748	Restrictive cardiomyopathy	限制性心肌病	1
10007541	Cardiac disorders	心脏器官疾病	10028590	Myocardial disorders NEC	各种心肌疾病（不另分类）	10028593	Myocardial disorders	心肌类疾病	10074222	Right ventricular dilatation	右心室扩张	1
10007541	Cardiac disorders	心脏器官疾病	10028590	Myocardial disorders NEC	各种心肌疾病（不另分类）	10028593	Myocardial disorders	心肌类疾病	10050582	Right ventricular enlargement	右室扩大	1
10007541	Cardiac disorders	心脏器官疾病	10042600	Supraventricular arrhythmias	各种室上性心律失常	10007521	Cardiac arrhythmias	心律失常类疾病	10040738	Sinus arrest	窦性停搏	1
10007541	Cardiac disorders	心脏器官疾病	10042600	Supraventricular arrhythmias	各种室上性心律失常	10007521	Cardiac arrhythmias	心律失常类疾病	10075889	Sinus node dysfunction	窦房结功能障碍	1
10007541	Cardiac disorders	心脏器官疾病	10042600	Supraventricular arrhythmias	各种室上性心律失常	10007521	Cardiac arrhythmias	心律失常类疾病	10042602	Supraventricular extrasystoles	室上性期外收缩	1
10007541	Cardiac disorders	心脏器官疾病	10007635	Cardiomyopathies	各种心肌病	10028593	Myocardial disorders	心肌类疾病	10083657	Toxic cardiomyopathy	中毒性心肌病	1
10007541	Cardiac disorders	心脏器官疾病	10044637	Tricuspid valvular disorders	三尖瓣异常	10046973	Cardiac valve disorders	心脏瓣膜类疾病	10061389	Tricuspid valve disease	三尖瓣疾病	1
10007541	Cardiac disorders	心脏器官疾病	10019281	Heart failures NEC	各种心衰（不另分类）	10019280	Heart failures	各类心脏衰竭	10060953	Ventricular failure	心室衰竭	1
10010331	Congenital, familial and genetic disorders	各种先天性家族性遗传性疾病	10028380	Musculoskeletal and connective tissue disorders of face, neck and jaw congenital	先天性脸部、颈部和下颌处肌肉骨骼和结缔组织疾病	10028396	Musculoskeletal and connective tissue disorders congenital	各种先天性肌肉骨骼及结缔组织疾病	10027543	Micrognathia	小颌畸形	5
10010331	Congenital, familial and genetic disorders	各种先天性家族性遗传性疾病	10083625	Gene mutations and other alterations NEC	基因突变及其他改变（不另分类）	10083624	Chromosomal abnormalities, gene alterations and gene variants	染色体异常、基因变异与基因变体	10081234	Pik3ca-activated mutation	PIK3CA 活化性突变	4
10010331	Congenital, familial and genetic disorders	各种先天性家族性遗传性疾病	10007607	Cardiac septal defects congenital	先天性心脏间隔缺损	10007510	Cardiac and vascular disorders congenital	先天性心血管系统疾病	10003664	Atrial septal defect	房间隔缺损	3
10010331	Congenital, familial and genetic disorders	各种先天性家族性遗传性疾病	10010445	Congenital disorders NEC	各种先天性疾病（不另分类）	10027664	Congenital and hereditary disorders NEC	先天性及遗传性疾病（不另分类）	10028182	Multiple congenital abnormalities	多种先天性异常	3
10010331	Congenital, familial and genetic disorders	各种先天性家族性遗传性疾病	10028381	Musculoskeletal and connective tissue disorders of limbs congenital	先天性四肢肌肉骨骼和结缔组织疾病	10028396	Musculoskeletal and connective tissue disorders congenital	各种先天性肌肉骨骼及结缔组织疾病	10062332	Congenital foot malformation	先天性足部变形	2
10010331	Congenital, familial and genetic disorders	各种先天性家族性遗传性疾病	10028381	Musculoskeletal and connective tissue disorders of limbs congenital	先天性四肢肌肉骨骼和结缔组织疾病	10028396	Musculoskeletal and connective tissue disorders congenital	各种先天性肌肉骨骼及结缔组织疾病	10062335	Congenital hand malformation	先天性手畸形	2
10010331	Congenital, familial and genetic disorders	各种先天性家族性遗传性疾病	10028381	Musculoskeletal and connective tissue disorders of limbs congenital	先天性四肢肌肉骨骼和结缔组织疾病	10028396	Musculoskeletal and connective tissue disorders congenital	各种先天性肌肉骨骼及结缔组织疾病	10042778	Syndactyly	并指	2
10010331	Congenital, familial and genetic disorders	各种先天性家族性遗传性疾病	10040834	Skin and subcutaneous tissue disorders congenital NEC	各种先天性皮肤和皮下组织疾病（不另分类）	10040789	Skin and subcutaneous tissue disorders congenital	先天性皮肤及皮下组织疾病	10000162	Abnormal palmar/plantar creases	手/足掌掌纹异常	1
10010331	Congenital, familial and genetic disorders	各种先天性家族性遗传性疾病	10083625	Gene mutations and other alterations NEC	基因突变及其他改变（不另分类）	10083624	Chromosomal abnormalities, gene alterations and gene variants	染色体异常、基因变异与基因变体	10069754	Acquired gene mutation	获得性基因突变	1
10010331	Congenital, familial and genetic disorders	各种先天性家族性遗传性疾病	10028381	Musculoskeletal and connective tissue disorders of limbs congenital	先天性四肢肌肉骨骼和结缔组织疾病	10028396	Musculoskeletal and connective tissue disorders congenital	各种先天性肌肉骨骼及结缔组织疾病	10072883	Brachydactyly	短指短趾	1
10010331	Congenital, familial and genetic disorders	各种先天性家族性遗传性疾病	10083625	Gene mutations and other alterations NEC	基因突变及其他改变（不另分类）	10083624	Chromosomal abnormalities, gene alterations and gene variants	染色体异常、基因变异与基因变体	10071980	Brca1 gene mutation	BRCA1 基因突变	1
10010331	Congenital, familial and genetic disorders	各种先天性家族性遗传性疾病	10083625	Gene mutations and other alterations NEC	基因突变及其他改变（不另分类）	10083624	Chromosomal abnormalities, gene alterations and gene variants	染色体异常、基因变异与基因变体	10071981	Brca2 gene mutation	BRCA2 基因突变	1
10010331	Congenital, familial and genetic disorders	各种先天性家族性遗传性疾病	10052634	Cerebral disorders congenital	先天性大脑疾病	10029299	Neurological disorders congenital	先天性神经系统类疾病	10008129	Cerebral palsy	脑性麻痹	1
10010331	Congenital, familial and genetic disorders	各种先天性家族性遗传性疾病	10047047	Vascular anomalies congenital NEC	各种先天性血管畸形（不另分类）	10007510	Cardiac and vascular disorders congenital	先天性心血管系统疾病	10056371	Cerebrovascular arteriovenous malformation	脑血管动静脉畸形	1
10010331	Congenital, familial and genetic disorders	各种先天性家族性遗传性疾病	10008805	Chromosomal abnormalities NEC	各种染色体异常（不另分类）	10083624	Chromosomal abnormalities, gene alterations and gene variants	染色体异常、基因变异与基因变体	10061765	Chromosomal mutation	染色体突变	1
10010331	Congenital, familial and genetic disorders	各种先天性家族性遗传性疾病	10033530	Palate disorders congenital	先天性上腭异常	10018018	Gastrointestinal tract disorders congenital	先天性胃肠道系统疾病	10009269	Cleft palate	上颚裂	1
10010331	Congenital, familial and genetic disorders	各种先天性家族性遗传性疾病	10028381	Musculoskeletal and connective tissue disorders of limbs congenital	先天性四肢肌肉骨骼和结缔组织疾病	10028396	Musculoskeletal and connective tissue disorders congenital	各种先天性肌肉骨骼及结缔组织疾病	10058668	Clinodactyly	指弯曲	1
10010331	Congenital, familial and genetic disorders	各种先天性家族性遗传性疾病	10038431	Renal disorders congenital	各种先天性肾脏疾病	10038360	Renal and urinary tract disorders congenital	先天性肾脏及泌尿道系统疾病	10010428	Congenital cystic kidney disease	先天性肾脏囊性病	1
10010331	Congenital, familial and genetic disorders	各种先天性家族性遗传性疾病	10028381	Musculoskeletal and connective tissue disorders of limbs congenital	先天性四肢肌肉骨骼和结缔组织疾病	10028396	Musculoskeletal and connective tissue disorders congenital	各种先天性肌肉骨骼及结缔组织疾病	10086689	Congenital musculoskeletal disorder of limbs	先天性四肢肌肉骨骼疾病	1
10010331	Congenital, familial and genetic disorders	各种先天性家族性遗传性疾病	10029300	Neurological disorders congenital NEC	各种先天性神经疾病（不另分类）	10029299	Neurological disorders congenital	先天性神经系统类疾病	10062345	Congenital neurological disorder	先天性神经系统疾病	1
10010331	Congenital, familial and genetic disorders	各种先天性家族性遗传性疾病	10038431	Renal disorders congenital	各种先天性肾脏疾病	10038360	Renal and urinary tract disorders congenital	先天性肾脏及泌尿道系统疾病	10066875	Congenital renal disorder	先天性肾脏异常	1
10010331	Congenital, familial and genetic disorders	各种先天性家族性遗传性疾病	10025517	Male reproductive tract disorders congenital	先天性男性生殖道异常	10038608	Reproductive tract and breast disorders congenital	先天性生殖道及乳腺类疾病	10011498	Cryptorchism	隐睾	1
10010331	Congenital, familial and genetic disorders	各种先天性家族性遗传性疾病	10052634	Cerebral disorders congenital	先天性大脑疾病	10029299	Neurological disorders congenital	先天性神经系统类疾病	10048411	Dandy-walker syndrome	丹迪 - 沃克综合征	1
10010331	Congenital, familial and genetic disorders	各种先天性家族性遗传性疾病	10083625	Gene mutations and other alterations NEC	基因突变及其他改变（不另分类）	10083624	Chromosomal abnormalities, gene alterations and gene variants	染色体异常、基因变异与基因变体	10064571	Gene mutation	基因突变	1
10010331	Congenital, familial and genetic disorders	各种先天性家族性遗传性疾病	10028381	Musculoskeletal and connective tissue disorders of limbs congenital	先天性四肢肌肉骨骼和结缔组织疾病	10028396	Musculoskeletal and connective tissue disorders congenital	各种先天性肌肉骨骼及结缔组织疾病	10072361	Hand-foot-genital syndrome	手-足-生殖器综合征	1
10010331	Congenital, familial and genetic disorders	各种先天性家族性遗传性疾病	10007542	Cardiac disorders congenital NEC	先天性心脏异常（不另分类）	10007510	Cardiac and vascular disorders congenital	先天性心血管系统疾病	10020871	Hypertrophic cardiomyopathy	肥厚性心肌病	1
10010331	Congenital, familial and genetic disorders	各种先天性家族性遗传性疾病	10025517	Male reproductive tract disorders congenital	先天性男性生殖道异常	10038608	Reproductive tract and breast disorders congenital	先天性生殖道及乳腺类疾病	10021093	Hypospadias	尿道下裂	1
10010331	Congenital, familial and genetic disorders	各种先天性家族性遗传性疾病	10028381	Musculoskeletal and connective tissue disorders of limbs congenital	先天性四肢肌肉骨骼和结缔组织疾病	10028396	Musculoskeletal and connective tissue disorders congenital	各种先天性肌肉骨骼及结缔组织疾病	10024503	Limb reduction defect	肢体短缩缺陷	1
10010331	Congenital, familial and genetic disorders	各种先天性家族性遗传性疾病	10028384	Musculoskeletal and connective tissue disorders of trunk congenital (excl spine)	先天性躯干肌肉骨骼和结缔组织疾病（脊柱除外）	10028396	Musculoskeletal and connective tissue disorders congenital	各种先天性肌肉骨骼及结缔组织疾病	10034204	Pectus excavatum	漏斗胸	1
10010331	Congenital, familial and genetic disorders	各种先天性家族性遗传性疾病	10028381	Musculoskeletal and connective tissue disorders of limbs congenital	先天性四肢肌肉骨骼和结缔组织疾病	10028396	Musculoskeletal and connective tissue disorders congenital	各种先天性肌肉骨骼及结缔组织疾病	10054879	Phalangeal agenesis	指骨发育不全	1
10010331	Congenital, familial and genetic disorders	各种先天性家族性遗传性疾病	10028381	Musculoskeletal and connective tissue disorders of limbs congenital	先天性四肢肌肉骨骼和结缔组织疾病	10028396	Musculoskeletal and connective tissue disorders congenital	各种先天性肌肉骨骼及结缔组织疾病	10049212	Phalangeal hypoplasia	指骨发育不良	1
10010331	Congenital, familial and genetic disorders	各种先天性家族性遗传性疾病	10003153	Arterial disorders congenital	先天性动脉异常	10007510	Cardiac and vascular disorders congenital	先天性心血管系统疾病	10037339	Pulmonary artery stenosis congenital	先天性肺动脉狭窄	1
10010331	Congenital, familial and genetic disorders	各种先天性家族性遗传性疾病	10025039	Pulmonary and bronchial disorders congenital	先天性肺和支气管异常	10038686	Respiratory disorders congenital	先天性呼吸系统疾病	10037407	Pulmonary hypoplasia	肺发育不良	1
10010331	Congenital, familial and genetic disorders	各种先天性家族性遗传性疾病	10002577	Anorectal disorders congenital	先天性肛门直肠疾病	10018018	Gastrointestinal tract disorders congenital	先天性胃肠道系统疾病	10038031	Rectal atresia	直肠闭锁	1
10010331	Congenital, familial and genetic disorders	各种先天性家族性遗传性疾病	10038431	Renal disorders congenital	各种先天性肾脏疾病	10038360	Renal and urinary tract disorders congenital	先天性肾脏及泌尿道系统疾病	10064655	Renal aplasia	肾发育不全	1
10010331	Congenital, familial and genetic disorders	各种先天性家族性遗传性疾病	10028383	Musculoskeletal and connective tissue disorders of spine congenital	先天性脊柱肌肉骨骼和结缔组织疾病	10028396	Musculoskeletal and connective tissue disorders congenital	各种先天性肌肉骨骼及结缔组织疾病	10064932	Sacralisation	腰椎骶骨化	1
10010331	Congenital, familial and genetic disorders	各种先天性家族性遗传性疾病	10040834	Skin and subcutaneous tissue disorders congenital NEC	各种先天性皮肤和皮下组织疾病（不另分类）	10040789	Skin and subcutaneous tissue disorders congenital	先天性皮肤及皮下组织疾病	10040888	Skin malformation	先天性皮肤畸形	1
10010331	Congenital, familial and genetic disorders	各种先天性家族性遗传性疾病	10028381	Musculoskeletal and connective tissue disorders of limbs congenital	先天性四肢肌肉骨骼和结缔组织疾病	10028396	Musculoskeletal and connective tissue disorders congenital	各种先天性肌肉骨骼及结缔组织疾病	10043101	Talipes	畸形足	1
10010331	Congenital, familial and genetic disorders	各种先天性家族性遗传性疾病	10022646	Intestinal disorders congenital	先天性肠疾	10018018	Gastrointestinal tract disorders congenital	先天性胃肠道系统疾病	10066969	Vitello-intestinal duct remnant	卵黄肠管残余	1
10013993	Ear and labyrinth disorders	耳及迷路类疾病	10022398	Inner ear signs and symptoms	各种内耳症状和体征	10022396	Inner ear and VIIIth cranial nerve disorders	内耳及第八颅神经类疾病	10047340	Vertigo	眩晕	66
10013993	Ear and labyrinth disorders	耳及迷路类疾病	10022398	Inner ear signs and symptoms	各种内耳症状和体征	10022396	Inner ear and VIIIth cranial nerve disorders	内耳及第八颅神经类疾病	10043882	Tinnitus	耳鸣	20
10013993	Ear and labyrinth disorders	耳及迷路类疾病	10011879	Hearing losses	各种听力丧失	10019243	Hearing disorders	听力障碍类疾病	10011878	Deafness	耳聋	19
10013993	Ear and labyrinth disorders	耳及迷路类疾病	10011879	Hearing losses	各种听力丧失	10019243	Hearing disorders	听力障碍类疾病	10048865	Hypoacusis	听觉减退	17
10013993	Ear and labyrinth disorders	耳及迷路类疾病	10027666	Ear disorders NEC	各种耳部疾病（不另分类）	10027667	Aural disorders NEC	听觉疾病（不另分类）	10014020	Ear pain	耳痛	8
10013993	Ear and labyrinth disorders	耳及迷路类疾病	10011879	Hearing losses	各种听力丧失	10019243	Hearing disorders	听力障碍类疾病	10011891	Deafness neurosensory	感音神经性聋	4
10013993	Ear and labyrinth disorders	耳及迷路类疾病	10027666	Ear disorders NEC	各种耳部疾病（不另分类）	10027667	Aural disorders NEC	听觉疾病（不另分类）	10033109	Ototoxicity	耳毒性	4
10013993	Ear and labyrinth disorders	耳及迷路类疾病	10052527	Hearing disorders NEC	各种听力障碍（不另分类）	10019243	Hearing disorders	听力障碍类疾病	10003778	Auditory disorder	听觉障碍	1
10013993	Ear and labyrinth disorders	耳及迷路类疾病	10027666	Ear disorders NEC	各种耳部疾病（不另分类）	10027667	Aural disorders NEC	听觉疾病（不另分类）	10052137	Ear discomfort	耳部不适	1
10013993	Ear and labyrinth disorders	耳及迷路类疾病	10027672	External ear disorders NEC	各种外耳疾病（不另分类）	10015732	External ear disorders (excl congenital)	外耳类疾病（不包括先天性）	10065785	External ear pain	外耳疼痛	1
10013993	Ear and labyrinth disorders	耳及迷路类疾病	10023566	Inner ear disorders NEC	各种内耳疾病（不另分类）	10022396	Inner ear and VIIIth cranial nerve disorders	内耳及第八颅神经类疾病	10061524	Inner ear disorder	内耳疾病	1
10013993	Ear and labyrinth disorders	耳及迷路类疾病	10026895	Mastoid disorders	各种乳突疾病	10027584	Middle ear disorders (excl congenital)	中耳类疾病（先天性除外）	10061277	Mastoid disorder	乳突疾病	1
10013993	Ear and labyrinth disorders	耳及迷路类疾病	10011879	Hearing losses	各种听力丧失	10019243	Hearing disorders	听力障碍类疾病	10067587	Neurosensory hypoacusis	感音神经性听觉减退	1
10013993	Ear and labyrinth disorders	耳及迷路类疾病	10011879	Hearing losses	各种听力丧失	10019243	Hearing disorders	听力障碍类疾病	10061373	Sudden hearing loss	突发性听力丧失	1
10013993	Ear and labyrinth disorders	耳及迷路类疾病	10013372	Tympanic membrane disorders (excl infections)	各种鼓膜疾病（不包括感染）	10027584	Middle ear disorders (excl congenital)	中耳类疾病（先天性除外）	10062218	Tympanic membrane disorder	鼓膜疾病	1
10014698	Endocrine disorders	内分泌系统疾病	10043741	Thyroid hypofunction disorders	各种甲状腺机能减退疾病	10043739	Thyroid gland disorders	甲状腺类疾病	10021114	Hypothyroidism	甲状腺功能减退症	32
10014698	Endocrine disorders	内分泌系统疾病	10043740	Thyroid hyperfunction disorders	各种甲状腺机能亢进疾病	10043739	Thyroid gland disorders	甲状腺类疾病	10020850	Hyperthyroidism	甲状腺功能亢进症	8
10014698	Endocrine disorders	内分泌系统疾病	10036361	Posterior pituitary disorders	垂体后叶疾病	10021112	Hypothalamus and pituitary gland disorders	下丘脑及垂体腺类疾病	10053198	Inappropriate antidiuretic hormone secretion	抗利尿激素分泌失调	8
10014698	Endocrine disorders	内分泌系统疾病	10043779	Acute and chronic thyroiditis	急性和慢性甲状腺炎	10043739	Thyroid gland disorders	甲状腺类疾病	10043778	Thyroiditis	甲状腺炎	8
10014698	Endocrine disorders	内分泌系统疾病	10001343	Adrenal cortical hypofunctions	各种肾上腺皮质机能减退	10001353	Adrenal gland disorders	肾上腺类疾病	10001367	Adrenal insufficiency	肾上腺功能不全	4
10014698	Endocrine disorders	内分泌系统疾病	10021109	Hypothalamic and pituitary disorders NEC	下丘脑和垂体疾病（不另分类）	10021112	Hypothalamus and pituitary gland disorders	下丘脑及垂体腺类疾病	10062767	Hypophysitis	垂体炎	4
10014698	Endocrine disorders	内分泌系统疾病	10001343	Adrenal cortical hypofunctions	各种肾上腺皮质机能减退	10001353	Adrenal gland disorders	肾上腺类疾病	10085547	Immune-mediated adrenal insufficiency	免疫介导性肾上腺功能不全	3
10014698	Endocrine disorders	内分泌系统疾病	10021109	Hypothalamic and pituitary disorders NEC	下丘脑和垂体疾病（不另分类）	10021112	Hypothalamus and pituitary gland disorders	下丘脑及垂体腺类疾病	10085025	Immune-mediated hypophysitis	免疫介导性垂体炎	3
10014698	Endocrine disorders	内分泌系统疾病	10043741	Thyroid hypofunction disorders	各种甲状腺机能减退疾病	10043739	Thyroid gland disorders	甲状腺类疾病	10083075	Immune-mediated hypothyroidism	免疫介导性甲状腺功能减退	3
10014698	Endocrine disorders	内分泌系统疾病	10014692	Endocrine abnormalities of puberty	青春期内分泌功能异常	10014701	Endocrine disorders of gonadal function	性腺内分泌功能异常	10012205	Delayed puberty	青春期滞后	2
10014698	Endocrine disorders	内分泌系统疾病	10043712	Thyroid disorders NEC	各种甲状腺疾病（不另分类）	10043739	Thyroid gland disorders	甲状腺类疾病	10018498	Goitre	甲状腺肿	2
10014698	Endocrine disorders	内分泌系统疾病	10043712	Thyroid disorders NEC	各种甲状腺疾病（不另分类）	10043739	Thyroid gland disorders	甲状腺类疾病	10043709	Thyroid disorder	甲状腺疾病	2
10014698	Endocrine disorders	内分泌系统疾病	10001354	Adrenal gland disorders NEC	肾上腺类疾病（不另分类）	10001353	Adrenal gland disorders	肾上腺类疾病	10053235	Adrenal mass	肾上腺肿块	1
10014698	Endocrine disorders	内分泌系统疾病	10001343	Adrenal cortical hypofunctions	各种肾上腺皮质机能减退	10001353	Adrenal gland disorders	肾上腺类疾病	10001389	Adrenocortical insufficiency acute	急性肾上腺皮质功能不全	1
10014698	Endocrine disorders	内分泌系统疾病	10043741	Thyroid hypofunction disorders	各种甲状腺机能减退疾病	10043739	Thyroid gland disorders	甲状腺类疾病	10076644	Autoimmune hypothyroidism	自身免疫性甲状腺功能减退症	1
10014698	Endocrine disorders	内分泌系统疾病	10043779	Acute and chronic thyroiditis	急性和慢性甲状腺炎	10043739	Thyroid gland disorders	甲状腺类疾病	10049046	Autoimmune thyroiditis	自身免疫性甲状腺炎	1
10014698	Endocrine disorders	内分泌系统疾病	10001341	Adrenal cortical hyperfunctions	各种肾上腺皮质机能亢进	10001353	Adrenal gland disorders	肾上腺类疾病	10011655	Cushingoid	类库欣	1
10014698	Endocrine disorders	内分泌系统疾病	10001341	Adrenal cortical hyperfunctions	各种肾上腺皮质机能亢进	10001353	Adrenal gland disorders	肾上腺类疾病	10011652	Cushing's syndrome	库欣综合征	1
10014698	Endocrine disorders	内分泌系统疾病	10043741	Thyroid hypofunction disorders	各种甲状腺机能减退疾病	10043739	Thyroid gland disorders	甲状腺类疾病	10089072	Decompensated hypothyroidism	失代偿性甲状腺功能减退症	1
10014698	Endocrine disorders	内分泌系统疾病	10036361	Posterior pituitary disorders	垂体后叶疾病	10021112	Hypothalamus and pituitary gland disorders	下丘脑及垂体腺类疾病	10012599	Diabetes insipidus	尿崩症	1
10014698	Endocrine disorders	内分泌系统疾病	10001343	Adrenal cortical hypofunctions	各种肾上腺皮质机能减退	10001353	Adrenal gland disorders	肾上腺类疾病	10072079	Glucocorticoid deficiency	糖皮质激素缺乏	1
10014698	Endocrine disorders	内分泌系统疾病	10043740	Thyroid hyperfunction disorders	各种甲状腺机能亢进疾病	10043739	Thyroid gland disorders	甲状腺类疾病	10018706	Graves' disease	格雷夫斯病	1
10014698	Endocrine disorders	内分泌系统疾病	10014157	Ectopic endocrine disorders	各种异位内分泌疾病	10029112	Neoplastic and ectopic endocrinopathies	肿瘤性及异位内分泌病	10020584	Hypercalcaemia of malignancy	恶性高钙血症	1
10014698	Endocrine disorders	内分泌系统疾病	10020704	Hyperparathyroid disorders	甲状旁腺机能亢进疾病	10033949	Parathyroid gland disorders	甲状旁腺类疾病	10020705	Hyperparathyroidism	甲状旁腺功能亢进症	1
10014698	Endocrine disorders	内分泌系统疾病	10043740	Thyroid hyperfunction disorders	各种甲状腺机能亢进疾病	10043739	Thyroid gland disorders	甲状腺类疾病	10083517	Immune-mediated hyperthyroidism	免疫介导性甲状腺功能亢进症	1
10014698	Endocrine disorders	内分泌系统疾病	10043779	Acute and chronic thyroiditis	急性和慢性甲状腺炎	10043739	Thyroid gland disorders	甲状腺类疾病	10083071	Immune-mediated thyroiditis	免疫介导性甲状腺炎	1
10014698	Endocrine disorders	内分泌系统疾病	10021109	Hypothalamic and pituitary disorders NEC	下丘脑和垂体疾病（不另分类）	10021112	Hypothalamus and pituitary gland disorders	下丘脑及垂体腺类疾病	10048675	Pituitary enlargement	垂体增大	1
10014698	Endocrine disorders	内分泌系统疾病	10014692	Endocrine abnormalities of puberty	青春期内分泌功能异常	10014701	Endocrine disorders of gonadal function	性腺内分泌功能异常	10058084	Precocious puberty	性早熟	1
10014698	Endocrine disorders	内分泌系统疾病	10021109	Hypothalamic and pituitary disorders NEC	下丘脑和垂体疾病（不另分类）	10021112	Hypothalamus and pituitary gland disorders	下丘脑及垂体腺类疾病	10039807	Secondary adrenocortical insufficiency	继发性肾上腺皮质功能不全	1
10015919	Eye disorders	眼器官疾病	10072989	Lacrimation disorders	泪液分泌类疾病	10015917	Eye disorders NEC	眼类疾病（不另分类）	10023644	Lacrimation increased	流泪增加	30
10015919	Eye disorders	眼器官疾病	10080708	Visual impairment and blindness (excl colour blindness)	视觉损害和失明（色盲除外）	10047518	Vision disorders	各种视觉障碍	10047571	Visual impairment	视觉损害	29
10015919	Eye disorders	眼器官疾病	10047541	Visual disorders NEC	视力障碍（不另分类）	10047518	Vision disorders	各种视觉障碍	10047513	Vision blurred	视物模糊	23
10015919	Eye disorders	眼器官疾病	10072989	Lacrimation disorders	泪液分泌类疾病	10015917	Eye disorders NEC	眼类疾病（不另分类）	10013774	Dry eye	干眼	16
10015919	Eye disorders	眼器官疾病	10030045	Ocular infections, inflammations and associated manifestations	眼部感染、炎症和相关征象	10021877	Ocular infections, irritations and inflammations	眼部感染、刺激及炎症	10030041	Ocular hyperaemia	眼充血	11
10015919	Eye disorders	眼器官疾病	10030032	Ocular disorders NEC	各种视觉疾病（不另分类）	10015917	Eye disorders NEC	眼类疾病（不另分类）	10034545	Periorbital oedema	眼眶周围水肿	10
10015919	Eye disorders	眼器官疾病	10030063	Ocular sensation disorders	眼部感觉障碍	10030064	Ocular sensory symptoms NEC	眼感觉症状（不另分类）	10034960	Photophobia	畏光	9
10015919	Eye disorders	眼器官疾病	10030045	Ocular infections, inflammations and associated manifestations	眼部感染、炎症和相关征象	10021877	Ocular infections, irritations and inflammations	眼部感染、刺激及炎症	10015946	Eye irritation	眼刺激	8
10015919	Eye disorders	眼器官疾病	10030032	Ocular disorders NEC	各种视觉疾病（不另分类）	10015917	Eye disorders NEC	眼类疾病（不另分类）	10015958	Eye pain	眼痛	8
10015919	Eye disorders	眼器官疾病	10047541	Visual disorders NEC	视力障碍（不另分类）	10047518	Vision disorders	各种视觉障碍	10013036	Diplopia	复视	6
10015919	Eye disorders	眼器官疾病	10030032	Ocular disorders NEC	各种视觉疾病（不另分类）	10015917	Eye disorders NEC	眼类疾病（不另分类）	10015967	Eye swelling	眼肿	6
10015919	Eye disorders	眼器官疾病	10011049	Corneal structural change, deposit and degeneration	角膜结构变化、沉积和变性	10002693	Anterior eye structural change, deposit and degeneration	眼前部结构改变、沉积及变性	10048221	Xerophthalmia	干眼症	6
10015919	Eye disorders	眼器官疾病	10080708	Visual impairment and blindness (excl colour blindness)	视觉损害和失明（色盲除外）	10047518	Vision disorders	各种视觉障碍	10005169	Blindness	失明	5
10015919	Eye disorders	眼器官疾病	10007772	Cataract conditions	各种白内障	10002693	Anterior eye structural change, deposit and degeneration	眼前部结构改变、沉积及变性	10007739	Cataract	白内障	5
10015919	Eye disorders	眼器官疾病	10024445	Lid, lash and lacrimal infections, irritations and inflammations	眼睑、睫毛和泪腺感染、刺激和炎症	10021877	Ocular infections, irritations and inflammations	眼部感染、刺激及炎症	10015993	Eyelid oedema	眼睑水肿	5
10015919	Eye disorders	眼器官疾病	10080708	Visual impairment and blindness (excl colour blindness)	视觉损害和失明（色盲除外）	10047518	Vision disorders	各种视觉障碍	10047531	Visual acuity reduced	视力减退	5
10015919	Eye disorders	眼器官疾病	10010722	Conjunctival infections, irritations and inflammations	结膜感染、刺激和炎症	10021877	Ocular infections, irritations and inflammations	眼部感染、刺激及炎症	10051625	Conjunctival hyperaemia	结膜充血	4
10015919	Eye disorders	眼器官疾病	10030045	Ocular infections, inflammations and associated manifestations	眼部感染、炎症和相关征象	10021877	Ocular infections, irritations and inflammations	眼部感染、刺激及炎症	10052140	Eye pruritus	眼睛瘙痒	4
10015919	Eye disorders	眼器官疾病	10015992	Eyelid movement disorders	各种眼睑运动障碍	10030061	Ocular neuromuscular disorders	眼神经肌肉类疾病	10015995	Eyelid ptosis	上睑下垂	4
10015919	Eye disorders	眼器官疾病	10072989	Lacrimation disorders	泪液分泌类疾病	10015917	Eye disorders NEC	眼类疾病（不另分类）	10023643	Lacrimation disorder	流泪障碍	4
10015919	Eye disorders	眼器官疾病	10038896	Retinal structural change, deposit and degeneration	视网膜结构变化、沉积和变性	10042261	Ocular structural change, deposit and degeneration NEC	眼结构改变、沉积及变性（不另分类）	10038894	Retinal pigmentation	视网膜色素沉着	4
10015919	Eye disorders	眼器官疾病	10024446	Lid, lash and lacrimal structural disorders	眼睑、睫毛和泪腺结构异常	10002693	Anterior eye structural change, deposit and degeneration	眼前部结构改变、沉积及变性	10053990	Dacryostenosis acquired	获得性泪管狭窄	3
10015919	Eye disorders	眼器官疾病	10030913	Optic disc abnormalities NEC	视盘异常（不另分类）	10042261	Ocular structural change, deposit and degeneration NEC	眼结构改变、沉积及变性（不另分类）	10033712	Papilloedema	视神经乳头水肿	3
10015919	Eye disorders	眼器官疾病	10038896	Retinal structural change, deposit and degeneration	视网膜结构变化、沉积和变性	10042261	Ocular structural change, deposit and degeneration NEC	眼结构改变、沉积及变性（不另分类）	10038848	Retinal detachment	视网膜脱离	3
10015919	Eye disorders	眼器官疾病	10030045	Ocular infections, inflammations and associated manifestations	眼部感染、炎症和相关征象	10021877	Ocular infections, irritations and inflammations	眼部感染、刺激及炎症	10015915	Eye discharge	眼分泌物	2
10015919	Eye disorders	眼器官疾病	10030032	Ocular disorders NEC	各种视觉疾病（不另分类）	10015917	Eye disorders NEC	眼类疾病（不另分类）	10052143	Ocular discomfort	眼睛不适	2
10015919	Eye disorders	眼器官疾病	10047573	Visual pathway disorders	视路障碍	10047518	Vision disorders	各种视觉障碍	10061323	Optic neuropathy	视神经病	2
10015919	Eye disorders	眼器官疾病	10030032	Ocular disorders NEC	各种视觉疾病（不另分类）	10015917	Eye disorders NEC	眼类疾病（不另分类）	10056647	Periorbital swelling	眶周肿	2
10015919	Eye disorders	眼器官疾病	10038837	Retinal bleeding and vascular disorders (excl retinopathy)	视网膜出血和血管异常（不包括视网膜病）	10047060	Retina, choroid and vitreous haemorrhages and vascular disorders	视网膜、脉络膜、玻璃体出血及血管疾病	10038907	Retinal vein occlusion	视网膜静脉闭塞	2
10015919	Eye disorders	眼器官疾病	10038932	Retinopathies NEC	各种视网膜病（不另分类）	10047060	Retina, choroid and vitreous haemorrhages and vascular disorders	视网膜、脉络膜、玻璃体出血及血管疾病	10038923	Retinopathy	视网膜病	2
10015919	Eye disorders	眼器官疾病	10030059	Ocular nerve and muscle disorders	各种眼神经和肌肉疾病	10030061	Ocular neuromuscular disorders	眼神经肌肉类疾病	10042159	Strabismus	斜视	2
10015919	Eye disorders	眼器官疾病	10024445	Lid, lash and lacrimal infections, irritations and inflammations	眼睑、睫毛和泪腺感染、刺激和炎症	10021877	Ocular infections, irritations and inflammations	眼部感染、刺激及炎症	10042690	Swelling of eyelid	眼睑肿胀	2
10015919	Eye disorders	眼器官疾病	10022953	Iris and uveal tract infections, irritations and inflammations	虹膜和葡萄膜感染、刺激和炎症	10021877	Ocular infections, irritations and inflammations	眼部感染、刺激及炎症	10046851	Uveitis	葡萄膜炎	2
10015919	Eye disorders	眼器官疾病	10047559	Visual field disorders	视野障碍	10047518	Vision disorders	各种视觉障碍	10047555	Visual field defect	视野缺损	2
10015919	Eye disorders	眼器官疾病	10038909	Retinal, choroid and vitreous infections and inflammations	视网膜、脉络膜和玻璃体感染和炎症	10021877	Ocular infections, irritations and inflammations	眼部感染、刺激及炎症	10047663	Vitritis	玻璃体炎	2
10015919	Eye disorders	眼器官疾病	10030063	Ocular sensation disorders	眼部感觉障碍	10030064	Ocular sensory symptoms NEC	眼感觉症状（不另分类）	10000173	Abnormal sensation in eye	眼感觉异常	1
10015919	Eye disorders	眼器官疾病	10038267	Refractive and accommodative disorders	折射和适应能力异常	10047518	Vision disorders	各种视觉障碍	10000389	Accommodation disorder	调节紊乱	1
10015919	Eye disorders	眼器官疾病	10001910	Amblyopic vision impairment	弱视损害	10047518	Vision disorders	各种视觉障碍	10001912	Amblyopia strabismic	斜视性弱视	1
10015919	Eye disorders	眼器官疾病	10030063	Ocular sensation disorders	眼部感觉障碍	10030064	Ocular sensory symptoms NEC	眼感觉症状（不另分类）	10003552	Asthenopia	视力疲劳	1
10015919	Eye disorders	眼器官疾病	10024446	Lid, lash and lacrimal structural disorders	眼睑、睫毛和泪腺结构异常	10002693	Anterior eye structural change, deposit and degeneration	眼前部结构改变、沉积及变性	10005147	Blepharal pigmentation	眼睑色素沉着	1
10015919	Eye disorders	眼器官疾病	10024445	Lid, lash and lacrimal infections, irritations and inflammations	眼睑、睫毛和泪腺感染、刺激和炎症	10021877	Ocular infections, irritations and inflammations	眼部感染、刺激及炎症	10005148	Blepharitis	睑缘炎	1
10015919	Eye disorders	眼器官疾病	10024445	Lid, lash and lacrimal infections, irritations and inflammations	眼睑、睫毛和泪腺感染、刺激和炎症	10021877	Ocular infections, irritations and inflammations	眼部感染、刺激及炎症	10008388	Chalazion	睑板腺囊肿	1
10015919	Eye disorders	眼器官疾病	10010735	Conjunctival structural change, deposit and degeneration	结膜结构变化、沉积和变性	10002693	Anterior eye structural change, deposit and degeneration	眼前部结构改变、沉积及变性	10061446	Conjunctival disorder	结膜疾病	1
10015919	Eye disorders	眼器官疾病	10010722	Conjunctival infections, irritations and inflammations	结膜感染、刺激和炎症	10021877	Ocular infections, irritations and inflammations	眼部感染、刺激及炎症	10010726	Conjunctival oedema	结膜水肿	1
10015919	Eye disorders	眼器官疾病	10024446	Lid, lash and lacrimal structural disorders	眼睑、睫毛和泪腺结构异常	10002693	Anterior eye structural change, deposit and degeneration	眼前部结构改变、沉积及变性	10012493	Dermatochalasis	眼睑皮肤松垂	1
10015919	Eye disorders	眼器官疾病	10038896	Retinal structural change, deposit and degeneration	视网膜结构变化、沉积和变性	10042261	Ocular structural change, deposit and degeneration NEC	眼结构改变、沉积及变性（不另分类）	10064697	Epiretinal membrane	黄斑前膜	1
10015919	Eye disorders	眼器官疾病	10022952	Iris and ciliary body structural change, deposit and degeneration	虹膜和睫状体结构变化、沉积和变性	10002693	Anterior eye structural change, deposit and degeneration	眼前部结构改变、沉积及变性	10072289	Eye colour change	眼睛颜色的变化	1
10015919	Eye disorders	眼器官疾病	10030032	Ocular disorders NEC	各种视觉疾病（不另分类）	10015917	Eye disorders NEC	眼类疾病（不另分类）	10015916	Eye disorder	眼部疾病	1
10015919	Eye disorders	眼器官疾病	10030031	Ocular bleeding and vascular disorders NEC	眼出血和血管疾病（不另分类）	10047061	Ocular haemorrhages and vascular disorders NEC	眼出血及血管疾病（不另分类）	10015926	Eye haemorrhage	眼出血	1
10015919	Eye disorders	眼器官疾病	10030045	Ocular infections, inflammations and associated manifestations	眼部感染、炎症和相关征象	10021877	Ocular infections, irritations and inflammations	眼部感染、刺激及炎症	10015943	Eye inflammation	眼炎症	1
10015919	Eye disorders	眼器官疾病	10030032	Ocular disorders NEC	各种视觉疾病（不另分类）	10015917	Eye disorders NEC	眼类疾病（不另分类）	10052139	Eye oedema	眼睛水肿	1
10015919	Eye disorders	眼器官疾病	10030032	Ocular disorders NEC	各种视觉疾病（不另分类）	10015917	Eye disorders NEC	眼类疾病（不另分类）	10061130	Eyelid disorder	眼睑疾病	1
10015919	Eye disorders	眼器官疾病	10047541	Visual disorders NEC	视力障碍（不另分类）	10047518	Vision disorders	各种视觉障碍	10052128	Glare	目眩	1
10015919	Eye disorders	眼器官疾病	10022953	Iris and uveal tract infections, irritations and inflammations	虹膜和葡萄膜感染、刺激和炎症	10021877	Ocular infections, irritations and inflammations	眼部感染、刺激及炎症	10022955	Iritis	虹膜炎	1
10015919	Eye disorders	眼器官疾病	10011021	Corneal infections, oedemas and inflammations	角膜感染、水肿和炎症	10021877	Ocular infections, irritations and inflammations	眼部感染、刺激及炎症	10023332	Keratitis	角膜炎	1
10015919	Eye disorders	眼器官疾病	10072989	Lacrimation disorders	泪液分泌类疾病	10015917	Eye disorders NEC	眼类疾病（不另分类）	10061525	Lacrimal disorder	泪腺疾病	1
10015919	Eye disorders	眼器官疾病	10038896	Retinal structural change, deposit and degeneration	视网膜结构变化、沉积和变性	10042261	Ocular structural change, deposit and degeneration NEC	眼结构改变、沉积及变性（不另分类）	10025409	Macular degeneration	黄斑变性	1
10015919	Eye disorders	眼器官疾病	10038909	Retinal, choroid and vitreous infections and inflammations	视网膜、脉络膜和玻璃体感染和炎症	10021877	Ocular infections, irritations and inflammations	眼部感染、刺激及炎症	10025415	Macular oedema	黄斑水肿	1
10015919	Eye disorders	眼器官疾病	10037514	Pupil disorders	各种瞳孔疾病	10030061	Ocular neuromuscular disorders	眼神经肌肉类疾病	10027646	Miosis	瞳孔缩小	1
10015919	Eye disorders	眼器官疾病	10037514	Pupil disorders	各种瞳孔疾病	10030061	Ocular neuromuscular disorders	眼神经肌肉类疾病	10028521	Mydriasis	瞳孔散大	1
10015919	Eye disorders	眼器官疾病	10030059	Ocular nerve and muscle disorders	各种眼神经和肌肉疾病	10030061	Ocular neuromuscular disorders	眼神经肌肉类疾病	10030071	Oculogyric crisis	动眼神经危象	1
10015919	Eye disorders	眼器官疾病	10030059	Ocular nerve and muscle disorders	各种眼神经和肌肉疾病	10030061	Ocular neuromuscular disorders	眼神经肌肉类疾病	10030875	Ophthalmoplegia	眼肌麻痹	1
10015919	Eye disorders	眼器官疾病	10030913	Optic disc abnormalities NEC	视盘异常（不另分类）	10042261	Ocular structural change, deposit and degeneration NEC	眼结构改变、沉积及变性（不另分类）	10030910	Optic atrophy	视神经萎缩	1
10015919	Eye disorders	眼器官疾病	10030928	Optic nerve bleeding and vascular disorders	视神经出血和血管疾病	10047061	Ocular haemorrhages and vascular disorders NEC	眼出血及血管疾病（不另分类）	10030924	Optic ischaemic neuropathy	缺血性视神经病变	1
10015919	Eye disorders	眼器官疾病	10030059	Ocular nerve and muscle disorders	各种眼神经和肌肉疾病	10030061	Ocular neuromuscular disorders	眼神经肌肉类疾病	10066383	Orbital apex syndrome	眶尖综合征	1
10015919	Eye disorders	眼器官疾病	10047541	Visual disorders NEC	视力障碍（不另分类）	10047518	Vision disorders	各种视觉障碍	10034962	Photopsia	闪光幻觉	1
10015919	Eye disorders	眼器官疾病	10038896	Retinal structural change, deposit and degeneration	视网膜结构变化、沉积和变性	10042261	Ocular structural change, deposit and degeneration NEC	眼结构改变、沉积及变性（不另分类）	10038845	Retinal degeneration	视网膜变性	1
10015919	Eye disorders	眼器官疾病	10038837	Retinal bleeding and vascular disorders (excl retinopathy)	视网膜出血和血管异常（不包括视网膜病）	10047060	Retina, choroid and vitreous haemorrhages and vascular disorders	视网膜、脉络膜、玻璃体出血及血管疾病	10038867	Retinal haemorrhage	视网膜出血	1
10015919	Eye disorders	眼器官疾病	10038896	Retinal structural change, deposit and degeneration	视网膜结构变化、沉积和变性	10042261	Ocular structural change, deposit and degeneration NEC	眼结构改变、沉积及变性（不另分类）	10038897	Retinal tear	视网膜破裂	1
10015919	Eye disorders	眼器官疾病	10038909	Retinal, choroid and vitreous infections and inflammations	视网膜、脉络膜和玻璃体感染和炎症	10021877	Ocular infections, irritations and inflammations	眼部感染、刺激及炎症	10038905	Retinal vasculitis	视网膜血管炎	1
10015919	Eye disorders	眼器官疾病	10008776	Choroid and vitreous structural change, deposit and degeneration	脉络膜和玻璃体结构变化、沉积和变性	10042261	Ocular structural change, deposit and degeneration NEC	眼结构改变、沉积及变性（不另分类）	10047650	Vitreous detachment	玻璃体分离	1
10015919	Eye disorders	眼器官疾病	10008775	Choroid and vitreous haemorrhages and vascular disorders	脉络膜和玻璃体出血和血管异常	10047060	Retina, choroid and vitreous haemorrhages and vascular disorders	视网膜、脉络膜、玻璃体出血及血管疾病	10047655	Vitreous haemorrhage	玻璃体出血	1
10017947	Gastrointestinal disorders	胃肠系统疾病	10028817	Nausea and vomiting symptoms	恶心和呕吐症状	10018012	Gastrointestinal signs and symptoms	胃肠道系统症状和体征	10028813	Nausea	恶心	2830
10017947	Gastrointestinal disorders	胃肠系统疾病	10028817	Nausea and vomiting symptoms	恶心和呕吐症状	10018012	Gastrointestinal signs and symptoms	胃肠道系统症状和体征	10047700	Vomiting	呕吐	2519
10017947	Gastrointestinal disorders	胃肠系统疾病	10012736	Diarrhoea (excl infective)	各种腹泻（不包括感染性的）	10017977	Gastrointestinal motility and defaecation conditions	胃肠运动及排便状况	10012735	Diarrhoea	腹泻	858
10017947	Gastrointestinal disorders	胃肠系统疾病	10017933	Gastrointestinal atonic and hypomotility disorders NEC	各种胃肠道弛缓和动力不足性疾病（不另分类）	10017977	Gastrointestinal motility and defaecation conditions	胃肠运动及排便状况	10010774	Constipation	便秘	475
10017947	Gastrointestinal disorders	胃肠系统疾病	10042129	Stomatitis and ulceration	口腔黏膜炎和溃疡	10031013	Oral soft tissue conditions	口腔软组织类疾病	10042128	Stomatitis	口腔黏膜炎	240
10017947	Gastrointestinal disorders	胃肠系统疾病	10017926	Gastrointestinal and abdominal pains (excl oral and throat)	胃肠道和腹部疼痛（不包括口腔和咽喉）	10018012	Gastrointestinal signs and symptoms	胃肠道系统症状和体征	10000081	Abdominal pain	腹痛	234
10017947	Gastrointestinal disorders	胃肠系统疾病	10042129	Stomatitis and ulceration	口腔黏膜炎和溃疡	10031013	Oral soft tissue conditions	口腔软组织类疾病	10028034	Mouth ulceration	口腔溃疡	187
10017947	Gastrointestinal disorders	胃肠系统疾病	10017948	Gastrointestinal disorders NEC	各种胃肠疾病（不另分类）	10017943	Gastrointestinal conditions NEC	胃肠类疾病（不另分类）	10017944	Gastrointestinal disorder	胃肠疾病	137
10017947	Gastrointestinal disorders	胃肠系统疾病	10017926	Gastrointestinal and abdominal pains (excl oral and throat)	胃肠道和腹部疼痛（不包括口腔和咽喉）	10018012	Gastrointestinal signs and symptoms	胃肠道系统症状和体征	10000087	Abdominal pain upper	上腹痛	101
10017947	Gastrointestinal disorders	胃肠系统疾病	10027678	Gastrointestinal signs and symptoms NEC	各种胃肠道症状和体征（不另分类）	10018012	Gastrointestinal signs and symptoms	胃肠道系统症状和体征	10013950	Dysphagia	吞咽困难	98
10017947	Gastrointestinal disorders	胃肠系统疾病	10017854	Gastritis (excl infective)	各种胃炎（不包括感染性的）	10017969	Gastrointestinal inflammatory conditions	胃肠系统炎症	10017853	Gastritis	胃炎	96
10017947	Gastrointestinal disorders	胃肠系统疾病	10013949	Dyspeptic signs and symptoms	消化不良症状和体征	10018012	Gastrointestinal signs and symptoms	胃肠道系统症状和体征	10013946	Dyspepsia	消化不良	94
10017947	Gastrointestinal disorders	胃肠系统疾病	10030975	Oral dryness and saliva altered	口腔干燥和唾液改变	10039404	Salivary gland conditions	唾液腺疾病类	10013781	Dry mouth	口干	65
10017947	Gastrointestinal disorders	胃肠系统疾病	10027678	Gastrointestinal signs and symptoms NEC	各种胃肠道症状和体征（不另分类）	10018012	Gastrointestinal signs and symptoms	胃肠道系统症状和体征	10000059	Abdominal discomfort	腹部不适	46
10017947	Gastrointestinal disorders	胃肠系统疾病	10016770	Flatulence, bloating and distension	肠胃胀气、气胀和膨胀	10018012	Gastrointestinal signs and symptoms	胃肠道系统症状和体征	10000060	Abdominal distension	腹胀	45
10017947	Gastrointestinal disorders	胃肠系统疾病	10042129	Stomatitis and ulceration	口腔黏膜炎和溃疡	10031013	Oral soft tissue conditions	口腔软组织类疾病	10002959	Aphthous ulcer	阿弗他溃疡	41
10017947	Gastrointestinal disorders	胃肠系统疾病	10034653	Peritoneal and retroperitoneal disorders	腹膜和腹膜后疾病	10034652	Peritoneal and retroperitoneal conditions	腹膜及腹后膜类疾病	10003445	Ascites	腹水	41
10017947	Gastrointestinal disorders	胃肠系统疾病	10017933	Gastrointestinal atonic and hypomotility disorders NEC	各种胃肠道弛缓和动力不足性疾病（不另分类）	10017977	Gastrointestinal motility and defaecation conditions	胃肠运动及排便状况	10017885	Gastrooesophageal reflux disease	胃食管反流病	40
10017947	Gastrointestinal disorders	胃肠系统疾病	10009888	Colitis (excl infective)	各种结肠炎（不包括感染性的）	10017969	Gastrointestinal inflammatory conditions	胃肠系统炎症	10009887	Colitis	结肠炎	33
10017947	Gastrointestinal disorders	胃肠系统疾病	10017958	Non-site specific gastrointestinal haemorrhages	部位不明的胃肠出血	10017959	Gastrointestinal haemorrhages NEC	胃肠系统出血（不另分类）	10017955	Gastrointestinal haemorrhage	胃肠出血	30
10017947	Gastrointestinal disorders	胃肠系统疾病	10053171	Oesophagitis (excl infective)	各种食管炎（不包括感染性的）	10017969	Gastrointestinal inflammatory conditions	胃肠系统炎症	10030216	Oesophagitis	食管炎	27
10017947	Gastrointestinal disorders	胃肠系统疾病	10017958	Non-site specific gastrointestinal haemorrhages	部位不明的胃肠出血	10017959	Gastrointestinal haemorrhages NEC	胃肠系统出血（不另分类）	10018830	Haematemesis	呕血	21
10017947	Gastrointestinal disorders	胃肠系统疾病	10028817	Nausea and vomiting symptoms	恶心和呕吐症状	10018012	Gastrointestinal signs and symptoms	胃肠道系统症状和体征	10038776	Retching	干呕	20
10017947	Gastrointestinal disorders	胃肠系统疾病	10018009	Gastrointestinal stenosis and obstruction NEC	各种胃肠道狭窄及阻塞（不另分类）	10018008	Gastrointestinal stenosis and obstruction	胃肠道狭窄及梗阻类疾病	10021328	Ileus	肠梗阻（机能性）	18
10017947	Gastrointestinal disorders	胃肠系统疾病	10033646	Acute and chronic pancreatitis	急性及慢性胰腺炎	10015674	Exocrine pancreas conditions	胰腺外分泌疾病	10033647	Pancreatitis acute	急性胰腺炎	18
10017947	Gastrointestinal disorders	胃肠系统疾病	10031021	Oral soft tissue signs and symptoms	口部软组织症状和体征	10031013	Oral soft tissue conditions	口腔软组织类疾病	10031009	Oral pain	口腔疼痛	16
10017947	Gastrointestinal disorders	胃肠系统疾病	10043985	Tongue signs and symptoms	舌部症状和体征	10043946	Tongue conditions	舌疾病	10043949	Tongue discolouration	舌变色	16
10017947	Gastrointestinal disorders	胃肠系统疾病	10017921	Gastrointestinal inflammatory disorders NEC	胃肠道各种炎症（不另分类）	10017969	Gastrointestinal inflammatory conditions	胃肠系统炎症	10014893	Enterocolitis	小肠结肠炎	15
10017947	Gastrointestinal disorders	胃肠系统疾病	10033646	Acute and chronic pancreatitis	急性及慢性胰腺炎	10015674	Exocrine pancreas conditions	胰腺外分泌疾病	10033645	Pancreatitis	胰腺炎	14
10017947	Gastrointestinal disorders	胃肠系统疾病	10009888	Colitis (excl infective)	各种结肠炎（不包括感染性的）	10017969	Gastrointestinal inflammatory conditions	胃肠系统炎症	10009895	Colitis ischaemic	缺血性结肠炎	13
10017947	Gastrointestinal disorders	胃肠系统疾病	10032172	Intestinal ulcers and perforation NEC	肠溃疡和穿孔（不另分类）	10018027	Gastrointestinal ulceration and perforation	胃肠溃疡及穿孔	10022694	Intestinal perforation	肠穿孔	13
10017947	Gastrointestinal disorders	胃肠系统疾病	10022653	Intestinal haemorrhages	各种肠出血	10017959	Gastrointestinal haemorrhages NEC	胃肠系统出血（不另分类）	10038063	Rectal haemorrhage	直肠出血	13
10017947	Gastrointestinal disorders	胃肠系统疾病	10009888	Colitis (excl infective)	各种结肠炎（不包括感染性的）	10017969	Gastrointestinal inflammatory conditions	胃肠系统炎症	10062959	Neutropenic colitis	中性粒细胞减少性结肠炎	12
10017947	Gastrointestinal disorders	胃肠系统疾病	10027678	Gastrointestinal signs and symptoms NEC	各种胃肠道症状和体征（不另分类）	10018012	Gastrointestinal signs and symptoms	胃肠道系统症状和体征	10030094	Odynophagia	吞咽痛	12
10017947	Gastrointestinal disorders	胃肠系统疾病	10018029	Haemorrhoids and gastrointestinal varices (excl oesophageal)	痔和胃肠道静脉曲张（不包括食管）	10018031	Gastrointestinal vascular conditions	胃肠系统血管疾病	10019022	Haemorrhoids	痔疮	11
10017947	Gastrointestinal disorders	胃肠系统疾病	10016770	Flatulence, bloating and distension	肠胃胀气、气胀和膨胀	10018012	Gastrointestinal signs and symptoms	胃肠道系统症状和体征	10016766	Flatulence	肠胃气胀	10
10017947	Gastrointestinal disorders	胃肠系统疾病	10017921	Gastrointestinal inflammatory disorders NEC	胃肠道各种炎症（不另分类）	10017969	Gastrointestinal inflammatory conditions	胃肠系统炎症	10059024	Gastrointestinal toxicity	胃肠道毒性	10
10017947	Gastrointestinal disorders	胃肠系统疾病	10031021	Oral soft tissue signs and symptoms	口部软组织症状和体征	10031013	Oral soft tissue conditions	口腔软组织类疾病	10057372	Paraesthesia oral	口部感觉异常	10
10017947	Gastrointestinal disorders	胃肠系统疾病	10017921	Gastrointestinal inflammatory disorders NEC	胃肠道各种炎症（不另分类）	10017969	Gastrointestinal inflammatory conditions	胃肠系统炎症	10014866	Enteritis	肠炎	9
10017947	Gastrointestinal disorders	胃肠系统疾病	10082211	Gingival disorders, signs and symptoms NEC	各种牙龈疾病、症状和体征（不另分类）	10044018	Dental and gingival conditions	牙齿和牙龈类疾病	10018286	Gingival pain	牙龈疼痛	9
10017947	Gastrointestinal disorders	胃肠系统疾病	10013811	Duodenal and small intestinal stenosis and obstruction	十二指肠和小肠狭窄和阻塞	10018008	Gastrointestinal stenosis and obstruction	胃肠道狭窄及梗阻类疾病	10041101	Small intestinal obstruction	小肠梗阻	9
10017947	Gastrointestinal disorders	胃肠系统疾病	10012736	Diarrhoea (excl infective)	各种腹泻（不包括感染性的）	10017977	Gastrointestinal motility and defaecation conditions	胃肠运动及排便状况	10012741	Diarrhoea haemorrhagic	出血性腹泻	8
10017947	Gastrointestinal disorders	胃肠系统疾病	10030975	Oral dryness and saliva altered	口腔干燥和唾液改变	10039404	Salivary gland conditions	唾液腺疾病类	10039424	Salivary hypersecretion	唾液分泌过多	8
10017947	Gastrointestinal disorders	胃肠系统疾病	10043985	Tongue signs and symptoms	舌部症状和体征	10043946	Tongue conditions	舌疾病	10042727	Swollen tongue	肿舌	8
10017947	Gastrointestinal disorders	胃肠系统疾病	10044049	Dental pain and sensation disorders	牙齿疼痛和感觉障碍	10044018	Dental and gingival conditions	牙齿和牙龈类疾病	10044055	Toothache	牙疼	8
10017947	Gastrointestinal disorders	胃肠系统疾病	10017926	Gastrointestinal and abdominal pains (excl oral and throat)	胃肠道和腹部疼痛（不包括口腔和咽喉）	10018012	Gastrointestinal signs and symptoms	胃肠道系统症状和体征	10000084	Abdominal pain lower	下腹痛	7
10017947	Gastrointestinal disorders	胃肠系统疾病	10013949	Dyspeptic signs and symptoms	消化不良症状和体征	10018012	Gastrointestinal signs and symptoms	胃肠道系统症状和体征	10015137	Eructation	嗳气	7
10017947	Gastrointestinal disorders	胃肠系统疾病	10031020	Oral soft tissue swelling and oedema	口部软组织肿胀和水肿	10031013	Oral soft tissue conditions	口腔软组织类疾病	10024570	Lip swelling	唇部肿胀	7
10017947	Gastrointestinal disorders	胃肠系统疾病	10013862	Duodenal ulcers and perforation	十二指肠溃疡和穿孔	10018027	Gastrointestinal ulceration and perforation	胃肠溃疡及穿孔	10013836	Duodenal ulcer	十二指肠溃疡	6
10017947	Gastrointestinal disorders	胃肠系统疾病	10013949	Dyspeptic signs and symptoms	消化不良症状和体征	10018012	Gastrointestinal signs and symptoms	胃肠道系统症状和体征	10053155	Epigastric discomfort	中上腹不适	6
10017947	Gastrointestinal disorders	胃肠系统疾病	10017847	Gastric ulcers and perforation	胃部溃疡和穿孔	10018027	Gastrointestinal ulceration and perforation	胃肠溃疡及穿孔	10017826	Gastric ulcer haemorrhage	胃溃疡出血	6
10017947	Gastrointestinal disorders	胃肠系统疾病	10017926	Gastrointestinal and abdominal pains (excl oral and throat)	胃肠道和腹部疼痛（不包括口腔和咽喉）	10018012	Gastrointestinal signs and symptoms	胃肠道系统症状和体征	10017999	Gastrointestinal pain	胃肠痛	6
10017947	Gastrointestinal disorders	胃肠系统疾病	10055797	Gingival haemorrhages	各种牙龈出血	10044018	Dental and gingival conditions	牙齿和牙龈类疾病	10018276	Gingival bleeding	牙龈出血	6
10017947	Gastrointestinal disorders	胃肠系统疾病	10017958	Non-site specific gastrointestinal haemorrhages	部位不明的胃肠出血	10017959	Gastrointestinal haemorrhages NEC	胃肠系统出血（不另分类）	10018836	Haematochezia	便血	6
10017947	Gastrointestinal disorders	胃肠系统疾病	10052736	Non-mechanical ileus	非机械性肠梗阻	10017977	Gastrointestinal motility and defaecation conditions	胃肠运动及排便状况	10021333	Ileus paralytic	麻痹性肠梗阻	6
10017947	Gastrointestinal disorders	胃肠系统疾病	10018009	Gastrointestinal stenosis and obstruction NEC	各种胃肠道狭窄及阻塞（不另分类）	10018008	Gastrointestinal stenosis and obstruction	胃肠道狭窄及梗阻类疾病	10022687	Intestinal obstruction	肠梗阻	6
10017947	Gastrointestinal disorders	胃肠系统疾病	10034371	Peptic ulcers and perforation	消化溃疡和穿孔	10018027	Gastrointestinal ulceration and perforation	胃肠溃疡及穿孔	10034341	Peptic ulcer	消化性溃疡	6
10017947	Gastrointestinal disorders	胃肠系统疾病	10043985	Tongue signs and symptoms	舌部症状和体征	10043946	Tongue conditions	舌疾病	10043967	Tongue oedema	舌水肿	6
10017947	Gastrointestinal disorders	胃肠系统疾病	10017958	Non-site specific gastrointestinal haemorrhages	部位不明的胃肠出血	10017959	Gastrointestinal haemorrhages NEC	胃肠系统出血（不另分类）	10046274	Upper gastrointestinal haemorrhage	上消化道出血	6
10017947	Gastrointestinal disorders	胃肠系统疾病	10031021	Oral soft tissue signs and symptoms	口部软组织症状和体征	10031013	Oral soft tissue conditions	口腔软组织类疾病	10082548	Anaesthesia oral	口腔感觉缺失	5
10017947	Gastrointestinal disorders	胃肠系统疾病	10027678	Gastrointestinal signs and symptoms NEC	各种胃肠道症状和体征（不另分类）	10018012	Gastrointestinal signs and symptoms	胃肠道系统症状和体征	10077605	Anal incontinence	肛门失禁	5
10017947	Gastrointestinal disorders	胃肠系统疾病	10016097	Faecal abnormalities NEC	大便异常（不另分类）	10018012	Gastrointestinal signs and symptoms	胃肠道系统症状和体征	10056325	Faecaloma	粪瘤	5
10017947	Gastrointestinal disorders	胃肠系统疾病	10017751	Gastric and oesophageal haemorrhages	胃和食管出血	10017959	Gastrointestinal haemorrhages NEC	胃肠系统出血（不另分类）	10017788	Gastric haemorrhage	胃出血	5
10017947	Gastrointestinal disorders	胃肠系统疾病	10017847	Gastric ulcers and perforation	胃部溃疡和穿孔	10018027	Gastrointestinal ulceration and perforation	胃肠溃疡及穿孔	10017815	Gastric perforation	胃穿孔	5
10017947	Gastrointestinal disorders	胃肠系统疾病	10017983	Gastrointestinal necrosis and gangrene (excl gangrenous hernia)	胃肠道坏死和坏疽（不包括坏疽性疝）	10018031	Gastrointestinal vascular conditions	胃肠系统血管疾病	10017982	Gastrointestinal necrosis	胃肠坏死	5
10017947	Gastrointestinal disorders	胃肠系统疾病	10043954	Tongue disorders	舌异常	10043946	Tongue conditions	舌疾病	10018386	Glossitis	舌炎	5
10017947	Gastrointestinal disorders	胃肠系统疾病	10034654	Peritoneal and retroperitoneal fibrosis and adhesions	腹膜和腹膜后纤维化及粘连	10034652	Peritoneal and retroperitoneal conditions	腹膜及腹后膜类疾病	10038979	Retroperitoneal fibrosis	腹膜后纤维化	5
10017947	Gastrointestinal disorders	胃肠系统疾病	10043954	Tongue disorders	舌异常	10043946	Tongue conditions	舌疾病	10043991	Tongue ulceration	舌溃疡	5
10017947	Gastrointestinal disorders	胃肠系统疾病	10016097	Faecal abnormalities NEC	大便异常（不另分类）	10018012	Gastrointestinal signs and symptoms	胃肠道系统症状和体征	10000133	Abnormal faeces	粪便异常	4
10017947	Gastrointestinal disorders	胃肠系统疾病	10002113	Anal and rectal disorders NEC	肛门和直肠疾病（不另分类）	10002112	Anal and rectal conditions NEC	肛门和直肠类疾病（不另分类）	10002153	Anal fissure	肛裂	4
10017947	Gastrointestinal disorders	胃肠系统疾病	10002113	Anal and rectal disorders NEC	肛门和直肠疾病（不另分类）	10002112	Anal and rectal conditions NEC	肛门和直肠类疾病（不另分类）	10002644	Anorectal disorder	直肠肛门疾病	4
10017947	Gastrointestinal disorders	胃肠系统疾病	10017921	Gastrointestinal inflammatory disorders NEC	胃肠道各种炎症（不另分类）	10017969	Gastrointestinal inflammatory conditions	胃肠系统炎症	10013864	Duodenitis	十二指肠炎	4
10017947	Gastrointestinal disorders	胃肠系统疾病	10017921	Gastrointestinal inflammatory disorders NEC	胃肠道各种炎症（不另分类）	10017969	Gastrointestinal inflammatory conditions	胃肠系统炎症	10064147	Gastrointestinal inflammation	胃肠炎症	4
10017947	Gastrointestinal disorders	胃肠系统疾病	10009888	Colitis (excl infective)	各种结肠炎（不包括感染性的）	10017969	Gastrointestinal inflammatory conditions	胃肠系统炎症	10078961	Immune-mediated enterocolitis	免疫介导的小肠结肠炎	4
10017947	Gastrointestinal disorders	胃肠系统疾病	10017997	Gastrointestinal vascular occlusion and infarction	胃肠道血管闭塞及梗死	10018031	Gastrointestinal vascular conditions	胃肠系统血管疾病	10022680	Intestinal ischaemia	肠缺血	4
10017947	Gastrointestinal disorders	胃肠系统疾病	10032172	Intestinal ulcers and perforation NEC	肠溃疡和穿孔（不另分类）	10018027	Gastrointestinal ulceration and perforation	胃肠溃疡及穿孔	10023804	Large intestine perforation	大肠穿孔	4
10017947	Gastrointestinal disorders	胃肠系统疾病	10017958	Non-site specific gastrointestinal haemorrhages	部位不明的胃肠出血	10017959	Gastrointestinal haemorrhages NEC	胃肠系统出血（不另分类）	10027141	Melaena	黑便	4
10017947	Gastrointestinal disorders	胃肠系统疾病	10031016	Oral soft tissue haemorrhages	口部软组织出血	10031013	Oral soft tissue conditions	口腔软组织类疾病	10028024	Mouth haemorrhage	口腔出血	4
10017947	Gastrointestinal disorders	胃肠系统疾病	10031021	Oral soft tissue signs and symptoms	口部软组织症状和体征	10031013	Oral soft tissue conditions	口腔软组织类疾病	10030973	Oral discomfort	口腔不适	4
10017947	Gastrointestinal disorders	胃肠系统疾病	10002118	Anal and rectal signs and symptoms	肛门和直肠症状和体征	10002112	Anal and rectal conditions NEC	肛门和直肠类疾病（不另分类）	10057071	Rectal tenesmus	里急后重	4
10017947	Gastrointestinal disorders	胃肠系统疾病	10075884	Abdominal hernias NEC	腹疝（不另分类）	10000073	Abdominal hernias and other abdominal wall conditions	腹部疝及其它腹壁疾病	10060954	Abdominal hernia	腹疝	3
10017947	Gastrointestinal disorders	胃肠系统疾病	10013530	Diverticula	各种憩室	10013535	Diverticular disorders	憩室类疾病	10013554	Diverticulum	憩室	3
10017947	Gastrointestinal disorders	胃肠系统疾病	10013530	Diverticula	各种憩室	10013535	Diverticular disorders	憩室类疾病	10013559	Diverticulum intestinal	肠道憩室	3
10017947	Gastrointestinal disorders	胃肠系统疾病	10009888	Colitis (excl infective)	各种结肠炎（不包括感染性的）	10017969	Gastrointestinal inflammatory conditions	胃肠系统炎症	10014896	Enterocolitis haemorrhagic	出血性小肠结肠炎	3
10017947	Gastrointestinal disorders	胃肠系统疾病	10043985	Tongue signs and symptoms	舌部症状和体征	10043946	Tongue conditions	舌疾病	10018388	Glossodynia	舌痛	3
10017947	Gastrointestinal disorders	胃肠系统疾病	10018029	Haemorrhoids and gastrointestinal varices (excl oesophageal)	痔和胃肠道静脉曲张（不包括食管）	10018031	Gastrointestinal vascular conditions	胃肠系统血管疾病	10054787	Haemorrhoidal haemorrhage	痔疮出血	3
10017947	Gastrointestinal disorders	胃肠系统疾病	10052778	Gastrointestinal mucosal dystrophies and secretion disorders	胃肠道粘膜营养不良和分泌功能异常	10017943	Gastrointestinal conditions NEC	胃肠类疾病（不另分类）	10020601	Hyperchlorhydria	胃酸过多	3
10017947	Gastrointestinal disorders	胃肠系统疾病	10031021	Oral soft tissue signs and symptoms	口部软组织症状和体征	10031013	Oral soft tissue conditions	口腔软组织类疾病	10057371	Hypoaesthesia oral	口腔感觉减退	3
10017947	Gastrointestinal disorders	胃肠系统疾病	10031020	Oral soft tissue swelling and oedema	口部软组织肿胀和水肿	10031013	Oral soft tissue conditions	口腔软组织类疾病	10024558	Lip oedema	唇部水肿	3
10017947	Gastrointestinal disorders	胃肠系统疾病	10044037	Dental disorders NEC	各种牙齿疾病（不另分类）	10044018	Dental and gingival conditions	牙齿和牙龈类疾病	10065612	Loose tooth	牙齿松动	3
10017947	Gastrointestinal disorders	胃肠系统疾病	10022653	Intestinal haemorrhages	各种肠出血	10017959	Gastrointestinal haemorrhages NEC	胃肠系统出血（不另分类）	10050953	Lower gastrointestinal haemorrhage	下消化道出血	3
10017947	Gastrointestinal disorders	胃肠系统疾病	10017752	Gastric and pyloric stenosis and obstruction	胃和幽门狭窄和阻塞	10018008	Gastrointestinal stenosis and obstruction	胃肠道狭窄及梗阻类疾病	10029957	Obstruction gastric	胃阻塞	3
10017947	Gastrointestinal disorders	胃肠系统疾病	10036775	Rectal inflammations NEC	各种直肠炎症（不另分类）	10017969	Gastrointestinal inflammatory conditions	胃肠系统炎症	10036774	Proctitis	直肠炎	3
10017947	Gastrointestinal disorders	胃肠系统疾病	10044037	Dental disorders NEC	各种牙齿疾病（不另分类）	10044018	Dental and gingival conditions	牙齿和牙龈类疾病	10043173	Teeth brittle	脆性齿	3
10017947	Gastrointestinal disorders	胃肠系统疾病	10012329	Dental surface disorders	各种牙齿表面疾病	10044018	Dental and gingival conditions	牙齿和牙龈类疾病	10044032	Tooth discolouration	牙齿变色	3
10017947	Gastrointestinal disorders	胃肠系统疾病	10044037	Dental disorders NEC	各种牙齿疾病（不另分类）	10044018	Dental and gingival conditions	牙齿和牙龈类疾病	10044034	Tooth disorder	牙病	3
10017947	Gastrointestinal disorders	胃肠系统疾病	10034654	Peritoneal and retroperitoneal fibrosis and adhesions	腹膜和腹膜后纤维化及粘连	10034652	Peritoneal and retroperitoneal conditions	腹膜及腹后膜类疾病	10000050	Abdominal adhesions	腹腔粘连	2
10017947	Gastrointestinal disorders	胃肠系统疾病	10017926	Gastrointestinal and abdominal pains (excl oral and throat)	胃肠道和腹部疼痛（不包括口腔和咽喉）	10018012	Gastrointestinal signs and symptoms	胃肠道系统症状和体征	10000097	Abdominal tenderness	腹部触痛	2
10017947	Gastrointestinal disorders	胃肠系统疾病	10009888	Colitis (excl infective)	各种结肠炎（不包括感染性的）	10017969	Gastrointestinal inflammatory conditions	胃肠系统炎症	10009900	Colitis ulcerative	溃疡性结肠炎	2
10017947	Gastrointestinal disorders	胃肠系统疾病	10012325	Dental and periodontal infections and inflammations	牙齿和牙周感染及炎症	10044018	Dental and gingival conditions	牙齿和牙龈类疾病	10012318	Dental caries	龋齿	2
10017947	Gastrointestinal disorders	胃肠系统疾病	10013862	Duodenal ulcers and perforation	十二指肠溃疡和穿孔	10018027	Gastrointestinal ulceration and perforation	胃肠溃疡及穿孔	10013839	Duodenal ulcer haemorrhage	十二指肠溃疡出血	2
10017947	Gastrointestinal disorders	胃肠系统疾病	10017950	Gastrointestinal dyskinetic disorders	各种胃肠道运动障碍性疾病	10017977	Gastrointestinal motility and defaecation conditions	胃肠运动及排便状况	10051244	Dyschezia	排便困难	2
10017947	Gastrointestinal disorders	胃肠系统疾病	10016097	Faecal abnormalities NEC	大便异常（不另分类）	10018012	Gastrointestinal signs and symptoms	胃肠道系统症状和体征	10016100	Faeces discoloured	粪便变色	2
10017947	Gastrointestinal disorders	胃肠系统疾病	10017948	Gastrointestinal disorders NEC	各种胃肠疾病（不另分类）	10017943	Gastrointestinal conditions NEC	胃肠类疾病（不另分类）	10071275	Functional gastrointestinal disorder	功能性胃肠紊乱	2
10017947	Gastrointestinal disorders	胃肠系统疾病	10017847	Gastric ulcers and perforation	胃部溃疡和穿孔	10018027	Gastrointestinal ulceration and perforation	胃肠溃疡及穿孔	10017822	Gastric ulcer	胃溃疡	2
10017947	Gastrointestinal disorders	胃肠系统疾病	10018023	Gastrointestinal ulcers and perforation, site unspecified	部位不明的胃肠道溃疡和穿孔	10018027	Gastrointestinal ulceration and perforation	胃肠溃疡及穿孔	10018001	Gastrointestinal perforation	胃肠穿孔	2
10017947	Gastrointestinal disorders	胃肠系统疾病	10012714	Diaphragmatic hernias	各种膈疝	10000073	Abdominal hernias and other abdominal wall conditions	腹部疝及其它腹壁疾病	10020028	Hiatus hernia	裂孔疝	2
10017947	Gastrointestinal disorders	胃肠系统疾病	10032172	Intestinal ulcers and perforation NEC	肠溃疡和穿孔（不另分类）	10018027	Gastrointestinal ulceration and perforation	胃肠溃疡及穿孔	10021309	Ileal ulcer	回肠溃疡	2
10017947	Gastrointestinal disorders	胃肠系统疾病	10017933	Gastrointestinal atonic and hypomotility disorders NEC	各种胃肠道弛缓和动力不足性疾病（不另分类）	10017977	Gastrointestinal motility and defaecation conditions	胃肠运动及排便状况	10021518	Impaired gastric emptying	胃排空障碍	2
10017947	Gastrointestinal disorders	胃肠系统疾病	10022653	Intestinal haemorrhages	各种肠出血	10017959	Gastrointestinal haemorrhages NEC	胃肠系统出血（不另分类）	10059175	Intestinal haemorrhage	肠出血	2
10017947	Gastrointestinal disorders	胃肠系统疾病	10032172	Intestinal ulcers and perforation NEC	肠溃疡和穿孔（不另分类）	10018027	Gastrointestinal ulceration and perforation	胃肠溃疡及穿孔	10022714	Intestinal ulcer	肠溃疡	2
10017947	Gastrointestinal disorders	胃肠系统疾病	10017921	Gastrointestinal inflammatory disorders NEC	胃肠道各种炎症（不另分类）	10017969	Gastrointestinal inflammatory conditions	胃肠系统炎症	10074063	Ischaemic enteritis	缺血性肠炎	2
10017947	Gastrointestinal disorders	胃肠系统疾病	10042129	Stomatitis and ulceration	口腔黏膜炎和溃疡	10031013	Oral soft tissue conditions	口腔软组织类疾病	10024572	Lip ulceration	嘴唇溃疡形成	2
10017947	Gastrointestinal disorders	胃肠系统疾病	10017751	Gastric and oesophageal haemorrhages	胃和食管出血	10017959	Gastrointestinal haemorrhages NEC	胃肠系统出血（不另分类）	10026712	Mallory-weiss syndrome	马-魏二氏综合征	2
10017947	Gastrointestinal disorders	胃肠系统疾病	10017997	Gastrointestinal vascular occlusion and infarction	胃肠道血管闭塞及梗死	10018031	Gastrointestinal vascular conditions	胃肠系统血管疾病	10027397	Mesenteric artery thrombosis	肠系膜动脉血栓症	2
10017947	Gastrointestinal disorders	胃肠系统疾病	10031020	Oral soft tissue swelling and oedema	口部软组织肿胀和水肿	10031013	Oral soft tissue conditions	口腔软组织类疾病	10075203	Mouth swelling	口肿胀	2
10017947	Gastrointestinal disorders	胃肠系统疾病	10033646	Acute and chronic pancreatitis	急性及慢性胰腺炎	10015674	Exocrine pancreas conditions	胰腺外分泌疾病	10052400	Oedematous pancreatitis	水肿性胰腺炎	2
10017947	Gastrointestinal disorders	胃肠系统疾病	10030196	Oesophageal stenosis and obstruction	食道狭窄和阻塞	10018008	Gastrointestinal stenosis and obstruction	胃肠道狭窄及梗阻类疾病	10030194	Oesophageal stenosis	食管狭窄	2
10017947	Gastrointestinal disorders	胃肠系统疾病	10031015	Oral soft tissue disorders NEC	口部软组织疾病（不另分类）	10031013	Oral soft tissue conditions	口腔软组织类疾病	10067621	Oral disorder	口腔病	2
10017947	Gastrointestinal disorders	胃肠系统疾病	10031021	Oral soft tissue signs and symptoms	口部软组织症状和体征	10031013	Oral soft tissue conditions	口腔软组织类疾病	10084009	Oral mucosal roughening	口腔粘膜变粗糙	2
10017947	Gastrointestinal disorders	胃肠系统疾病	10027692	Pancreatic disorders NEC	各种胰腺疾病（不另分类）	10015674	Exocrine pancreas conditions	胰腺外分泌疾病	10033616	Pancreatic disorder	胰腺疾病	2
10017947	Gastrointestinal disorders	胃肠系统疾病	10033646	Acute and chronic pancreatitis	急性及慢性胰腺炎	10015674	Exocrine pancreas conditions	胰腺外分泌疾病	10033654	Pancreatitis necrotising	坏死性胰腺炎	2
10017947	Gastrointestinal disorders	胃肠系统疾病	10017948	Gastrointestinal disorders NEC	各种胃肠疾病（不另分类）	10017943	Gastrointestinal conditions NEC	胃肠类疾病（不另分类）	10057030	Pneumatosis intestinalis	肠壁囊样积气	2
10017947	Gastrointestinal disorders	胃肠系统疾病	10002115	Anal and rectal pains	肛门和直肠疼痛	10002112	Anal and rectal conditions NEC	肛门和直肠类疾病（不另分类）	10036772	Proctalgia	肛部痛	2
10017947	Gastrointestinal disorders	胃肠系统疾病	10034655	Peritoneal and retroperitoneal haemorrhages	腹膜和腹膜后出血	10034652	Peritoneal and retroperitoneal conditions	腹膜及腹后膜类疾病	10038980	Retroperitoneal haemorrhage	腹膜后出血	2
10017947	Gastrointestinal disorders	胃肠系统疾病	10043985	Tongue signs and symptoms	舌部症状和体征	10043946	Tongue conditions	舌疾病	10043945	Tongue coated	苔舌	2
10017947	Gastrointestinal disorders	胃肠系统疾病	10043985	Tongue signs and symptoms	舌部症状和体征	10043946	Tongue conditions	舌疾病	10069164	Tongue pigmentation	舌色素沉着	2
10017947	Gastrointestinal disorders	胃肠系统疾病	10044048	Tooth missing	牙齿缺失	10044018	Dental and gingival conditions	牙齿和牙龈类疾病	10044044	Tooth loss	牙齿脱落	2
10017947	Gastrointestinal disorders	胃肠系统疾病	10030209	Oesophageal varices	食管静脉类曲张	10018031	Gastrointestinal vascular conditions	胃肠系统血管疾病	10056091	Varices oesophageal	食管静脉曲张	2
10017947	Gastrointestinal disorders	胃肠系统疾病	10017926	Gastrointestinal and abdominal pains (excl oral and throat)	胃肠道和腹部疼痛（不包括口腔和咽喉）	10018012	Gastrointestinal signs and symptoms	胃肠道系统症状和体征	10000090	Abdominal rigidity	腹部强直	1
10017947	Gastrointestinal disorders	胃肠系统疾病	10027678	Gastrointestinal signs and symptoms NEC	各种胃肠道症状和体征（不另分类）	10018012	Gastrointestinal signs and symptoms	胃肠道系统症状和体征	10060926	Abdominal symptom	腹部症状	1
10017947	Gastrointestinal disorders	胃肠系统疾病	10027678	Gastrointestinal signs and symptoms NEC	各种胃肠道症状和体征（不另分类）	10018012	Gastrointestinal signs and symptoms	胃肠道系统症状和体征	10000647	Acute abdomen	急腹症	1
10017947	Gastrointestinal disorders	胃肠系统疾病	10016770	Flatulence, bloating and distension	肠胃胀气、气胀和膨胀	10018012	Gastrointestinal signs and symptoms	胃肠道系统症状和体征	10052813	Aerophagia	吞气症	1
10017947	Gastrointestinal disorders	胃肠系统疾病	10002118	Anal and rectal signs and symptoms	肛门和直肠症状和体征	10002112	Anal and rectal conditions NEC	肛门和直肠类疾病（不另分类）	10084122	Anal erythema	肛门红斑	1
10017947	Gastrointestinal disorders	胃肠系统疾病	10017952	Gastrointestinal fistulae	各种胃肠道瘘管	10017943	Gastrointestinal conditions NEC	胃肠类疾病（不另分类）	10002156	Anal fistula	肛瘘	1
10017947	Gastrointestinal disorders	胃肠系统疾病	10002118	Anal and rectal signs and symptoms	肛门和直肠症状和体征	10002112	Anal and rectal conditions NEC	肛门和直肠类疾病（不另分类）	10050247	Anal inflammation	肛门炎症	1
10017947	Gastrointestinal disorders	胃肠系统疾病	10002118	Anal and rectal signs and symptoms	肛门和直肠症状和体征	10002112	Anal and rectal conditions NEC	肛门和直肠类疾病（不另分类）	10068172	Anal pruritus	肛门瘙痒	1
10017947	Gastrointestinal disorders	胃肠系统疾病	10002113	Anal and rectal disorders NEC	肛门和直肠疾病（不另分类）	10002112	Anal and rectal conditions NEC	肛门和直肠类疾病（不另分类）	10049823	Anal sphincter atony	肛门括约肌张力缺乏	1
10017947	Gastrointestinal disorders	胃肠系统疾病	10002119	Anal and rectal ulcers and perforation	肛门和直肠溃疡和穿孔	10018027	Gastrointestinal ulceration and perforation	胃肠溃疡及穿孔	10002180	Anal ulcer	肛门溃疡	1
10017947	Gastrointestinal disorders	胃肠系统疾病	10031017	Oral soft tissue infections	口部软组织感染	10031013	Oral soft tissue conditions	口腔软组织类疾病	10002509	Angular cheilitis	唇角炎	1
10017947	Gastrointestinal disorders	胃肠系统疾病	10017950	Gastrointestinal dyskinetic disorders	各种胃肠道运动障碍性疾病	10017977	Gastrointestinal motility and defaecation conditions	胃肠运动及排便状况	10063541	Bowel movement irregularity	大便不规律	1
10017947	Gastrointestinal disorders	胃肠系统疾病	10009888	Colitis (excl infective)	各种结肠炎（不包括感染性的）	10017969	Gastrointestinal inflammatory conditions	胃肠系统炎症	10056979	Colitis microscopic	显微镜下结肠炎	1
10017947	Gastrointestinal disorders	胃肠系统疾病	10018023	Gastrointestinal ulcers and perforation, site unspecified	部位不明的胃肠道溃疡和穿孔	10018027	Gastrointestinal ulceration and perforation	胃肠溃疡及穿孔	10061820	Diverticular perforation	憩室穿孔	1
10017947	Gastrointestinal disorders	胃肠系统疾病	10013811	Duodenal and small intestinal stenosis and obstruction	十二指肠和小肠狭窄和阻塞	10018008	Gastrointestinal stenosis and obstruction	胃肠道狭窄及梗阻类疾病	10013830	Duodenal obstruction	十二指肠梗阻	1
10017947	Gastrointestinal disorders	胃肠系统疾病	10013811	Duodenal and small intestinal stenosis and obstruction	十二指肠和小肠狭窄和阻塞	10018008	Gastrointestinal stenosis and obstruction	胃肠道狭窄及梗阻类疾病	10050094	Duodenal stenosis	十二指肠狭窄	1
10017947	Gastrointestinal disorders	胃肠系统疾病	10013862	Duodenal ulcers and perforation	十二指肠溃疡和穿孔	10018027	Gastrointestinal ulceration and perforation	胃肠溃疡及穿孔	10013849	Duodenal ulcer perforation	十二指肠溃疡穿孔	1
10017947	Gastrointestinal disorders	胃肠系统疾病	10018006	Gastrointestinal spastic and hypermotility disorders	各种胃肠道痉挛和蠕动过强性疾病	10017977	Gastrointestinal motility and defaecation conditions	胃肠运动及排便状况	10017367	Frequent bowel movements	排便频率增加	1
10017947	Gastrointestinal disorders	胃肠系统疾病	10017847	Gastric ulcers and perforation	胃部溃疡和穿孔	10018027	Gastrointestinal ulceration and perforation	胃肠溃疡及穿孔	10017835	Gastric ulcer perforation	胃溃疡穿孔	1
10017947	Gastrointestinal disorders	胃肠系统疾病	10017751	Gastric and oesophageal haemorrhages	胃和食管出血	10017959	Gastrointestinal haemorrhages NEC	胃肠系统出血（不另分类）	10057572	Gastric varices haemorrhage	胃底静脉曲张破裂出血	1
10017947	Gastrointestinal disorders	胃肠系统疾病	10017854	Gastritis (excl infective)	各种胃炎（不包括感染性的）	10017969	Gastrointestinal inflammatory conditions	胃肠系统炎症	10017866	Gastritis haemorrhagic	出血性胃炎	1
10017947	Gastrointestinal disorders	胃肠系统疾病	10017952	Gastrointestinal fistulae	各种胃肠道瘘管	10017943	Gastrointestinal conditions NEC	胃肠类疾病（不另分类）	10017877	Gastrointestinal fistula	胃肠道瘘	1
10017947	Gastrointestinal disorders	胃肠系统疾病	10017933	Gastrointestinal atonic and hypomotility disorders NEC	各种胃肠道弛缓和动力不足性疾病（不另分类）	10017977	Gastrointestinal motility and defaecation conditions	胃肠运动及排便状况	10052105	Gastrointestinal hypomotility	胃肠道动力不足	1
10017947	Gastrointestinal disorders	胃肠系统疾病	10017950	Gastrointestinal dyskinetic disorders	各种胃肠道运动障碍性疾病	10017977	Gastrointestinal motility and defaecation conditions	胃肠运动及排便状况	10061173	Gastrointestinal motility disorder	胃肠动力障碍	1
10017947	Gastrointestinal disorders	胃肠系统疾病	10017983	Gastrointestinal necrosis and gangrene (excl gangrenous hernia)	胃肠道坏死和坏疽（不包括坏疽性疝）	10018031	Gastrointestinal vascular conditions	胃肠系统血管疾病	10017980	Gastrointestinal mucosal necrosis	胃肠粘膜坏死	1
10017947	Gastrointestinal disorders	胃肠系统疾病	10000063	Abdominal findings abnormal	腹部检查异常	10018012	Gastrointestinal signs and symptoms	胃肠道系统症状和体征	10067715	Gastrointestinal sounds abnormal	胃肠鸣音异常	1
10017947	Gastrointestinal disorders	胃肠系统疾病	10018009	Gastrointestinal stenosis and obstruction NEC	各种胃肠道狭窄及阻塞（不另分类）	10018008	Gastrointestinal stenosis and obstruction	胃肠道狭窄及梗阻类疾病	10018007	Gastrointestinal stenosis	胃肠狭窄	1
10017947	Gastrointestinal disorders	胃肠系统疾病	10017921	Gastrointestinal inflammatory disorders NEC	胃肠道各种炎症（不另分类）	10017969	Gastrointestinal inflammatory conditions	胃肠系统炎症	10070840	Gastrointestinal tract irritation	胃肠道刺激	1
10017947	Gastrointestinal disorders	胃肠系统疾病	10082211	Gingival disorders, signs and symptoms NEC	各种牙龈疾病、症状和体征（不另分类）	10044018	Dental and gingival conditions	牙齿和牙龈类疾病	10018280	Gingival disorder	牙龈疾病	1
10017947	Gastrointestinal disorders	胃肠系统疾病	10082211	Gingival disorders, signs and symptoms NEC	各种牙龈疾病、症状和体征（不另分类）	10044018	Dental and gingival conditions	牙齿和牙龈类疾病	10049580	Gingival hyperpigmentation	牙龈色素沉着过度	1
10017947	Gastrointestinal disorders	胃肠系统疾病	10082211	Gingival disorders, signs and symptoms NEC	各种牙龈疾病、症状和体征（不另分类）	10044018	Dental and gingival conditions	牙齿和牙龈类疾病	10018284	Gingival hypertrophy	牙龈肥大	1
10017947	Gastrointestinal disorders	胃肠系统疾病	10082211	Gingival disorders, signs and symptoms NEC	各种牙龈疾病、症状和体征（不另分类）	10044018	Dental and gingival conditions	牙齿和牙龈类疾病	10018291	Gingival swelling	牙龈肿胀	1
10017947	Gastrointestinal disorders	胃肠系统疾病	10082211	Gingival disorders, signs and symptoms NEC	各种牙龈疾病、症状和体征（不另分类）	10044018	Dental and gingival conditions	牙齿和牙龈类疾病	10018296	Gingivitis ulcerative	溃疡性龈炎	1
10017947	Gastrointestinal disorders	胃肠系统疾病	10034655	Peritoneal and retroperitoneal haemorrhages	腹膜和腹膜后出血	10034652	Peritoneal and retroperitoneal conditions	腹膜及腹后膜类疾病	10059766	Haemorrhagic ascites	血性腹水	1
10017947	Gastrointestinal disorders	胃肠系统疾病	10033646	Acute and chronic pancreatitis	急性及慢性胰腺炎	10015674	Exocrine pancreas conditions	胰腺外分泌疾病	10076058	Haemorrhagic necrotic pancreatitis	出血性坏死性胰腺炎	1
10017947	Gastrointestinal disorders	胃肠系统疾病	10018029	Haemorrhoids and gastrointestinal varices (excl oesophageal)	痔和胃肠道静脉曲张（不包括食管）	10018031	Gastrointestinal vascular conditions	胃肠系统血管疾病	10019023	Haemorrhoids thrombosed	血栓性痔疮	1
10017947	Gastrointestinal disorders	胃肠系统疾病	10017933	Gastrointestinal atonic and hypomotility disorders NEC	各种胃肠道弛缓和动力不足性疾病（不另分类）	10017977	Gastrointestinal motility and defaecation conditions	胃肠运动及排便状况	10022642	Intestinal dilatation	肠扩张	1
10017947	Gastrointestinal disorders	胃肠系统疾病	10017952	Gastrointestinal fistulae	各种胃肠道瘘管	10017943	Gastrointestinal conditions NEC	胃肠类疾病（不另分类）	10022647	Intestinal fistula	肠瘘	1
10017947	Gastrointestinal disorders	胃肠系统疾病	10017997	Gastrointestinal vascular occlusion and infarction	胃肠道血管闭塞及梗死	10018031	Gastrointestinal vascular conditions	胃肠系统血管疾病	10022657	Intestinal infarction	肠梗死	1
10017947	Gastrointestinal disorders	胃肠系统疾病	10032172	Intestinal ulcers and perforation NEC	肠溃疡和穿孔（不另分类）	10018027	Gastrointestinal ulceration and perforation	胃肠溃疡及穿孔	10061248	Intestinal ulcer perforation	肠溃疡穿孔	1
10017947	Gastrointestinal disorders	胃肠系统疾病	10034653	Peritoneal and retroperitoneal disorders	腹膜和腹膜后疾病	10034652	Peritoneal and retroperitoneal conditions	腹膜及腹后膜类疾病	10078659	Intra-abdominal fluid collection	腹内积液	1
10017947	Gastrointestinal disorders	胃肠系统疾病	10018006	Gastrointestinal spastic and hypermotility disorders	各种胃肠道痉挛和蠕动过强性疾病	10017977	Gastrointestinal motility and defaecation conditions	胃肠运动及排便状况	10023003	Irritable bowel syndrome	肠易激综合症	1
10017947	Gastrointestinal disorders	胃肠系统疾病	10032172	Intestinal ulcers and perforation NEC	肠溃疡和穿孔（不另分类）	10018027	Gastrointestinal ulceration and perforation	胃肠溃疡及穿孔	10023174	Jejunal perforation	空肠穿孔	1
10017947	Gastrointestinal disorders	胃肠系统疾病	10032172	Intestinal ulcers and perforation NEC	肠溃疡和穿孔（不另分类）	10018027	Gastrointestinal ulceration and perforation	胃肠溃疡及穿孔	10023177	Jejunal ulcer	空肠溃疡	1
10017947	Gastrointestinal disorders	胃肠系统疾病	10032172	Intestinal ulcers and perforation NEC	肠溃疡和穿孔（不另分类）	10018027	Gastrointestinal ulceration and perforation	胃肠溃疡及穿孔	10023799	Large intestinal ulcer	大肠溃疡	1
10017947	Gastrointestinal disorders	胃肠系统疾病	10031015	Oral soft tissue disorders NEC	口部软组织疾病（不另分类）	10031013	Oral soft tissue conditions	口腔软组织类疾病	10024396	Leukoplakia oral	口腔粘膜白斑	1
10017947	Gastrointestinal disorders	胃肠系统疾病	10030975	Oral dryness and saliva altered	口腔干燥和唾液改变	10039404	Salivary gland conditions	唾液腺疾病类	10024552	Lip dry	唇部干燥	1
10017947	Gastrointestinal disorders	胃肠系统疾病	10017997	Gastrointestinal vascular occlusion and infarction	胃肠道血管闭塞及梗死	10018031	Gastrointestinal vascular conditions	胃肠系统血管疾病	10027402	Mesenteric vein thrombosis	肠系膜静脉血栓形成	1
10017947	Gastrointestinal disorders	胃肠系统疾病	10009888	Colitis (excl infective)	各种结肠炎（不包括感染性的）	10017969	Gastrointestinal inflammatory conditions	胃肠系统炎症	10051606	Necrotising colitis	坏死性结肠炎	1
10017947	Gastrointestinal disorders	胃肠系统疾病	10031020	Oral soft tissue swelling and oedema	口部软组织肿胀和水肿	10031013	Oral soft tissue conditions	口腔软组织类疾病	10030110	Oedema mouth	口水肿	1
10017947	Gastrointestinal disorders	胃肠系统疾病	10030168	Oesophageal disorders NEC	各种食管疾病（不另分类）	10017943	Gastrointestinal conditions NEC	胃肠类疾病（不另分类）	10061318	Oesophageal disorder	食管疾病	1
10017947	Gastrointestinal disorders	胃肠系统疾病	10017933	Gastrointestinal atonic and hypomotility disorders NEC	各种胃肠道弛缓和动力不足性疾病（不另分类）	10017977	Gastrointestinal motility and defaecation conditions	胃肠运动及排便状况	10067752	Oesophageal hypomotility	食管动力不足	1
10017947	Gastrointestinal disorders	胃肠系统疾病	10030196	Oesophageal stenosis and obstruction	食道狭窄和阻塞	10018008	Gastrointestinal stenosis and obstruction	胃肠道狭窄及梗阻类疾病	10030178	Oesophageal obstruction	食管阻塞	1
10017947	Gastrointestinal disorders	胃肠系统疾病	10017926	Gastrointestinal and abdominal pains (excl oral and throat)	胃肠道和腹部疼痛（不包括口腔和咽喉）	10018012	Gastrointestinal signs and symptoms	胃肠道系统症状和体征	10030180	Oesophageal pain	食管痛	1
10017947	Gastrointestinal disorders	胃肠系统疾病	10030206	Oesophageal ulcers and perforation	食管溃疡和穿孔	10018027	Gastrointestinal ulceration and perforation	胃肠溃疡及穿孔	10030181	Oesophageal perforation	食管穿孔	1
10017947	Gastrointestinal disorders	胃肠系统疾病	10018006	Gastrointestinal spastic and hypermotility disorders	各种胃肠道痉挛和蠕动过强性疾病	10017977	Gastrointestinal motility and defaecation conditions	胃肠运动及排便状况	10030184	Oesophageal spasm	食管痉挛	1
10017947	Gastrointestinal disorders	胃肠系统疾病	10030206	Oesophageal ulcers and perforation	食管溃疡和穿孔	10018027	Gastrointestinal ulceration and perforation	胃肠溃疡及穿孔	10030201	Oesophageal ulcer	食管溃疡	1
10017947	Gastrointestinal disorders	胃肠系统疾病	10017751	Gastric and oesophageal haemorrhages	胃和食管出血	10017959	Gastrointestinal haemorrhages NEC	胃肠系统出血（不另分类）	10030210	Oesophageal varices haemorrhage	食管静脉曲张出血	1
10017947	Gastrointestinal disorders	胃肠系统疾病	10031021	Oral soft tissue signs and symptoms	口部软组织症状和体征	10031013	Oral soft tissue conditions	口腔软组织类疾病	10050820	Oral dysaesthesia	口腔感觉迟钝	1
10017947	Gastrointestinal disorders	胃肠系统疾病	10042129	Stomatitis and ulceration	口腔黏膜炎和溃疡	10031013	Oral soft tissue conditions	口腔软组织类疾病	10064594	Oral mucosa erosion	口腔黏膜糜烂	1
10017947	Gastrointestinal disorders	胃肠系统疾病	10031021	Oral soft tissue signs and symptoms	口部软组织症状和体征	10031013	Oral soft tissue conditions	口腔软组织类疾病	10030995	Oral mucosal blistering	口腔粘膜起疱	1
10017947	Gastrointestinal disorders	胃肠系统疾病	10031021	Oral soft tissue signs and symptoms	口部软组织症状和体征	10031013	Oral soft tissue conditions	口腔软组织类疾病	10030997	Oral mucosal eruption	口腔粘膜发疹	1
10017947	Gastrointestinal disorders	胃肠系统疾病	10031021	Oral soft tissue signs and symptoms	口部软组织症状和体征	10031013	Oral soft tissue conditions	口腔软组织类疾病	10067418	Oral mucosal erythema	口腔粘膜红斑	1
10017947	Gastrointestinal disorders	胃肠系统疾病	10031021	Oral soft tissue signs and symptoms	口部软组织症状和体征	10031013	Oral soft tissue conditions	口腔软组织类疾病	10052894	Oral pruritus	口腔瘙痒	1
10017947	Gastrointestinal disorders	胃肠系统疾病	10031015	Oral soft tissue disorders NEC	口部软组织疾病（不另分类）	10031013	Oral soft tissue conditions	口腔软组织类疾病	10058667	Oral toxicity	口腔毒性	1
10017947	Gastrointestinal disorders	胃肠系统疾病	10011774	Cystic pancreatic disorders	胆囊胰腺疾病	10015674	Exocrine pancreas conditions	胰腺外分泌疾病	10033635	Pancreatic pseudocyst	胰腺假性囊肿	1
10017947	Gastrointestinal disorders	胃肠系统疾病	10027692	Pancreatic disorders NEC	各种胰腺疾病（不另分类）	10015674	Exocrine pancreas conditions	胰腺外分泌疾病	10072787	Pancreatic steatosis	胰腺脂肪变性	1
10017947	Gastrointestinal disorders	胃肠系统疾病	10033646	Acute and chronic pancreatitis	急性及慢性胰腺炎	10015674	Exocrine pancreas conditions	胰腺外分泌疾病	10033657	Pancreatitis relapsing	胰腺炎复发	1
10017947	Gastrointestinal disorders	胃肠系统疾病	10044037	Dental disorders NEC	各种牙齿疾病（不另分类）	10044018	Dental and gingival conditions	牙齿和牙龈类疾病	10034536	Periodontal disease	牙周病	1
10017947	Gastrointestinal disorders	胃肠系统疾病	10034653	Peritoneal and retroperitoneal disorders	腹膜和腹膜后疾病	10034652	Peritoneal and retroperitoneal conditions	腹膜及腹后膜类疾病	10051942	Peritoneal cyst	腹膜囊肿	1
10017947	Gastrointestinal disorders	胃肠系统疾病	10034653	Peritoneal and retroperitoneal disorders	腹膜和腹膜后疾病	10034652	Peritoneal and retroperitoneal conditions	腹膜及腹后膜类疾病	10048299	Pneumoperitoneum	腹腔积气	1
10017947	Gastrointestinal disorders	胃肠系统疾病	10028817	Nausea and vomiting symptoms	恶心和呕吐症状	10018012	Gastrointestinal signs and symptoms	胃肠道系统症状和体征	10067171	Regurgitation	反流	1
10017947	Gastrointestinal disorders	胃肠系统疾病	10022653	Intestinal haemorrhages	各种肠出血	10017959	Gastrointestinal haemorrhages NEC	胃肠系统出血（不另分类）	10052535	Small intestinal haemorrhage	小肠出血	1
10017947	Gastrointestinal disorders	胃肠系统疾病	10032172	Intestinal ulcers and perforation NEC	肠溃疡和穿孔（不另分类）	10018027	Gastrointestinal ulceration and perforation	胃肠溃疡及穿孔	10041103	Small intestinal perforation	小肠穿孔	1
10017947	Gastrointestinal disorders	胃肠系统疾病	10042129	Stomatitis and ulceration	口腔黏膜炎和溃疡	10031013	Oral soft tissue conditions	口腔软组织类疾病	10042135	Stomatitis necrotising	坏死性口腔黏膜炎	1
10017947	Gastrointestinal disorders	胃肠系统疾病	10018009	Gastrointestinal stenosis and obstruction NEC	各种胃肠道狭窄及阻塞（不另分类）	10018008	Gastrointestinal stenosis and obstruction	胃肠道狭窄及梗阻类疾病	10050396	Subileus	不完全性肠梗阻（机能性）	1
10017947	Gastrointestinal disorders	胃肠系统疾病	10017997	Gastrointestinal vascular occlusion and infarction	胃肠道血管闭塞及梗死	10018031	Gastrointestinal vascular conditions	胃肠系统血管疾病	10043626	Thrombosis mesenteric vessel	肠系膜血管血栓形成	1
10017947	Gastrointestinal disorders	胃肠系统疾病	10043954	Tongue disorders	舌异常	10043946	Tongue conditions	舌疾病	10043951	Tongue disorder	舌病	1
10017947	Gastrointestinal disorders	胃肠系统疾病	10044037	Dental disorders NEC	各种牙齿疾病（不另分类）	10044018	Dental and gingival conditions	牙齿和牙龈类疾病	10072665	Tooth demineralisation	牙齿脱矿	1
10017947	Gastrointestinal disorders	胃肠系统疾病	10028817	Nausea and vomiting symptoms	恶心和呕吐症状	10018012	Gastrointestinal signs and symptoms	胃肠道系统症状和体征	10047708	Vomiting projectile	喷射样呕吐	1
10018065	General disorders and administration site conditions	全身性疾病及给药部位各种反应	10016286	Febrile disorders	发热疾病	10005908	Body temperature conditions	体温状况类	10037660	Pyrexia	发热	1536
10018065	General disorders and administration site conditions	全身性疾病及给药部位各种反应	10003550	Asthenic conditions	虚弱状态	10018073	General system disorders NEC	全身系统疾病（不另分类）	10003549	Asthenia	虚弱	843
10018065	General disorders and administration site conditions	全身性疾病及给药部位各种反应	10003550	Asthenic conditions	虚弱状态	10018073	General system disorders NEC	全身系统疾病（不另分类）	10016256	Fatigue	疲劳	367
10018065	General disorders and administration site conditions	全身性疾病及给药部位各种反应	10028114	Mucosal findings abnormal	各种粘膜异常	10018073	General system disorders NEC	全身系统疾病（不另分类）	10028116	Mucosal inflammation	粘膜炎症	299
10018065	General disorders and administration site conditions	全身性疾病及给药部位各种反应	10033372	Pain and discomfort NEC	疼痛和不适（不另分类）	10018073	General system disorders NEC	全身系统疾病（不另分类）	10033371	Pain	疼痛	252
10018065	General disorders and administration site conditions	全身性疾病及给药部位各种反应	10033372	Pain and discomfort NEC	疼痛和不适（不另分类）	10018073	General system disorders NEC	全身系统疾病（不另分类）	10008479	Chest pain	胸痛	194
10018065	General disorders and administration site conditions	全身性疾病及给药部位各种反应	10068759	Feelings and sensations NEC	各种感受与感觉（不另分类）	10018073	General system disorders NEC	全身系统疾病（不另分类）	10008531	Chills	寒战	161
10018065	General disorders and administration site conditions	全身性疾病及给药部位各种反应	10003550	Asthenic conditions	虚弱状态	10018073	General system disorders NEC	全身系统疾病（不另分类）	10025482	Malaise	难受	157
10018065	General disorders and administration site conditions	全身性疾病及给药部位各种反应	10018072	General signs and symptoms NEC	一般症状和体征（不另分类）	10018073	General system disorders NEC	全身系统疾病（不另分类）	10049438	General physical health deterioration	全身状况恶化	147
10018065	General disorders and administration site conditions	全身性疾病及给药部位各种反应	10011907	Death and sudden death	死亡和猝死	10053172	Fatal outcomes	致命后果	10011906	Death	死亡	142
10018065	General disorders and administration site conditions	全身性疾病及给药部位各种反应	10018072	General signs and symptoms NEC	一般症状和体征（不另分类）	10018073	General system disorders NEC	全身系统疾病（不另分类）	10061818	Disease progression	疾病进展	142
10018065	General disorders and administration site conditions	全身性疾病及给药部位各种反应	10018072	General signs and symptoms NEC	一般症状和体征（不另分类）	10018073	General system disorders NEC	全身系统疾病（不另分类）	10015866	Extravasation	外渗	109
10018065	General disorders and administration site conditions	全身性疾病及给药部位各种反应	10030113	Oedema NEC	各种水肿（不另分类）	10018073	General system disorders NEC	全身系统疾病（不另分类）	10030124	Oedema peripheral	外周水肿	81
10018065	General disorders and administration site conditions	全身性疾病及给药部位各种反应	10030113	Oedema NEC	各种水肿（不另分类）	10018073	General system disorders NEC	全身系统疾病（不另分类）	10030095	Oedema	水肿	75
10018065	General disorders and administration site conditions	全身性疾病及给药部位各种反应	10043409	Therapeutic and nontherapeutic responses	各种治疗和非治疗反应	10062915	Therapeutic and nontherapeutic effects (excl toxicity)	治疗性及非治疗性反应类（不包括毒性）	10013709	Drug ineffective	药物无效	74
10018065	General disorders and administration site conditions	全身性疾病及给药部位各种反应	10016286	Febrile disorders	发热疾病	10005908	Body temperature conditions	体温状况类	10020741	Hyperpyrexia	高热	59
10018065	General disorders and administration site conditions	全身性疾病及给药部位各种反应	10022097	Injection site reactions	注射部位各种反应	10001316	Administration site reactions	给药部位各种反应	10022095	Injection site reaction	注射部位反应	57
10018065	General disorders and administration site conditions	全身性疾病及给药部位各种反应	10018072	General signs and symptoms NEC	一般症状和体征（不另分类）	10018073	General system disorders NEC	全身系统疾病（不另分类）	10010264	Condition aggravated	病情恶化	49
10018065	General disorders and administration site conditions	全身性疾病及给药部位各种反应	10033372	Pain and discomfort NEC	疼痛和不适（不另分类）	10018073	General system disorders NEC	全身系统疾病（不另分类）	10008469	Chest discomfort	胸部不适	46
10018065	General disorders and administration site conditions	全身性疾病及给药部位各种反应	10057196	Administration site reactions NEC	给药部位的各种反应（不另分类）	10001316	Administration site reactions	给药部位各种反应	10075933	Administration site extravasation	给药部位外渗	42
10018065	General disorders and administration site conditions	全身性疾病及给药部位各种反应	10022097	Injection site reactions	注射部位各种反应	10001316	Administration site reactions	给药部位各种反应	10022086	Injection site pain	注射部位痛	41
10018065	General disorders and administration site conditions	全身性疾病及给药部位各种反应	10068753	Infusion site reactions	输液部位各种反应	10001316	Administration site reactions	给药部位各种反应	10064774	Infusion site extravasation	输液部位渗出	39
10018065	General disorders and administration site conditions	全身性疾病及给药部位各种反应	10018072	General signs and symptoms NEC	一般症状和体征（不另分类）	10018073	General system disorders NEC	全身系统疾病（不另分类）	10042674	Swelling	肿胀	32
10018065	General disorders and administration site conditions	全身性疾病及给药部位各种反应	10019237	Healing abnormal NEC	愈合异常（不另分类）	10007867	Tissue disorders NEC	组织疾病（不另分类）	10021519	Impaired healing	愈合不良	29
10018065	General disorders and administration site conditions	全身性疾病及给药部位各种反应	10030113	Oedema NEC	各种水肿（不另分类）	10018073	General system disorders NEC	全身系统疾病（不另分类）	10016029	Face oedema	面部水肿	28
10018065	General disorders and administration site conditions	全身性疾病及给药部位各种反应	10018072	General signs and symptoms NEC	一般症状和体征（不另分类）	10018073	General system disorders NEC	全身系统疾病（不另分类）	10048959	Peripheral swelling	外周肿胀	28
10018065	General disorders and administration site conditions	全身性疾病及给药部位各种反应	10018072	General signs and symptoms NEC	一般症状和体征（不另分类）	10018073	General system disorders NEC	全身系统疾病（不另分类）	10077361	Multiple organ dysfunction syndrome	多器官功能不全综合征	27
10018065	General disorders and administration site conditions	全身性疾病及给药部位各种反应	10022097	Injection site reactions	注射部位各种反应	10001316	Administration site reactions	给药部位各种反应	10022061	Injection site erythema	注射部位红斑	25
10018065	General disorders and administration site conditions	全身性疾病及给药部位各种反应	10068753	Infusion site reactions	输液部位各种反应	10001316	Administration site reactions	给药部位各种反应	10048634	Infusion site erythema	输液部位红斑	24
10018065	General disorders and administration site conditions	全身性疾病及给药部位各种反应	10011907	Death and sudden death	死亡和猝死	10053172	Fatal outcomes	致命后果	10042434	Sudden death	猝死	24
10018065	General disorders and administration site conditions	全身性疾病及给药部位各种反应	10068759	Feelings and sensations NEC	各种感受与感觉（不另分类）	10018073	General system disorders NEC	全身系统疾病（不另分类）	10016322	Feeling abnormal	感受异常	22
10018065	General disorders and administration site conditions	全身性疾病及给药部位各种反应	10018072	General signs and symptoms NEC	一般症状和体征（不另分类）	10018073	General system disorders NEC	全身系统疾病（不另分类）	10061819	Disease recurrence	疾病复发	21
10018065	General disorders and administration site conditions	全身性疾病及给药部位各种反应	10018072	General signs and symptoms NEC	一般症状和体征（不另分类）	10018073	General system disorders NEC	全身系统疾病（不另分类）	10022004	Influenza like illness	流感样疾病	21
10018065	General disorders and administration site conditions	全身性疾病及给药部位各种反应	10022528	Interactions	各种相互作用	10062915	Therapeutic and nontherapeutic effects (excl toxicity)	治疗性及非治疗性反应类（不包括毒性）	10013710	Drug interaction	药物相互作用	20
10018065	General disorders and administration site conditions	全身性疾病及给药部位各种反应	10017578	Gait disturbances	行走障碍	10018073	General system disorders NEC	全身系统疾病（不另分类）	10017577	Gait disturbance	步态障碍	19
10018065	General disorders and administration site conditions	全身性疾病及给药部位各种反应	10022097	Injection site reactions	注射部位各种反应	10001316	Administration site reactions	给药部位各种反应	10022078	Injection site inflammation	注射部位炎症	19
10018065	General disorders and administration site conditions	全身性疾病及给药部位各种反应	10068753	Infusion site reactions	输液部位各种反应	10001316	Administration site reactions	给药部位各种反应	10053483	Infusion site pain	输液部位疼痛	18
10018065	General disorders and administration site conditions	全身性疾病及给药部位各种反应	10003057	Application and instillation site reactions	敷用和滴用部位的各种反应	10001316	Administration site reactions	给药部位各种反应	10003055	Application site reaction	外用药部位反应	17
10018065	General disorders and administration site conditions	全身性疾病及给药部位各种反应	10043409	Therapeutic and nontherapeutic responses	各种治疗和非治疗反应	10062915	Therapeutic and nontherapeutic effects (excl toxicity)	治疗性及非治疗性反应类（不包括毒性）	10061822	Drug intolerance	药物不耐受	17
10018065	General disorders and administration site conditions	全身性疾病及给药部位各种反应	10021950	Inflammations	各种炎症	10018073	General system disorders NEC	全身系统疾病（不另分类）	10061218	Inflammation	炎症	17
10018065	General disorders and administration site conditions	全身性疾病及给药部位各种反应	10022097	Injection site reactions	注射部位各种反应	10001316	Administration site reactions	给药部位各种反应	10022062	Injection site extravasation	注射部位外渗	16
10018065	General disorders and administration site conditions	全身性疾病及给药部位各种反应	10022097	Injection site reactions	注射部位各种反应	10001316	Administration site reactions	给药部位各种反应	10053425	Injection site swelling	注射部位肿胀	16
10018065	General disorders and administration site conditions	全身性疾病及给药部位各种反应	10043409	Therapeutic and nontherapeutic responses	各种治疗和非治疗反应	10062915	Therapeutic and nontherapeutic effects (excl toxicity)	治疗性及非治疗性反应类（不包括毒性）	10078115	Therapy partial responder	治疗部分应答者	16
10018065	General disorders and administration site conditions	全身性疾病及给药部位各种反应	10068759	Feelings and sensations NEC	各种感受与感觉（不另分类）	10018073	General system disorders NEC	全身系统疾病（不另分类）	10016334	Feeling hot	感觉热	15
10018065	General disorders and administration site conditions	全身性疾病及给药部位各种反应	10068759	Feelings and sensations NEC	各种感受与感觉（不另分类）	10018073	General system disorders NEC	全身系统疾病（不另分类）	10016326	Feeling cold	感到寒冷	14
10018065	General disorders and administration site conditions	全身性疾病及给药部位各种反应	10018072	General signs and symptoms NEC	一般症状和体征（不另分类）	10018073	General system disorders NEC	全身系统疾病（不另分类）	10042682	Swelling face	面肿	14
10018065	General disorders and administration site conditions	全身性疾病及给药部位各种反应	10043409	Therapeutic and nontherapeutic responses	各种治疗和非治疗反应	10062915	Therapeutic and nontherapeutic effects (excl toxicity)	治疗性及非治疗性反应类（不包括毒性）	10060933	Adverse event	不良事件	12
10018065	General disorders and administration site conditions	全身性疾病及给药部位各种反应	10030113	Oedema NEC	各种水肿（不另分类）	10018073	General system disorders NEC	全身系统疾病（不另分类）	10018092	Generalised oedema	全身性水肿	12
10018065	General disorders and administration site conditions	全身性疾病及给药部位各种反应	10043409	Therapeutic and nontherapeutic responses	各种治疗和非治疗反应	10062915	Therapeutic and nontherapeutic effects (excl toxicity)	治疗性及非治疗性反应类（不包括毒性）	10043414	Therapeutic response decreased	治疗反应减弱	12
10018065	General disorders and administration site conditions	全身性疾病及给药部位各种反应	10033372	Pain and discomfort NEC	疼痛和不适（不另分类）	10018073	General system disorders NEC	全身系统疾病（不另分类）	10013082	Discomfort	不适	11
10018065	General disorders and administration site conditions	全身性疾病及给药部位各种反应	10028882	Necrosis NEC	各种坏死（不另分类）	10007867	Tissue disorders NEC	组织疾病（不另分类）	10028851	Necrosis	坏死	11
10018065	General disorders and administration site conditions	全身性疾病及给药部位各种反应	10043409	Therapeutic and nontherapeutic responses	各种治疗和非治疗反应	10062915	Therapeutic and nontherapeutic effects (excl toxicity)	治疗性及非治疗性反应类（不包括毒性）	10051082	Therapy non-responder	治疗无反应者	10
10018065	General disorders and administration site conditions	全身性疾病及给药部位各种反应	10018072	General signs and symptoms NEC	一般症状和体征（不另分类）	10018073	General system disorders NEC	全身系统疾病（不另分类）	10062355	Unevaluable event	无法评估的事件	10
10018065	General disorders and administration site conditions	全身性疾病及给药部位各种反应	10022097	Injection site reactions	注射部位各种反应	10001316	Administration site reactions	给药部位各种反应	10022090	Injection site phlebitis	注射部位静脉炎	9
10018065	General disorders and administration site conditions	全身性疾病及给药部位各种反应	10043409	Therapeutic and nontherapeutic responses	各种治疗和非治疗反应	10062915	Therapeutic and nontherapeutic effects (excl toxicity)	治疗性及非治疗性反应类（不包括毒性）	10082200	Therapeutic product effect incomplete	治疗产品效果不全	8
10018065	General disorders and administration site conditions	全身性疾病及给药部位各种反应	10069785	Complications associated with device NEC	各种器械相关并发症（不另分类）	10069781	Complications associated with device	器械相关并发症类	10077107	Complication associated with device	装置相关并发症	7
10018065	General disorders and administration site conditions	全身性疾病及给药部位各种反应	10018072	General signs and symptoms NEC	一般症状和体征（不另分类）	10018073	General system disorders NEC	全身系统疾病（不另分类）	10080284	Illness	患病	7
10018065	General disorders and administration site conditions	全身性疾病及给药部位各种反应	10068753	Infusion site reactions	输液部位各种反应	10001316	Administration site reactions	给药部位各种反应	10053505	Infusion site swelling	输液部位肿胀	7
10018065	General disorders and administration site conditions	全身性疾病及给药部位各种反应	10028114	Mucosal findings abnormal	各种粘膜异常	10018073	General system disorders NEC	全身系统疾病（不另分类）	10028111	Mucosal dryness	粘膜干燥	7
10018065	General disorders and administration site conditions	全身性疾病及给药部位各种反应	10068759	Feelings and sensations NEC	各种感受与感觉（不另分类）	10018073	General system disorders NEC	全身系统疾病（不另分类）	10061549	Sensation of foreign body	异物感	7
10018065	General disorders and administration site conditions	全身性疾病及给药部位各种反应	10057196	Administration site reactions NEC	给药部位的各种反应（不另分类）	10001316	Administration site reactions	给药部位各种反应	10058049	Administration site pain	给药部位疼痛	6
10018065	General disorders and administration site conditions	全身性疾病及给药部位各种反应	10043409	Therapeutic and nontherapeutic responses	各种治疗和非治疗反应	10062915	Therapeutic and nontherapeutic effects (excl toxicity)	治疗性及非治疗性反应类（不包括毒性）	10061623	Adverse drug reaction	药品不良反应	6
10018065	General disorders and administration site conditions	全身性疾病及给药部位各种反应	10021544	Implant and catheter site reactions	植入物和插管部位的各种反应	10001316	Administration site reactions	给药部位各种反应	10052268	Catheter site pain	插管部位疼痛	6
10018065	General disorders and administration site conditions	全身性疾病及给药部位各种反应	10068753	Infusion site reactions	输液部位各种反应	10001316	Administration site reactions	给药部位各种反应	10054996	Infusion site reaction	输液部位反应	6
10018065	General disorders and administration site conditions	全身性疾病及给药部位各种反应	10022097	Injection site reactions	注射部位各种反应	10001316	Administration site reactions	给药部位各种反应	10022093	Injection site pruritus	注射部位瘙痒	6
10018065	General disorders and administration site conditions	全身性疾病及给药部位各种反应	10030113	Oedema NEC	各种水肿（不另分类）	10018073	General system disorders NEC	全身系统疾病（不另分类）	10048961	Localised oedema	局部水肿	6
10018065	General disorders and administration site conditions	全身性疾病及给药部位各种反应	10028114	Mucosal findings abnormal	各种粘膜异常	10018073	General system disorders NEC	全身系统疾病（不另分类）	10028124	Mucosal ulceration	粘膜溃疡	6
10018065	General disorders and administration site conditions	全身性疾病及给药部位各种反应	10003057	Application and instillation site reactions	敷用和滴用部位的各种反应	10001316	Administration site reactions	给药部位各种反应	10003050	Application site oedema	外用药部位水肿	5
10018065	General disorders and administration site conditions	全身性疾病及给药部位各种反应	10043409	Therapeutic and nontherapeutic responses	各种治疗和非治疗反应	10062915	Therapeutic and nontherapeutic effects (excl toxicity)	治疗性及非治疗性反应类（不包括毒性）	10059866	Drug resistance	耐药	5
10018065	General disorders and administration site conditions	全身性疾病及给药部位各种反应	10043409	Therapeutic and nontherapeutic responses	各种治疗和非治疗反应	10062915	Therapeutic and nontherapeutic effects (excl toxicity)	治疗性及非治疗性反应类（不包括毒性）	10052805	Drug tolerance decreased	药物耐受性降低	5
10018065	General disorders and administration site conditions	全身性疾病及给药部位各种反应	10005907	Body temperature altered	体温变化	10005908	Body temperature conditions	体温状况类	10020843	Hyperthermia	体温过高	5
10018065	General disorders and administration site conditions	全身性疾病及给药部位各种反应	10018072	General signs and symptoms NEC	一般症状和体征（不另分类）	10018073	General system disorders NEC	全身系统疾病（不另分类）	10060708	Induration	硬结	5
10018065	General disorders and administration site conditions	全身性疾病及给药部位各种反应	10022097	Injection site reactions	注射部位各种反应	10001316	Administration site reactions	给药部位各种反应	10022081	Injection site mass	注射部位肿块	5
10018065	General disorders and administration site conditions	全身性疾病及给药部位各种反应	10022097	Injection site reactions	注射部位各种反应	10001316	Administration site reactions	给药部位各种反应	10022082	Injection site necrosis	注射部位坏死	5
10018065	General disorders and administration site conditions	全身性疾病及给药部位各种反应	10068759	Feelings and sensations NEC	各种感受与感觉（不另分类）	10018073	General system disorders NEC	全身系统疾病（不另分类）	10040007	Sense of oppression	压抑感	5
10018065	General disorders and administration site conditions	全身性疾病及给药部位各种反应	10068759	Feelings and sensations NEC	各种感受与感觉（不另分类）	10018073	General system disorders NEC	全身系统疾病（不另分类）	10043458	Thirst	口渴	5
10018065	General disorders and administration site conditions	全身性疾病及给药部位各种反应	10043409	Therapeutic and nontherapeutic responses	各种治疗和非治疗反应	10062915	Therapeutic and nontherapeutic effects (excl toxicity)	治疗性及非治疗性反应类（不包括毒性）	10049414	Treatment noncompliance	治疗不服从	5
10018065	General disorders and administration site conditions	全身性疾病及给药部位各种反应	10043409	Therapeutic and nontherapeutic responses	各种治疗和非治疗反应	10062915	Therapeutic and nontherapeutic effects (excl toxicity)	治疗性及非治疗性反应类（不包括毒性）	10067484	Adverse reaction	不良反应	4
10018065	General disorders and administration site conditions	全身性疾病及给药部位各种反应	10021544	Implant and catheter site reactions	植入物和插管部位的各种反应	10001316	Administration site reactions	给药部位各种反应	10007811	Catheter site related reaction	插管部位相关反应	4
10018065	General disorders and administration site conditions	全身性疾病及给药部位各种反应	10005907	Body temperature altered	体温变化	10005908	Body temperature conditions	体温状况类	10021113	Hypothermia	体温过低	4
10018065	General disorders and administration site conditions	全身性疾病及给药部位各种反应	10022097	Injection site reactions	注射部位各种反应	10001316	Administration site reactions	给药部位各种反应	10022104	Injection site thrombosis	注射部位血栓形成	4
10018065	General disorders and administration site conditions	全身性疾病及给药部位各种反应	10022097	Injection site reactions	注射部位各种反应	10001316	Administration site reactions	给药部位各种反应	10022105	Injection site ulcer	注射部位溃疡	4
10018065	General disorders and administration site conditions	全身性疾病及给药部位各种反应	10001424	Adverse effect absent	没有不良反应	10018073	General system disorders NEC	全身系统疾病（不另分类）	10067482	No adverse event	无不良事件	4
10018065	General disorders and administration site conditions	全身性疾病及给药部位各种反应	10033372	Pain and discomfort NEC	疼痛和不适（不另分类）	10018073	General system disorders NEC	全身系统疾病（不另分类）	10062501	Non-cardiac chest pain	非心源性胸痛	4
10018065	General disorders and administration site conditions	全身性疾病及给药部位各种反应	10033372	Pain and discomfort NEC	疼痛和不适（不另分类）	10018073	General system disorders NEC	全身系统疾病（不另分类）	10043224	Tenderness	触痛	4
10018065	General disorders and administration site conditions	全身性疾病及给药部位各种反应	10043409	Therapeutic and nontherapeutic responses	各种治疗和非治疗反应	10062915	Therapeutic and nontherapeutic effects (excl toxicity)	治疗性及非治疗性反应类（不包括毒性）	10066901	Treatment failure	治疗失败	4
10018065	General disorders and administration site conditions	全身性疾病及给药部位各种反应	10068760	Ulcers NEC	各种溃疡（不另分类）	10007867	Tissue disorders NEC	组织疾病（不另分类）	10045285	Ulcer	溃疡	4
10018065	General disorders and administration site conditions	全身性疾病及给药部位各种反应	10003057	Application and instillation site reactions	敷用和滴用部位的各种反应	10001316	Administration site reactions	给药部位各种反应	10003041	Application site erythema	外用药部位红斑	3
10018065	General disorders and administration site conditions	全身性疾病及给药部位各种反应	10003057	Application and instillation site reactions	敷用和滴用部位的各种反应	10001316	Administration site reactions	给药部位各种反应	10003048	Application site necrosis	外用药部位坏死	3
10018065	General disorders and administration site conditions	全身性疾病及给药部位各种反应	10003057	Application and instillation site reactions	敷用和滴用部位的各种反应	10001316	Administration site reactions	给药部位各种反应	10003051	Application site pain	外用药部位疼痛	3
10018065	General disorders and administration site conditions	全身性疾病及给药部位各种反应	10021544	Implant and catheter site reactions	植入物和插管部位的各种反应	10001316	Administration site reactions	给药部位各种反应	10067996	Catheter site swelling	插管部位肿胀	3
10018065	General disorders and administration site conditions	全身性疾病及给药部位各种反应	10069789	Vascular complications associated with device	各种器械相关血管并发症	10069781	Complications associated with device	器械相关并发症类	10077455	Device related thrombosis	器械相关血栓症	3
10018065	General disorders and administration site conditions	全身性疾病及给药部位各种反应	10017578	Gait disturbances	行走障碍	10018073	General system disorders NEC	全身系统疾病（不另分类）	10017581	Gait inability	步态无力	3
10018065	General disorders and administration site conditions	全身性疾病及给药部位各种反应	10030113	Oedema NEC	各种水肿（不另分类）	10018073	General system disorders NEC	全身系统疾病（不另分类）	10018713	Gravitational oedema	重力性水肿	3
10018065	General disorders and administration site conditions	全身性疾病及给药部位各种反应	10068753	Infusion site reactions	输液部位各种反应	10001316	Administration site reactions	给药部位各种反应	10065478	Infusion site necrosis	输液部位坏死	3
10018065	General disorders and administration site conditions	全身性疾病及给药部位各种反应	10068753	Infusion site reactions	输液部位各种反应	10001316	Administration site reactions	给药部位各种反应	10053998	Infusion site oedema	输液部位水肿	3
10018065	General disorders and administration site conditions	全身性疾病及给药部位各种反应	10068753	Infusion site reactions	输液部位各种反应	10001316	Administration site reactions	给药部位各种反应	10053664	Infusion site pruritus	输液部位瘙痒	3
10018065	General disorders and administration site conditions	全身性疾病及给药部位各种反应	10068753	Infusion site reactions	输液部位各种反应	10001316	Administration site reactions	给药部位各种反应	10065489	Infusion site thrombosis	输液部位血栓形成	3
10018065	General disorders and administration site conditions	全身性疾病及给药部位各种反应	10068753	Infusion site reactions	输液部位各种反应	10001316	Administration site reactions	给药部位各种反应	10053484	Infusion site warmth	输液部位发热	3
10018065	General disorders and administration site conditions	全身性疾病及给药部位各种反应	10022097	Injection site reactions	注射部位各种反应	10001316	Administration site reactions	给药部位各种反应	10067995	Injection site vasculitis	注射部位血管炎	3
10018065	General disorders and administration site conditions	全身性疾病及给药部位各种反应	10057175	Mass conditions NEC	各种肿块状况（不另分类）	10007867	Tissue disorders NEC	组织疾病（不另分类）	10054107	Nodule	结节	3
10018065	General disorders and administration site conditions	全身性疾病及给药部位各种反应	10018072	General signs and symptoms NEC	一般症状和体征（不另分类）	10018073	General system disorders NEC	全身系统疾病（不另分类）	10048919	Performance status decreased	体力状态下降	3
10018065	General disorders and administration site conditions	全身性疾病及给药部位各种反应	10057196	Administration site reactions NEC	给药部位的各种反应（不另分类）	10001316	Administration site reactions	给药部位各种反应	10075104	Administration site oedema	给药部位水肿	2
10018065	General disorders and administration site conditions	全身性疾病及给药部位各种反应	10057196	Administration site reactions NEC	给药部位的各种反应（不另分类）	10001316	Administration site reactions	给药部位各种反应	10001315	Administration site reaction	给药部位反应	2
10018065	General disorders and administration site conditions	全身性疾病及给药部位各种反应	10057196	Administration site reactions NEC	给药部位的各种反应（不另分类）	10001316	Administration site reactions	给药部位各种反应	10075107	Administration site swelling	给药部位肿胀	2
10018065	General disorders and administration site conditions	全身性疾病及给药部位各种反应	10003057	Application and instillation site reactions	敷用和滴用部位的各种反应	10001316	Administration site reactions	给药部位各种反应	10076004	Application site extravasation	外用药部位外渗	2
10018065	General disorders and administration site conditions	全身性疾病及给药部位各种反应	10003057	Application and instillation site reactions	敷用和滴用部位的各种反应	10001316	Administration site reactions	给药部位各种反应	10048941	Application site vesicles	外用药部位囊泡	2
10018065	General disorders and administration site conditions	全身性疾病及给药部位各种反应	10044694	Trophic disorders	营养障碍	10007867	Tissue disorders NEC	组织疾病（不另分类）	10003694	Atrophy	萎缩	2
10018065	General disorders and administration site conditions	全身性疾病及给药部位各种反应	10033372	Pain and discomfort NEC	疼痛和不适（不另分类）	10018073	General system disorders NEC	全身系统疾病（不另分类）	10048750	Axillary pain	腋痛	2
10018065	General disorders and administration site conditions	全身性疾病及给药部位各种反应	10021544	Implant and catheter site reactions	植入物和插管部位的各种反应	10001316	Administration site reactions	给药部位各种反应	10052264	Catheter site erythema	插管部位红斑	2
10018065	General disorders and administration site conditions	全身性疾病及给药部位各种反应	10021544	Implant and catheter site reactions	植入物和插管部位的各种反应	10001316	Administration site reactions	给药部位各种反应	10073759	Catheter site extravasation	插管部位外渗	2
10018065	General disorders and administration site conditions	全身性疾病及给药部位各种反应	10018072	General signs and symptoms NEC	一般症状和体征（不另分类）	10018073	General system disorders NEC	全身系统疾病（不另分类）	10010253	Concomitant disease aggravated	伴随疾病恶化	2
10018065	General disorders and administration site conditions	全身性疾病及给药部位各种反应	10011907	Death and sudden death	死亡和猝死	10053172	Fatal outcomes	致命后果	10011912	Death neonatal	新生儿死亡	2
10018065	General disorders and administration site conditions	全身性疾病及给药部位各种反应	10018072	General signs and symptoms NEC	一般症状和体征（不另分类）	10018073	General system disorders NEC	全身系统疾病（不另分类）	10012559	Developmental delay	发育延迟	2
10018065	General disorders and administration site conditions	全身性疾病及给药部位各种反应	10043409	Therapeutic and nontherapeutic responses	各种治疗和非治疗反应	10062915	Therapeutic and nontherapeutic effects (excl toxicity)	治疗性及非治疗性反应类（不包括毒性）	10051118	Drug ineffective for unapproved indication	对非适应症用药无效	2
10018065	General disorders and administration site conditions	全身性疾病及给药部位各种反应	10033372	Pain and discomfort NEC	疼痛和不适（不另分类）	10018073	General system disorders NEC	全身系统疾病（不另分类）	10016059	Facial pain	面痛	2
10018065	General disorders and administration site conditions	全身性疾病及给药部位各种反应	10068759	Feelings and sensations NEC	各种感受与感觉（不另分类）	10018073	General system disorders NEC	全身系统疾病（不另分类）	10016330	Feeling drunk	醉酒感	2
10018065	General disorders and administration site conditions	全身性疾病及给药部位各种反应	10068759	Feelings and sensations NEC	各种感受与感觉（不另分类）	10018073	General system disorders NEC	全身系统疾病（不另分类）	10061458	Feeling of body temperature change	体温感觉改变	2
10018065	General disorders and administration site conditions	全身性疾病及给药部位各种反应	10018072	General signs and symptoms NEC	一般症状和体征（不另分类）	10018073	General system disorders NEC	全身系统疾病（不另分类）	10061520	Ill-defined disorder	未明确定义的疾病	2
10018065	General disorders and administration site conditions	全身性疾病及给药部位各种反应	10068753	Infusion site reactions	输液部位各种反应	10001316	Administration site reactions	给药部位各种反应	10065460	Infusion site discolouration	输液部位变色	2
10018065	General disorders and administration site conditions	全身性疾病及给药部位各种反应	10068753	Infusion site reactions	输液部位各种反应	10001316	Administration site reactions	给药部位各种反应	10056270	Infusion site inflammation	输液部位炎症	2
10018065	General disorders and administration site conditions	全身性疾病及给药部位各种反应	10068753	Infusion site reactions	输液部位各种反应	10001316	Administration site reactions	给药部位各种反应	10065473	Infusion site irritation	输液部位刺激	2
10018065	General disorders and administration site conditions	全身性疾病及给药部位各种反应	10068753	Infusion site reactions	输液部位各种反应	10001316	Administration site reactions	给药部位各种反应	10053663	Infusion site phlebitis	输液部位静脉炎	2
10018065	General disorders and administration site conditions	全身性疾病及给药部位各种反应	10068753	Infusion site reactions	输液部位各种反应	10001316	Administration site reactions	给药部位各种反应	10065491	Infusion site vesicles	输液部位囊泡	2
10018065	General disorders and administration site conditions	全身性疾病及给药部位各种反应	10022097	Injection site reactions	注射部位各种反应	10001316	Administration site reactions	给药部位各种反应	10065600	Injection site discharge	注射部位分泌物	2
10018065	General disorders and administration site conditions	全身性疾病及给药部位各种反应	10022097	Injection site reactions	注射部位各种反应	10001316	Administration site reactions	给药部位各种反应	10022067	Injection site haemorrhage	注射部位出血	2
10018065	General disorders and administration site conditions	全身性疾病及给药部位各种反应	10022097	Injection site reactions	注射部位各种反应	10001316	Administration site reactions	给药部位各种反应	10022075	Injection site induration	注射部位硬结	2
10018065	General disorders and administration site conditions	全身性疾病及给药部位各种反应	10022097	Injection site reactions	注射部位各种反应	10001316	Administration site reactions	给药部位各种反应	10022079	Injection site irritation	注射部位刺激	2
10018065	General disorders and administration site conditions	全身性疾病及给药部位各种反应	10022097	Injection site reactions	注射部位各种反应	10001316	Administration site reactions	给药部位各种反应	10022085	Injection site oedema	注射部位水肿	2
10018065	General disorders and administration site conditions	全身性疾病及给药部位各种反应	10022097	Injection site reactions	注射部位各种反应	10001316	Administration site reactions	给药部位各种反应	10022111	Injection site vesicles	注射部位囊泡	2
10018065	General disorders and administration site conditions	全身性疾病及给药部位各种反应	10028114	Mucosal findings abnormal	各种粘膜异常	10018073	General system disorders NEC	全身系统疾病（不另分类）	10082268	Mucosal disorder	粘膜疾病	2
10018065	General disorders and administration site conditions	全身性疾病及给药部位各种反应	10018072	General signs and symptoms NEC	一般症状和体征（不另分类）	10018073	General system disorders NEC	全身系统疾病（不另分类）	10058092	Multi-organ disorder	多器官疾病	2
10018065	General disorders and administration site conditions	全身性疾病及给药部位各种反应	10043409	Therapeutic and nontherapeutic responses	各种治疗和非治疗反应	10062915	Therapeutic and nontherapeutic effects (excl toxicity)	治疗性及非治疗性反应类（不包括毒性）	10048723	Multiple-drug resistance	多重耐药性	2
10018065	General disorders and administration site conditions	全身性疾病及给药部位各种反应	10018072	General signs and symptoms NEC	一般症状和体征（不另分类）	10018073	General system disorders NEC	全身系统疾病（不另分类）	10051588	Physical deconditioning	体力减退	2
10018065	General disorders and administration site conditions	全身性疾病及给药部位各种反应	10011907	Death and sudden death	死亡和猝死	10053172	Fatal outcomes	致命后果	10049418	Sudden cardiac death	心源性猝死	2
10018065	General disorders and administration site conditions	全身性疾病及给药部位各种反应	10018072	General signs and symptoms NEC	一般症状和体征（不另分类）	10018073	General system disorders NEC	全身系统疾病（不另分类）	10048222	Xerosis	干燥病	2
10018065	General disorders and administration site conditions	全身性疾病及给药部位各种反应	10057196	Administration site reactions NEC	给药部位的各种反应（不另分类）	10001316	Administration site reactions	给药部位各种反应	10075098	Administration site discolouration	给药部位褪色	1
10018065	General disorders and administration site conditions	全身性疾病及给药部位各种反应	10057196	Administration site reactions NEC	给药部位的各种反应（不另分类）	10001316	Administration site reactions	给药部位各种反应	10075928	Administration site discomfort	给药部位不适	1
10018065	General disorders and administration site conditions	全身性疾病及给药部位各种反应	10057196	Administration site reactions NEC	给药部位的各种反应（不另分类）	10001316	Administration site reactions	给药部位各种反应	10075971	Administration site warmth	给药部位温热	1
10018065	General disorders and administration site conditions	全身性疾病及给药部位各种反应	10003057	Application and instillation site reactions	敷用和滴用部位的各种反应	10001316	Administration site reactions	给药部位各种反应	10059005	Application site discolouration	外用药部位变色	1
10018065	General disorders and administration site conditions	全身性疾病及给药部位各种反应	10003057	Application and instillation site reactions	敷用和滴用部位的各种反应	10001316	Administration site reactions	给药部位各种反应	10003046	Application site irritation	外用药部位刺激	1
10018065	General disorders and administration site conditions	全身性疾病及给药部位各种反应	10003057	Application and instillation site reactions	敷用和滴用部位的各种反应	10001316	Administration site reactions	给药部位各种反应	10003053	Application site pruritus	外用药部位瘙痒	1
10018065	General disorders and administration site conditions	全身性疾病及给药部位各种反应	10003057	Application and instillation site reactions	敷用和滴用部位的各种反应	10001316	Administration site reactions	给药部位各种反应	10053424	Application site swelling	外用药部位肿胀	1
10018065	General disorders and administration site conditions	全身性疾病及给药部位各种反应	10011907	Death and sudden death	死亡和猝死	10053172	Fatal outcomes	致命后果	10049054	Brain death	脑死亡	1
10018065	General disorders and administration site conditions	全身性疾病及给药部位各种反应	10021544	Implant and catheter site reactions	植入物和插管部位的各种反应	10001316	Administration site reactions	给药部位各种反应	10063587	Catheter site bruise	插管部位青肿	1
10018065	General disorders and administration site conditions	全身性疾病及给药部位各种反应	10021544	Implant and catheter site reactions	植入物和插管部位的各种反应	10001316	Administration site reactions	给药部位各种反应	10074004	Catheter site mass	插管部位肿物	1
10018065	General disorders and administration site conditions	全身性疾病及给药部位各种反应	10021544	Implant and catheter site reactions	植入物和插管部位的各种反应	10001316	Administration site reactions	给药部位各种反应	10056295	Catheter site necrosis	插管部位坏死	1
10018065	General disorders and administration site conditions	全身性疾病及给药部位各种反应	10021544	Implant and catheter site reactions	植入物和插管部位的各种反应	10001316	Administration site reactions	给药部位各种反应	10079523	Catheter site thrombosis	插管部位血栓形成	1
10018065	General disorders and administration site conditions	全身性疾病及给药部位各种反应	10021544	Implant and catheter site reactions	植入物和插管部位的各种反应	10001316	Administration site reactions	给药部位各种反应	10073989	Catheter site vesicles	插管部位囊泡	1
10018065	General disorders and administration site conditions	全身性疾病及给药部位各种反应	10018072	General signs and symptoms NEC	一般症状和体征（不另分类）	10018073	General system disorders NEC	全身系统疾病（不另分类）	10011376	Crepitations	捻发音	1
10018065	General disorders and administration site conditions	全身性疾病及给药部位各种反应	10018072	General signs and symptoms NEC	一般症状和体征（不另分类）	10018073	General system disorders NEC	全身系统疾病（不另分类）	10077264	Critical illness	危重疾病	1
10018065	General disorders and administration site conditions	全身性疾病及给药部位各种反应	10057175	Mass conditions NEC	各种肿块状况（不另分类）	10007867	Tissue disorders NEC	组织疾病（不另分类）	10011732	Cyst	囊肿	1
10018065	General disorders and administration site conditions	全身性疾病及给药部位各种反应	10018072	General signs and symptoms NEC	一般症状和体征（不另分类）	10018073	General system disorders NEC	全身系统疾病（不另分类）	10061619	Deformity	畸形	1
10018065	General disorders and administration site conditions	全身性疾病及给药部位各种反应	10018072	General signs and symptoms NEC	一般症状和体征（不另分类）	10018073	General system disorders NEC	全身系统疾病（不另分类）	10063045	Effusion	渗出	1
10018065	General disorders and administration site conditions	全身性疾病及给药部位各种反应	10018072	General signs and symptoms NEC	一般症状和体征（不另分类）	10018073	General system disorders NEC	全身系统疾病（不另分类）	10048779	Energy increased	精力增加	1
10018065	General disorders and administration site conditions	全身性疾病及给药部位各种反应	10018072	General signs and symptoms NEC	一般症状和体征（不另分类）	10018073	General system disorders NEC	全身系统疾病（不另分类）	10051301	Exercise tolerance decreased	运动耐量降低	1
10018065	General disorders and administration site conditions	全身性疾病及给药部位各种反应	10033372	Pain and discomfort NEC	疼痛和不适（不另分类）	10018073	General system disorders NEC	全身系统疾病（不另分类）	10083537	Facial discomfort	面部不适	1
10018065	General disorders and administration site conditions	全身性疾病及给药部位各种反应	10016654	Fibrosis NEC	各种纤维化（不另分类）	10007867	Tissue disorders NEC	组织疾病（不另分类）	10016642	Fibrosis	纤维化	1
10018065	General disorders and administration site conditions	全身性疾病及给药部位各种反应	10018072	General signs and symptoms NEC	一般症状和体征（不另分类）	10018073	General system disorders NEC	全身系统疾病（不另分类）	10060891	General symptom	全身症状	1
10018065	General disorders and administration site conditions	全身性疾病及给药部位各种反应	10019910	Hernias NEC	各种疝气（不另分类）	10018073	General system disorders NEC	全身系统疾病（不另分类）	10019909	Hernia	疝气	1
10018065	General disorders and administration site conditions	全身性疾病及给药部位各种反应	10068759	Feelings and sensations NEC	各种感受与感觉（不另分类）	10018073	General system disorders NEC	全身系统疾病（不另分类）	10020466	Hunger	饥饿感	1
10018065	General disorders and administration site conditions	全身性疾病及给药部位各种反应	10021544	Implant and catheter site reactions	植入物和插管部位的各种反应	10001316	Administration site reactions	给药部位各种反应	10063856	Implant site extravasation	植入物部位外渗	1
10018065	General disorders and administration site conditions	全身性疾病及给药部位各种反应	10021544	Implant and catheter site reactions	植入物和插管部位的各种反应	10001316	Administration site reactions	给药部位各种反应	10021542	Implant site reaction	植入物部位局部反应	1
10018065	General disorders and administration site conditions	全身性疾病及给药部位各种反应	10043409	Therapeutic and nontherapeutic responses	各种治疗和非治疗反应	10062915	Therapeutic and nontherapeutic effects (excl toxicity)	治疗性及非治疗性反应类（不包括毒性）	10021576	Inadequate analgesia	不完全性痛觉丧失	1
10018065	General disorders and administration site conditions	全身性疾病及给药部位各种反应	10068753	Infusion site reactions	输液部位各种反应	10001316	Administration site reactions	给药部位各种反应	10059203	Infusion site bruising	输液部位瘀青	1
10018065	General disorders and administration site conditions	全身性疾病及给药部位各种反应	10068753	Infusion site reactions	输液部位各种反应	10001316	Administration site reactions	给药部位各种反应	10076065	Infusion site discharge	输液部位分泌物	1
10018065	General disorders and administration site conditions	全身性疾病及给药部位各种反应	10068753	Infusion site reactions	输液部位各种反应	10001316	Administration site reactions	给药部位各种反应	10069667	Infusion site discomfort	输液部位不适	1
10018065	General disorders and administration site conditions	全身性疾病及给药部位各种反应	10068753	Infusion site reactions	输液部位各种反应	10001316	Administration site reactions	给药部位各种反应	10065462	Infusion site fibrosis	输液部位纤维化	1
10018065	General disorders and administration site conditions	全身性疾病及给药部位各种反应	10068753	Infusion site reactions	输液部位各种反应	10001316	Administration site reactions	给药部位各种反应	10065984	Infusion site hypoaesthesia	输液部位感觉减退	1
10018065	General disorders and administration site conditions	全身性疾病及给药部位各种反应	10068753	Infusion site reactions	输液部位各种反应	10001316	Administration site reactions	给药部位各种反应	10053482	Infusion site induration	输液部位硬结	1
10018065	General disorders and administration site conditions	全身性疾病及给药部位各种反应	10068753	Infusion site reactions	输液部位各种反应	10001316	Administration site reactions	给药部位各种反应	10076075	Infusion site joint movement impairment	输液部位关节运动障碍	1
10018065	General disorders and administration site conditions	全身性疾病及给药部位各种反应	10068753	Infusion site reactions	输液部位各种反应	10001316	Administration site reactions	给药部位各种反应	10059830	Infusion site rash	输液部位皮疹	1
10018065	General disorders and administration site conditions	全身性疾病及给药部位各种反应	10068753	Infusion site reactions	输液部位各种反应	10001316	Administration site reactions	给药部位各种反应	10065488	Infusion site scar	输液部位伤疤	1
10018065	General disorders and administration site conditions	全身性疾病及给药部位各种反应	10068753	Infusion site reactions	输液部位各种反应	10001316	Administration site reactions	给药部位各种反应	10054995	Infusion site ulcer	输液部位溃疡	1
10018065	General disorders and administration site conditions	全身性疾病及给药部位各种反应	10022097	Injection site reactions	注射部位各种反应	10001316	Administration site reactions	给药部位各种反应	10022071	Injection site hypersensitivity	注射部位超敏	1
10018065	General disorders and administration site conditions	全身性疾病及给药部位各种反应	10022097	Injection site reactions	注射部位各种反应	10001316	Administration site reactions	给药部位各种反应	10066083	Injection site injury	注射部位损伤	1
10018065	General disorders and administration site conditions	全身性疾病及给药部位各种反应	10022097	Injection site reactions	注射部位各种反应	10001316	Administration site reactions	给药部位各种反应	10053979	Injection site joint movement impairment	注射部位关节运动障碍	1
10018065	General disorders and administration site conditions	全身性疾病及给药部位各种反应	10022097	Injection site reactions	注射部位各种反应	10001316	Administration site reactions	给药部位各种反应	10056250	Injection site movement impairment	注射部位运动障碍	1
10018065	General disorders and administration site conditions	全身性疾病及给药部位各种反应	10022097	Injection site reactions	注射部位各种反应	10001316	Administration site reactions	给药部位各种反应	10066044	Injection site papule	注射部位丘疹	1
10018065	General disorders and administration site conditions	全身性疾病及给药部位各种反应	10022097	Injection site reactions	注射部位各种反应	10001316	Administration site reactions	给药部位各种反应	10022094	Injection site rash	注射部位皮疹	1
10018065	General disorders and administration site conditions	全身性疾病及给药部位各种反应	10022097	Injection site reactions	注射部位各种反应	10001316	Administration site reactions	给药部位各种反应	10059009	Injection site scar	注射部位疤痕	1
10018065	General disorders and administration site conditions	全身性疾病及给药部位各种反应	10003057	Application and instillation site reactions	敷用和滴用部位的各种反应	10001316	Administration site reactions	给药部位各种反应	10063762	Instillation site erythema	滴用部位红斑	1
10018065	General disorders and administration site conditions	全身性疾病及给药部位各种反应	10057175	Mass conditions NEC	各种肿块状况（不另分类）	10007867	Tissue disorders NEC	组织疾病（不另分类）	10026865	Mass	肿块	1
10018065	General disorders and administration site conditions	全身性疾病及给药部位各种反应	10069785	Complications associated with device NEC	各种器械相关并发症（不另分类）	10069781	Complications associated with device	器械相关并发症类	10075576	Medical device site erythema	医疗设备施用部位红斑	1
10018065	General disorders and administration site conditions	全身性疾病及给药部位各种反应	10069785	Complications associated with device NEC	各种器械相关并发症（不另分类）	10069781	Complications associated with device	器械相关并发症类	10076106	Medical device site extravasation	医疗设备施用部位外渗	1
10018065	General disorders and administration site conditions	全身性疾病及给药部位各种反应	10069785	Complications associated with device NEC	各种器械相关并发症（不另分类）	10069781	Complications associated with device	器械相关并发症类	10076133	Medical device site pain	医疗设备施用部位疼痛	1
10018065	General disorders and administration site conditions	全身性疾病及给药部位各种反应	10028114	Mucosal findings abnormal	各种粘膜异常	10018073	General system disorders NEC	全身系统疾病（不另分类）	10054877	Mucosal discolouration	粘膜褪色	1
10018065	General disorders and administration site conditions	全身性疾病及给药部位各种反应	10028114	Mucosal findings abnormal	各种粘膜异常	10018073	General system disorders NEC	全身系统疾病（不另分类）	10061298	Mucosal haemorrhage	粘膜出血	1
10018065	General disorders and administration site conditions	全身性疾病及给药部位各种反应	10028114	Mucosal findings abnormal	各种粘膜异常	10018073	General system disorders NEC	全身系统疾病（不另分类）	10075077	Mucosal toxicity	粘膜毒性	1
10018065	General disorders and administration site conditions	全身性疾病及给药部位各种反应	10018072	General signs and symptoms NEC	一般症状和体征（不另分类）	10018073	General system disorders NEC	全身系统疾病（不另分类）	10061876	Obstruction	阻塞	1
10018065	General disorders and administration site conditions	全身性疾病及给药部位各种反应	10028114	Mucosal findings abnormal	各种粘膜异常	10018073	General system disorders NEC	全身系统疾病（不另分类）	10030111	Oedema mucosal	粘膜水肿	1
10018065	General disorders and administration site conditions	全身性疾病及给药部位各种反应	10018072	General signs and symptoms NEC	一般症状和体征（不另分类）	10018073	General system disorders NEC	全身系统疾病（不另分类）	10053159	Organ failure	器官衰竭	1
10018065	General disorders and administration site conditions	全身性疾病及给药部位各种反应	10018072	General signs and symptoms NEC	一般症状和体征（不另分类）	10018073	General system disorders NEC	全身系统疾病（不另分类）	10051986	Pneumatosis	气肿	1
10018065	General disorders and administration site conditions	全身性疾病及给药部位各种反应	10021950	Inflammations	各种炎症	10018073	General system disorders NEC	全身系统疾病（不另分类）	10036141	Polyserositis	多浆膜炎	1
10018065	General disorders and administration site conditions	全身性疾病及给药部位各种反应	10068756	Withdrawal and rebound effects	各种停药与反弹效应	10062915	Therapeutic and nontherapeutic effects (excl toxicity)	治疗性及非治疗性反应类（不包括毒性）	10038001	Rebound effect	反跳作用	1
10018065	General disorders and administration site conditions	全身性疾病及给药部位各种反应	10003550	Asthenic conditions	虚弱状态	10018073	General system disorders NEC	全身系统疾病（不另分类）	10041052	Sluggishness	反应迟缓	1
10018065	General disorders and administration site conditions	全身性疾病及给药部位各种反应	10021950	Inflammations	各种炎症	10018073	General system disorders NEC	全身系统疾病（不另分类）	10041290	Soft tissue inflammation	软组织炎症	1
10018065	General disorders and administration site conditions	全身性疾病及给药部位各种反应	10018072	General signs and symptoms NEC	一般症状和体征（不另分类）	10018073	General system disorders NEC	全身系统疾病（不另分类）	10076711	Stenosis	狭窄	1
10018065	General disorders and administration site conditions	全身性疾病及给药部位各种反应	10033372	Pain and discomfort NEC	疼痛和不适（不另分类）	10018073	General system disorders NEC	全身系统疾病（不另分类）	10050822	Suprapubic pain	耻骨弓上疼痛	1
10018065	General disorders and administration site conditions	全身性疾病及给药部位各种反应	10021950	Inflammations	各种炎症	10018073	General system disorders NEC	全身系统疾病（不另分类）	10051379	Systemic inflammatory response syndrome	全身性炎症反应综合征	1
10018065	General disorders and administration site conditions	全身性疾病及给药部位各种反应	10068759	Feelings and sensations NEC	各种感受与感觉（不另分类）	10018073	General system disorders NEC	全身系统疾病（不另分类）	10057040	Temperature intolerance	寒热不耐受	1
10018065	General disorders and administration site conditions	全身性疾病及给药部位各种反应	10018072	General signs and symptoms NEC	一般症状和体征（不另分类）	10018073	General system disorders NEC	全身系统疾病（不另分类）	10048669	Terminal state	临终状态	1
10018065	General disorders and administration site conditions	全身性疾病及给药部位各种反应	10043409	Therapeutic and nontherapeutic responses	各种治疗和非治疗反应	10062915	Therapeutic and nontherapeutic effects (excl toxicity)	治疗性及非治疗性反应类（不包括毒性）	10082201	Therapeutic product effect decreased	治疗产品效果下降	1
10018065	General disorders and administration site conditions	全身性疾病及给药部位各种反应	10043409	Therapeutic and nontherapeutic responses	各种治疗和非治疗反应	10062915	Therapeutic and nontherapeutic effects (excl toxicity)	治疗性及非治疗性反应类（不包括毒性）	10060769	Therapeutic product ineffective	治疗产品无效	1
10018065	General disorders and administration site conditions	全身性疾病及给药部位各种反应	10043409	Therapeutic and nontherapeutic responses	各种治疗和非治疗反应	10062915	Therapeutic and nontherapeutic effects (excl toxicity)	治疗性及非治疗性反应类（不包括毒性）	10043417	Therapeutic response unexpected	意外的治疗反应	1
10018065	General disorders and administration site conditions	全身性疾病及给药部位各种反应	10068759	Feelings and sensations NEC	各种感受与感觉（不另分类）	10018073	General system disorders NEC	全身系统疾病（不另分类）	10050200	Thirst decreased	渴感减弱	1
10018065	General disorders and administration site conditions	全身性疾病及给药部位各种反应	10068760	Ulcers NEC	各种溃疡（不另分类）	10007867	Tissue disorders NEC	组织疾病（不另分类）	10061577	Ulcer haemorrhage	溃疡出血	1
10018065	General disorders and administration site conditions	全身性疾病及给药部位各种反应	10057196	Administration site reactions NEC	给药部位的各种反应（不另分类）	10001316	Administration site reactions	给药部位各种反应	10066951	Vessel puncture site pain	血管穿刺部位疼痛	1
10018065	General disorders and administration site conditions	全身性疾病及给药部位各种反应	10057196	Administration site reactions NEC	给药部位的各种反应（不另分类）	10001316	Administration site reactions	给药部位各种反应	10070649	Vessel puncture site thrombosis	血管穿刺部位血栓症	1
10019805	Hepatobiliary disorders	肝胆系统疾病	10019661	Hepatic enzymes and function abnormalities	肝酶和肝功能异常	10019654	Hepatic and hepatobiliary disorders	肝脏及肝胆类疾病	10019670	Hepatic function abnormal	肝功能异常	528
10019805	Hepatobiliary disorders	肝胆系统疾病	10019833	Hepatocellular damage and hepatitis NEC	肝细胞损害和肝炎（不另分类）	10019654	Hepatic and hepatobiliary disorders	肝脏及肝胆类疾病	10067125	Liver injury	肝损伤	130
10019805	Hepatobiliary disorders	肝胆系统疾病	10019661	Hepatic enzymes and function abnormalities	肝酶和肝功能异常	10019654	Hepatic and hepatobiliary disorders	肝脏及肝胆类疾病	10068237	Hypertransaminasaemia	高转氨酶血症	96
10019805	Hepatobiliary disorders	肝胆系统疾病	10019833	Hepatocellular damage and hepatitis NEC	肝细胞损害和肝炎（不另分类）	10019654	Hepatic and hepatobiliary disorders	肝脏及肝胆类疾病	10019837	Hepatocellular injury	肝细胞损伤	62
10019805	Hepatobiliary disorders	肝胆系统疾病	10019833	Hepatocellular damage and hepatitis NEC	肝细胞损害和肝炎（不另分类）	10019654	Hepatic and hepatobiliary disorders	肝脏及肝胆类疾病	10019717	Hepatitis	肝炎	28
10019805	Hepatobiliary disorders	肝胆系统疾病	10019664	Hepatic failure and associated disorders	肝衰竭和相关疾病	10019654	Hepatic and hepatobiliary disorders	肝脏及肝胆类疾病	10019663	Hepatic failure	肝衰竭	24
10019805	Hepatobiliary disorders	肝胆系统疾病	10008636	Cholestasis and jaundice	胆汁淤积和黄疸类病症	10019654	Hepatic and hepatobiliary disorders	肝脏及肝胆类疾病	10023126	Jaundice	黄疸	23
10019805	Hepatobiliary disorders	肝胆系统疾病	10019833	Hepatocellular damage and hepatitis NEC	肝细胞损害和肝炎（不另分类）	10019654	Hepatic and hepatobiliary disorders	肝脏及肝胆类疾病	10049199	Hepatic cytolysis	肝细胞溶解	19
10019805	Hepatobiliary disorders	肝胆系统疾病	10019833	Hepatocellular damage and hepatitis NEC	肝细胞损害和肝炎（不另分类）	10019654	Hepatic and hepatobiliary disorders	肝脏及肝胆类疾病	10019851	Hepatotoxicity	肝脏毒性	17
10019805	Hepatobiliary disorders	肝胆系统疾病	10027681	Hepatic and hepatobiliary disorders NEC	各种肝脏及肝胆疾病（不另分类）	10019654	Hepatic and hepatobiliary disorders	肝脏及肝胆类疾病	10024670	Liver disorder	肝脏疾病	15
10019805	Hepatobiliary disorders	肝胆系统疾病	10019833	Hepatocellular damage and hepatitis NEC	肝细胞损害和肝炎（不另分类）	10019654	Hepatic and hepatobiliary disorders	肝脏及肝胆类疾病	10019708	Hepatic steatosis	肝脂肪变性	14
10019805	Hepatobiliary disorders	肝胆系统疾病	10008636	Cholestasis and jaundice	胆汁淤积和黄疸类病症	10019654	Hepatic and hepatobiliary disorders	肝脏及肝胆类疾病	10020578	Hyperbilirubinaemia	高胆红素血症	10
10019805	Hepatobiliary disorders	肝胆系统疾病	10019712	Hepatic vascular disorders	各种肝血管病	10019654	Hepatic and hepatobiliary disorders	肝脏及肝胆类疾病	10036206	Portal vein thrombosis	门静脉血栓形成	9
10019805	Hepatobiliary disorders	肝胆系统疾病	10008616	Cholecystitis and cholelithiasis	胆囊炎和胆石病	10017628	Gallbladder disorders	胆囊类疾病	10008614	Cholecystitis acute	急性胆囊炎	8
10019805	Hepatobiliary disorders	肝胆系统疾病	10008636	Cholestasis and jaundice	胆汁淤积和黄疸类病症	10019654	Hepatic and hepatobiliary disorders	肝脏及肝胆类疾病	10008635	Cholestasis	胆汁淤积	6
10019805	Hepatobiliary disorders	肝胆系统疾病	10019712	Hepatic vascular disorders	各种肝血管病	10019654	Hepatic and hepatobiliary disorders	肝脏及肝胆类疾病	10051199	Hepatic artery stenosis	肝动脉狭窄	6
10019805	Hepatobiliary disorders	肝胆系统疾病	10019669	Hepatic fibrosis and cirrhosis	肝纤维化和硬化	10019654	Hepatic and hepatobiliary disorders	肝脏及肝胆类疾病	10019641	Hepatic cirrhosis	肝硬化	6
10019805	Hepatobiliary disorders	肝胆系统疾病	10004607	Bile duct infections and inflammations	胆道感染和炎症	10004606	Bile duct disorders	胆管系统疾病	10008604	Cholangitis	胆管炎	4
10019805	Hepatobiliary disorders	肝胆系统疾病	10008616	Cholecystitis and cholelithiasis	胆囊炎和胆石病	10017628	Gallbladder disorders	胆囊类疾病	10008612	Cholecystitis	胆囊炎	4
10019805	Hepatobiliary disorders	肝胆系统疾病	10019833	Hepatocellular damage and hepatitis NEC	肝细胞损害和肝炎（不另分类）	10019654	Hepatic and hepatobiliary disorders	肝脏及肝胆类疾病	10072268	Drug-induced liver injury	药物诱导的肝损伤	4
10019805	Hepatobiliary disorders	肝胆系统疾病	10019712	Hepatic vascular disorders	各种肝血管病	10019654	Hepatic and hepatobiliary disorders	肝脏及肝胆类疾病	10051991	Hepatic artery occlusion	肝脏动脉闭塞	4
10019805	Hepatobiliary disorders	肝胆系统疾病	10019833	Hepatocellular damage and hepatitis NEC	肝细胞损害和肝炎（不另分类）	10019654	Hepatic and hepatobiliary disorders	肝脏及肝胆类疾病	10019727	Hepatitis acute	急性肝炎	4
10019805	Hepatobiliary disorders	肝胆系统疾病	10008636	Cholestasis and jaundice	胆汁淤积和黄疸类病症	10019654	Hepatic and hepatobiliary disorders	肝脏及肝胆类疾病	10019754	Hepatitis cholestatic	胆汁淤积性肝炎	4
10019805	Hepatobiliary disorders	肝胆系统疾病	10019664	Hepatic failure and associated disorders	肝衰竭和相关疾病	10019654	Hepatic and hepatobiliary disorders	肝脏及肝胆类疾病	10000804	Acute hepatic failure	急性肝衰竭	3
10019805	Hepatobiliary disorders	肝胆系统疾病	10008616	Cholecystitis and cholelithiasis	胆囊炎和胆石病	10017628	Gallbladder disorders	胆囊类疾病	10008629	Cholelithiasis	胆石症	3
10019805	Hepatobiliary disorders	肝胆系统疾病	10027681	Hepatic and hepatobiliary disorders NEC	各种肝脏及肝胆疾病（不另分类）	10019654	Hepatic and hepatobiliary disorders	肝脏及肝胆类疾病	10019646	Hepatic cyst	肝囊肿	3
10019805	Hepatobiliary disorders	肝胆系统疾病	10019664	Hepatic failure and associated disorders	肝衰竭和相关疾病	10019654	Hepatic and hepatobiliary disorders	肝脏及肝胆类疾病	10019846	Hepatorenal syndrome	肝肾综合征	3
10019805	Hepatobiliary disorders	肝胆系统疾病	10019712	Hepatic vascular disorders	各种肝血管病	10019654	Hepatic and hepatobiliary disorders	肝脏及肝胆类疾病	10036200	Portal hypertension	门静脉高压症	3
10019805	Hepatobiliary disorders	肝胆系统疾病	10029976	Obstructive bile duct disorders (excl neoplasms)	阻塞性胆道疾病（不包括肿瘤）	10004606	Bile duct disorders	胆管系统疾病	10051341	Bile duct stenosis	胆管狭窄	2
10019805	Hepatobiliary disorders	肝胆系统疾病	10029976	Obstructive bile duct disorders (excl neoplasms)	阻塞性胆道疾病（不包括肿瘤）	10004606	Bile duct disorders	胆管系统疾病	10084247	Biliary obstruction	胆管阻塞	2
10019805	Hepatobiliary disorders	肝胆系统疾病	10027681	Hepatic and hepatobiliary disorders NEC	各种肝脏及肝胆疾病（不另分类）	10019654	Hepatic and hepatobiliary disorders	肝脏及肝胆类疾病	10059118	Biloma	胆汁瘤	2
10019805	Hepatobiliary disorders	肝胆系统疾病	10004607	Bile duct infections and inflammations	胆道感染和炎症	10004606	Bile duct disorders	胆管系统疾病	10008609	Cholangitis sclerosing	硬化性胆管炎	2
10019805	Hepatobiliary disorders	肝胆系统疾病	10019712	Hepatic vascular disorders	各种肝血管病	10019654	Hepatic and hepatobiliary disorders	肝脏及肝胆类疾病	10019677	Hepatic haemorrhage	肝出血	2
10019805	Hepatobiliary disorders	肝胆系统疾病	10027681	Hepatic and hepatobiliary disorders NEC	各种肝脏及肝胆疾病（不另分类）	10019654	Hepatic and hepatobiliary disorders	肝脏及肝胆类疾病	10061998	Hepatic lesion	肝病损	2
10019805	Hepatobiliary disorders	肝胆系统疾病	10027681	Hepatic and hepatobiliary disorders NEC	各种肝脏及肝胆疾病（不另分类）	10019654	Hepatic and hepatobiliary disorders	肝脏及肝胆类疾病	10057110	Hepatic mass	肝脏肿块	2
10019805	Hepatobiliary disorders	肝胆系统疾病	10019833	Hepatocellular damage and hepatitis NEC	肝细胞损害和肝炎（不另分类）	10019654	Hepatic and hepatobiliary disorders	肝脏及肝胆类疾病	10019692	Hepatic necrosis	肝坏死	2
10019805	Hepatobiliary disorders	肝胆系统疾病	10019833	Hepatocellular damage and hepatitis NEC	肝细胞损害和肝炎（不另分类）	10019654	Hepatic and hepatobiliary disorders	肝脏及肝胆类疾病	10019795	Hepatitis toxic	中毒性肝炎	2
10019805	Hepatobiliary disorders	肝胆系统疾病	10019709	Hepatobiliary signs and symptoms	肝胆症状和体征	10019654	Hepatic and hepatobiliary disorders	肝脏及肝胆类疾病	10019842	Hepatomegaly	肝肿大	2
10019805	Hepatobiliary disorders	肝胆系统疾病	10008636	Cholestasis and jaundice	胆汁淤积和黄疸类病症	10019654	Hepatic and hepatobiliary disorders	肝脏及肝胆类疾病	10023129	Jaundice cholestatic	胆汁淤积性黄疸	2
10019805	Hepatobiliary disorders	肝胆系统疾病	10019833	Hepatocellular damage and hepatitis NEC	肝细胞损害和肝炎（不另分类）	10019654	Hepatic and hepatobiliary disorders	肝脏及肝胆类疾病	10066758	Mixed liver injury	混合性肝脏损伤	2
10019805	Hepatobiliary disorders	肝胆系统疾病	10019833	Hepatocellular damage and hepatitis NEC	肝细胞损害和肝炎（不另分类）	10019654	Hepatic and hepatobiliary disorders	肝脏及肝胆类疾病	10034229	Peliosis hepatis	肝紫癜	2
10019805	Hepatobiliary disorders	肝胆系统疾病	10019669	Hepatic fibrosis and cirrhosis	肝纤维化和硬化	10019654	Hepatic and hepatobiliary disorders	肝脏及肝胆类疾病	10076501	Pseudocirrhosis	假肝硬变	2
10019805	Hepatobiliary disorders	肝胆系统疾病	10019833	Hepatocellular damage and hepatitis NEC	肝细胞损害和肝炎（不另分类）	10019654	Hepatic and hepatobiliary disorders	肝脏及肝胆类疾病	10003827	Autoimmune hepatitis	自身免疫性肝炎	1
10019805	Hepatobiliary disorders	肝胆系统疾病	10029976	Obstructive bile duct disorders (excl neoplasms)	阻塞性胆道疾病（不包括肿瘤）	10004606	Bile duct disorders	胆管系统疾病	10004637	Bile duct stone	胆管结石	1
10019805	Hepatobiliary disorders	肝胆系统疾病	10042257	Structural and other bile duct disorders	结构性和其他胆道疾病	10004606	Bile duct disorders	胆管系统疾病	10057202	Biliary dilatation	胆管扩张	1
10019805	Hepatobiliary disorders	肝胆系统疾病	10042257	Structural and other bile duct disorders	结构性和其他胆道疾病	10004606	Bile duct disorders	胆管系统疾病	10058441	Biliary ischaemia	胆道缺血	1
10019805	Hepatobiliary disorders	肝胆系统疾病	10019669	Hepatic fibrosis and cirrhosis	肝纤维化和硬化	10019654	Hepatic and hepatobiliary disorders	肝脏及肝胆类疾病	10054936	Cardiac cirrhosis	心源性肝硬化	1
10019805	Hepatobiliary disorders	肝胆系统疾病	10004607	Bile duct infections and inflammations	胆道感染和炎症	10004606	Bile duct disorders	胆管系统疾病	10008605	Cholangitis acute	急性胆管炎	1
10019805	Hepatobiliary disorders	肝胆系统疾病	10017629	Gallbladder disorders NEC	各种胆囊疾病（不另分类）	10017628	Gallbladder disorders	胆囊类疾病	10017624	Gallbladder cholesterolosis	胆囊胆固醇沉着病	1
10019805	Hepatobiliary disorders	肝胆系统疾病	10027681	Hepatic and hepatobiliary disorders NEC	各种肝脏及肝胆疾病（不另分类）	10019654	Hepatic and hepatobiliary disorders	肝脏及肝胆类疾病	10058947	Haemobilia	胆道出血	1
10019805	Hepatobiliary disorders	肝胆系统疾病	10019669	Hepatic fibrosis and cirrhosis	肝纤维化和硬化	10019654	Hepatic and hepatobiliary disorders	肝脏及肝胆类疾病	10019668	Hepatic fibrosis	肝纤维化	1
10019805	Hepatobiliary disorders	肝胆系统疾病	10019709	Hepatobiliary signs and symptoms	肝胆症状和体征	10019654	Hepatic and hepatobiliary disorders	肝脏及肝胆类疾病	10019705	Hepatic pain	肝痛	1
10019805	Hepatobiliary disorders	肝胆系统疾病	10019712	Hepatic vascular disorders	各种肝血管病	10019654	Hepatic and hepatobiliary disorders	肝脏及肝胆类疾病	10019713	Hepatic vein thrombosis	肝静脉血栓症	1
10019805	Hepatobiliary disorders	肝胆系统疾病	10019709	Hepatobiliary signs and symptoms	肝胆症状和体征	10019654	Hepatic and hepatobiliary disorders	肝脏及肝胆类疾病	10019847	Hepatosplenomegaly	肝脾肿大	1
10019805	Hepatobiliary disorders	肝胆系统疾病	10019669	Hepatic fibrosis and cirrhosis	肝纤维化和硬化	10019654	Hepatic and hepatobiliary disorders	肝脏及肝胆类疾病	10051081	Nodular regenerative hyperplasia	结节再生性过度增生	1
10019805	Hepatobiliary disorders	肝胆系统疾病	10019833	Hepatocellular damage and hepatitis NEC	肝细胞损害和肝炎（不另分类）	10019654	Hepatic and hepatobiliary disorders	肝脏及肝胆类疾病	10053219	Non-alcoholic steatohepatitis	非酒精性脂肪性肝炎	1
10019805	Hepatobiliary disorders	肝胆系统疾病	10008636	Cholestasis and jaundice	胆汁淤积和黄疸类病症	10019654	Hepatic and hepatobiliary disorders	肝脏及肝胆类疾病	10058117	Ocular icterus	眼黄疸	1
10019805	Hepatobiliary disorders	肝胆系统疾病	10042257	Structural and other bile duct disorders	结构性和其他胆道疾病	10004606	Bile duct disorders	胆管系统疾病	10034405	Perforation bile duct	胆管穿孔	1
10019805	Hepatobiliary disorders	肝胆系统疾病	10019712	Hepatic vascular disorders	各种肝血管病	10019654	Hepatic and hepatobiliary disorders	肝脏及肝胆类疾病	10036204	Portal shunt	门静脉分流	1
10019805	Hepatobiliary disorders	肝胆系统疾病	10019712	Hepatic vascular disorders	各种肝血管病	10019654	Hepatic and hepatobiliary disorders	肝脏及肝胆类疾病	10047216	Venoocclusive liver disease	静脉闭塞性肝病	1
10021428	Immune system disorders	免疫系统疾病	10027654	Allergic conditions NEC	各种过敏反应（不另分类）	10001708	Allergic conditions	过敏类反应	10020751	Hypersensitivity	超敏反应	100
10021428	Immune system disorders	免疫系统疾病	10077535	Anaphylactic and anaphylactoid responses	速发严重过敏反应与类过敏反应	10001708	Allergic conditions	过敏类反应	10002199	Anaphylactic shock	过敏性休克	52
10021428	Immune system disorders	免疫系统疾病	10077535	Anaphylactic and anaphylactoid responses	速发严重过敏反应与类过敏反应	10001708	Allergic conditions	过敏类反应	10002198	Anaphylactic reaction	速发严重过敏反应	33
10021428	Immune system disorders	免疫系统疾病	10077535	Anaphylactic and anaphylactoid responses	速发严重过敏反应与类过敏反应	10001708	Allergic conditions	过敏类反应	10002216	Anaphylactoid reaction	类过敏反应	17
10021428	Immune system disorders	免疫系统疾病	10001737	Allergies to foods, food additives, drugs and other chemicals	对食物、食物添加剂、药物和其他化学物的过敏	10001708	Allergic conditions	过敏类反应	10013700	Drug hypersensitivity	药物性超敏反应	15
10021428	Immune system disorders	免疫系统疾病	10039487	Acute and chronic sarcoidosis	急性与慢性结节病	10027665	Immune disorders NEC	免疫类疾病（不另分类）	10039486	Sarcoidosis	肉状瘤病	5
10021428	Immune system disorders	免疫系统疾病	10052739	Immunodeficiency disorders NEC	免疫功能缺陷疾病（不另分类）	10021460	Immunodeficiency syndromes	免疫缺陷综合征	10020983	Hypogammaglobulinaemia	低丙种球蛋白血症	3
10021428	Immune system disorders	免疫系统疾病	10052739	Immunodeficiency disorders NEC	免疫功能缺陷疾病（不另分类）	10021460	Immunodeficiency syndromes	免疫缺陷综合征	10061598	Immunodeficiency	免疫缺陷	3
10021428	Immune system disorders	免疫系统疾病	10052739	Immunodeficiency disorders NEC	免疫功能缺陷疾病（不另分类）	10021460	Immunodeficiency syndromes	免疫缺陷综合征	10062016	Immunosuppression	免疫抑制	3
10021428	Immune system disorders	免疫系统疾病	10027682	Immune and associated conditions NEC	免疫及相关疾病（不另分类）	10027665	Immune disorders NEC	免疫类疾病（不另分类）	10052015	Cytokine release syndrome	细胞因子释放综合征	2
10021428	Immune system disorders	免疫系统疾病	10027682	Immune and associated conditions NEC	免疫及相关疾病（不另分类）	10027665	Immune disorders NEC	免疫类疾病（不另分类）	10018651	Graft versus host disease	移植物抗宿主病	2
10021428	Immune system disorders	免疫系统疾病	10027654	Allergic conditions NEC	各种过敏反应（不另分类）	10001708	Allergic conditions	过敏类反应	10053614	Type iii immune complex mediated reaction	III 型免疫复合物介导的反应	2
10021428	Immune system disorders	免疫系统疾病	10027682	Immune and associated conditions NEC	免疫及相关疾病（不另分类）	10027665	Immune disorders NEC	免疫类疾病（不另分类）	10066260	Acute graft versus host disease	急性移植物抗宿主病	1
10021428	Immune system disorders	免疫系统疾病	10027682	Immune and associated conditions NEC	免疫及相关疾病（不另分类）	10027665	Immune disorders NEC	免疫类疾病（不另分类）	10066263	Acute graft versus host disease in liver	肝脏急性移植物抗宿主病	1
10021428	Immune system disorders	免疫系统疾病	10027657	Autoimmune disorders NEC	各种自身免疫疾病（不另分类）	10003816	Autoimmune disorders	自身免疫类疾病	10061664	Autoimmune disorder	自身免疫疾病	1
10021428	Immune system disorders	免疫系统疾病	10027682	Immune and associated conditions NEC	免疫及相关疾病（不另分类）	10027665	Immune disorders NEC	免疫类疾病（不另分类）	10066261	Chronic graft versus host disease	慢性移植物抗宿主病	1
10021428	Immune system disorders	免疫系统疾病	10027682	Immune and associated conditions NEC	免疫及相关疾病（不另分类）	10027665	Immune disorders NEC	免疫类疾病（不另分类）	10011968	Decreased immune responsiveness	免疫反应降低	1
10021428	Immune system disorders	免疫系统疾病	10027682	Immune and associated conditions NEC	免疫及相关疾病（不另分类）	10027665	Immune disorders NEC	免疫类疾病（不另分类）	10075160	Graft versus host disease in gastrointestinal tract	胃肠道内移植物抗宿主病	1
10021428	Immune system disorders	免疫系统疾病	10052779	Transplant rejections	各种移植排异	10027665	Immune disorders NEC	免疫类疾病（不另分类）	10019315	Heart transplant rejection	心脏移植排斥	1
10021428	Immune system disorders	免疫系统疾病	10052740	Acquired immunodeficiency syndromes	各种获得性免疫缺陷综合征	10021460	Immunodeficiency syndromes	免疫缺陷综合征	10054979	Secondary immunodeficiency	继发性免疫缺陷	1
10021428	Immune system disorders	免疫系统疾病	10052779	Transplant rejections	各种移植排异	10027665	Immune disorders NEC	免疫类疾病（不另分类）	10044439	Transplant rejection	移植排斥	1
10021428	Immune system disorders	免疫系统疾病	10027654	Allergic conditions NEC	各种过敏反应（不另分类）	10001708	Allergic conditions	过敏类反应	10053613	Type iv hypersensitivity reaction	IV 型超敏反应	1
10021881	Infections and infestations	感染及侵染类疾病	10025101	Lower respiratory tract and lung infections	下呼吸道和肺部感染	10021879	Infections - pathogen unspecified	感染 - 未指明病原	10035664	Pneumonia	感染性肺炎	231
10021881	Infections and infestations	感染及侵染类疾病	10021902	Infections NEC	各种感染（不另分类）	10021879	Infections - pathogen unspecified	感染 - 未指明病原	10021789	Infection	感染	172
10021881	Infections and infestations	感染及侵染类疾病	10040054	Sepsis, bacteraemia, viraemia and fungaemia NEC	脓毒症、菌血症、病毒血症和真菌血症（不另分类）	10021879	Infections - pathogen unspecified	感染 - 未指明病原	10040047	Sepsis	脓毒症	149
10021881	Infections and infestations	感染及侵染类疾病	10040054	Sepsis, bacteraemia, viraemia and fungaemia NEC	脓毒症、菌血症、病毒血症和真菌血症（不另分类）	10021879	Infections - pathogen unspecified	感染 - 未指明病原	10049151	Neutropenic sepsis	中性粒细胞减少性脓毒症	96
10021881	Infections and infestations	感染及侵染类疾病	10046577	Urinary tract infections	各种尿路感染	10021879	Infections - pathogen unspecified	感染 - 未指明病原	10046571	Urinary tract infection	尿路感染	65
10021881	Infections and infestations	感染及侵染类疾病	10040054	Sepsis, bacteraemia, viraemia and fungaemia NEC	脓毒症、菌血症、病毒血症和真菌血症（不另分类）	10021879	Infections - pathogen unspecified	感染 - 未指明病原	10040070	Septic shock	感染性休克	57
10021881	Infections and infestations	感染及侵染类疾病	10004047	Bacterial infections NEC	各种细菌感染（不另分类）	10004018	Bacterial infectious disorders	细菌感染性疾病	10007882	Cellulitis	蜂窝织炎	43
10021881	Infections and infestations	感染及侵染类疾病	10021902	Infections NEC	各种感染（不另分类）	10021879	Infections - pathogen unspecified	感染 - 未指明病原	10000269	Abscess	脓肿	37
10021881	Infections and infestations	感染及侵染类疾病	10019972	Herpes viral infections	各种疱疹病毒感染	10047438	Viral infectious disorders	病毒感染性疾病	10019974	Herpes zoster	带状疱疹	33
10021881	Infections and infestations	感染及侵染类疾病	10025101	Lower respiratory tract and lung infections	下呼吸道和肺部感染	10021879	Infections - pathogen unspecified	感染 - 未指明病原	10006451	Bronchitis	支气管炎	32
10021881	Infections and infestations	感染及侵染类疾病	10046577	Urinary tract infections	各种尿路感染	10021879	Infections - pathogen unspecified	感染 - 未指明病原	10011781	Cystitis	膀胱炎	32
10021881	Infections and infestations	感染及侵染类疾病	10046309	Upper respiratory tract infections	各种上呼吸道感染	10021879	Infections - pathogen unspecified	感染 - 未指明病原	10046306	Upper respiratory tract infection	上呼吸道感染	28
10021881	Infections and infestations	感染及侵染类疾病	10007134	Candida infections	各种念珠菌感染	10017528	Fungal infectious disorders	真菌感染性疾病	10074170	Candida infection	念珠菌感染	26
10021881	Infections and infestations	感染及侵染类疾病	10046309	Upper respiratory tract infections	各种上呼吸道感染	10021879	Infections - pathogen unspecified	感染 - 未指明病原	10034835	Pharyngitis	咽炎	26
10021881	Infections and infestations	感染及侵染类疾病	10006261	Breast infections	各种乳腺感染	10021879	Infections - pathogen unspecified	感染 - 未指明病原	10026883	Mastitis	乳腺炎	23
10021881	Infections and infestations	感染及侵染类疾病	10017967	Abdominal and gastrointestinal infections	腹部和胃肠道感染	10021879	Infections - pathogen unspecified	感染 - 未指明病原	10017888	Gastroenteritis	胃肠炎	21
10021881	Infections and infestations	感染及侵染类疾病	10064462	Hepatobiliary and spleen infections	肝胆和脾脏感染	10021879	Infections - pathogen unspecified	感染 - 未指明病原	10024652	Liver abscess	肝脓肿	20
10021881	Infections and infestations	感染及侵染类疾病	10042180	Streptococcal infections	各种链球菌感染	10004018	Bacterial infectious disorders	细菌感染性疾病	10015145	Erysipelas	丹毒	18
10021881	Infections and infestations	感染及侵染类疾病	10022005	Influenza viral infections	流感病毒感染	10047438	Viral infectious disorders	病毒感染性疾病	10022000	Influenza	流行性感冒	18
10021881	Infections and infestations	感染及侵染类疾病	10021902	Infections NEC	各种感染（不另分类）	10021879	Infections - pathogen unspecified	感染 - 未指明病原	10036410	Postoperative wound infection	术后伤口感染	18
10021881	Infections and infestations	感染及侵染类疾病	10021902	Infections NEC	各种感染（不另分类）	10021879	Infections - pathogen unspecified	感染 - 未指明病原	10064687	Device related infection	装置相关感染	17
10021881	Infections and infestations	感染及侵染类疾病	10025101	Lower respiratory tract and lung infections	下呼吸道和肺部感染	10021879	Infections - pathogen unspecified	感染 - 未指明病原	10024968	Lower respiratory tract infection	下呼吸道感染	16
10021881	Infections and infestations	感染及侵染类疾病	10021902	Infections NEC	各种感染（不另分类）	10021879	Infections - pathogen unspecified	感染 - 未指明病原	10048038	Wound infection	伤口感染	16
10021881	Infections and infestations	感染及侵染类疾病	10015909	Eye and eyelid infections	眼睛和眼睑感染	10021879	Infections - pathogen unspecified	感染 - 未指明病原	10010741	Conjunctivitis	结膜炎	14
10021881	Infections and infestations	感染及侵染类疾病	10085260	Hepatitis virus infections	肝炎病毒感染	10047438	Viral infectious disorders	病毒感染性疾病	10019731	Hepatitis b	乙型肝炎	14
10021881	Infections and infestations	感染及侵染类疾病	10046309	Upper respiratory tract infections	各种上呼吸道感染	10021879	Infections - pathogen unspecified	感染 - 未指明病原	10028810	Nasopharyngitis	鼻咽炎	14
10021881	Infections and infestations	感染及侵染类疾病	10007134	Candida infections	各种念珠菌感染	10017528	Fungal infectious disorders	真菌感染性疾病	10030963	Oral candidiasis	口腔念珠菌病	14
10021881	Infections and infestations	感染及侵染类疾病	10046309	Upper respiratory tract infections	各种上呼吸道感染	10021879	Infections - pathogen unspecified	感染 - 未指明病原	10040753	Sinusitis	鼻窦炎	14
10021881	Infections and infestations	感染及侵染类疾病	10025101	Lower respiratory tract and lung infections	下呼吸道和肺部感染	10021879	Infections - pathogen unspecified	感染 - 未指明病原	10003757	Atypical pneumonia	非典型肺炎	13
10021881	Infections and infestations	感染及侵染类疾病	10041925	Staphylococcal infections	各种葡萄球菌感染	10004018	Bacterial infectious disorders	细菌感染性疾病	10058080	Staphylococcal infection	葡萄球菌感染	13
10021881	Infections and infestations	感染及侵染类疾病	10019972	Herpes viral infections	各种疱疹病毒感染	10047438	Viral infectious disorders	病毒感染性疾病	10019948	Herpes simplex	单纯疱疹	11
10021881	Infections and infestations	感染及侵染类疾病	10035660	Pneumocystis infections	肺囊虫感染	10017528	Fungal infectious disorders	真菌感染性疾病	10073755	Pneumocystis jirovecii pneumonia	耶氏肺孢子虫肺炎	11
10021881	Infections and infestations	感染及侵染类疾病	10009653	Clostridia infections	各种梭状芽孢杆菌感染	10004018	Bacterial infectious disorders	细菌感染性疾病	10054236	Clostridium difficile infection	难辨梭状芽胞杆菌感染	10
10021881	Infections and infestations	感染及侵染类疾病	10084510	Coronavirus infections	冠状病毒类感染	10047438	Viral infectious disorders	病毒感染性疾病	10084268	Covid-19	COVID-19	10
10021881	Infections and infestations	感染及侵染类疾病	10017967	Abdominal and gastrointestinal infections	腹部和胃肠道感染	10021879	Infections - pathogen unspecified	感染 - 未指明病原	10013538	Diverticulitis	憩室炎	10
10021881	Infections and infestations	感染及侵染类疾病	10012326	Dental and oral soft tissue infections	牙齿和口腔软组织感染	10021879	Infections - pathogen unspecified	感染 - 未指明病原	10018292	Gingivitis	龈炎	10
10021881	Infections and infestations	感染及侵染类疾病	10017967	Abdominal and gastrointestinal infections	腹部和胃肠道感染	10021879	Infections - pathogen unspecified	感染 - 未指明病原	10034674	Peritonitis	腹膜炎	10
10021881	Infections and infestations	感染及侵染类疾病	10057200	Polyomavirus infections	多瘤病毒感染	10047438	Viral infectious disorders	病毒感染性疾病	10036807	Progressive multifocal leukoencephalopathy	进行性多灶性脑白质病	10
10021881	Infections and infestations	感染及侵染类疾病	10021902	Infections NEC	各种感染（不另分类）	10021879	Infections - pathogen unspecified	感染 - 未指明病原	10062352	Respiratory tract infection	呼吸道感染	10
10021881	Infections and infestations	感染及侵染类疾病	10040786	Skin structures and soft tissue infections	皮肤结构和软组织感染	10021879	Infections - pathogen unspecified	感染 - 未指明病原	10040872	Skin infection	皮肤感染	10
10021881	Infections and infestations	感染及侵染类疾病	10004047	Bacterial infections NEC	各种细菌感染（不另分类）	10004018	Bacterial infectious disorders	细菌感染性疾病	10060945	Bacterial infection	细菌性感染	9
10021881	Infections and infestations	感染及侵染类疾病	10019972	Herpes viral infections	各种疱疹病毒感染	10047438	Viral infectious disorders	病毒感染性疾病	10067152	Oral herpes	口腔疱疹	9
10021881	Infections and infestations	感染及侵染类疾病	10046309	Upper respiratory tract infections	各种上呼吸道感染	10021879	Infections - pathogen unspecified	感染 - 未指明病原	10039083	Rhinitis	鼻炎	9
10021881	Infections and infestations	感染及侵染类疾病	10046309	Upper respiratory tract infections	各种上呼吸道感染	10021879	Infections - pathogen unspecified	感染 - 未指明病原	10044008	Tonsillitis	扁桃体炎	9
10021881	Infections and infestations	感染及侵染类疾病	10040054	Sepsis, bacteraemia, viraemia and fungaemia NEC	脓毒症、菌血症、病毒血症和真菌血症（不另分类）	10021879	Infections - pathogen unspecified	感染 - 未指明病原	10003997	Bacteraemia	菌血症	8
10021881	Infections and infestations	感染及侵染类疾病	10017536	Fungal infections NEC	各种真菌感染（不另分类）	10017528	Fungal infectious disorders	真菌感染性疾病	10017533	Fungal infection	真菌感染	8
10021881	Infections and infestations	感染及侵染类疾病	10085260	Hepatitis virus infections	肝炎病毒感染	10047438	Viral infectious disorders	病毒感染性疾病	10058827	Hepatitis b reactivation	乙型肝炎再激活	8
10021881	Infections and infestations	感染及侵染类疾病	10004047	Bacterial infections NEC	各种细菌感染（不另分类）	10004018	Bacterial infectious disorders	细菌感染性疾病	10034016	Paronychia	甲沟炎	8
10021881	Infections and infestations	感染及侵染类疾病	10044756	Tuberculous infections	结核菌感染	10028440	Mycobacterial infectious disorders	分支杆菌感染性疾病	10044755	Tuberculosis	结核病	8
10021881	Infections and infestations	感染及侵染类疾病	10017967	Abdominal and gastrointestinal infections	腹部和胃肠道感染	10021879	Infections - pathogen unspecified	感染 - 未指明病原	10003011	Appendicitis	阑尾炎	7
10021881	Infections and infestations	感染及侵染类疾病	10009653	Clostridia infections	各种梭状芽孢杆菌感染	10004018	Bacterial infectious disorders	细菌感染性疾病	10009657	Clostridium difficile colitis	艰难梭状芽胞杆菌性结肠炎	7
10021881	Infections and infestations	感染及侵染类疾病	10021902	Infections NEC	各种感染（不另分类）	10021879	Infections - pathogen unspecified	感染 - 未指明病原	10051998	Febrile infection	发热性感染	7
10021881	Infections and infestations	感染及侵染类疾病	10057192	Muscle and soft tissue infections	肌肉和软组织感染	10021879	Infections - pathogen unspecified	感染 - 未指明病原	10028885	Necrotising fasciitis	坏死性筋膜炎	7
10021881	Infections and infestations	感染及侵染类疾病	10009653	Clostridia infections	各种梭状芽孢杆菌感染	10004018	Bacterial infectious disorders	细菌感染性疾病	10037128	Pseudomembranous colitis	假膜性结肠炎	7
10021881	Infections and infestations	感染及侵染类疾病	10040786	Skin structures and soft tissue infections	皮肤结构和软组织感染	10021879	Infections - pathogen unspecified	感染 - 未指明病原	10037888	Rash pustular	脓疱疹	7
10021881	Infections and infestations	感染及侵染类疾病	10062910	Vascular infections	血管感染	10021879	Infections - pathogen unspecified	感染 - 未指明病原	10080714	Vascular device infection	血管装置感染	7
10021881	Infections and infestations	感染及侵染类疾病	10003486	Aspergillus infections	各种曲霉菌感染	10017528	Fungal infectious disorders	真菌感染性疾病	10006473	Bronchopulmonary aspergillosis	支气管肺曲霉病	6
10021881	Infections and infestations	感染及侵染类疾病	10017967	Abdominal and gastrointestinal infections	腹部和胃肠道感染	10021879	Infections - pathogen unspecified	感染 - 未指明病原	10048946	Anal abscess	肛门脓肿	5
10021881	Infections and infestations	感染及侵染类疾病	10006261	Breast infections	各种乳腺感染	10021879	Infections - pathogen unspecified	感染 - 未指明病原	10006171	Breast abscess	乳房脓肿	5
10021881	Infections and infestations	感染及侵染类疾病	10021902	Infections NEC	各种感染（不另分类）	10021879	Infections - pathogen unspecified	感染 - 未指明病原	10056520	Catheter site infection	插管部位感染	5
10021881	Infections and infestations	感染及侵染类疾病	10021902	Infections NEC	各种感染（不另分类）	10021879	Infections - pathogen unspecified	感染 - 未指明病原	10059482	Neutropenic infection	中性粒细胞减少性感染	5
10021881	Infections and infestations	感染及侵染类疾病	10007134	Candida infections	各种念珠菌感染	10017528	Fungal infectious disorders	真菌感染性疾病	10030154	Oesophageal candidiasis	食管念珠菌病	5
10021881	Infections and infestations	感染及侵染类疾病	10017536	Fungal infections NEC	各种真菌感染（不另分类）	10017528	Fungal infectious disorders	真菌感染性疾病	10030338	Onychomycosis	甲真菌病	5
10021881	Infections and infestations	感染及侵染类疾病	10040786	Skin structures and soft tissue infections	皮肤结构和软组织感染	10021879	Infections - pathogen unspecified	感染 - 未指明病原	10042343	Subcutaneous abscess	皮下脓肿	5
10021881	Infections and infestations	感染及侵染类疾病	10038586	Female reproductive tract infections	女性生殖道感染	10021879	Infections - pathogen unspecified	感染 - 未指明病原	10046914	Vaginal infection	阴道感染	5
10021881	Infections and infestations	感染及侵染类疾病	10047465	Viral infections NEC	各种病毒感染（不另分类）	10047438	Viral infectious disorders	病毒感染性疾病	10047461	Viral infection	病毒感染	5
10021881	Infections and infestations	感染及侵染类疾病	10040054	Sepsis, bacteraemia, viraemia and fungaemia NEC	脓毒症、菌血症、病毒血症和真菌血症（不另分类）	10021879	Infections - pathogen unspecified	感染 - 未指明病原	10058040	Abdominal sepsis	腹部脓毒症	4
10021881	Infections and infestations	感染及侵染类疾病	10004047	Bacterial infections NEC	各种细菌感染（不另分类）	10004018	Bacterial infectious disorders	细菌感染性疾病	10053840	Bacterial sepsis	细菌性脓毒症	4
10021881	Infections and infestations	感染及侵染类疾病	10017967	Abdominal and gastrointestinal infections	腹部和胃肠道感染	10021879	Infections - pathogen unspecified	感染 - 未指明病原	10051402	Dysentery	痢疾	4
10021881	Infections and infestations	感染及侵染类疾病	10015295	Escherichia infections	各种埃希氏杆菌感染	10004018	Bacterial infectious disorders	细菌感染性疾病	10015296	Escherichia sepsis	埃希菌性脓毒症	4
10021881	Infections and infestations	感染及侵染类疾病	10041925	Staphylococcal infections	各种葡萄球菌感染	10004018	Bacterial infectious disorders	细菌感染性疾病	10017553	Furuncle	疖	4
10021881	Infections and infestations	感染及侵染类疾病	10023455	Klebsiella infections	各种克雷伯杆菌感染	10004018	Bacterial infectious disorders	细菌感染性疾病	10061259	Klebsiella infection	克雷伯菌感染	4
10021881	Infections and infestations	感染及侵染类疾病	10046309	Upper respiratory tract infections	各种上呼吸道感染	10021879	Infections - pathogen unspecified	感染 - 未指明病原	10061264	Laryngopharyngitis	咽喉炎	4
10021881	Infections and infestations	感染及侵染类疾病	10007935	Central nervous system and spinal infections	中枢神经系统和脊髓感染	10021879	Infections - pathogen unspecified	感染 - 未指明病原	10028524	Myelitis	脊髓炎	4
10021881	Infections and infestations	感染及侵染类疾病	10017536	Fungal infections NEC	各种真菌感染（不另分类）	10017528	Fungal infectious disorders	真菌感染性疾病	10061324	Oral fungal infection	口腔真菌感染	4
10021881	Infections and infestations	感染及侵染类疾病	10012326	Dental and oral soft tissue infections	牙齿和口腔软组织感染	10021879	Infections - pathogen unspecified	感染 - 未指明病原	10034539	Periodontitis	牙周炎	4
10021881	Infections and infestations	感染及侵染类疾病	10021902	Infections NEC	各种感染（不另分类）	10021879	Infections - pathogen unspecified	感染 - 未指明病原	10067268	Post procedural infection	操作后感染	4
10021881	Infections and infestations	感染及侵染类疾病	10037132	Pseudomonal infections	各种假单胞菌感染	10004018	Bacterial infectious disorders	细菌感染性疾病	10061471	Pseudomonas infection	假单胞菌感染	4
10021881	Infections and infestations	感染及侵染类疾病	10046577	Urinary tract infections	各种尿路感染	10021879	Infections - pathogen unspecified	感染 - 未指明病原	10037596	Pyelonephritis	肾盂肾炎	4
10021881	Infections and infestations	感染及侵染类疾病	10012326	Dental and oral soft tissue infections	牙齿和口腔软组织感染	10021879	Infections - pathogen unspecified	感染 - 未指明病原	10040628	Sialoadenitis	涎腺炎	4
10021881	Infections and infestations	感染及侵染类疾病	10046309	Upper respiratory tract infections	各种上呼吸道感染	10021879	Infections - pathogen unspecified	感染 - 未指明病原	10044302	Tracheitis	气管炎	4
10021881	Infections and infestations	感染及侵染类疾病	10038586	Female reproductive tract infections	女性生殖道感染	10021879	Infections - pathogen unspecified	感染 - 未指明病原	10047780	Vulvitis	外阴炎	4
10021881	Infections and infestations	感染及侵染类疾病	10021902	Infections NEC	各种感染（不另分类）	10021879	Infections - pathogen unspecified	感染 - 未指明病原	10050473	Abscess limb	肢体脓肿	3
10021881	Infections and infestations	感染及侵染类疾病	10003486	Aspergillus infections	各种曲霉菌感染	10017528	Fungal infectious disorders	真菌感染性疾病	10074171	Aspergillus infection	曲霉菌感染	3
10021881	Infections and infestations	感染及侵染类疾病	10009653	Clostridia infections	各种梭状芽孢杆菌感染	10004018	Bacterial infectious disorders	细菌感染性疾病	10061043	Clostridial infection	梭状芽孢杆菌感染	3
10021881	Infections and infestations	感染及侵染类疾病	10009653	Clostridia infections	各种梭状芽孢杆菌感染	10004018	Bacterial infectious disorders	细菌感染性疾病	10058305	Clostridium colitis	梭状芽胞杆菌性结肠炎	3
10021881	Infections and infestations	感染及侵染类疾病	10007580	Cardiac infections	各种心脏感染	10021879	Infections - pathogen unspecified	感染 - 未指明病原	10014665	Endocarditis	心内膜炎	3
10021881	Infections and infestations	感染及侵染类疾病	10004047	Bacterial infections NEC	各种细菌感染（不另分类）	10004018	Bacterial infectious disorders	细菌感染性疾病	10016936	Folliculitis	毛囊炎	3
10021881	Infections and infestations	感染及侵染类疾病	10009653	Clostridia infections	各种梭状芽孢杆菌感染	10004018	Bacterial infectious disorders	细菌感染性疾病	10017737	Gas gangrene	气性坏疽	3
10021881	Infections and infestations	感染及侵染类疾病	10017967	Abdominal and gastrointestinal infections	腹部和胃肠道感染	10021879	Infections - pathogen unspecified	感染 - 未指明病原	10017964	Gastrointestinal infection	胃肠感染	3
10021881	Infections and infestations	感染及侵染类疾病	10019972	Herpes viral infections	各种疱疹病毒感染	10047438	Viral infectious disorders	病毒感染性疾病	10018150	Genital herpes	生殖器疱疹	3
10021881	Infections and infestations	感染及侵染类疾病	10019972	Herpes viral infections	各种疱疹病毒感染	10047438	Viral infectious disorders	病毒感染性疾病	10019973	Herpes virus infection	疱疹病毒感染	3
10021881	Infections and infestations	感染及侵染类疾病	10021902	Infections NEC	各种感染（不另分类）	10021879	Infections - pathogen unspecified	感染 - 未指明病原	10021866	Infection susceptibility increased	感染易感性增加	3
10021881	Infections and infestations	感染及侵染类疾病	10021902	Infections NEC	各种感染（不另分类）	10021879	Infections - pathogen unspecified	感染 - 未指明病原	10022076	Injection site infection	注射部位感染	3
10021881	Infections and infestations	感染及侵染类疾病	10021902	Infections NEC	各种感染（不另分类）	10021879	Infections - pathogen unspecified	感染 - 未指明病原	10024774	Localised infection	局部感染	3
10021881	Infections and infestations	感染及侵染类疾病	10062910	Vascular infections	血管感染	10021879	Infections - pathogen unspecified	感染 - 未指明病原	10025226	Lymphangitis	淋巴管炎	3
10021881	Infections and infestations	感染及侵染类疾病	10004047	Bacterial infections NEC	各种细菌感染（不另分类）	10004018	Bacterial infectious disorders	细菌感染性疾病	10027202	Meningitis bacterial	细菌性脑膜炎	3
10021881	Infections and infestations	感染及侵染类疾病	10004047	Bacterial infections NEC	各种细菌感染（不另分类）	10004018	Bacterial infectious disorders	细菌感染性疾病	10062070	Peritonitis bacterial	细菌性腹膜炎	3
10021881	Infections and infestations	感染及侵染类疾病	10035660	Pneumocystis infections	肺囊虫感染	10017528	Fungal infectious disorders	真菌感染性疾病	10073756	Pneumocystis jirovecii infection	耶氏肺孢子虫感染	3
10021881	Infections and infestations	感染及侵染类疾病	10040054	Sepsis, bacteraemia, viraemia and fungaemia NEC	脓毒症、菌血症、病毒血症和真菌血症（不另分类）	10021879	Infections - pathogen unspecified	感染 - 未指明病原	10040067	Septic embolus	脓毒性栓子	3
10021881	Infections and infestations	感染及侵染类疾病	10012326	Dental and oral soft tissue infections	牙齿和口腔软组织感染	10021879	Infections - pathogen unspecified	感染 - 未指明病原	10044016	Tooth abscess	牙脓肿	3
10021881	Infections and infestations	感染及侵染类疾病	10012326	Dental and oral soft tissue infections	牙齿和口腔软组织感染	10021879	Infections - pathogen unspecified	感染 - 未指明病原	10048762	Tooth infection	牙齿感染	3
10021881	Infections and infestations	感染及侵染类疾病	10040054	Sepsis, bacteraemia, viraemia and fungaemia NEC	脓毒症、菌血症、病毒血症和真菌血症（不另分类）	10021879	Infections - pathogen unspecified	感染 - 未指明病原	10048709	Urosepsis	尿脓毒症	3
10021881	Infections and infestations	感染及侵染类疾病	10017967	Abdominal and gastrointestinal infections	腹部和胃肠道感染	10021879	Infections - pathogen unspecified	感染 - 未指明病原	10000285	Abscess intestinal	肠脓肿	2
10021881	Infections and infestations	感染及侵染类疾病	10085260	Hepatitis virus infections	肝炎病毒感染	10047438	Viral infectious disorders	病毒感染性疾病	10059193	Acute hepatitis b	急性乙型肝炎	2
10021881	Infections and infestations	感染及侵染类疾病	10017967	Abdominal and gastrointestinal infections	腹部和胃肠道感染	10021879	Infections - pathogen unspecified	感染 - 未指明病原	10003012	Appendicitis perforated	穿孔性阑尾炎	2
10021881	Infections and infestations	感染及侵染类疾病	10064462	Hepatobiliary and spleen infections	肝胆和脾脏感染	10021879	Infections - pathogen unspecified	感染 - 未指明病原	10061695	Biliary tract infection	胆道感染	2
10021881	Infections and infestations	感染及侵染类疾病	10047465	Viral infections NEC	各种病毒感染（不另分类）	10047438	Viral infectious disorders	病毒感染性疾病	10006448	Bronchiolitis	细支气管炎	2
10021881	Infections and infestations	感染及侵染类疾病	10057179	Toxoplasma infections	弓形体感染	10037072	Protozoal infectious disorders	原虫感染性疾病	10057854	Cerebral toxoplasmosis	脑弓形体病	2
10021881	Infections and infestations	感染及侵染类疾病	10004047	Bacterial infections NEC	各种细菌感染（不另分类）	10004018	Bacterial infectious disorders	细菌感染性疾病	10065198	Cystitis bacterial	细菌性膀胱炎	2
10021881	Infections and infestations	感染及侵染类疾病	10011827	Cytomegaloviral infections	各种巨细胞病毒感染	10047438	Viral infectious disorders	病毒感染性疾病	10048843	Cytomegalovirus chorioretinitis	巨细胞病毒性脉络膜视网膜炎	2
10021881	Infections and infestations	感染及侵染类疾病	10040054	Sepsis, bacteraemia, viraemia and fungaemia NEC	脓毒症、菌血症、病毒血症和真菌血症（不另分类）	10021879	Infections - pathogen unspecified	感染 - 未指明病原	10069802	Device related sepsis	装置相关的脓毒症	2
10021881	Infections and infestations	感染及侵染类疾病	10014013	Ear infections	各种耳部感染	10021879	Infections - pathogen unspecified	感染 - 未指明病原	10014011	Ear infection	耳部感染	2
10021881	Infections and infestations	感染及侵染类疾病	10017967	Abdominal and gastrointestinal infections	腹部和胃肠道感染	10021879	Infections - pathogen unspecified	感染 - 未指明病原	10058838	Enterocolitis infectious	感染性小肠结肠炎	2
10021881	Infections and infestations	感染及侵染类疾病	10015107	Epstein-Barr viral infections	EB 病毒感染	10047438	Viral infectious disorders	病毒感染性疾病	10015108	Epstein-barr virus infection	EB病毒感染	2
10021881	Infections and infestations	感染及侵染类疾病	10015295	Escherichia infections	各种埃希氏杆菌感染	10004018	Bacterial infectious disorders	细菌感染性疾病	10061126	Escherichia infection	埃希菌感染	2
10021881	Infections and infestations	感染及侵染类疾病	10040054	Sepsis, bacteraemia, viraemia and fungaemia NEC	脓毒症、菌血症、病毒血症和真菌血症（不另分类）	10021879	Infections - pathogen unspecified	感染 - 未指明病原	10017523	Fungaemia	真菌血症	2
10021881	Infections and infestations	感染及侵染类疾病	10047465	Viral infections NEC	各种病毒感染（不另分类）	10047438	Viral infectious disorders	病毒感染性疾病	10017918	Gastroenteritis viral	病毒性胃肠炎	2
10021881	Infections and infestations	感染及侵染类疾病	10007134	Candida infections	各种念珠菌感染	10017528	Fungal infectious disorders	真菌感染性疾病	10018143	Genital candidiasis	生殖器念珠菌病	2
10021881	Infections and infestations	感染及侵染类疾病	10021902	Infections NEC	各种感染（不另分类）	10021879	Infections - pathogen unspecified	感染 - 未指明病原	10048461	Genital infection	生殖器感染	2
10021881	Infections and infestations	感染及侵染类疾病	10001981	Amoebic infections	阿米巴感染	10037072	Protozoal infectious disorders	原虫感染性疾病	10063741	Hepatic amoebiasis	肝阿米巴病	2
10021881	Infections and infestations	感染及侵染类疾病	10015909	Eye and eyelid infections	眼睛和眼睑感染	10021879	Infections - pathogen unspecified	感染 - 未指明病原	10020377	Hordeolum	睑腺炎	2
10021881	Infections and infestations	感染及侵染类疾病	10019972	Herpes viral infections	各种疱疹病毒感染	10047438	Viral infectious disorders	病毒感染性疾病	10020431	Human herpesvirus 6 infection	人疱疹病毒 6 型感染	2
10021881	Infections and infestations	感染及侵染类疾病	10004047	Bacterial infections NEC	各种细菌感染（不另分类）	10004018	Bacterial infectious disorders	细菌感染性疾病	10064109	Incision site cellulitis	切口部位蜂窝织炎	2
10021881	Infections and infestations	感染及侵染类疾病	10004047	Bacterial infections NEC	各种细菌感染（不另分类）	10004018	Bacterial infectious disorders	细菌感染性疾病	10050057	Injection site cellulitis	注射部位蜂窝织炎	2
10021881	Infections and infestations	感染及侵染类疾病	10044756	Tuberculous infections	结核菌感染	10028440	Mycobacterial infectious disorders	分支杆菌感染性疾病	10056367	Joint tuberculosis	关节结核	2
10021881	Infections and infestations	感染及侵染类疾病	10017967	Abdominal and gastrointestinal infections	腹部和胃肠道感染	10021879	Infections - pathogen unspecified	感染 - 未指明病原	10081959	Large intestine infection	大肠感染	2
10021881	Infections and infestations	感染及侵染类疾病	10025101	Lower respiratory tract and lung infections	下呼吸道和肺部感染	10021879	Infections - pathogen unspecified	感染 - 未指明病原	10025028	Lung abscess	肺脓肿	2
10021881	Infections and infestations	感染及侵染类疾病	10021902	Infections NEC	各种感染（不另分类）	10021879	Infections - pathogen unspecified	感染 - 未指明病原	10065764	Mucosal infection	粘膜感染	2
10021881	Infections and infestations	感染及侵染类疾病	10040786	Skin structures and soft tissue infections	皮肤结构和软组织感染	10021879	Infections - pathogen unspecified	感染 - 未指明病原	10061303	Nail bed infection	甲床感染	2
10021881	Infections and infestations	感染及侵染类疾病	10040786	Skin structures and soft tissue infections	皮肤结构和软组织感染	10021879	Infections - pathogen unspecified	感染 - 未指明病原	10061304	Nail infection	指（趾）甲感染	2
10021881	Infections and infestations	感染及侵染类疾病	10005940	Bone and joint infections	骨和关节感染	10021879	Infections - pathogen unspecified	感染 - 未指明病原	10031252	Osteomyelitis	骨髓炎	2
10021881	Infections and infestations	感染及侵染类疾病	10014013	Ear infections	各种耳部感染	10021879	Infections - pathogen unspecified	感染 - 未指明病原	10033078	Otitis media	中耳炎	2
10021881	Infections and infestations	感染及侵染类疾病	10017967	Abdominal and gastrointestinal infections	腹部和胃肠道感染	10021879	Infections - pathogen unspecified	感染 - 未指明病原	10052814	Perirectal abscess	直肠周脓肿	2
10021881	Infections and infestations	感染及侵染类疾病	10025101	Lower respiratory tract and lung infections	下呼吸道和肺部感染	10021879	Infections - pathogen unspecified	感染 - 未指明病原	10035669	Pneumonia aspiration	感染性吸入性肺炎	2
10021881	Infections and infestations	感染及侵染类疾病	10004047	Bacterial infections NEC	各种细菌感染（不另分类）	10004018	Bacterial infectious disorders	细菌感染性疾病	10060946	Pneumonia bacterial	细菌性肺炎	2
10021881	Infections and infestations	感染及侵染类疾病	10037132	Pseudomonal infections	各种假单胞菌感染	10004018	Bacterial infectious disorders	细菌感染性疾病	10058877	Pseudomonal sepsis	假单胞菌性脓毒症	2
10021881	Infections and infestations	感染及侵染类疾病	10021902	Infections NEC	各种感染（不另分类）	10021879	Infections - pathogen unspecified	感染 - 未指明病原	10037569	Purulent discharge	脓性分泌物	2
10021881	Infections and infestations	感染及侵染类疾病	10041925	Staphylococcal infections	各种葡萄球菌感染	10004018	Bacterial infectious disorders	细菌感染性疾病	10056430	Staphylococcal sepsis	葡萄球菌脓毒症	2
10021881	Infections and infestations	感染及侵染类疾病	10046577	Urinary tract infections	各种尿路感染	10021879	Infections - pathogen unspecified	感染 - 未指明病原	10046480	Urethritis	尿道炎	2
10021881	Infections and infestations	感染及侵染类疾病	10041925	Staphylococcal infections	各种葡萄球菌感染	10004018	Bacterial infectious disorders	细菌感染性疾病	10059442	Wound infection staphylococcal	伤口葡萄球菌感染	2
10021881	Infections and infestations	感染及侵染类疾病	10007134	Candida infections	各种念珠菌感染	10017528	Fungal infectious disorders	真菌感染性疾病	10047784	Vulvovaginal candidiasis	外阴阴道念珠菌病	2
10021881	Infections and infestations	感染及侵染类疾病	10017967	Abdominal and gastrointestinal infections	腹部和胃肠道感染	10021879	Infections - pathogen unspecified	感染 - 未指明病原	10060921	Abdominal abscess	腹部脓肿	1
10021881	Infections and infestations	感染及侵染类疾病	10021902	Infections NEC	各种感染（不另分类）	10021879	Infections - pathogen unspecified	感染 - 未指明病原	10064878	Abscess rupture	脓肿破裂	1
10021881	Infections and infestations	感染及侵染类疾病	10040786	Skin structures and soft tissue infections	皮肤结构和软组织感染	10021879	Infections - pathogen unspecified	感染 - 未指明病原	10000318	Abscess sweat gland	汗腺脓肿	1
10021881	Infections and infestations	感染及侵染类疾病	10040786	Skin structures and soft tissue infections	皮肤结构和软组织感染	10021879	Infections - pathogen unspecified	感染 - 未指明病原	10000513	Acne pustular	脓疱性痤疮	1
10021881	Infections and infestations	感染及侵染类疾病	10004047	Bacterial infections NEC	各种细菌感染（不另分类）	10004018	Bacterial infectious disorders	细菌感染性疾病	10053555	Arthritis bacterial	细菌性关节炎	1
10021881	Infections and infestations	感染及侵染类疾病	10003486	Aspergillus infections	各种曲霉菌感染	10017528	Fungal infectious disorders	真菌感染性疾病	10003487	Aspergilloma	曲霉肿	1
10021881	Infections and infestations	感染及侵染类疾病	10004047	Bacterial infections NEC	各种细菌感染（不另分类）	10004018	Bacterial infectious disorders	细菌感染性疾病	10004056	Bacteriuria	菌尿症	1
10021881	Infections and infestations	感染及侵染类疾病	10064462	Hepatobiliary and spleen infections	肝胆和脾脏感染	10021879	Infections - pathogen unspecified	感染 - 未指明病原	10057847	Biliary sepsis	胆源性脓毒症	1
10021881	Infections and infestations	感染及侵染类疾病	10006038	Borrelial infections	各种伯雷尔氏螺旋体感染	10004018	Bacterial infectious disorders	细菌感染性疾病	10061591	Borrelia infection	疏螺旋体感染	1
10021881	Infections and infestations	感染及侵染类疾病	10007935	Central nervous system and spinal infections	中枢神经系统和脊髓感染	10021879	Infections - pathogen unspecified	感染 - 未指明病原	10006105	Brain abscess	脑脓肿	1
10021881	Infections and infestations	感染及侵染类疾病	10053136	Campylobacter infections	各种弯曲杆菌感染	10004018	Bacterial infectious disorders	细菌感染性疾病	10007048	Campylobacter gastroenteritis	弯曲菌性胃肠炎	1
10021881	Infections and infestations	感染及侵染类疾病	10053136	Campylobacter infections	各种弯曲杆菌感染	10004018	Bacterial infectious disorders	细菌感染性疾病	10051226	Campylobacter infection	弯曲杆菌感染	1
10021881	Infections and infestations	感染及侵染类疾病	10015909	Eye and eyelid infections	眼睛和眼睑感染	10021879	Infections - pathogen unspecified	感染 - 未指明病原	10008769	Chorioretinitis	视网膜脉络膜炎	1
10021881	Infections and infestations	感染及侵染类疾病	10004047	Bacterial infections NEC	各种细菌感染（不另分类）	10004018	Bacterial infectious disorders	细菌感染性疾病	10080263	Citrobacter bacteraemia	枸橼酸杆菌菌血症	1
10021881	Infections and infestations	感染及侵染类疾病	10009653	Clostridia infections	各种梭状芽孢杆菌感染	10004018	Bacterial infectious disorders	细菌感染性疾病	10058852	Clostridium bacteraemia	梭菌菌血症	1
10021881	Infections and infestations	感染及侵染类疾病	10084510	Coronavirus infections	冠状病毒类感染	10047438	Viral infectious disorders	病毒感染性疾病	10051905	Coronavirus infection	冠状病毒感染	1
10021881	Infections and infestations	感染及侵染类疾病	10084510	Coronavirus infections	冠状病毒类感染	10047438	Viral infectious disorders	病毒感染性疾病	10084380	Covid-19 pneumonia	COVID-19 肺炎	1
10021881	Infections and infestations	感染及侵染类疾病	10011827	Cytomegaloviral infections	各种巨细胞病毒感染	10047438	Viral infectious disorders	病毒感染性疾病	10011831	Cytomegalovirus infection	巨细胞病毒感染	1
10021881	Infections and infestations	感染及侵染类疾病	10040786	Skin structures and soft tissue infections	皮肤结构和软组织感染	10021879	Infections - pathogen unspecified	感染 - 未指明病原	10065259	Dermo-hypodermitis	皮肤皮下组织炎	1
10021881	Infections and infestations	感染及侵染类疾病	10011827	Cytomegaloviral infections	各种巨细胞病毒感染	10047438	Viral infectious disorders	病毒感染性疾病	10049075	Disseminated cytomegaloviral infection	播散型巨细胞病毒感染	1
10021881	Infections and infestations	感染及侵染类疾病	10017967	Abdominal and gastrointestinal infections	腹部和胃肠道感染	10021879	Infections - pathogen unspecified	感染 - 未指明病原	10013541	Diverticulitis intestinal haemorrhagic	出血性肠憩室炎	1
10021881	Infections and infestations	感染及侵染类疾病	10007935	Central nervous system and spinal infections	中枢神经系统和脊髓感染	10021879	Infections - pathogen unspecified	感染 - 未指明病原	10014581	Encephalitis	脑炎	1
10021881	Infections and infestations	感染及侵染类疾病	10004047	Bacterial infections NEC	各种细菌感染（不另分类）	10004018	Bacterial infectious disorders	细菌感染性疾病	10014666	Endocarditis bacterial	细菌性心内膜炎	1
10021881	Infections and infestations	感染及侵染类疾病	10015909	Eye and eyelid infections	眼睛和眼睑感染	10021879	Infections - pathogen unspecified	感染 - 未指明病原	10014801	Endophthalmitis	眼内炎	1
10021881	Infections and infestations	感染及侵染类疾病	10017967	Abdominal and gastrointestinal infections	腹部和胃肠道感染	10021879	Infections - pathogen unspecified	感染 - 未指明病原	10058839	Enteritis infectious	感染性肠炎	1
10021881	Infections and infestations	感染及侵染类疾病	10001427	Enterobacter infections	各种肠杆菌感染	10004018	Bacterial infectious disorders	细菌感染性疾病	10051910	Enterobacter infection	肠杆菌感染	1
10021881	Infections and infestations	感染及侵染类疾病	10014889	Enterococcal infections	各种肠球菌感染	10004018	Bacterial infectious disorders	细菌感染性疾病	10054221	Enterococcal sepsis	肠球菌性脓毒症	1
10021881	Infections and infestations	感染及侵染类疾病	10046309	Upper respiratory tract infections	各种上呼吸道感染	10021879	Infections - pathogen unspecified	感染 - 未指明病原	10015030	Epiglottitis	会厌炎	1
10021881	Infections and infestations	感染及侵染类疾病	10040786	Skin structures and soft tissue infections	皮肤结构和软组织感染	10021879	Infections - pathogen unspecified	感染 - 未指明病原	10015146	Erysipeloid	类丹毒	1
10021881	Infections and infestations	感染及侵染类疾病	10015295	Escherichia infections	各种埃希氏杆菌感染	10004018	Bacterial infectious disorders	细菌感染性疾病	10054258	Escherichia bacteraemia	埃希菌菌血症	1
10021881	Infections and infestations	感染及侵染类疾病	10015295	Escherichia infections	各种埃希氏杆菌感染	10004018	Bacterial infectious disorders	细菌感染性疾病	10052238	Escherichia urinary tract infection	埃希氏菌性尿路感染	1
10021881	Infections and infestations	感染及侵染类疾病	10015909	Eye and eyelid infections	眼睛和眼睑感染	10021879	Infections - pathogen unspecified	感染 - 未指明病原	10015929	Eye infection	眼部感染	1
10021881	Infections and infestations	感染及侵染类疾病	10057192	Muscle and soft tissue infections	肌肉和软组织感染	10021879	Infections - pathogen unspecified	感染 - 未指明病原	10017068	Fournier's gangrene	特发性阴囊坏疽	1
10021881	Infections and infestations	感染及侵染类疾病	10017536	Fungal infections NEC	各种真菌感染（不另分类）	10017528	Fungal infectious disorders	真菌感染性疾病	10049656	Fungal oesophagitis	真菌性食管炎	1
10021881	Infections and infestations	感染及侵染类疾病	10009653	Clostridia infections	各种梭状芽孢杆菌感染	10004018	Bacterial infectious disorders	细菌感染性疾病	10017898	Gastroenteritis clostridial	梭菌性胃肠炎	1
10021881	Infections and infestations	感染及侵染类疾病	10021902	Infections NEC	各种感染（不另分类）	10021879	Infections - pathogen unspecified	感染 - 未指明病原	10062316	Genital abscess	生殖器脓肿	1
10021881	Infections and infestations	感染及侵染类疾病	10021902	Infections NEC	各种感染（不另分类）	10021879	Infections - pathogen unspecified	感染 - 未指明病原	10050821	Groin infection	腹股沟感染	1
10021881	Infections and infestations	感染及侵染类疾病	10062910	Vascular infections	血管感染	10021879	Infections - pathogen unspecified	感染 - 未指明病原	10051564	Haematoma infection	血肿感染	1
10021881	Infections and infestations	感染及侵染类疾病	10019375	Helicobacter infections	各种螺杆菌感染	10004018	Bacterial infectious disorders	细菌感染性疾病	10054272	Helicobacter gastritis	螺杆菌性胃炎	1
10021881	Infections and infestations	感染及侵染类疾病	10085260	Hepatitis virus infections	肝炎病毒感染	10047438	Viral infectious disorders	病毒感染性疾病	10019719	Hepatitis a	甲型肝炎	1
10021881	Infections and infestations	感染及侵染类疾病	10019972	Herpes viral infections	各种疱疹病毒感染	10047438	Viral infectious disorders	病毒感染性疾病	10067389	Herpes simplex hepatitis	单纯疱疹性肝炎	1
10021881	Infections and infestations	感染及侵染类疾病	10019972	Herpes viral infections	各种疱疹病毒感染	10047438	Viral infectious disorders	病毒感染性疾病	10080137	Herpes simplex reactivation	单纯性疱疹再激活	1
10021881	Infections and infestations	感染及侵染类疾病	10019972	Herpes viral infections	各种疱疹病毒感染	10047438	Viral infectious disorders	病毒感染性疾病	10074248	Herpes zoster meningoencephalitis	带状疱疹脑膜脑炎	1
10021881	Infections and infestations	感染及侵染类疾病	10019972	Herpes viral infections	各种疱疹病毒感染	10047438	Viral infectious disorders	病毒感染性疾病	10063491	Herpes zoster oticus	耳部带状疱疹	1
10021881	Infections and infestations	感染及侵染类疾病	10038997	Retroviral infections	各种逆转录病毒感染	10047438	Viral infectious disorders	病毒感染性疾病	10020161	Hiv infection	HIV感染	1
10021881	Infections and infestations	感染及侵染类疾病	10021902	Infections NEC	各种感染（不另分类）	10021879	Infections - pathogen unspecified	感染 - 未指明病原	10049660	Incision site abscess	切口部位脓肿	1
10021881	Infections and infestations	感染及侵染类疾病	10021902	Infections NEC	各种感染（不另分类）	10021879	Infections - pathogen unspecified	感染 - 未指明病原	10021818	Infection in an immunocompromised host	免疫妥协宿主的感染	1
10021881	Infections and infestations	感染及侵染类疾病	10025101	Lower respiratory tract and lung infections	下呼吸道和肺部感染	10021879	Infections - pathogen unspecified	感染 - 未指明病原	10071699	Infectious pleural effusion	感染性胸腔积液	1
10021881	Infections and infestations	感染及侵染类疾病	10062910	Vascular infections	血管感染	10021879	Infections - pathogen unspecified	感染 - 未指明病原	10058016	Infective thrombosis	感染性血栓形成	1
10021881	Infections and infestations	感染及侵染类疾病	10005940	Bone and joint infections	骨和关节感染	10021879	Infections - pathogen unspecified	感染 - 未指明病原	10060738	Intervertebral discitis	椎间盘炎	1
10021881	Infections and infestations	感染及侵染类疾病	10023455	Klebsiella infections	各种克雷伯杆菌感染	10004018	Bacterial infectious disorders	细菌感染性疾病	10054160	Klebsiella sepsis	克雷伯菌性脓毒症	1
10021881	Infections and infestations	感染及侵染类疾病	10046309	Upper respiratory tract infections	各种上呼吸道感染	10021879	Infections - pathogen unspecified	感染 - 未指明病原	10023874	Laryngitis	喉炎	1
10021881	Infections and infestations	感染及侵染类疾病	10021902	Infections NEC	各种感染（不另分类）	10021879	Infections - pathogen unspecified	感染 - 未指明病原	10050823	Lymph gland infection	淋巴腺感染	1
10021881	Infections and infestations	感染及侵染类疾病	10044756	Tuberculous infections	结核菌感染	10028440	Mycobacterial infectious disorders	分支杆菌感染性疾病	10025183	Lymph node tuberculosis	淋巴结结核	1
10021881	Infections and infestations	感染及侵染类疾病	10021902	Infections NEC	各种感染（不另分类）	10021879	Infections - pathogen unspecified	感染 - 未指明病原	10027082	Mediastinitis	纵隔炎	1
10021881	Infections and infestations	感染及侵染类疾病	10019972	Herpes viral infections	各种疱疹病毒感染	10047438	Viral infectious disorders	病毒感染性疾病	10074936	Nasal herpes	鼻疱疹	1
10021881	Infections and infestations	感染及侵染类疾病	10021902	Infections NEC	各种感染（不另分类）	10021879	Infections - pathogen unspecified	感染 - 未指明病原	10061308	Neonatal infection	新生儿感染	1
10021881	Infections and infestations	感染及侵染类疾病	10029443	Nocardia infections	诺卡氏菌感染	10004018	Bacterial infectious disorders	细菌感染性疾病	10064952	Nocardia sepsis	奴卡菌性脓毒症	1
10021881	Infections and infestations	感染及侵染类疾病	10012326	Dental and oral soft tissue infections	牙齿和口腔软组织感染	10021879	Infections - pathogen unspecified	感染 - 未指明病原	10048685	Oral infection	口腔感染	1
10021881	Infections and infestations	感染及侵染类疾病	10034107	Pasteurella infections	各种巴斯德菌感染	10004018	Bacterial infectious disorders	细菌感染性疾病	10034106	Pasteurella infection	巴斯德菌感染	1
10021881	Infections and infestations	感染及侵染类疾病	10021902	Infections NEC	各种感染（不另分类）	10021879	Infections - pathogen unspecified	感染 - 未指明病原	10034236	Pelvic abscess	盆腔脓肿	1
10021881	Infections and infestations	感染及侵染类疾病	10046309	Upper respiratory tract infections	各种上呼吸道感染	10021879	Infections - pathogen unspecified	感染 - 未指明病原	10034686	Peritonsillar abscess	扁桃体周围脓肿	1
10021881	Infections and infestations	感染及侵染类疾病	10046309	Upper respiratory tract infections	各种上呼吸道感染	10021879	Infections - pathogen unspecified	感染 - 未指明病原	10049140	Pharyngotonsillitis	咽扁桃体炎	1
10021881	Infections and infestations	感染及侵染类疾病	10011827	Cytomegaloviral infections	各种巨细胞病毒感染	10047438	Viral infectious disorders	病毒感染性疾病	10035676	Pneumonia cytomegaloviral	巨细胞病毒性肺炎	1
10021881	Infections and infestations	感染及侵染类疾病	10022005	Influenza viral infections	流感病毒感染	10047438	Viral infectious disorders	病毒感染性疾病	10035714	Pneumonia influenzal	流感性肺炎	1
10021881	Infections and infestations	感染及侵染类疾病	10037132	Pseudomonal infections	各种假单胞菌感染	10004018	Bacterial infectious disorders	细菌感染性疾病	10035731	Pneumonia pseudomonal	假单胞菌性肺炎	1
10021881	Infections and infestations	感染及侵染类疾病	10041925	Staphylococcal infections	各种葡萄球菌感染	10004018	Bacterial infectious disorders	细菌感染性疾病	10035734	Pneumonia staphylococcal	葡萄球菌性肺炎	1
10021881	Infections and infestations	感染及侵染类疾病	10015295	Escherichia infections	各种埃希氏杆菌感染	10004018	Bacterial infectious disorders	细菌感染性疾病	10067320	Prostatitis escherichia coli	大肠埃希菌性前列腺炎	1
10021881	Infections and infestations	感染及侵染类疾病	10044756	Tuberculous infections	结核菌感染	10028440	Mycobacterial infectious disorders	分支杆菌感染性疾病	10064743	Prostatitis tuberculous	结核性前列腺炎	1
10021881	Infections and infestations	感染及侵染类疾病	10007580	Cardiac infections	各种心脏感染	10021879	Infections - pathogen unspecified	感染 - 未指明病原	10036984	Prosthetic valve endocarditis	人造瓣膜（置换术后）心内膜炎	1
10021881	Infections and infestations	感染及侵染类疾病	10044756	Tuberculous infections	结核菌感染	10028440	Mycobacterial infectious disorders	分支杆菌感染性疾病	10066927	Pulmonary tuberculoma	肺结核球	1
10021881	Infections and infestations	感染及侵染类疾病	10044756	Tuberculous infections	结核菌感染	10028440	Mycobacterial infectious disorders	分支杆菌感染性疾病	10037440	Pulmonary tuberculosis	肺结核	1
10021881	Infections and infestations	感染及侵染类疾病	10021902	Infections NEC	各种感染（不另分类）	10021879	Infections - pathogen unspecified	感染 - 未指明病原	10061926	Purulence	化脓	1
10021881	Infections and infestations	感染及侵染类疾病	10046577	Urinary tract infections	各种尿路感染	10021879	Infections - pathogen unspecified	感染 - 未指明病原	10038351	Renal abscess	肾脓肿	1
10021881	Infections and infestations	感染及侵染类疾病	10038717	Respiratory syncytial viral infections	各种呼吸道合胞病毒感染	10047438	Viral infectious disorders	病毒感染性疾病	10061603	Respiratory syncytial virus infection	呼吸道合胞病毒感染	1
10021881	Infections and infestations	感染及侵染类疾病	10040054	Sepsis, bacteraemia, viraemia and fungaemia NEC	脓毒症、菌血症、病毒血症和真菌血症（不另分类）	10021879	Infections - pathogen unspecified	感染 - 未指明病原	10053879	Sepsis syndrome	脓毒症综合征	1
10021881	Infections and infestations	感染及侵染类疾病	10057192	Muscle and soft tissue infections	肌肉和软组织感染	10021879	Infections - pathogen unspecified	感染 - 未指明病原	10062255	Soft tissue infection	软组织感染	1
10021881	Infections and infestations	感染及侵染类疾病	10021902	Infections NEC	各种感染（不另分类）	10021879	Infections - pathogen unspecified	感染 - 未指明病原	10064505	Stoma site infection	造口部位感染	1
10021881	Infections and infestations	感染及侵染类疾病	10042180	Streptococcal infections	各种链球菌感染	10004018	Bacterial infectious disorders	细菌感染性疾病	10061372	Streptococcal infection	链球菌感染	1
10021881	Infections and infestations	感染及侵染类疾病	10042180	Streptococcal infections	各种链球菌感染	10004018	Bacterial infectious disorders	细菌感染性疾病	10048960	Streptococcal sepsis	链球菌性脓毒症	1
10021881	Infections and infestations	感染及侵染类疾病	10021902	Infections NEC	各种感染（不另分类）	10021879	Infections - pathogen unspecified	感染 - 未指明病原	10042566	Superinfection	双重感染	1
10021881	Infections and infestations	感染及侵染类疾病	10007134	Candida infections	各种念珠菌感染	10017528	Fungal infectious disorders	真菌感染性疾病	10042938	Systemic candida	全身性念珠菌病	1
10021881	Infections and infestations	感染及侵染类疾病	10021902	Infections NEC	各种感染（不另分类）	10021879	Infections - pathogen unspecified	感染 - 未指明病原	10077116	Systemic infection	全身感染	1
10021881	Infections and infestations	感染及侵染类疾病	10017536	Fungal infections NEC	各种真菌感染（不另分类）	10017528	Fungal infectious disorders	真菌感染性疾病	10052366	Systemic mycosis	全身真菌病	1
10021881	Infections and infestations	感染及侵染类疾病	10043870	Tinea infections	各种癣类感染	10017528	Fungal infectious disorders	真菌感染性疾病	10043873	Tinea pedis	足癣	1
10021881	Infections and infestations	感染及侵染类疾病	10017536	Fungal infections NEC	各种真菌感染（不另分类）	10017528	Fungal infectious disorders	真菌感染性疾病	10075845	Tongue fungal infection	舌真菌感染	1
10021881	Infections and infestations	感染及侵染类疾病	10004047	Bacterial infections NEC	各种细菌感染（不另分类）	10004018	Bacterial infectious disorders	细菌感染性疾病	10065235	Tonsillitis bacterial	细菌性扁桃体炎	1
10021881	Infections and infestations	感染及侵染类疾病	10021902	Infections NEC	各种感染（不另分类）	10021879	Infections - pathogen unspecified	感染 - 未指明病原	10044248	Toxic shock syndrome	中毒性休克综合征	1
10021881	Infections and infestations	感染及侵染类疾病	10025101	Lower respiratory tract and lung infections	下呼吸道和肺部感染	10021879	Infections - pathogen unspecified	感染 - 未指明病原	10044314	Tracheobronchitis	气管支气管炎	1
10021881	Infections and infestations	感染及侵染类疾病	10028909	Neisseria infections	各种奈瑟氏菌感染	10004018	Bacterial infectious disorders	细菌感染性疾病	10046483	Urethritis gonococcal	淋球菌性尿道炎	1
10021881	Infections and infestations	感染及侵染类疾病	10017730	Gardnerella infections	各种加德纳菌感染	10004018	Bacterial infectious disorders	细菌感染性疾病	10046957	Vaginitis gardnerella	加德纳菌性阴道炎	1
10021881	Infections and infestations	感染及侵染类疾病	10019972	Herpes viral infections	各种疱疹病毒感染	10047438	Viral infectious disorders	病毒感染性疾病	10046980	Varicella	水痘	1
10021881	Infections and infestations	感染及侵染类疾病	10019972	Herpes viral infections	各种疱疹病毒感染	10047438	Viral infectious disorders	病毒感染性疾病	10075611	Varicella zoster virus infection	水痘带状疱疹病毒性感染	1
10021881	Infections and infestations	感染及侵染类疾病	10047465	Viral infections NEC	各种病毒感染（不另分类）	10047438	Viral infectious disorders	病毒感染性疾病	10047482	Viral upper respiratory tract infection	病毒性上呼吸道感染	1
10021881	Infections and infestations	感染及侵染类疾病	10021902	Infections NEC	各种感染（不另分类）	10021879	Infections - pathogen unspecified	感染 - 未指明病原	10058042	Wound abscess	伤口脓肿	1
10021881	Infections and infestations	感染及侵染类疾病	10017536	Fungal infections NEC	各种真菌感染（不另分类）	10017528	Fungal infectious disorders	真菌感染性疾病	10064899	Vulvovaginal mycotic infection	外阴阴道真菌感染	1
10021881	Infections and infestations	感染及侵染类疾病	10038586	Female reproductive tract infections	女性生殖道感染	10021879	Infections - pathogen unspecified	感染 - 未指明病原	10047794	Vulvovaginitis	外阴阴道炎	1
10021881	Infections and infestations	感染及侵染类疾病	10048249	Yersinia infections	各种耶尔森氏菌感染	10004018	Bacterial infectious disorders	细菌感染性疾病	10061416	Yersinia infection	耶尔森菌感染	1
10022117	Injury, poisoning and procedural complications	各类损伤、中毒及操作并发症	10076291	Off label uses	各种超说明书使用	10079156	Off label uses and intentional product misuses/use issues	超说明书使用及故意导致的产品误用/使用类问题	10053762	Off label use	超说明书使用	61
10022117	Injury, poisoning and procedural complications	各类损伤、中毒及操作并发症	10035777	Poisoning and toxicity	中毒与毒性	10071947	Exposures, chemical injuries and poisoning	暴露、化学伤和中毒	10070863	Toxicity to various agents	各种制剂毒性	52
10022117	Injury, poisoning and procedural complications	各类损伤、中毒及操作并发症	10079146	Medication errors, product use errors and issues NEC	不另分类的各种用药错误、产品使用错误和问题	10079145	Medication errors and other product use errors and issues	用药错误及其他产品使用错误和问题	10076476	Product use in unapproved indication	产品用于未经批准的适应症	41
10022117	Injury, poisoning and procedural complications	各类损伤、中毒及操作并发症	10071949	Exposures associated with pregnancy, delivery and lactation	与妊娠、分娩和泌乳有关的暴露	10071947	Exposures, chemical injuries and poisoning	暴露、化学伤和中毒	10071408	Maternal exposure during pregnancy	孕产妇在妊娠过程中的暴露	35
10022117	Injury, poisoning and procedural complications	各类损伤、中毒及操作并发症	10029559	Non-site specific procedural complications	部位不明的操作并发症	10069888	Procedural related injuries and complications NEC	操作相关伤害与并发症（不另分类）	10051792	Infusion related reaction	输液相关反应	31
10022117	Injury, poisoning and procedural complications	各类损伤、中毒及操作并发症	10029511	Non-site specific injuries NEC	部位不确定的各种损伤（不另分类）	10022114	Injuries NEC	各种损伤（不另分类）	10016173	Fall	跌倒	30
10022117	Injury, poisoning and procedural complications	各类损伤、中毒及操作并发症	10071949	Exposures associated with pregnancy, delivery and lactation	与妊娠、分娩和泌乳有关的暴露	10071947	Exposures, chemical injuries and poisoning	暴露、化学伤和中毒	10073513	Exposure during pregnancy	妊娠过程中暴露	27
10022117	Injury, poisoning and procedural complications	各类损伤、中毒及操作并发症	10079146	Medication errors, product use errors and issues NEC	不另分类的各种用药错误、产品使用错误和问题	10079145	Medication errors and other product use errors and issues	用药错误及其他产品使用错误和问题	10076309	Product use issue	产品使用问题	27
10022117	Injury, poisoning and procedural complications	各类损伤、中毒及操作并发症	10071949	Exposures associated with pregnancy, delivery and lactation	与妊娠、分娩和泌乳有关的暴露	10071947	Exposures, chemical injuries and poisoning	暴露、化学伤和中毒	10071404	Foetal exposure during pregnancy	妊娠过程中胎儿暴露	20
10022117	Injury, poisoning and procedural complications	各类损伤、中毒及操作并发症	10079147	Product administration errors and issues	各种产品给用错误和问题	10079145	Medication errors and other product use errors and issues	用药错误及其他产品使用错误和问题	10081572	Inappropriate schedule of product administration	产品给用时间表不当	15
10022117	Injury, poisoning and procedural complications	各类损伤、中毒及操作并发症	10079147	Product administration errors and issues	各种产品给用错误和问题	10079145	Medication errors and other product use errors and issues	用药错误及其他产品使用错误和问题	10081202	Incorrect route of product administration	产品给用途径不当	15
10022117	Injury, poisoning and procedural complications	各类损伤、中毒及操作并发症	10079146	Medication errors, product use errors and issues NEC	不另分类的各种用药错误、产品使用错误和问题	10079145	Medication errors and other product use errors and issues	用药错误及其他产品使用错误和问题	10027091	Medication error	用药错误	8
10022117	Injury, poisoning and procedural complications	各类损伤、中毒及操作并发症	10079147	Product administration errors and issues	各种产品给用错误和问题	10079145	Medication errors and other product use errors and issues	用药错误及其他产品使用错误和问题	10081576	Product administration error	产品给用错误	8
10022117	Injury, poisoning and procedural complications	各类损伤、中毒及操作并发症	10079147	Product administration errors and issues	各种产品给用错误和问题	10079145	Medication errors and other product use errors and issues	用药错误及其他产品使用错误和问题	10078504	Contraindicated product administered	给予了禁忌产品	7
10022117	Injury, poisoning and procedural complications	各类损伤、中毒及操作并发症	10073310	Occupational exposures	职业性暴露	10071947	Exposures, chemical injuries and poisoning	暴露、化学伤和中毒	10073311	Occupational exposure to product	职业性暴露于产品	7
10022117	Injury, poisoning and procedural complications	各类损伤、中毒及操作并发症	10029559	Non-site specific procedural complications	部位不明的操作并发症	10069888	Procedural related injuries and complications NEC	操作相关伤害与并发症（不另分类）	10048031	Wound dehiscence	伤口裂开	7
10022117	Injury, poisoning and procedural complications	各类损伤、中毒及操作并发症	10029559	Non-site specific procedural complications	部位不明的操作并发症	10069888	Procedural related injuries and complications NEC	操作相关伤害与并发症（不另分类）	10040102	Seroma	血清肿	6
10022117	Injury, poisoning and procedural complications	各类损伤、中毒及操作并发症	10029559	Non-site specific procedural complications	部位不明的操作并发症	10069888	Procedural related injuries and complications NEC	操作相关伤害与并发症（不另分类）	10050456	Anastomotic leak	吻合口瘘	5
10022117	Injury, poisoning and procedural complications	各类损伤、中毒及操作并发症	10027699	Skin injuries NEC	各种皮肤损伤（不另分类）	10022114	Injuries NEC	各种损伤（不另分类）	10050584	Contusion	挫伤	5
10022117	Injury, poisoning and procedural complications	各类损伤、中毒及操作并发症	10029511	Non-site specific injuries NEC	部位不确定的各种损伤（不另分类）	10022114	Injuries NEC	各种损伤（不另分类）	10022116	Injury	损伤	4
10022117	Injury, poisoning and procedural complications	各类损伤、中毒及操作并发症	10079158	Intentional product use issues	各种故意导致的产品使用问题	10079156	Off label uses and intentional product misuses/use issues	超说明书使用及故意导致的产品误用/使用类问题	10076308	Intentional product use issue	故意导致的产品使用问题	4
10022117	Injury, poisoning and procedural complications	各类损伤、中毒及操作并发症	10071949	Exposures associated with pregnancy, delivery and lactation	与妊娠、分娩和泌乳有关的暴露	10071947	Exposures, chemical injuries and poisoning	暴露、化学伤和中毒	10071415	Maternal exposure timing unspecified	时段未指明的孕产妇暴露	4
10022117	Injury, poisoning and procedural complications	各类损伤、中毒及操作并发症	10076292	Overdoses NEC	用药过量（不另分类）	10079159	Overdoses and underdoses NEC	用药过量及用药剂量不足（不另分类）	10033295	Overdose	用药过量	4
10022117	Injury, poisoning and procedural complications	各类损伤、中毒及操作并发症	10027699	Skin injuries NEC	各种皮肤损伤（不另分类）	10022114	Injuries NEC	各种损伤（不另分类）	10064990	Skin abrasion	皮肤擦伤	4
10022117	Injury, poisoning and procedural complications	各类损伤、中毒及操作并发症	10079146	Medication errors, product use errors and issues NEC	不另分类的各种用药错误、产品使用错误和问题	10079145	Medication errors and other product use errors and issues	用药错误及其他产品使用错误和问题	10076573	Wrong technique in product usage process	产品使用过程中的技术性错误	4
10022117	Injury, poisoning and procedural complications	各类损伤、中毒及操作并发症	10073316	Accidental exposures to product	产品类意外暴露	10079145	Medication errors and other product use errors and issues	用药错误及其他产品使用错误和问题	10073317	Accidental exposure to product	意外暴露于产品	3
10022117	Injury, poisoning and procedural complications	各类损伤、中毒及操作并发症	10075886	Limb fractures and dislocations	四肢骨折与脱位	10005942	Bone and joint injuries	骨骼及关节损伤	10070884	Atypical femur fracture	非典型股骨骨折	3
10022117	Injury, poisoning and procedural complications	各类损伤、中毒及操作并发症	10041574	Spinal fractures and dislocations	脊柱骨折和脱臼	10005942	Bone and joint injuries	骨骼及关节损伤	10049946	Cervical vertebral fracture	颈椎骨折	3
10022117	Injury, poisoning and procedural complications	各类损伤、中毒及操作并发症	10008424	Chemical injuries	各种化学损伤	10071947	Exposures, chemical injuries and poisoning	暴露、化学伤和中毒	10067560	Chemical phlebitis	化学性静脉炎	3
10022117	Injury, poisoning and procedural complications	各类损伤、中毒及操作并发症	10027677	Fractures and dislocations NEC	骨折和脱臼（不另分类）	10005942	Bone and joint injuries	骨骼及关节损伤	10017076	Fracture	骨折	3
10022117	Injury, poisoning and procedural complications	各类损伤、中毒及操作并发症	10040759	Site specific injuries NEC	部位确定的各种损伤（不另分类）	10022114	Injuries NEC	各种损伤（不另分类）	10061225	Limb injury	肢体损伤	3
10022117	Injury, poisoning and procedural complications	各类损伤、中毒及操作并发症	10079147	Product administration errors and issues	各种产品给用错误和问题	10079145	Medication errors and other product use errors and issues	用药错误及其他产品使用错误和问题	10080753	Product administered at inappropriate site	产品应用部位不当	3
10022117	Injury, poisoning and procedural complications	各类损伤、中毒及操作并发症	10079148	Product confusion errors and issues	各种产品混淆错误和问题	10079145	Medication errors and other product use errors and issues	用药错误及其他产品使用错误和问题	10069332	Product name confusion	产品名称混淆	3
10022117	Injury, poisoning and procedural complications	各类损伤、中毒及操作并发症	10037759	Radiation injuries	各种辐射损伤	10022119	Injuries by physical agents	各种物理因素损伤	10037760	Radiation injury	放射性损伤	3
10022117	Injury, poisoning and procedural complications	各类损伤、中毒及操作并发症	10043467	Thoracic cage fractures and dislocations	胸廓骨折和脱臼	10005942	Bone and joint injuries	骨骼及关节损伤	10039117	Rib fracture	肋骨骨折	3
10022117	Injury, poisoning and procedural complications	各类损伤、中毒及操作并发症	10027699	Skin injuries NEC	各种皮肤损伤（不另分类）	10022114	Injuries NEC	各种损伤（不另分类）	10039580	Scar	瘢痕	3
10022117	Injury, poisoning and procedural complications	各类损伤、中毒及操作并发症	10043418	Thermal burns	各种热灼伤	10022119	Injuries by physical agents	各种物理因素损伤	10049267	Thermal burns of eye	眼部热灼伤	3
10022117	Injury, poisoning and procedural complications	各类损伤、中毒及操作并发症	10029511	Non-site specific injuries NEC	部位不确定的各种损伤（不另分类）	10022114	Injuries NEC	各种损伤（不另分类）	10052428	Wound	伤口	3
10022117	Injury, poisoning and procedural complications	各类损伤、中毒及操作并发症	10052638	Cerebral injuries NEC	大脑损伤（不另分类）	10022114	Injuries NEC	各种损伤（不另分类）	10006126	Brain herniation	脑疝	2
10022117	Injury, poisoning and procedural complications	各类损伤、中毒及操作并发症	10079150	Product monitoring errors and issues	各种产品监测错误和问题	10079145	Medication errors and other product use errors and issues	用药错误及其他产品使用错误和问题	10075461	Drug monitoring procedure incorrectly performed	药物监测步骤执行不正确	2
10022117	Injury, poisoning and procedural complications	各类损伤、中毒及操作并发症	10029559	Non-site specific procedural complications	部位不明的操作并发症	10069888	Procedural related injuries and complications NEC	操作相关伤害与并发症（不另分类）	10061213	Iatrogenic injury	医源性损伤	2
10022117	Injury, poisoning and procedural complications	各类损伤、中毒及操作并发症	10029511	Non-site specific injuries NEC	部位不确定的各种损伤（不另分类）	10022114	Injuries NEC	各种损伤（不另分类）	10054923	Inflammation of wound	伤口炎症	2
10022117	Injury, poisoning and procedural complications	各类损伤、中毒及操作并发症	10079157	Intentional product misuses	各种故意导致的产品误用问题	10079156	Off label uses and intentional product misuses/use issues	超说明书使用及故意导致的产品误用/使用类问题	10074903	Intentional product misuse	有意误用产品	2
10022117	Injury, poisoning and procedural complications	各类损伤、中毒及操作并发症	10027677	Fractures and dislocations NEC	骨折和脱臼（不另分类）	10005942	Bone and joint injuries	骨骼及关节损伤	10023204	Joint dislocation	关节脱位	2
10022117	Injury, poisoning and procedural complications	各类损伤、中毒及操作并发症	10074485	Bone and joint injuries NEC	骨骼及关节损伤（不另分类）	10005942	Bone and joint injuries	骨骼及关节损伤	10072970	Meniscus injury	半月板损伤	2
10022117	Injury, poisoning and procedural complications	各类损伤、中毒及操作并发症	10052639	Nerve injuries NEC	各种神经损伤（不另分类）	10022114	Injuries NEC	各种损伤（不另分类）	10052897	Nerve injury	神经损伤	2
10022117	Injury, poisoning and procedural complications	各类损伤、中毒及操作并发症	10008424	Chemical injuries	各种化学损伤	10071947	Exposures, chemical injuries and poisoning	暴露、化学伤和中毒	10035745	Pneumonitis chemical	化学性肺炎	2
10022117	Injury, poisoning and procedural complications	各类损伤、中毒及操作并发症	10029559	Non-site specific procedural complications	部位不明的操作并发症	10069888	Procedural related injuries and complications NEC	操作相关伤害与并发症（不另分类）	10058046	Post procedural complication	操作后并发症	2
10022117	Injury, poisoning and procedural complications	各类损伤、中毒及操作并发症	10029559	Non-site specific procedural complications	部位不明的操作并发症	10069888	Procedural related injuries and complications NEC	操作相关伤害与并发症（不另分类）	10061468	Postoperative wound complication	术后伤口并发症	2
10022117	Injury, poisoning and procedural complications	各类损伤、中毒及操作并发症	10079147	Product administration errors and issues	各种产品给用错误和问题	10079145	Medication errors and other product use errors and issues	用药错误及其他产品使用错误和问题	10084406	Product dose omission issue	产品漏用问题	2
10022117	Injury, poisoning and procedural complications	各类损伤、中毒及操作并发症	10079154	Product storage errors and issues in the product use system	各种产品使用系统中的储存错误和问题	10079145	Medication errors and other product use errors and issues	用药错误及其他产品使用错误和问题	10079843	Product storage error	产品存储差错	2
10022117	Injury, poisoning and procedural complications	各类损伤、中毒及操作并发症	10037759	Radiation injuries	各种辐射损伤	10022119	Injuries by physical agents	各种物理因素损伤	10037765	Radiation pneumonitis	放射性肺炎	2
10022117	Injury, poisoning and procedural complications	各类损伤、中毒及操作并发症	10040911	Skin procedural complications	各种皮肤操作并发症	10069888	Procedural related injuries and complications NEC	操作相关伤害与并发症（不另分类）	10060856	Recall phenomenon	回忆现象	2
10022117	Injury, poisoning and procedural complications	各类损伤、中毒及操作并发症	10075886	Limb fractures and dislocations	四肢骨折与脱位	10005942	Bone and joint injuries	骨骼及关节损伤	10039579	Scapula fracture	肩胛骨骨折	2
10022117	Injury, poisoning and procedural complications	各类损伤、中毒及操作并发症	10027699	Skin injuries NEC	各种皮肤损伤（不另分类）	10022114	Injuries NEC	各种损伤（不另分类）	10061364	Skin injury	皮肤损伤	2
10022117	Injury, poisoning and procedural complications	各类损伤、中毒及操作并发症	10041574	Spinal fractures and dislocations	脊柱骨折和脱臼	10005942	Bone and joint injuries	骨骼及关节损伤	10041541	Spinal compression fracture	椎体压缩骨折	2
10022117	Injury, poisoning and procedural complications	各类损伤、中毒及操作并发症	10041574	Spinal fractures and dislocations	脊柱骨折和脱臼	10005942	Bone and joint injuries	骨骼及关节损伤	10041569	Spinal fracture	脊柱骨折	2
10022117	Injury, poisoning and procedural complications	各类损伤、中毒及操作并发症	10028288	Muscle, tendon and ligament injuries	肌肉、肌腱和韧带损伤	10022114	Injuries NEC	各种损伤（不另分类）	10043248	Tendon rupture	肌腱断裂	2
10022117	Injury, poisoning and procedural complications	各类损伤、中毒及操作并发症	10029511	Non-site specific injuries NEC	部位不确定的各种损伤（不另分类）	10022114	Injuries NEC	各种损伤（不另分类）	10080903	Tissue injury	组织损伤	2
10022117	Injury, poisoning and procedural complications	各类损伤、中毒及操作并发症	10083613	Abdominal and gastrointestinal injuries NEC	腹部及胃肠道损伤（不另分类）	10022114	Injuries NEC	各种损伤（不另分类）	10044043	Tooth injury	牙齿损伤	2
10022117	Injury, poisoning and procedural complications	各类损伤、中毒及操作并发症	10007602	Cardiac and vascular procedural complications	心脏和血管操作并发症	10069888	Procedural related injuries and complications NEC	操作相关伤害与并发症（不另分类）	10048975	Vascular pseudoaneurysm	血管假性动脉瘤	2
10022117	Injury, poisoning and procedural complications	各类损伤、中毒及操作并发症	10029511	Non-site specific injuries NEC	部位不确定的各种损伤（不另分类）	10022114	Injuries NEC	各种损伤（不另分类）	10048629	Wound secretion	伤口分泌	2
10022117	Injury, poisoning and procedural complications	各类损伤、中毒及操作并发症	10029511	Non-site specific injuries NEC	部位不确定的各种损伤（不另分类）	10022114	Injuries NEC	各种损伤（不另分类）	10000369	Accident	意外事故	1
10022117	Injury, poisoning and procedural complications	各类损伤、中毒及操作并发症	10079147	Product administration errors and issues	各种产品给用错误和问题	10079145	Medication errors and other product use errors and issues	用药错误及其他产品使用错误和问题	10000381	Accidental overdose	意外用药过量	1
10022117	Injury, poisoning and procedural complications	各类损伤、中毒及操作并发症	10034247	Pelvic fractures and dislocations	骨盆骨折和脱臼	10005942	Bone and joint injuries	骨骼及关节损伤	10000397	Acetabulum fracture	髋臼骨折	1
10022117	Injury, poisoning and procedural complications	各类损伤、中毒及操作并发症	10029559	Non-site specific procedural complications	部位不明的操作并发症	10069888	Procedural related injuries and complications NEC	操作相关伤害与并发症（不另分类）	10058059	Anastomotic complication	吻合口并发症	1
10022117	Injury, poisoning and procedural complications	各类损伤、中毒及操作并发症	10029559	Non-site specific procedural complications	部位不明的操作并发症	10069888	Procedural related injuries and complications NEC	操作相关伤害与并发症（不另分类）	10051268	Anastomotic stenosis	吻合口狭窄	1
10022117	Injury, poisoning and procedural complications	各类损伤、中毒及操作并发症	10040759	Site specific injuries NEC	部位确定的各种损伤（不另分类）	10022114	Injuries NEC	各种损伤（不另分类）	10003986	Back injury	背部损伤	1
10022117	Injury, poisoning and procedural complications	各类损伤、中毒及操作并发症	10007654	Cardiovascular injuries	心血管损伤	10022114	Injuries NEC	各种损伤（不另分类）	10073356	Cardiac contusion	心脏挫伤	1
10022117	Injury, poisoning and procedural complications	各类损伤、中毒及操作并发症	10008424	Chemical injuries	各种化学损伤	10071947	Exposures, chemical injuries and poisoning	暴露、化学伤和中毒	10008420	Chemical burn	化学烧伤	1
10022117	Injury, poisoning and procedural complications	各类损伤、中毒及操作并发症	10008424	Chemical injuries	各种化学损伤	10071947	Exposures, chemical injuries and poisoning	暴露、化学伤和中毒	10057941	Chemical burn of skin	皮肤化学性烧伤	1
10022117	Injury, poisoning and procedural complications	各类损伤、中毒及操作并发症	10008424	Chemical injuries	各种化学损伤	10071947	Exposures, chemical injuries and poisoning	暴露、化学伤和中毒	10056874	Chemical cystitis	化学性膀胱炎	1
10022117	Injury, poisoning and procedural complications	各类损伤、中毒及操作并发症	10080710	Chest and respiratory tract injuries NEC	胸部和呼吸道损伤（不另分类）	10022114	Injuries NEC	各种损伤（不另分类）	10061386	Chest injury	胸部损伤	1
10022117	Injury, poisoning and procedural complications	各类损伤、中毒及操作并发症	10010269	Conditions caused by cold	寒冷导致的病症	10022119	Injuries by physical agents	各种物理因素损伤	10008528	Chillblains	冻伤性水疱	1
10022117	Injury, poisoning and procedural complications	各类损伤、中毒及操作并发症	10079146	Medication errors, product use errors and issues NEC	不另分类的各种用药错误、产品使用错误和问题	10079145	Medication errors and other product use errors and issues	用药错误及其他产品使用错误和问题	10064385	Circumstance or information capable of leading to medication error	可导致用药错误的情况或信息	1
10022117	Injury, poisoning and procedural complications	各类损伤、中毒及操作并发症	10075886	Limb fractures and dislocations	四肢骨折与脱位	10005942	Bone and joint injuries	骨骼及关节损伤	10009245	Clavicle fracture	锁骨骨折	1
10022117	Injury, poisoning and procedural complications	各类损伤、中毒及操作并发症	10052638	Cerebral injuries NEC	大脑损伤（不另分类）	10022114	Injuries NEC	各种损伤（不另分类）	10010254	Concussion	脑震荡	1
10022117	Injury, poisoning and procedural complications	各类损伤、中毒及操作并发症	10007602	Cardiac and vascular procedural complications	心脏和血管操作并发症	10069888	Procedural related injuries and complications NEC	操作相关伤害与并发症（不另分类）	10056489	Coronary artery restenosis	冠状动脉再狭窄	1
10022117	Injury, poisoning and procedural complications	各类损伤、中毒及操作并发症	10052638	Cerebral injuries NEC	大脑损伤（不另分类）	10022114	Injuries NEC	各种损伤（不另分类）	10070976	Craniocerebral injury	颅脑损伤	1
10022117	Injury, poisoning and procedural complications	各类损伤、中毒及操作并发症	10040961	Skull fractures, facial bone fractures and dislocations	颅骨骨折、面部骨折和脱臼	10005942	Bone and joint injuries	骨骼及关节损伤	10077603	Craniofacial fracture	颅面骨折	1
10022117	Injury, poisoning and procedural complications	各类损伤、中毒及操作并发症	10017927	Gastrointestinal and hepatobiliary procedural complications	胃肠道和肝胆操作并发症	10069888	Procedural related injuries and complications NEC	操作相关伤害与并发症（不另分类）	10078978	Dental restoration failure	牙齿修复失败	1
10022117	Injury, poisoning and procedural complications	各类损伤、中毒及操作并发症	10079146	Medication errors, product use errors and issues NEC	不另分类的各种用药错误、产品使用错误和问题	10079145	Medication errors and other product use errors and issues	用药错误及其他产品使用错误和问题	10083995	Device placement issue	装置位置问题	1
10022117	Injury, poisoning and procedural complications	各类损伤、中毒及操作并发症	10041574	Spinal fractures and dislocations	脊柱骨折和脱臼	10005942	Bone and joint injuries	骨骼及关节损伤	10013183	Dislocation of vertebra	椎骨脱位	1
10022117	Injury, poisoning and procedural complications	各类损伤、中毒及操作并发症	10029511	Non-site specific injuries NEC	部位不确定的各种损伤（不另分类）	10022114	Injuries NEC	各种损伤（不另分类）	10051814	Eschar	焦痂	1
10022117	Injury, poisoning and procedural complications	各类损伤、中毒及操作并发症	10071949	Exposures associated with pregnancy, delivery and lactation	与妊娠、分娩和泌乳有关的暴露	10071947	Exposures, chemical injuries and poisoning	暴露、化学伤和中毒	10080751	Exposure via breast milk	经母乳的暴露	1
10022117	Injury, poisoning and procedural complications	各类损伤、中毒及操作并发症	10029559	Non-site specific procedural complications	部位不明的操作并发症	10069888	Procedural related injuries and complications NEC	操作相关伤害与并发症（不另分类）	10016164	Failure to anastomose	吻合失败	1
10022117	Injury, poisoning and procedural complications	各类损伤、中毒及操作并发症	10029511	Non-site specific injuries NEC	部位不确定的各种损伤（不另分类）	10022114	Injuries NEC	各种损伤（不另分类）	10016246	Fat embolism	脂肪栓塞	1
10022117	Injury, poisoning and procedural complications	各类损伤、中毒及操作并发症	10075886	Limb fractures and dislocations	四肢骨折与脱位	10005942	Bone and joint injuries	骨骼及关节损伤	10016450	Femoral neck fracture	股骨颈骨折	1
10022117	Injury, poisoning and procedural complications	各类损伤、中毒及操作并发症	10075886	Limb fractures and dislocations	四肢骨折与脱位	10005942	Bone and joint injuries	骨骼及关节损伤	10016454	Femur fracture	股骨骨折	1
10022117	Injury, poisoning and procedural complications	各类损伤、中毒及操作并发症	10071949	Exposures associated with pregnancy, delivery and lactation	与妊娠、分娩和泌乳有关的暴露	10071947	Exposures, chemical injuries and poisoning	暴露、化学伤和中毒	10071405	Foetal exposure timing unspecified	时期未特指的胎儿暴露	1
10022117	Injury, poisoning and procedural complications	各类损伤、中毒及操作并发症	10027677	Fractures and dislocations NEC	骨折和脱臼（不另分类）	10005942	Bone and joint injuries	骨骼及关节损伤	10053206	Fracture displacement	骨折移位	1
10022117	Injury, poisoning and procedural complications	各类损伤、中毒及操作并发症	10017927	Gastrointestinal and hepatobiliary procedural complications	胃肠道和肝胆操作并发症	10069888	Procedural related injuries and complications NEC	操作相关伤害与并发症（不另分类）	10065879	Gastrointestinal anastomotic leak	胃肠吻合口瘘	1
10022117	Injury, poisoning and procedural complications	各类损伤、中毒及操作并发症	10083613	Abdominal and gastrointestinal injuries NEC	腹部及胃肠道损伤（不另分类）	10022114	Injuries NEC	各种损伤（不另分类）	10061172	Gastrointestinal injury	胃肠损伤	1
10022117	Injury, poisoning and procedural complications	各类损伤、中毒及操作并发症	10075886	Limb fractures and dislocations	四肢骨折与脱位	10005942	Bone and joint injuries	骨骼及关节损伤	10019114	Hand fracture	手骨折	1
10022117	Injury, poisoning and procedural complications	各类损伤、中毒及操作并发症	10040759	Site specific injuries NEC	部位确定的各种损伤（不另分类）	10022114	Injuries NEC	各种损伤（不另分类）	10019196	Head injury	头部损伤	1
10022117	Injury, poisoning and procedural complications	各类损伤、中毒及操作并发症	10019338	Heat injuries (excl thermal burns)	热损伤（不包括热灼伤）	10022119	Injuries by physical agents	各种物理因素损伤	10019345	Heat stroke	热射病	1
10022117	Injury, poisoning and procedural complications	各类损伤、中毒及操作并发症	10075886	Limb fractures and dislocations	四肢骨折与脱位	10005942	Bone and joint injuries	骨骼及关节损伤	10020100	Hip fracture	髋部骨折	1
10022117	Injury, poisoning and procedural complications	各类损伤、中毒及操作并发症	10075886	Limb fractures and dislocations	四肢骨折与脱位	10005942	Bone and joint injuries	骨骼及关节损伤	10020462	Humerus fracture	肱骨骨折	1
10022117	Injury, poisoning and procedural complications	各类损伤、中毒及操作并发症	10029559	Non-site specific procedural complications	部位不明的操作并发症	10069888	Procedural related injuries and complications NEC	操作相关伤害与并发症（不另分类）	10021547	Implantation complication	植入并发症	1
10022117	Injury, poisoning and procedural complications	各类损伤、中毒及操作并发症	10029559	Non-site specific procedural complications	部位不明的操作并发症	10069888	Procedural related injuries and complications NEC	操作相关伤害与并发症（不另分类）	10073411	Incision site rash	切口发疹	1
10022117	Injury, poisoning and procedural complications	各类损伤、中毒及操作并发症	10029559	Non-site specific procedural complications	部位不明的操作并发症	10069888	Procedural related injuries and complications NEC	操作相关伤害与并发症（不另分类）	10021619	Incisional hernia	切口疝	1
10022117	Injury, poisoning and procedural complications	各类损伤、中毒及操作并发症	10079147	Product administration errors and issues	各种产品给用错误和问题	10079145	Medication errors and other product use errors and issues	用药错误及其他产品使用错误和问题	10064355	Incorrect dose administered	给用了不正确的剂量	1
10022117	Injury, poisoning and procedural complications	各类损伤、中毒及操作并发症	10079147	Product administration errors and issues	各种产品给用错误和问题	10079145	Medication errors and other product use errors and issues	用药错误及其他产品使用错误和问题	10081573	Intercepted product administration error	截获的产品给用错误	1
10022117	Injury, poisoning and procedural complications	各类损伤、中毒及操作并发症	10079149	Product dispensing errors and issues	各种产品配发错误和问题	10079145	Medication errors and other product use errors and issues	用药错误及其他产品使用错误和问题	10081742	Intercepted product dispensing error	被截获的产品配发错误	1
10022117	Injury, poisoning and procedural complications	各类损伤、中毒及操作并发症	10079150	Product monitoring errors and issues	各种产品监测错误和问题	10079145	Medication errors and other product use errors and issues	用药错误及其他产品使用错误和问题	10064373	Labelled drug-drug interaction medication error	说明书注明的药物间相互作用类用药错误	1
10022117	Injury, poisoning and procedural complications	各类损伤、中毒及操作并发症	10041574	Spinal fractures and dislocations	脊柱骨折和脱臼	10005942	Bone and joint injuries	骨骼及关节损伤	10049947	Lumbar vertebral fracture	腰椎骨折	1
10022117	Injury, poisoning and procedural complications	各类损伤、中毒及操作并发症	10073321	Foetal and neonatal conditions associated with product exposure	与产品暴露相关的胎儿和新生婴儿疾病	10071947	Exposures, chemical injuries and poisoning	暴露、化学伤和中毒	10026923	Maternal drugs affecting foetus	影响胎儿的孕产妇用药	1
10022117	Injury, poisoning and procedural complications	各类损伤、中毒及操作并发症	10028288	Muscle, tendon and ligament injuries	肌肉、肌腱和韧带损伤	10022114	Injuries NEC	各种损伤（不另分类）	10028314	Muscle injury	肌肉损伤	1
10022117	Injury, poisoning and procedural complications	各类损伤、中毒及操作并发症	10028288	Muscle, tendon and ligament injuries	肌肉、肌腱和韧带损伤	10022114	Injuries NEC	各种损伤（不另分类）	10050031	Muscle strain	肌肉拉伤	1
10022117	Injury, poisoning and procedural complications	各类损伤、中毒及操作并发症	10073310	Occupational exposures	职业性暴露	10071947	Exposures, chemical injuries and poisoning	暴露、化学伤和中毒	10049436	Occupational exposure to toxic agent	职业性暴露于毒性试剂	1
10022117	Injury, poisoning and procedural complications	各类损伤、中毒及操作并发症	10079147	Product administration errors and issues	各种产品给用错误和问题	10079145	Medication errors and other product use errors and issues	用药错误及其他产品使用错误和问题	10075353	Paravenous drug administration	静脉旁给药	1
10022117	Injury, poisoning and procedural complications	各类损伤、中毒及操作并发症	10075886	Limb fractures and dislocations	四肢骨折与脱位	10005942	Bone and joint injuries	骨骼及关节损伤	10034122	Patella fracture	髌骨骨折	1
10022117	Injury, poisoning and procedural complications	各类损伤、中毒及操作并发症	10052639	Nerve injuries NEC	各种神经损伤（不另分类）	10022114	Injuries NEC	各种损伤（不另分类）	10082761	Phrenic nerve injury	膈神经损伤	1
10022117	Injury, poisoning and procedural complications	各类损伤、中毒及操作并发症	10007602	Cardiac and vascular procedural complications	心脏和血管操作并发症	10069888	Procedural related injuries and complications NEC	操作相关伤害与并发症（不另分类）	10077146	Post angioplasty restenosis	血管成形术后再狭窄	1
10022117	Injury, poisoning and procedural complications	各类损伤、中毒及操作并发症	10007602	Cardiac and vascular procedural complications	心脏和血管操作并发症	10069888	Procedural related injuries and complications NEC	操作相关伤害与并发症（不另分类）	10068776	Post embolisation syndrome	栓塞后综合征	1
10022117	Injury, poisoning and procedural complications	各类损伤、中毒及操作并发症	10017927	Gastrointestinal and hepatobiliary procedural complications	胃肠道和肝胆操作并发症	10069888	Procedural related injuries and complications NEC	操作相关伤害与并发症（不另分类）	10057586	Post procedural bile leak	操作后胆汁漏	1
10022117	Injury, poisoning and procedural complications	各类损伤、中毒及操作并发症	10017927	Gastrointestinal and hepatobiliary procedural complications	胃肠道和肝胆操作并发症	10069888	Procedural related injuries and complications NEC	操作相关伤害与并发症（不另分类）	10057585	Post procedural diarrhoea	操作后腹泻	1
10022117	Injury, poisoning and procedural complications	各类损伤、中毒及操作并发症	10029559	Non-site specific procedural complications	部位不明的操作并发症	10069888	Procedural related injuries and complications NEC	操作相关伤害与并发症（不另分类）	10051077	Post procedural haemorrhage	操作后出血	1
10022117	Injury, poisoning and procedural complications	各类损伤、中毒及操作并发症	10029559	Non-site specific procedural complications	部位不明的操作并发症	10069888	Procedural related injuries and complications NEC	操作相关伤害与并发症（不另分类）	10063101	Post procedural inflammation	操作后炎症	1
10022117	Injury, poisoning and procedural complications	各类损伤、中毒及操作并发症	10029559	Non-site specific procedural complications	部位不明的操作并发症	10069888	Procedural related injuries and complications NEC	操作相关伤害与并发症（不另分类）	10060932	Postoperative adhesion	术后粘连	1
10022117	Injury, poisoning and procedural complications	各类损伤、中毒及操作并发症	10076293	Underdoses NEC	用药剂量不足（不另分类）	10079159	Overdoses and underdoses NEC	用药过量及用药剂量不足（不另分类）	10073085	Prescribed underdose	医嘱处方致用药剂量不足	1
10022117	Injury, poisoning and procedural complications	各类损伤、中毒及操作并发症	10029559	Non-site specific procedural complications	部位不明的操作并发症	10069888	Procedural related injuries and complications NEC	操作相关伤害与并发症（不另分类）	10062300	Procedural hypotension	操作性低血压	1
10022117	Injury, poisoning and procedural complications	各类损伤、中毒及操作并发症	10017927	Gastrointestinal and hepatobiliary procedural complications	胃肠道和肝胆操作并发症	10069888	Procedural related injuries and complications NEC	操作相关伤害与并发症（不另分类）	10066962	Procedural nausea	操作致恶心	1
10022117	Injury, poisoning and procedural complications	各类损伤、中毒及操作并发症	10007602	Cardiac and vascular procedural complications	心脏和血管操作并发症	10069888	Procedural related injuries and complications NEC	操作相关伤害与并发症（不另分类）	10077574	Procedural pneumothorax	操作性气胸	1
10022117	Injury, poisoning and procedural complications	各类损伤、中毒及操作并发症	10079149	Product dispensing errors and issues	各种产品配发错误和问题	10079145	Medication errors and other product use errors and issues	用药错误及其他产品使用错误和问题	10080359	Product dispensing error	产品配发错误	1
10022117	Injury, poisoning and procedural complications	各类损伤、中毒及操作并发症	10079152	Product prescribing errors and issues	各种产品处方错误和问题	10079145	Medication errors and other product use errors and issues	用药错误及其他产品使用错误和问题	10080459	Product prescribing issue	产品处方问题	1
10022117	Injury, poisoning and procedural complications	各类损伤、中毒及操作并发症	10037759	Radiation injuries	各种辐射损伤	10022119	Injuries by physical agents	各种物理因素损伤	10037763	Radiation mucositis	放射性粘膜炎	1
10022117	Injury, poisoning and procedural complications	各类损伤、中毒及操作并发症	10037759	Radiation injuries	各种辐射损伤	10022119	Injuries by physical agents	各种物理因素损伤	10037764	Radiation myelopathy	放射性脊髓病	1
10022117	Injury, poisoning and procedural complications	各类损伤、中毒及操作并发症	10037759	Radiation injuries	各种辐射损伤	10022119	Injuries by physical agents	各种物理因素损伤	10067362	Radiation necrosis	放射性坏死	1
10022117	Injury, poisoning and procedural complications	各类损伤、中毒及操作并发症	10037759	Radiation injuries	各种辐射损伤	10022119	Injuries by physical agents	各种物理因素损伤	10068886	Radiation neuropathy	辐射神经病	1
10022117	Injury, poisoning and procedural complications	各类损伤、中毒及操作并发症	10037759	Radiation injuries	各种辐射损伤	10022119	Injuries by physical agents	各种物理因素损伤	10063562	Radiation skin injury	皮肤放射损伤	1
10022117	Injury, poisoning and procedural complications	各类损伤、中毒及操作并发症	10029511	Non-site specific injuries NEC	部位不确定的各种损伤（不另分类）	10022114	Injuries NEC	各种损伤（不另分类）	10061363	Skeletal injury	骨骼损伤	1
10022117	Injury, poisoning and procedural complications	各类损伤、中毒及操作并发症	10040911	Skin procedural complications	各种皮肤操作并发症	10069888	Procedural related injuries and complications NEC	操作相关伤害与并发症（不另分类）	10068774	Skin flap necrosis	皮瓣坏死	1
10022117	Injury, poisoning and procedural complications	各类损伤、中毒及操作并发症	10027699	Skin injuries NEC	各种皮肤损伤（不另分类）	10022114	Injuries NEC	各种损伤（不另分类）	10058818	Skin laceration	皮肤撕裂伤	1
10022117	Injury, poisoning and procedural complications	各类损伤、中毒及操作并发症	10029511	Non-site specific injuries NEC	部位不确定的各种损伤（不另分类）	10022114	Injuries NEC	各种损伤（不另分类）	10041291	Soft tissue injury	软组织损伤	1
10022117	Injury, poisoning and procedural complications	各类损伤、中毒及操作并发症	10027699	Skin injuries NEC	各种皮肤损伤（不另分类）	10022114	Injuries NEC	各种损伤（不另分类）	10042345	Subcutaneous haematoma	皮下血肿	1
10022117	Injury, poisoning and procedural complications	各类损伤、中毒及操作并发症	10043418	Thermal burns	各种热灼伤	10022119	Injuries by physical agents	各种物理因素损伤	10053615	Thermal burn	热灼伤	1
10022117	Injury, poisoning and procedural complications	各类损伤、中毒及操作并发症	10075886	Limb fractures and dislocations	四肢骨折与脱位	10005942	Bone and joint injuries	骨骼及关节损伤	10043827	Tibia fracture	胫骨骨折	1
10022117	Injury, poisoning and procedural complications	各类损伤、中毒及操作并发症	10057191	Transfusion related complications	输血相关并发症	10069888	Procedural related injuries and complications NEC	操作相关伤害与并发症（不另分类）	10044359	Transfusion reaction	输血反应	1
10022117	Injury, poisoning and procedural complications	各类损伤、中毒及操作并发症	10080710	Chest and respiratory tract injuries NEC	胸部和呼吸道损伤（不另分类）	10022114	Injuries NEC	各种损伤（不另分类）	10069363	Traumatic lung injury	创伤性肺损伤	1
10022117	Injury, poisoning and procedural complications	各类损伤、中毒及操作并发症	10011302	Peripheral nerve injuries	各种周围神经损伤	10022114	Injuries NEC	各种损伤（不另分类）	10045378	Ulnar nerve injury	尺神经损伤	1
10022117	Injury, poisoning and procedural complications	各类损伤、中毒及操作并发症	10029511	Non-site specific injuries NEC	部位不确定的各种损伤（不另分类）	10022114	Injuries NEC	各种损伤（不另分类）	10053692	Wound complication	伤口并发症	1
10022117	Injury, poisoning and procedural complications	各类损伤、中毒及操作并发症	10079146	Medication errors, product use errors and issues NEC	不另分类的各种用药错误、产品使用错误和问题	10079145	Medication errors and other product use errors and issues	用药错误及其他产品使用错误和问题	10080304	Wrong dose	剂量有误	1
10022891	Investigations	各类检查	10047938	White blood cell analyses	各种白细胞分析	10018851	Haematology investigations (incl blood groups)	血液类检查（包括血型）	10047942	White blood cell count decreased	白细胞计数降低	4059
10022891	Investigations	各类检查	10047938	White blood cell analyses	各种白细胞分析	10018851	Haematology investigations (incl blood groups)	血液类检查（包括血型）	10029366	Neutrophil count decreased	中性粒细胞计数降低	1610
10022891	Investigations	各类检查	10038148	Red blood cell analyses	各种红细胞分析	10018851	Haematology investigations (incl blood groups)	血液类检查（包括血型）	10018884	Haemoglobin decreased	血红蛋白降低	232
10022891	Investigations	各类检查	10007566	Cardiac function diagnostic procedures	心功能诊断程序	10007512	Cardiac and vascular investigations (excl enzyme tests)	心血管检查（不包括酶检测）	10050528	Ejection fraction decreased	射血分数降低	165
10022891	Investigations	各类检查	10087057	Hepatobiliary function diagnostic procedures	肝胆功能诊断性操作	10019809	Hepatobiliary investigations	肝胆系统检查	10001551	Alanine aminotransferase increased	丙氨酸氨基转移酶升高	115
10022891	Investigations	各类检查	10087057	Hepatobiliary function diagnostic procedures	肝胆功能诊断性操作	10019809	Hepatobiliary investigations	肝胆系统检查	10054889	Transaminases increased	转氨酶升高	101
10022891	Investigations	各类检查	10087057	Hepatobiliary function diagnostic procedures	肝胆功能诊断性操作	10019809	Hepatobiliary investigations	肝胆系统检查	10003481	Aspartate aminotransferase increased	天门冬氨酸氨基转移酶升高	93
10022891	Investigations	各类检查	10035523	Platelet analyses	血小板分析	10018851	Haematology investigations (incl blood groups)	血液类检查（包括血型）	10035528	Platelet count decreased	血小板计数降低	91
10022891	Investigations	各类检查	10087057	Hepatobiliary function diagnostic procedures	肝胆功能诊断性操作	10019809	Hepatobiliary investigations	肝胆系统检查	10060795	Hepatic enzyme increased	肝酶升高	64
10022891	Investigations	各类检查	10071941	Physical examination procedures and organ system status	体检步骤和器官系统状态	10071940	Physical examination and organ system status topics	体检和器官系统状态主题	10047895	Weight decreased	体重降低	64
10022891	Investigations	各类检查	10047110	Vascular tests NEC (incl blood pressure)	各种血管检查（不另分类）（包括血压）	10007512	Cardiac and vascular investigations (excl enzyme tests)	心血管检查（不包括酶检测）	10005734	Blood pressure decreased	血压降低	30
10022891	Investigations	各类检查	10087057	Hepatobiliary function diagnostic procedures	肝胆功能诊断性操作	10019809	Hepatobiliary investigations	肝胆系统检查	10017693	Gamma-glutamyltransferase increased	γ-谷氨酰转移酶升高	30
10022891	Investigations	各类检查	10087057	Hepatobiliary function diagnostic procedures	肝胆功能诊断性操作	10019809	Hepatobiliary investigations	肝胆系统检查	10005364	Blood bilirubin increased	血胆红素升高	29
10022891	Investigations	各类检查	10047110	Vascular tests NEC (incl blood pressure)	各种血管检查（不另分类）（包括血压）	10007512	Cardiac and vascular investigations (excl enzyme tests)	心血管检查（不包括酶检测）	10005750	Blood pressure increased	血压升高	23
10022891	Investigations	各类检查	10087057	Hepatobiliary function diagnostic procedures	肝胆功能诊断性操作	10019809	Hepatobiliary investigations	肝胆系统检查	10024690	Liver function test abnormal	肝功检查异常	23
10022891	Investigations	各类检查	10053104	ECG investigations	各种心电图检查	10007512	Cardiac and vascular investigations (excl enzyme tests)	心血管检查（不包括酶检测）	10014363	Electrocardiogram abnormal	心电图异常	22
10022891	Investigations	各类检查	10038454	Renal function analyses	各种肾功能分析	10038362	Renal and urinary tract investigations and urinalyses	肾脏、泌尿道检查及尿液分析	10005483	Blood creatinine increased	血肌酐升高	21
10022891	Investigations	各类检查	10071941	Physical examination procedures and organ system status	体检步骤和器官系统状态	10071940	Physical examination and organ system status topics	体检和器官系统状态主题	10005911	Body temperature increased	体温升高	21
10022891	Investigations	各类检查	10036998	Protein analyses NEC	蛋白分析（不另分类）	10037000	Protein and chemistry analyses NEC	蛋白分析及化检（不另分类）	10006825	C-reactive protein increased	C 反应蛋白升高	21
10022891	Investigations	各类检查	10038148	Red blood cell analyses	各种红细胞分析	10018851	Haematology investigations (incl blood groups)	血液类检查（包括血型）	10018838	Haematocrit decreased	红细胞压积降低	20
10022891	Investigations	各类检查	10043891	Tissue enzyme analyses NEC	组织酶分析（不另分类）	10014938	Enzyme investigations NEC	酶检查（不另分类）	10059570	Blood alkaline phosphatase increased	血碱性磷酸酶升高	17
10022891	Investigations	各类检查	10071941	Physical examination procedures and organ system status	体检步骤和器官系统状态	10071940	Physical examination and organ system status topics	体检和器官系统状态主题	10058911	General physical condition abnormal	一般身体状况异常	17
10022891	Investigations	各类检查	10071941	Physical examination procedures and organ system status	体检步骤和器官系统状态	10071940	Physical examination and organ system status topics	体检和器官系统状态主题	10047899	Weight increased	体重增加	17
10022891	Investigations	各类检查	10040768	Skeletal and cardiac muscle analyses	骨和心肌分析检验	10014938	Enzyme investigations NEC	酶检查（不另分类）	10058267	Troponin increased	肌钙蛋白升高	16
10022891	Investigations	各类检查	10007217	Carbohydrate tolerance analyses (incl diabetes)	碳水化合物耐受性分析（包括糖尿病）	10027432	Metabolic, nutritional and blood gas investigations	代谢、营养和血气检查	10005557	Blood glucose increased	血葡萄糖升高	14
10022891	Investigations	各类检查	10053103	Heart rate and pulse investigations	心率和脉搏检查	10007512	Cardiac and vascular investigations (excl enzyme tests)	心血管检查（不包括酶检测）	10019303	Heart rate increased	心率升高	14
10022891	Investigations	各类检查	10005536	Blood gas and acid base analyses	血气和酸碱分析	10027432	Metabolic, nutritional and blood gas investigations	代谢、营养和血气检查	10033318	Oxygen saturation decreased	血氧饱和度降低	14
10022891	Investigations	各类检查	10043891	Tissue enzyme analyses NEC	组织酶分析（不另分类）	10014938	Enzyme investigations NEC	酶检查（不另分类）	10005630	Blood lactate dehydrogenase increased	血乳酸脱氢酶升高	13
10022891	Investigations	各类检查	10071941	Physical examination procedures and organ system status	体检步骤和器官系统状态	10071940	Physical examination and organ system status topics	体检和器官系统状态主题	10067962	Eastern cooperative oncology group performance status worsened	东部肿瘤协作组体能状态下降	13
10022891	Investigations	各类检查	10036998	Protein analyses NEC	蛋白分析（不另分类）	10037000	Protein and chemistry analyses NEC	蛋白分析及化检（不另分类）	10005287	Blood albumin decreased	血白蛋白降低	12
10022891	Investigations	各类检查	10038148	Red blood cell analyses	各种红细胞分析	10018851	Haematology investigations (incl blood groups)	血液类检查（包括血型）	10038153	Red blood cell count decreased	红细胞计数下降	12
10022891	Investigations	各类检查	10038454	Renal function analyses	各种肾功能分析	10038362	Renal and urinary tract investigations and urinalyses	肾脏、泌尿道检查及尿液分析	10005851	Blood urea increased	血尿素升高	11
10022891	Investigations	各类检查	10053104	ECG investigations	各种心电图检查	10007512	Cardiac and vascular investigations (excl enzyme tests)	心血管检查（不包括酶检测）	10014387	Electrocardiogram qt prolonged	心电图 QT 间期延长	11
10022891	Investigations	各类检查	10047938	White blood cell analyses	各种白细胞分析	10018851	Haematology investigations (incl blood groups)	血液类检查（包括血型）	10047943	White blood cell count increased	白细胞计数升高	11
10022891	Investigations	各类检查	10035089	Pituitary analyses anterior	垂体前叶分析	10014706	Endocrine investigations (incl sex hormones)	内分泌系统检查（包括性激素）	10005833	Blood thyroid stimulating hormone increased	血促甲状腺激素升高	10
10022891	Investigations	各类检查	10087057	Hepatobiliary function diagnostic procedures	肝胆功能诊断性操作	10019809	Hepatobiliary investigations	肝胆系统检查	10077692	Liver function test increased	肝脏功能检查值升高	8
10022891	Investigations	各类检查	10047938	White blood cell analyses	各种白细胞分析	10018851	Haematology investigations (incl blood groups)	血液类检查（包括血型）	10025256	Lymphocyte count decreased	淋巴细胞计数降低	8
10022891	Investigations	各类检查	10047938	White blood cell analyses	各种白细胞分析	10018851	Haematology investigations (incl blood groups)	血液类检查（包括血型）	10061313	Neutrophil count abnormal	中性粒细胞计数异常	8
10022891	Investigations	各类检查	10046512	Urinalysis NEC	各种尿分析（不另分类）	10038362	Renal and urinary tract investigations and urinalyses	肾脏、泌尿道检查及尿液分析	10062226	Urine analysis abnormal	尿液分析异常	8
10022891	Investigations	各类检查	10007566	Cardiac function diagnostic procedures	心功能诊断程序	10007512	Cardiac and vascular investigations (excl enzyme tests)	心血管检查（不包括酶检测）	10014331	Ejection fraction abnormal	射血分数异常	7
10022891	Investigations	各类检查	10035523	Platelet analyses	血小板分析	10018851	Haematology investigations (incl blood groups)	血液类检查（包括血型）	10035525	Platelet count	血小板计数	7
10022891	Investigations	各类检查	10035523	Platelet analyses	血小板分析	10018851	Haematology investigations (incl blood groups)	血液类检查（包括血型）	10051608	Platelet count increased	血小板计数升高	7
10022891	Investigations	各类检查	10012981	Digestive enzymes	各种消化酶检验	10017971	Gastrointestinal investigations	胃肠类检查	10002016	Amylase increased	淀粉酶升高	6
10022891	Investigations	各类检查	10027530	Microbiology and serology tests NEC	微生物学和血清学检验（不另分类）	10027529	Microbiology and serology investigations	微生物和血清检查	10005488	Blood culture positive	血培养阳性	6
10022891	Investigations	各类检查	10027637	Mineral and electrolyte analyses	各种矿物质和电解质分析	10047843	Water, electrolyte and mineral investigations	水、电解质及矿物质的各种检查	10005724	Blood potassium decreased	血钾降低	6
10022891	Investigations	各类检查	10007566	Cardiac function diagnostic procedures	心功能诊断程序	10007512	Cardiac and vascular investigations (excl enzyme tests)	心血管检查（不包括酶检测）	10061593	Echocardiogram abnormal	超声心动图异常	6
10022891	Investigations	各类检查	10072981	Cell marker analyses	细胞标记物分析	10087058	Cytogenetic investigations and genetic analyses	细胞遗传学检查和遗传学分析	10048621	Tumour marker increased	肿瘤标志物升高	6
10022891	Investigations	各类检查	10047938	White blood cell analyses	各种白细胞分析	10018851	Haematology investigations (incl blood groups)	血液类检查（包括血型）	10047939	White blood cell count	白细胞计数	6
10022891	Investigations	各类检查	10027637	Mineral and electrolyte analyses	各种矿物质和电解质分析	10047843	Water, electrolyte and mineral investigations	水、电解质及矿物质的各种检查	10005802	Blood sodium decreased	血钠降低	5
10022891	Investigations	各类检查	10038148	Red blood cell analyses	各种红细胞分析	10018851	Haematology investigations (incl blood groups)	血液类检查（包括血型）	10018876	Haemoglobin	血红蛋白	5
10022891	Investigations	各类检查	10038148	Red blood cell analyses	各种红细胞分析	10018851	Haematology investigations (incl blood groups)	血液类检查（包括血型）	10018879	Haemoglobin abnormal	血红蛋白异常	5
10022891	Investigations	各类检查	10022892	Investigations NEC	各种检查（不另分类）	10022893	Investigations, imaging and histopathology procedures NEC	检查、成像、及病理组织检验操作（不另分类）	10023547	Laboratory test abnormal	实验室检查异常	5
10022891	Investigations	各类检查	10012981	Digestive enzymes	各种消化酶检验	10017971	Gastrointestinal investigations	胃肠类检查	10024574	Lipase increased	脂肪酶升高	5
10022891	Investigations	各类检查	10035523	Platelet analyses	血小板分析	10018851	Haematology investigations (incl blood groups)	血液类检查（包括血型）	10035526	Platelet count abnormal	血小板计数异常	5
10022891	Investigations	各类检查	10072981	Cell marker analyses	细胞标记物分析	10087058	Cytogenetic investigations and genetic analyses	细胞遗传学检查和遗传学分析	10051415	Carbohydrate antigen 15-3 increased	碳水化合物抗原 15 - 3 升高	4
10022891	Investigations	各类检查	10021404	Imaging procedures NEC	影像学检查（不另分类）	10022893	Investigations, imaging and histopathology procedures NEC	检查、成像、及病理组织检验操作（不另分类）	10010235	Computerised tomogram abnormal	计算机断层成像异常	4
10022891	Investigations	各类检查	10038454	Renal function analyses	各种肾功能分析	10038362	Renal and urinary tract investigations and urinalyses	肾脏、泌尿道检查及尿液分析	10011372	Creatinine renal clearance decreased	肾肌酐清除率降低	4
10022891	Investigations	各类检查	10038148	Red blood cell analyses	各种红细胞分析	10018851	Haematology investigations (incl blood groups)	血液类检查（包括血型）	10018888	Haemoglobin increased	血红蛋白升高	4
10022891	Investigations	各类检查	10009728	Coagulation and bleeding analyses	凝血和出血分析	10018851	Haematology investigations (incl blood groups)	血液类检查（包括血型）	10022595	International normalised ratio increased	国际标准化比率升高	4
10022891	Investigations	各类检查	10040768	Skeletal and cardiac muscle analyses	骨和心肌分析检验	10014938	Enzyme investigations NEC	酶检查（不另分类）	10075211	Myocardial necrosis marker increased	心肌坏死标志物增加	4
10022891	Investigations	各类检查	10027434	Metabolism tests NEC	代谢检查（不另分类）	10027432	Metabolic, nutritional and blood gas investigations	代谢、营养和血气检查	10071662	N-terminal prohormone brain natriuretic peptide increased	N 末端脑利钠肽激素原增加	4
10022891	Investigations	各类检查	10022892	Investigations NEC	各种检查（不另分类）	10022893	Investigations, imaging and histopathology procedures NEC	检查、成像、及病理组织检验操作（不另分类）	10067620	Quality of life decreased	生活质量下降	4
10022891	Investigations	各类检查	10071941	Physical examination procedures and organ system status	体检步骤和器官系统状态	10071940	Physical examination and organ system status topics	体检和器官系统状态主题	10038712	Respiratory rate increased	呼吸率升高	4
10022891	Investigations	各类检查	10087057	Hepatobiliary function diagnostic procedures	肝胆功能诊断性操作	10019809	Hepatobiliary investigations	肝胆系统检查	10058477	Blood bilirubin abnormal	血胆红素异常	3
10022891	Investigations	各类检查	10027637	Mineral and electrolyte analyses	各种矿物质和电解质分析	10047843	Water, electrolyte and mineral investigations	水、电解质及矿物质的各种检查	10005393	Blood calcium abnormal	血钙异常	3
10022891	Investigations	各类检查	10007217	Carbohydrate tolerance analyses (incl diabetes)	碳水化合物耐受性分析（包括糖尿病）	10027432	Metabolic, nutritional and blood gas investigations	代谢、营养和血气检查	10005554	Blood glucose abnormal	血葡萄糖异常	3
10022891	Investigations	各类检查	10047110	Vascular tests NEC (incl blood pressure)	各种血管检查（不另分类）（包括血压）	10007512	Cardiac and vascular investigations (excl enzyme tests)	心血管检查（不包括酶检测）	10005760	Blood pressure systolic increased	收缩压升高	3
10022891	Investigations	各类检查	10071941	Physical examination procedures and organ system status	体检步骤和器官系统状态	10071940	Physical examination and organ system status topics	体检和器官系统状态主题	10064780	Breath sounds abnormal	呼吸音异常	3
10022891	Investigations	各类检查	10007566	Cardiac function diagnostic procedures	心功能诊断程序	10007512	Cardiac and vascular investigations (excl enzyme tests)	心血管检查（不包括酶检测）	10050527	Ejection fraction	射血分数	3
10022891	Investigations	各类检查	10047938	White blood cell analyses	各种白细胞分析	10018851	Haematology investigations (incl blood groups)	血液类检查（包括血型）	10014943	Eosinophil count decreased	嗜酸粒细胞计数降低	3
10022891	Investigations	各类检查	10009728	Coagulation and bleeding analyses	凝血和出血分析	10018851	Haematology investigations (incl blood groups)	血液类检查（包括血型）	10016581	Fibrin d dimer increased	纤维蛋白 D － 二聚体升高	3
10022891	Investigations	各类检查	10038454	Renal function analyses	各种肾功能分析	10038362	Renal and urinary tract investigations and urinalyses	肾脏、泌尿道检查及尿液分析	10018358	Glomerular filtration rate decreased	肾小球滤过率降低	3
10022891	Investigations	各类检查	10053103	Heart rate and pulse investigations	心率和脉搏检查	10007512	Cardiac and vascular investigations (excl enzyme tests)	心血管检查（不包括酶检测）	10019304	Heart rate irregular	心率不规则	3
10022891	Investigations	各类检查	10047938	White blood cell analyses	各种白细胞分析	10018851	Haematology investigations (incl blood groups)	血液类检查（包括血型）	10029368	Neutrophil count increased	中性粒细胞计数升高	3
10022891	Investigations	各类检查	10065878	Faecal analyses NEC	各种大便分析（不另分类）	10017971	Gastrointestinal investigations	胃肠类检查	10061880	Occult blood positive	潜血阳性	3
10022891	Investigations	各类检查	10046512	Urinalysis NEC	各种尿分析（不另分类）	10038362	Renal and urinary tract investigations and urinalyses	肾脏、泌尿道检查及尿液分析	10053123	Protein urine present	尿蛋白检出	3
10022891	Investigations	各类检查	10009728	Coagulation and bleeding analyses	凝血和出血分析	10018851	Haematology investigations (incl blood groups)	血液类检查（包括血型）	10037063	Prothrombin time prolonged	凝血酶原时间延长	3
10022891	Investigations	各类检查	10037385	Respiratory and pulmonary function diagnostic procedures	各项呼吸和肺功能诊断检查	10038668	Respiratory and pulmonary investigations (excl blood gases)	呼吸系统及肺部检查类（不包括血气）	10061922	Pulmonary function test decreased	肺功能试验降低	3
10022891	Investigations	各类检查	10038148	Red blood cell analyses	各种红细胞分析	10018851	Haematology investigations (incl blood groups)	血液类检查（包括血型）	10053920	Red cell distribution width increased	红细胞体积分布宽度增加	3
10022891	Investigations	各类检查	10087057	Hepatobiliary function diagnostic procedures	肝胆功能诊断性操作	10019809	Hepatobiliary investigations	肝胆系统检查	10062688	Transaminases abnormal	转氨酶异常	3
10022891	Investigations	各类检查	10047938	White blood cell analyses	各种白细胞分析	10018851	Haematology investigations (incl blood groups)	血液类检查（包括血型）	10047940	White blood cell count abnormal	白细胞计数异常	3
10022891	Investigations	各类检查	10004000	Bacteria identification and serology (excl mycobacteria)	细菌鉴定和血清学（不包括分支杆菌）	10027529	Microbiology and serology investigations	微生物和血清检查	10059421	Bacterial test positive	细菌检验阳性	2
10022891	Investigations	各类检查	10087057	Hepatobiliary function diagnostic procedures	肝胆功能诊断性操作	10019809	Hepatobiliary investigations	肝胆系统检查	10049869	Blood bilirubin decreased	血胆红素降低	2
10022891	Investigations	各类检查	10027637	Mineral and electrolyte analyses	各种矿物质和电解质分析	10047843	Water, electrolyte and mineral investigations	水、电解质及矿物质的各种检查	10005395	Blood calcium decreased	血钙降低	2
10022891	Investigations	各类检查	10027637	Mineral and electrolyte analyses	各种矿物质和电解质分析	10047843	Water, electrolyte and mineral investigations	水、电解质及矿物质的各种检查	10005396	Blood calcium increased	血钙升高	2
10022891	Investigations	各类检查	10027637	Mineral and electrolyte analyses	各种矿物质和电解质分析	10047843	Water, electrolyte and mineral investigations	水、电解质及矿物质的各种检查	10005419	Blood chloride decreased	血氯化物降低	2
10022891	Investigations	各类检查	10008651	Cholesterol analyses	胆固醇各项分析	10024580	Lipid analyses	脂质分析类检验	10005425	Blood cholesterol increased	血胆固醇升高	2
10022891	Investigations	各类检查	10040768	Skeletal and cardiac muscle analyses	骨和心肌分析检验	10014938	Enzyme investigations NEC	酶检查（不另分类）	10005470	Blood creatine phosphokinase increased	血肌酸磷酸激酶升高	2
10022891	Investigations	各类检查	10038454	Renal function analyses	各种肾功能分析	10038362	Renal and urinary tract investigations and urinalyses	肾脏、泌尿道检查及尿液分析	10005481	Blood creatinine abnormal	血肌酐异常	2
10022891	Investigations	各类检查	10027637	Mineral and electrolyte analyses	各种矿物质和电解质分析	10047843	Water, electrolyte and mineral investigations	水、电解质及矿物质的各种检查	10005654	Blood magnesium decreased	血镁降低	2
10022891	Investigations	各类检查	10027637	Mineral and electrolyte analyses	各种矿物质和电解质分析	10047843	Water, electrolyte and mineral investigations	水、电解质及矿物质的各种检查	10005725	Blood potassium increased	血钾升高	2
10022891	Investigations	各类检查	10047110	Vascular tests NEC (incl blood pressure)	各种血管检查（不另分类）（包括血压）	10007512	Cardiac and vascular investigations (excl enzyme tests)	心血管检查（不包括酶检测）	10005728	Blood pressure abnormal	血压异常	2
10022891	Investigations	各类检查	10047110	Vascular tests NEC (incl blood pressure)	各种血管检查（不另分类）（包括血压）	10007512	Cardiac and vascular investigations (excl enzyme tests)	心血管检查（不包括酶检测）	10005739	Blood pressure diastolic increased	舒张压升高	2
10022891	Investigations	各类检查	10022892	Investigations NEC	各种检查（不另分类）	10022893	Investigations, imaging and histopathology procedures NEC	检查、成像、及病理组织检验操作（不另分类）	10061016	Blood test abnormal	血液检查异常	2
10022891	Investigations	各类检查	10035089	Pituitary analyses anterior	垂体前叶分析	10014706	Endocrine investigations (incl sex hormones)	内分泌系统检查（包括性激素）	10005830	Blood thyroid stimulating hormone abnormal	血促甲状腺激素异常	2
10022891	Investigations	各类检查	10035089	Pituitary analyses anterior	垂体前叶分析	10014706	Endocrine investigations (incl sex hormones)	内分泌系统检查（包括性激素）	10005832	Blood thyroid stimulating hormone decreased	血促甲状腺激素降低	2
10022891	Investigations	各类检查	10053104	ECG investigations	各种心电图检查	10007512	Cardiac and vascular investigations (excl enzyme tests)	心血管检查（不包括酶检测）	10061116	Electrocardiogram change	心电图改变	2
10022891	Investigations	各类检查	10053104	ECG investigations	各种心电图检查	10007512	Cardiac and vascular investigations (excl enzyme tests)	心血管检查（不包括酶检测）	10014391	Electrocardiogram st segment depression	心电图 ST 段压低	2
10022891	Investigations	各类检查	10053104	ECG investigations	各种心电图检查	10007512	Cardiac and vascular investigations (excl enzyme tests)	心血管检查（不包括酶检测）	10014392	Electrocardiogram st segment elevation	心电图 ST 段抬高	2
10022891	Investigations	各类检查	10005460	Blood counts NEC	血液计数（不另分类）	10018851	Haematology investigations (incl blood groups)	血液类检查（包括血型）	10017413	Full blood count decreased	全血细胞计数减少	2
10022891	Investigations	各类检查	10007217	Carbohydrate tolerance analyses (incl diabetes)	碳水化合物耐受性分析（包括糖尿病）	10027432	Metabolic, nutritional and blood gas investigations	代谢、营养和血气检查	10018484	Glycosylated haemoglobin increased	糖化血红蛋白升高	2
10022891	Investigations	各类检查	10047938	White blood cell analyses	各种白细胞分析	10018851	Haematology investigations (incl blood groups)	血液类检查（包括血型）	10018681	Granulocyte count decreased	粒细胞计数降低	2
10022891	Investigations	各类检查	10038148	Red blood cell analyses	各种红细胞分析	10018851	Haematology investigations (incl blood groups)	血液类检查（包括血型）	10018837	Haematocrit	红细胞压积	2
10022891	Investigations	各类检查	10053103	Heart rate and pulse investigations	心率和脉搏检查	10007512	Cardiac and vascular investigations (excl enzyme tests)	心血管检查（不包括酶检测）	10019301	Heart rate decreased	心率降低	2
10022891	Investigations	各类检查	10087057	Hepatobiliary function diagnostic procedures	肝胆功能诊断性操作	10019809	Hepatobiliary investigations	肝胆系统检查	10062685	Hepatic enzyme abnormal	肝酶异常	2
10022891	Investigations	各类检查	10024624	Lipoprotein and lipid tests NEC	脂蛋白和脂类测试（不另分类）	10024580	Lipid analyses	脂质分析类检验	10024592	Lipids increased	脂质升高	2
10022891	Investigations	各类检查	10047938	White blood cell analyses	各种白细胞分析	10018851	Haematology investigations (incl blood groups)	血液类检查（包括血型）	10025252	Lymphocyte count abnormal	淋巴细胞计数异常	2
10022891	Investigations	各类检查	10047938	White blood cell analyses	各种白细胞分析	10018851	Haematology investigations (incl blood groups)	血液类检查（包括血型）	10027880	Monocyte count increased	单核细胞计数升高	2
10022891	Investigations	各类检查	10007566	Cardiac function diagnostic procedures	心功能诊断程序	10007512	Cardiac and vascular investigations (excl enzyme tests)	心血管检查（不包括酶检测）	10028212	Multiple gated acquisition scan abnormal	多门控采集扫描异常	2
10022891	Investigations	各类检查	10028394	Musculoskeletal and soft tissue tests NEC	肌肉骨骼和软组织检验（不另分类）	10028387	Musculoskeletal and soft tissue investigations (excl enzyme tests)	各种肌肉骨骼和软组织检查（不包括酶检测）	10028625	Myoglobin blood increased	血肌红蛋白升高	2
10022891	Investigations	各类检查	10047938	White blood cell analyses	各种白细胞分析	10018851	Haematology investigations (incl blood groups)	血液类检查（包括血型）	10052223	Neutrophil percentage decreased	中性粒细胞百分比降低	2
10022891	Investigations	各类检查	10053103	Heart rate and pulse investigations	心率和脉搏检查	10007512	Cardiac and vascular investigations (excl enzyme tests)	心血管检查（不包括酶检测）	10037466	Pulse abnormal	脉搏异常	2
10022891	Investigations	各类检查	10053103	Heart rate and pulse investigations	心率和脉搏检查	10007512	Cardiac and vascular investigations (excl enzyme tests)	心血管检查（不包括酶检测）	10037480	Pulse pressure decreased	脉压降低	2
10022891	Investigations	各类检查	10018846	Haematological analyses NEC	各种血液学分析（不另分类）	10018851	Haematology investigations (incl blood groups)	血液类检查（包括血型）	10049187	Red blood cell sedimentation rate increased	红细胞沉降率升高	2
10022891	Investigations	各类检查	10071941	Physical examination procedures and organ system status	体检步骤和器官系统状态	10071940	Physical examination and organ system status topics	体检和器官系统状态主题	10038710	Respiratory rate decreased	呼吸率降低	2
10022891	Investigations	各类检查	10027637	Mineral and electrolyte analyses	各种矿物质和电解质分析	10047843	Water, electrolyte and mineral investigations	水、电解质及矿物质的各种检查	10040250	Serum ferritin increased	血清铁蛋白升高	2
10022891	Investigations	各类检查	10040768	Skeletal and cardiac muscle analyses	骨和心肌分析检验	10014938	Enzyme investigations NEC	酶检查（不另分类）	10058268	Troponin i increased	肌钙蛋白 I 升高	2
10022891	Investigations	各类检查	10046512	Urinalysis NEC	各种尿分析（不另分类）	10038362	Renal and urinary tract investigations and urinalyses	肾脏、泌尿道检查及尿液分析	10047967	White blood cells urine positive	尿白细胞阳性	2
10022891	Investigations	各类检查	10009728	Coagulation and bleeding analyses	凝血和出血分析	10018851	Haematology investigations (incl blood groups)	血液类检查（包括血型）	10000636	Activated partial thromboplastin time prolonged	活化部分凝血活酶时间延长	1
10022891	Investigations	各类检查	10087057	Hepatobiliary function diagnostic procedures	肝胆功能诊断性操作	10019809	Hepatobiliary investigations	肝胆系统检查	10001546	Alanine aminotransferase	丙氨酸氨基转移酶	1
10022891	Investigations	各类检查	10087057	Hepatobiliary function diagnostic procedures	肝胆功能诊断性操作	10019809	Hepatobiliary investigations	肝胆系统检查	10001547	Alanine aminotransferase abnormal	丙氨酸氨基转移酶异常	1
10022891	Investigations	各类检查	10053100	Foetal and neonatal diagnostic procedures	胎儿和新生儿诊断性检查	10053098	Foetal and neonatal investigations	胎儿及新生儿类检查	10063356	Amniotic fluid volume decreased	羊水体积减少	1
10022891	Investigations	各类检查	10053100	Foetal and neonatal diagnostic procedures	胎儿和新生儿诊断性检查	10053098	Foetal and neonatal investigations	胎儿及新生儿类检查	10063357	Amniotic fluid volume increased	羊水体积增加	1
10022891	Investigations	各类检查	10087057	Hepatobiliary function diagnostic procedures	肝胆功能诊断性操作	10019809	Hepatobiliary investigations	肝胆系统检查	10003476	Aspartate aminotransferase	天门冬氨酸氨基转移酶	1
10022891	Investigations	各类检查	10087057	Hepatobiliary function diagnostic procedures	肝胆功能诊断性操作	10019809	Hepatobiliary investigations	肝胆系统检查	10003477	Aspartate aminotransferase abnormal	天门冬氨酸氨基转移酶异常	1
10022891	Investigations	各类检查	10027434	Metabolism tests NEC	代谢检查（不另分类）	10027432	Metabolic, nutritional and blood gas investigations	代谢、营养和血气检查	10053412	Atrial natriuretic peptide increased	心房利尿钠肽升高	1
10022891	Investigations	各类检查	10004000	Bacteria identification and serology (excl mycobacteria)	细菌鉴定和血清学（不包括分支杆菌）	10027529	Microbiology and serology investigations	微生物和血清检查	10068074	Bacterial test	细菌学检验	1
10022891	Investigations	各类检查	10047938	White blood cell analyses	各种白细胞分析	10018851	Haematology investigations (incl blood groups)	血液类检查（包括血型）	10057950	Band neutrophil count decreased	带状中性粒细胞计数降低	1
10022891	Investigations	各类检查	10047938	White blood cell analyses	各种白细胞分析	10018851	Haematology investigations (incl blood groups)	血液类检查（包括血型）	10050759	Band neutrophil count increased	带状中性粒细胞计数升高	1
10022891	Investigations	各类检查	10018846	Haematological analyses NEC	各种血液学分析（不另分类）	10018851	Haematology investigations (incl blood groups)	血液类检查（包括血型）	10062274	Blast cell count increased	原始血细胞计数增加	1
10022891	Investigations	各类检查	10036998	Protein analyses NEC	蛋白分析（不另分类）	10037000	Protein and chemistry analyses NEC	蛋白分析及化检（不另分类）	10005288	Blood albumin increased	血白蛋白升高	1
10022891	Investigations	各类检查	10043891	Tissue enzyme analyses NEC	组织酶分析（不另分类）	10014938	Enzyme investigations NEC	酶检查（不另分类）	10005298	Blood alkaline phosphatase	血碱性磷酸酶	1
10022891	Investigations	各类检查	10087057	Hepatobiliary function diagnostic procedures	肝胆功能诊断性操作	10019809	Hepatobiliary investigations	肝胆系统检查	10005370	Blood bilirubin unconjugated increased	血非结合胆红素升高	1
10022891	Investigations	各类检查	10027637	Mineral and electrolyte analyses	各种矿物质和电解质分析	10047843	Water, electrolyte and mineral investigations	水、电解质及矿物质的各种检查	10005420	Blood chloride increased	血氯化物升高	1
10022891	Investigations	各类检查	10035089	Pituitary analyses anterior	垂体前叶分析	10014706	Endocrine investigations (incl sex hormones)	内分泌系统检查（包括性激素）	10005452	Blood corticotrophin decreased	血促皮质激素减少	1
10022891	Investigations	各类检查	10035089	Pituitary analyses anterior	垂体前叶分析	10014706	Endocrine investigations (incl sex hormones)	内分泌系统检查（包括性激素）	10005453	Blood corticotrophin increased	血促皮质激素升高	1
10022891	Investigations	各类检查	10038454	Renal function analyses	各种肾功能分析	10038362	Renal and urinary tract investigations and urinalyses	肾脏、泌尿道检查及尿液分析	10005464	Blood creatine increased	血肌酸升高	1
10022891	Investigations	各类检查	10047834	Water and electrolyte analyses NEC	水和电解质的各项分析（不另分类）	10047843	Water, electrolyte and mineral investigations	水、电解质及矿物质的各种检查	10061014	Blood electrolytes abnormal	血电解质异常	1
10022891	Investigations	各类检查	10005536	Blood gas and acid base analyses	血气和酸碱分析	10027432	Metabolic, nutritional and blood gas investigations	代谢、营养和血气检查	10005539	Blood gases abnormal	血气异常	1
10022891	Investigations	各类检查	10007217	Carbohydrate tolerance analyses (incl diabetes)	碳水化合物耐受性分析（包括糖尿病）	10027432	Metabolic, nutritional and blood gas investigations	代谢、营养和血气检查	10005553	Blood glucose	血葡萄糖	1
10022891	Investigations	各类检查	10043891	Tissue enzyme analyses NEC	组织酶分析（不另分类）	10014938	Enzyme investigations NEC	酶检查（不另分类）	10005626	Blood lactate dehydrogenase	血乳酸脱氢酶	1
10022891	Investigations	各类检查	10027637	Mineral and electrolyte analyses	各种矿物质和电解质分析	10047843	Water, electrolyte and mineral investigations	水、电解质及矿物质的各种检查	10005651	Blood magnesium	血镁	1
10022891	Investigations	各类检查	10027637	Mineral and electrolyte analyses	各种矿物质和电解质分析	10047843	Water, electrolyte and mineral investigations	水、电解质及矿物质的各种检查	10049471	Blood phosphorus decreased	血磷降低	1
10022891	Investigations	各类检查	10027637	Mineral and electrolyte analyses	各种矿物质和电解质分析	10047843	Water, electrolyte and mineral investigations	水、电解质及矿物质的各种检查	10050196	Blood phosphorus increased	血磷升高	1
10022891	Investigations	各类检查	10027637	Mineral and electrolyte analyses	各种矿物质和电解质分析	10047843	Water, electrolyte and mineral investigations	水、电解质及矿物质的各种检查	10005721	Blood potassium	血钾	1
10022891	Investigations	各类检查	10047110	Vascular tests NEC (incl blood pressure)	各种血管检查（不另分类）（包括血压）	10007512	Cardiac and vascular investigations (excl enzyme tests)	心血管检查（不包括酶检测）	10005737	Blood pressure diastolic decreased	舒张压降低	1
10022891	Investigations	各类检查	10047110	Vascular tests NEC (incl blood pressure)	各种血管检查（不另分类）（包括血压）	10007512	Cardiac and vascular investigations (excl enzyme tests)	心血管检查（不包括酶检测）	10005748	Blood pressure immeasurable	血压不可测	1
10022891	Investigations	各类检查	10047110	Vascular tests NEC (incl blood pressure)	各种血管检查（不另分类）（包括血压）	10007512	Cardiac and vascular investigations (excl enzyme tests)	心血管检查（不包括酶检测）	10076581	Blood pressure measurement	血压测量	1
10022891	Investigations	各类检查	10047110	Vascular tests NEC (incl blood pressure)	各种血管检查（不另分类）（包括血压）	10007512	Cardiac and vascular investigations (excl enzyme tests)	心血管检查（不包括酶检测）	10005758	Blood pressure systolic decreased	收缩压降低	1
10022891	Investigations	各类检查	10027637	Mineral and electrolyte analyses	各种矿物质和电解质分析	10047843	Water, electrolyte and mineral investigations	水、电解质及矿物质的各种检查	10005799	Blood sodium	血钠	1
10022891	Investigations	各类检查	10027637	Mineral and electrolyte analyses	各种矿物质和电解质分析	10047843	Water, electrolyte and mineral investigations	水、电解质及矿物质的各种检查	10005803	Blood sodium increased	血钠升高	1
10022891	Investigations	各类检查	10044657	Triglyceride analyses	甘油三酯分析	10024580	Lipid analyses	脂质分析类检验	10005839	Blood triglycerides increased	血甘油三酯升高	1
10022891	Investigations	各类检查	10038454	Renal function analyses	各种肾功能分析	10038362	Renal and urinary tract investigations and urinalyses	肾脏、泌尿道检查及尿液分析	10005845	Blood urea	血尿素	1
10022891	Investigations	各类检查	10038454	Renal function analyses	各种肾功能分析	10038362	Renal and urinary tract investigations and urinalyses	肾脏、泌尿道检查及尿液分析	10005846	Blood urea abnormal	血尿素异常	1
10022891	Investigations	各类检查	10027434	Metabolism tests NEC	代谢检查（不另分类）	10027432	Metabolic, nutritional and blood gas investigations	代谢、营养和血气检查	10005861	Blood uric acid increased	血尿酸升高	1
10022891	Investigations	各类检查	10046512	Urinalysis NEC	各种尿分析（不另分类）	10038362	Renal and urinary tract investigations and urinalyses	肾脏、泌尿道检查及尿液分析	10005863	Blood urine	尿血检验	1
10022891	Investigations	各类检查	10046512	Urinalysis NEC	各种尿分析（不另分类）	10038362	Renal and urinary tract investigations and urinalyses	肾脏、泌尿道检查及尿液分析	10018870	Blood urine present	尿中带血	1
10022891	Investigations	各类检查	10071941	Physical examination procedures and organ system status	体检步骤和器官系统状态	10071940	Physical examination and organ system status topics	体检和器官系统状态主题	10075265	Body temperature abnormal	体温异常	1
10022891	Investigations	各类检查	10027434	Metabolism tests NEC	代谢检查（不另分类）	10027432	Metabolic, nutritional and blood gas investigations	代谢、营养和血气检查	10053405	Brain natriuretic peptide increased	脑利尿钠肽升高	1
10022891	Investigations	各类检查	10009728	Coagulation and bleeding analyses	凝血和出血分析	10018851	Haematology investigations (incl blood groups)	血液类检查（包括血型）	10007194	Capillary fragility increased	毛细血管脆性升高	1
10022891	Investigations	各类检查	10005536	Blood gas and acid base analyses	血气和酸碱分析	10027432	Metabolic, nutritional and blood gas investigations	代谢、营养和血气检查	10007223	Carbon dioxide decreased	二氧化碳减少	1
10022891	Investigations	各类检查	10072981	Cell marker analyses	细胞标记物分析	10087058	Cytogenetic investigations and genetic analyses	细胞遗传学检查和遗传学分析	10007266	Carcinoembryonic antigen increased	癌胚抗原升高	1
10022891	Investigations	各类检查	10007566	Cardiac function diagnostic procedures	心功能诊断程序	10007512	Cardiac and vascular investigations (excl enzyme tests)	心血管检查（不包括酶检测）	10058479	Cardiac function test abnormal	心功能检查异常	1
10022891	Investigations	各类检查	10007566	Cardiac function diagnostic procedures	心功能诊断程序	10007512	Cardiac and vascular investigations (excl enzyme tests)	心血管检查（不包括酶检测）	10007595	Cardiac output decreased	心搏出量降低	1
10022891	Investigations	各类检查	10007566	Cardiac function diagnostic procedures	心功能诊断程序	10007512	Cardiac and vascular investigations (excl enzyme tests)	心血管检查（不包括酶检测）	10007651	Cardiovascular function test abnormal	心血管功能试验异常	1
10022891	Investigations	各类检查	10006476	Respiratory tract and thoracic imaging procedures	呼吸道和胸部各项影像学检查	10038668	Respiratory and pulmonary investigations (excl blood gases)	呼吸系统及肺部检查类（不包括血气）	10008499	Chest x-ray abnormal	胸部 X 线检查异常	1
10022891	Investigations	各类检查	10004000	Bacteria identification and serology (excl mycobacteria)	细菌鉴定和血清学（不包括分支杆菌）	10027529	Microbiology and serology investigations	微生物和血清检查	10070027	Clostridium test positive	梭菌检测阳性	1
10022891	Investigations	各类检查	10009728	Coagulation and bleeding analyses	凝血和出血分析	10018851	Haematology investigations (incl blood groups)	血液类检查（包括血型）	10009799	Coagulation time prolonged	凝血时间延长	1
10022891	Investigations	各类检查	10001339	Adrenal cortex tests	各种肾上腺皮质试验	10014706	Endocrine investigations (incl sex hormones)	内分泌系统检查（包括性激素）	10011198	Cortisol decreased	皮质醇降低	1
10022891	Investigations	各类检查	10036998	Protein analyses NEC	蛋白分析（不另分类）	10037000	Protein and chemistry analyses NEC	蛋白分析及化检（不另分类）	10006824	C-reactive protein	C 反应蛋白	1
10022891	Investigations	各类检查	10036998	Protein analyses NEC	蛋白分析（不另分类）	10037000	Protein and chemistry analyses NEC	蛋白分析及化检（不另分类）	10068559	C-reactive protein abnormal	C 反应蛋白异常	1
10022891	Investigations	各类检查	10008183	Cerebrospinal fluid tests (excl microbiology)	脑脊液检验（不包括微生物）	10029295	Neurological, special senses and psychiatric investigations	神经、特殊感觉和精神病检查	10059703	Csf test abnormal	脑脊液检查异常	1
10022891	Investigations	各类检查	10008183	Cerebrospinal fluid tests (excl microbiology)	脑脊液检验（不包括微生物）	10029295	Neurological, special senses and psychiatric investigations	神经、特殊感觉和精神病检查	10069903	Csf volume increased	脑脊液体积增加	1
10022891	Investigations	各类检查	10027530	Microbiology and serology tests NEC	微生物学和血清学检验（不另分类）	10027529	Microbiology and serology investigations	微生物和血清检查	10011631	Culture stool positive	粪便培养阳性	1
10022891	Investigations	各类检查	10027530	Microbiology and serology tests NEC	微生物学和血清学检验（不另分类）	10027529	Microbiology and serology investigations	微生物和血清检查	10011640	Culture urine positive	尿培养阳性	1
10022891	Investigations	各类检查	10047938	White blood cell analyses	各种白细胞分析	10018851	Haematology investigations (incl blood groups)	血液类检查（包括血型）	10012785	Differential white blood cell count abnormal	白细胞分类计数异常	1
10022891	Investigations	各类检查	10043411	Therapeutic drug monitoring analyses	各种治疗药物监测分析	10044260	Toxicology and therapeutic drug monitoring	毒理学及治疗药物监测	10061133	Drug level below therapeutic	药物水平低于治疗量	1
10022891	Investigations	各类检查	10043411	Therapeutic drug monitoring analyses	各种治疗药物监测分析	10044260	Toxicology and therapeutic drug monitoring	毒理学及治疗药物监测	10013722	Drug level increased	药物水平升高	1
10022891	Investigations	各类检查	10053104	ECG investigations	各种心电图检查	10007512	Cardiac and vascular investigations (excl enzyme tests)	心血管检查（不包括酶检测）	10051177	Electrocardiogram q wave abnormal	心电图 Q 波异常	1
10022891	Investigations	各类检查	10053104	ECG investigations	各种心电图检查	10007512	Cardiac and vascular investigations (excl enzyme tests)	心血管检查（不包括酶检测）	10014375	Electrocardiogram q waves	心电图 Q 波	1
10022891	Investigations	各类检查	10053104	ECG investigations	各种心电图检查	10007512	Cardiac and vascular investigations (excl enzyme tests)	心血管检查（不包括酶检测）	10052464	Electrocardiogram repolarisation abnormality	心电图复极异常	1
10022891	Investigations	各类检查	10053104	ECG investigations	各种心电图检查	10007512	Cardiac and vascular investigations (excl enzyme tests)	心血管检查（不包括酶检测）	10050380	Electrocardiogram t wave abnormal	心电图 T 波异常	1
10022891	Investigations	各类检查	10053104	ECG investigations	各种心电图检查	10007512	Cardiac and vascular investigations (excl enzyme tests)	心血管检查（不包括酶检测）	10014395	Electrocardiogram t wave inversion	心电图 T 波倒置	1
10022891	Investigations	各类检查	10029285	Neurologic diagnostic procedures	神经系统诊断性检查	10029295	Neurological, special senses and psychiatric investigations	神经、特殊感觉和精神病检查	10014408	Electroencephalogram abnormal	脑电图异常	1
10022891	Investigations	各类检查	10047938	White blood cell analyses	各种白细胞分析	10018851	Haematology investigations (incl blood groups)	血液类检查（包括血型）	10052221	Eosinophil percentage decreased	嗜酸粒细胞百分比降低	1
10022891	Investigations	各类检查	10053100	Foetal and neonatal diagnostic procedures	胎儿和新生儿诊断性检查	10053098	Foetal and neonatal investigations	胎儿及新生儿类检查	10051139	Foetal heart rate abnormal	胎儿心率异常	1
10022891	Investigations	各类检查	10005460	Blood counts NEC	血液计数（不另分类）	10018851	Haematology investigations (incl blood groups)	血液类检查（包括血型）	10017411	Full blood count	全血细胞计数	1
10022891	Investigations	各类检查	10005460	Blood counts NEC	血液计数（不另分类）	10018851	Haematology investigations (incl blood groups)	血液类检查（包括血型）	10017412	Full blood count abnormal	全血细胞计数异常	1
10022891	Investigations	各类检查	10087057	Hepatobiliary function diagnostic procedures	肝胆功能诊断性操作	10019809	Hepatobiliary investigations	肝胆系统检查	10017687	Gamma-glutamyltransferase	γ-谷氨酰转移酶	1
10022891	Investigations	各类检查	10071941	Physical examination procedures and organ system status	体检步骤和器官系统状态	10071940	Physical examination and organ system status topics	体检和器官系统状态主题	10058912	General physical condition	一般身体状况	1
10022891	Investigations	各类检查	10038454	Renal function analyses	各种肾功能分析	10038362	Renal and urinary tract investigations and urinalyses	肾脏、泌尿道检查及尿液分析	10018356	Glomerular filtration rate abnormal	肾小球滤过率异常	1
10022891	Investigations	各类检查	10046512	Urinalysis NEC	各种尿分析（不另分类）	10038362	Renal and urinary tract investigations and urinalyses	肾脏、泌尿道检查及尿液分析	10018436	Glucose urine	尿糖	1
10022891	Investigations	各类检查	10046512	Urinalysis NEC	各种尿分析（不另分类）	10038362	Renal and urinary tract investigations and urinalyses	肾脏、泌尿道检查及尿液分析	10018478	Glucose urine present	尿糖检出	1
10022891	Investigations	各类检查	10047938	White blood cell analyses	各种白细胞分析	10018851	Haematology investigations (incl blood groups)	血液类检查（包括血型）	10018678	Granulocyte count	粒细胞计数	1
10022891	Investigations	各类检查	10071941	Physical examination procedures and organ system status	体检步骤和器官系统状态	10071940	Physical examination and organ system status topics	体检和器官系统状态主题	10062556	Grip strength decreased	握力减弱	1
10022891	Investigations	各类检查	10038148	Red blood cell analyses	各种红细胞分析	10018851	Haematology investigations (incl blood groups)	血液类检查（包括血型）	10049221	Haematocrit abnormal	红细胞压积异常	1
10022891	Investigations	各类检查	10038148	Red blood cell analyses	各种红细胞分析	10018851	Haematology investigations (incl blood groups)	血液类检查（包括血型）	10018840	Haematocrit increased	红细胞压积升高	1
10022891	Investigations	各类检查	10047490	Virus identification and serology	病毒鉴定和血清学	10027529	Microbiology and serology investigations	微生物和血清检查	10070217	Hepatitis b virus test positive	乙型肝炎病毒检测阳性	1
10022891	Investigations	各类检查	10072981	Cell marker analyses	细胞标记物分析	10087058	Cytogenetic investigations and genetic analyses	细胞遗传学检查和遗传学分析	10077481	Human epidermal growth factor receptor negative	人类表皮生长因子受体阴性	1
10022891	Investigations	各类检查	10017963	Gastrointestinal and abdominal imaging procedures	胃肠道和腹部影像检查	10017971	Gastrointestinal investigations	胃肠类检查	10074218	Intestinal transit time increased	肠道通过时间增加	1
10022891	Investigations	各类检查	10047490	Virus identification and serology	病毒鉴定和血清学	10027529	Microbiology and serology investigations	微生物和血清检查	10078957	Jc virus csf test positive	脑脊液 JC 病毒检测阳性	1
10022891	Investigations	各类检查	10071941	Physical examination procedures and organ system status	体检步骤和器官系统状态	10071940	Physical examination and organ system status topics	体检和器官系统状态主题	10054754	Karnofsky scale worsened	柯氏量表评分降低	1
10022891	Investigations	各类检查	10047938	White blood cell analyses	各种白细胞分析	10018851	Haematology investigations (incl blood groups)	血液类检查（包括血型）	10052232	Lymphocyte percentage increased	淋巴细胞百分比升高	1
10022891	Investigations	各类检查	10021404	Imaging procedures NEC	影像学检查（不另分类）	10022893	Investigations, imaging and histopathology procedures NEC	检查、成像、及病理组织检验操作（不另分类）	10078224	Magnetic resonance imaging abnormal	磁共振成像异常	1
10022891	Investigations	各类检查	10007950	Central nervous system imaging procedures	中枢神经系统影像学检查	10029295	Neurological, special senses and psychiatric investigations	神经、特殊感觉和精神病检查	10085256	Magnetic resonance imaging head abnormal	头部磁共振成像异常	1
10022891	Investigations	各类检查	10038148	Red blood cell analyses	各种红细胞分析	10018851	Haematology investigations (incl blood groups)	血液类检查（包括血型）	10026991	Mean cell haemoglobin concentration decreased	平均细胞血红蛋白浓度降低	1
10022891	Investigations	各类检查	10038148	Red blood cell analyses	各种红细胞分析	10018851	Haematology investigations (incl blood groups)	血液类检查（包括血型）	10026995	Mean cell haemoglobin decreased	平均细胞血红蛋白降低	1
10022891	Investigations	各类检查	10038148	Red blood cell analyses	各种红细胞分析	10018851	Haematology investigations (incl blood groups)	血液类检查（包括血型）	10026996	Mean cell haemoglobin increased	平均细胞血红蛋白升高	1
10022891	Investigations	各类检查	10038148	Red blood cell analyses	各种红细胞分析	10018851	Haematology investigations (incl blood groups)	血液类检查（包括血型）	10027000	Mean cell volume abnormal	平均细胞体积异常	1
10022891	Investigations	各类检查	10038148	Red blood cell analyses	各种红细胞分析	10018851	Haematology investigations (incl blood groups)	血液类检查（包括血型）	10027004	Mean cell volume increased	平均细胞体积增大	1
10022891	Investigations	各类检查	10047938	White blood cell analyses	各种白细胞分析	10018851	Haematology investigations (incl blood groups)	血液类检查（包括血型）	10027878	Monocyte count decreased	单核细胞计数降低	1
10022891	Investigations	各类检查	10047938	White blood cell analyses	各种白细胞分析	10018851	Haematology investigations (incl blood groups)	血液类检查（包括血型）	10029363	Neutrophil count	中性粒细胞计数	1
10022891	Investigations	各类检查	10005536	Blood gas and acid base analyses	血气和酸碱分析	10027432	Metabolic, nutritional and blood gas investigations	代谢、营养和血气检查	10034181	Pco2 decreased	PCO2 降低	1
10022891	Investigations	各类检查	10071941	Physical examination procedures and organ system status	体检步骤和器官系统状态	10071940	Physical examination and organ system status topics	体检和器官系统状态主题	10051721	Percussion test abnormal	叩诊异常	1
10022891	Investigations	各类检查	10005536	Blood gas and acid base analyses	血气和酸碱分析	10027432	Metabolic, nutritional and blood gas investigations	代谢、营养和血气检查	10035768	Po2 decreased	PO2 降低	1
10022891	Investigations	各类检查	10036998	Protein analyses NEC	蛋白分析（不另分类）	10037000	Protein and chemistry analyses NEC	蛋白分析及化检（不另分类）	10037014	Protein total decreased	总蛋白降低	1
10022891	Investigations	各类检查	10009728	Coagulation and bleeding analyses	凝血和出血分析	10018851	Haematology investigations (incl blood groups)	血液类检查（包括血型）	10037050	Prothrombin level decreased	凝血酶原水平降低	1
10022891	Investigations	各类检查	10047110	Vascular tests NEC (incl blood pressure)	各种血管检查（不另分类）（包括血压）	10007512	Cardiac and vascular investigations (excl enzyme tests)	心血管检查（不包括酶检测）	10037324	Pulmonary arterial pressure increased	肺动脉压升高	1
10022891	Investigations	各类检查	10038148	Red blood cell analyses	各种红细胞分析	10018851	Haematology investigations (incl blood groups)	血液类检查（包括血型）	10038150	Red blood cell count	红细胞计数	1
10022891	Investigations	各类检查	10038454	Renal function analyses	各种肾功能分析	10038362	Renal and urinary tract investigations and urinalyses	肾脏、泌尿道检查及尿液分析	10061480	Renal function test abnormal	肾脏功能检查异常	1
10022891	Investigations	各类检查	10038148	Red blood cell analyses	各种红细胞分析	10018851	Haematology investigations (incl blood groups)	血液类检查（包括血型）	10038788	Reticulocyte count abnormal	网织红细胞计数异常	1
10022891	Investigations	各类检查	10047490	Virus identification and serology	病毒鉴定和血清学	10027529	Microbiology and serology investigations	微生物和血清检查	10084271	Sars-cov-2 test positive	SARS-CoV-2 检测阳性	1
10022891	Investigations	各类检查	10017963	Gastrointestinal and abdominal imaging procedures	胃肠道和腹部影像检查	10017971	Gastrointestinal investigations	胃肠类检查	10061502	Scan abdomen abnormal	腹部扫描异常	1
10022891	Investigations	各类检查	10006472	Respiratory tract and thoracic histopathology procedures	呼吸道和胸部各项病理组织学检查	10038668	Respiratory and pulmonary investigations (excl blood gases)	呼吸系统及肺部检查类（不包括血气）	10060991	Sputum abnormal	痰液异常	1
10022891	Investigations	各类检查	10007566	Cardiac function diagnostic procedures	心功能诊断程序	10007512	Cardiac and vascular investigations (excl enzyme tests)	心血管检查（不包括酶检测）	10042246	Stroke volume decreased	每搏量降低	1
10022891	Investigations	各类检查	10043692	Thyroid analyses	各种甲状腺分析	10014706	Endocrine investigations (incl sex hormones)	内分泌系统检查（包括性激素）	10043730	Thyroid function test abnormal	甲状腺功能检查异常	1
10022891	Investigations	各类检查	10043692	Thyroid analyses	各种甲状腺分析	10014706	Endocrine investigations (incl sex hormones)	内分泌系统检查（包括性激素）	10055162	Thyroxine free decreased	游离甲状腺素降低	1
10022891	Investigations	各类检查	10043692	Thyroid analyses	各种甲状腺分析	10014706	Endocrine investigations (incl sex hormones)	内分泌系统检查（包括性激素）	10055159	Thyroxine free normal	游离甲状腺素正常	1
10022891	Investigations	各类检查	10043692	Thyroid analyses	各种甲状腺分析	10014706	Endocrine investigations (incl sex hormones)	内分泌系统检查（包括性激素）	10044592	Tri-iodothyronine abnormal	三碘化甲腺氨酸异常	1
10022891	Investigations	各类检查	10043692	Thyroid analyses	各种甲状腺分析	10014706	Endocrine investigations (incl sex hormones)	内分泌系统检查（包括性激素）	10053791	Tri-iodothyronine free decreased	游离三碘甲状腺原氨酸降低	1
10022891	Investigations	各类检查	10040768	Skeletal and cardiac muscle analyses	骨和心肌分析检验	10014938	Enzyme investigations NEC	酶检查（不另分类）	10050397	Troponin i	肌钙蛋白 I	1
10022891	Investigations	各类检查	10065878	Faecal analyses NEC	各种大便分析（不另分类）	10017971	Gastrointestinal investigations	胃肠类检查	10047963	White blood cells stool positive	白细胞便阳性	1
10022891	Investigations	各类检查	10046512	Urinalysis NEC	各种尿分析（不另分类）	10038362	Renal and urinary tract investigations and urinalyses	肾脏、泌尿道检查及尿液分析	10050663	White blood cells urine	尿白细胞	1
10022891	Investigations	各类检查	10029285	Neurologic diagnostic procedures	神经系统诊断性检查	10029295	Neurological, special senses and psychiatric investigations	神经、特殊感觉和精神病检查	10047549	Visual evoked potentials abnormal	视觉诱发电位异常	1
10027433	Metabolism and nutrition disorders	代谢及营养类疾病	10003022	Appetite disorders	各种食欲障碍	10003018	Appetite and general nutritional disorders	食欲及一般性营养障碍	10061428	Decreased appetite	食欲减退	573
10027433	Metabolism and nutrition disorders	代谢及营养类疾病	10044084	Total fluid volume decreased	总液体体积减少	10014412	Electrolyte and fluid balance conditions	电解质及液体平衡状况	10012174	Dehydration	脱水	125
10027433	Metabolism and nutrition disorders	代谢及营养类疾病	10036451	Potassium imbalance	钾平衡失调	10014412	Electrolyte and fluid balance conditions	电解质及液体平衡状况	10021015	Hypokalaemia	低钾血症	76
10027433	Metabolism and nutrition disorders	代谢及营养类疾病	10041273	Sodium imbalance	钠平衡失调	10014412	Electrolyte and fluid balance conditions	电解质及液体平衡状况	10021036	Hyponatraemia	低钠血症	61
10027433	Metabolism and nutrition disorders	代谢及营养类疾病	10003022	Appetite disorders	各种食欲障碍	10003018	Appetite and general nutritional disorders	食欲及一般性营养障碍	10060961	Appetite disorder	食欲障碍	47
10027433	Metabolism and nutrition disorders	代谢及营养类疾病	10020638	Hyperglycaemic conditions NEC	各种高血糖状况（不另分类）	10018424	Glucose metabolism disorders (incl diabetes mellitus)	葡萄糖代谢疾病（包括糖尿病）	10020635	Hyperglycaemia	高血糖症	30
10027433	Metabolism and nutrition disorders	代谢及营养类疾病	10012602	Diabetes mellitus (incl subtypes)	各种糖尿病（包括亚型）	10018424	Glucose metabolism disorders (incl diabetes mellitus)	葡萄糖代谢疾病（包括糖尿病）	10012601	Diabetes mellitus	糖尿病	19
10027433	Metabolism and nutrition disorders	代谢及营养类疾病	10014419	Electrolyte imbalance NEC	电解质平衡失调（不另分类）	10014412	Electrolyte and fluid balance conditions	电解质及液体平衡状况	10014418	Electrolyte imbalance	电解质失衡	19
10027433	Metabolism and nutrition disorders	代谢及营养类疾病	10018067	General nutritional disorders NEC	一般性营养障碍（不另分类）	10003018	Appetite and general nutritional disorders	食欲及一般性营养障碍	10006895	Cachexia	恶液质	18
10027433	Metabolism and nutrition disorders	代谢及营养类疾病	10006975	Calcium metabolism disorders	各种钙代谢疾病	10013296	Bone, calcium, magnesium and phosphorus metabolism disorders	骨、钙、镁及磷代谢异常	10020947	Hypocalcaemia	低钙血症	18
10027433	Metabolism and nutrition disorders	代谢及营养类疾病	10003022	Appetite disorders	各种食欲障碍	10003018	Appetite and general nutritional disorders	食欲及一般性营养障碍	10063743	Hypophagia	摄食量减少	15
10027433	Metabolism and nutrition disorders	代谢及营养类疾病	10025439	Magnesium metabolism disorders	各种镁代谢性疾病	10013296	Bone, calcium, magnesium and phosphorus metabolism disorders	骨、钙、镁及磷代谢异常	10021027	Hypomagnesaemia	低镁血症	11
10027433	Metabolism and nutrition disorders	代谢及营养类疾病	10034941	Phosphorus metabolism disorders	各种磷代谢疾病	10013296	Bone, calcium, magnesium and phosphorus metabolism disorders	骨、钙、镁及磷代谢异常	10021058	Hypophosphataemia	低磷血症	9
10027433	Metabolism and nutrition disorders	代谢及营养类疾病	10022971	Iron deficiencies	各种铁缺乏	10022958	Iron and trace metal metabolism disorders	铁及微量金属代谢异常	10022970	Iron deficiency	铁缺乏症	9
10027433	Metabolism and nutrition disorders	代谢及营养类疾病	10014419	Electrolyte imbalance NEC	电解质平衡失调（不另分类）	10014412	Electrolyte and fluid balance conditions	电解质及液体平衡状况	10045170	Tumour lysis syndrome	肿瘤溶解综合征	9
10027433	Metabolism and nutrition disorders	代谢及营养类疾病	10036451	Potassium imbalance	钾平衡失调	10014412	Electrolyte and fluid balance conditions	电解质及液体平衡状况	10020646	Hyperkalaemia	高钾血症	8
10027433	Metabolism and nutrition disorders	代谢及营养类疾病	10037009	Protein metabolism disorders NEC	蛋白代谢异常（不另分类）	10037008	Protein and amino acid metabolism disorders NEC	蛋白质及氨基酸代谢异常（不另分类）	10021083	Hypoproteinaemia	低蛋白血症	7
10027433	Metabolism and nutrition disorders	代谢及营养类疾病	10021001	Hypoglycaemic conditions NEC	各种低血糖状况（不另分类）	10018424	Glucose metabolism disorders (incl diabetes mellitus)	葡萄糖代谢疾病（包括糖尿病）	10020993	Hypoglycaemia	低血糖	6
10027433	Metabolism and nutrition disorders	代谢及营养类疾病	10044084	Total fluid volume decreased	总液体体积减少	10014412	Electrolyte and fluid balance conditions	电解质及液体平衡状况	10021137	Hypovolaemia	低血容量	6
10027433	Metabolism and nutrition disorders	代谢及营养类疾病	10027416	Metabolic acidoses (excl diabetic acidoses)	各种代谢性酸中毒（糖尿病酸中毒除外）	10000485	Acid-base disorders	酸碱平衡紊乱	10027417	Metabolic acidosis	代谢性酸中毒	6
10027433	Metabolism and nutrition disorders	代谢及营养类疾病	10006975	Calcium metabolism disorders	各种钙代谢疾病	10013296	Bone, calcium, magnesium and phosphorus metabolism disorders	骨、钙、镁及磷代谢异常	10020583	Hypercalcaemia	高钙血症	5
10027433	Metabolism and nutrition disorders	代谢及营养类疾病	10014486	Elevated triglycerides	甘油三酯升高	10013317	Lipid metabolism disorders	脂质代谢类异常	10020869	Hypertriglyceridaemia	高甘油三酯血症	4
10027433	Metabolism and nutrition disorders	代谢及营养类疾病	10070968	Disorders of purine metabolism	嘌呤代谢异常	10037546	Purine and pyrimidine metabolism disorders	嘌呤及嘧啶代谢异常	10020903	Hyperuricaemia	高尿酸血症	4
10027433	Metabolism and nutrition disorders	代谢及营养类疾病	10037009	Protein metabolism disorders NEC	蛋白代谢异常（不另分类）	10037008	Protein and amino acid metabolism disorders NEC	蛋白质及氨基酸代谢异常（不另分类）	10020942	Hypoalbuminaemia	低白蛋白血症	4
10027433	Metabolism and nutrition disorders	代谢及营养类疾病	10003022	Appetite disorders	各种食欲障碍	10003018	Appetite and general nutritional disorders	食欲及一般性营养障碍	10021654	Increased appetite	食欲增加	4
10027433	Metabolism and nutrition disorders	代谢及营养类疾病	10027739	Mixed acid-base disorders	混合型酸碱平衡失调	10000485	Acid-base disorders	酸碱平衡紊乱	10000486	Acidosis	酸中毒	3
10027433	Metabolism and nutrition disorders	代谢及营养类疾病	10018067	General nutritional disorders NEC	一般性营养障碍（不另分类）	10003018	Appetite and general nutritional disorders	食欲及一般性营养障碍	10016165	Failure to thrive	发育停滞	3
10027433	Metabolism and nutrition disorders	代谢及营养类疾病	10018067	General nutritional disorders NEC	一般性营养障碍（不另分类）	10003018	Appetite and general nutritional disorders	食欲及一般性营养障碍	10061148	Feeding disorder	喂养障碍	3
10027433	Metabolism and nutrition disorders	代谢及营养类疾病	10020638	Hyperglycaemic conditions NEC	各种高血糖状况（不另分类）	10018424	Glucose metabolism disorders (incl diabetes mellitus)	葡萄糖代谢疾病（包括糖尿病）	10018429	Glucose tolerance impaired	葡萄糖耐量受损	3
10027433	Metabolism and nutrition disorders	代谢及营养类疾病	10012656	Diabetic complications neurological	糖尿病神经系统并发症	10012653	Diabetic complications	各种糖尿病并发症	10063554	Hyperglycaemic hyperosmolar nonketotic syndrome	高血糖高渗非酮症综合征	3
10027433	Metabolism and nutrition disorders	代谢及营养类疾病	10027428	Metabolic disorders NEC	各种代谢异常（不另分类）	10000546	Metabolism disorders NEC	代谢类异常（不另分类）	10067725	Hyperlipasaemia	高脂肪酶血症	3
10027433	Metabolism and nutrition disorders	代谢及营养类疾病	10018067	General nutritional disorders NEC	一般性营养障碍（不另分类）	10003018	Appetite and general nutritional disorders	食欲及一般性营养障碍	10061273	Malnutrition	营养不良	3
10027433	Metabolism and nutrition disorders	代谢及营养类疾病	10027428	Metabolic disorders NEC	各种代谢异常（不另分类）	10000546	Metabolism disorders NEC	代谢类异常（不另分类）	10058097	Metabolic disorder	代谢紊乱	3
10027433	Metabolism and nutrition disorders	代谢及营养类疾病	10016801	Fluid intake increased	液体摄入增加	10014412	Electrolyte and fluid balance conditions	电解质及液体平衡状况	10036067	Polydipsia	烦渴	3
10027433	Metabolism and nutrition disorders	代谢及营养类疾病	10012602	Diabetes mellitus (incl subtypes)	各种糖尿病（包括亚型）	10018424	Glucose metabolism disorders (incl diabetes mellitus)	葡萄糖代谢疾病（包括糖尿病）	10081755	Steroid diabetes	类固醇糖尿病	3
10027433	Metabolism and nutrition disorders	代谢及营养类疾病	10006975	Calcium metabolism disorders	各种钙代谢疾病	10013296	Bone, calcium, magnesium and phosphorus metabolism disorders	骨、钙、镁及磷代谢异常	10043380	Tetany	手足搐搦	3
10027433	Metabolism and nutrition disorders	代谢及营养类疾病	10012602	Diabetes mellitus (incl subtypes)	各种糖尿病（包括亚型）	10018424	Glucose metabolism disorders (incl diabetes mellitus)	葡萄糖代谢疾病（包括糖尿病）	10012607	Diabetes mellitus inadequate control	糖尿病控制不佳	2
10027433	Metabolism and nutrition disorders	代谢及营养类疾病	10012655	Diabetic complications NEC	糖尿病并发症（不另分类）	10012653	Diabetic complications	各种糖尿病并发症	10012671	Diabetic ketoacidosis	糖尿病酮症酸中毒	2
10027433	Metabolism and nutrition disorders	代谢及营养类疾病	10044085	Total fluid volume increased	总液体体积增加	10014412	Electrolyte and fluid balance conditions	电解质及液体平衡状况	10016807	Fluid retention	液体潴留	2
10027433	Metabolism and nutrition disorders	代谢及营养类疾病	10070968	Disorders of purine metabolism	嘌呤代谢异常	10037546	Purine and pyrimidine metabolism disorders	嘌呤及嘧啶代谢异常	10018627	Gout	痛风	2
10027433	Metabolism and nutrition disorders	代谢及营养类疾病	10027428	Metabolic disorders NEC	各种代谢异常（不另分类）	10000546	Metabolism disorders NEC	代谢类异常（不另分类）	10062770	Hyperamylasaemia	高淀粉酶血症	2
10027433	Metabolism and nutrition disorders	代谢及营养类疾病	10021001	Hypoglycaemic conditions NEC	各种低血糖状况（不另分类）	10018424	Glucose metabolism disorders (incl diabetes mellitus)	葡萄糖代谢疾病（包括糖尿病）	10020994	Hypoglycaemia neonatal	新生儿低血糖	2
10027433	Metabolism and nutrition disorders	代谢及营养类疾病	10027422	Metabolic alkaloses	各种代谢性碱中毒	10000485	Acid-base disorders	酸碱平衡紊乱	10027423	Metabolic alkalosis	代谢性碱中毒	2
10027433	Metabolism and nutrition disorders	代谢及营养类疾病	10018067	General nutritional disorders NEC	一般性营养障碍（不另分类）	10003018	Appetite and general nutritional disorders	食欲及一般性营养障碍	10029883	Obesity	肥胖	2
10027433	Metabolism and nutrition disorders	代谢及营养类疾病	10027428	Metabolic disorders NEC	各种代谢异常（不另分类）	10000546	Metabolism disorders NEC	代谢类异常（不另分类）	10080562	Oxidative stress	氧化性应激	2
10027433	Metabolism and nutrition disorders	代谢及营养类疾病	10018067	General nutritional disorders NEC	一般性营养障碍（不另分类）	10003018	Appetite and general nutritional disorders	食欲及一般性营养障碍	10000159	Abnormal loss of weight	体重异常下降	1
10027433	Metabolism and nutrition disorders	代谢及营养类疾病	10057187	Cell metabolism disorders NEC	各种细胞代谢障碍（不另分类）	10000546	Metabolism disorders NEC	代谢类异常（不另分类）	10059512	Apoptosis	凋亡	1
10027433	Metabolism and nutrition disorders	代谢及营养类疾病	10057187	Cell metabolism disorders NEC	各种细胞代谢障碍（不另分类）	10000546	Metabolism disorders NEC	代谢类异常（不另分类）	10057248	Cell death	细胞死亡	1
10027433	Metabolism and nutrition disorders	代谢及营养类疾病	10014419	Electrolyte imbalance NEC	电解质平衡失调（不另分类）	10014412	Electrolyte and fluid balance conditions	电解质及液体平衡状况	10051283	Fluid imbalance	体液失调	1
10027433	Metabolism and nutrition disorders	代谢及营养类疾病	10052559	Fluid intake decreased	液体摄入减少	10014412	Electrolyte and fluid balance conditions	电解质及液体平衡状况	10056291	Fluid intake reduced	液体摄入下降	1
10027433	Metabolism and nutrition disorders	代谢及营养类疾病	10018067	General nutritional disorders NEC	一般性营养障碍（不另分类）	10003018	Appetite and general nutritional disorders	食欲及一般性营养障碍	10049238	Food aversion	食物厌恶	1
10027433	Metabolism and nutrition disorders	代谢及营养类疾病	10037009	Protein metabolism disorders NEC	蛋白代谢异常（不另分类）	10037008	Protein and amino acid metabolism disorders NEC	蛋白质及氨基酸代谢异常（不另分类）	10020575	Hyperammonaemia	高氨血症	1
10027433	Metabolism and nutrition disorders	代谢及营养类疾病	10014476	Elevated cholesterol	胆固醇升高	10013317	Lipid metabolism disorders	脂质代谢类异常	10020603	Hypercholesterolaemia	高胆固醇血症	1
10027433	Metabolism and nutrition disorders	代谢及营养类疾病	10027428	Metabolic disorders NEC	各种代谢异常（不另分类）	10000546	Metabolism disorders NEC	代谢类异常（不另分类）	10062747	Hypercreatininaemia	高肌酐血症	1
10027433	Metabolism and nutrition disorders	代谢及营养类疾病	10027416	Metabolic acidoses (excl diabetic acidoses)	各种代谢性酸中毒（糖尿病酸中毒除外）	10000485	Acid-base disorders	酸碱平衡紊乱	10020660	Hyperlactacidaemia	高乳酸血症	1
10027433	Metabolism and nutrition disorders	代谢及营养类疾病	10020666	Hyperlipidaemias NEC	各种高脂血症（不另分类）	10013317	Lipid metabolism disorders	脂质代谢类异常	10062060	Hyperlipidaemia	高脂血症	1
10027433	Metabolism and nutrition disorders	代谢及营养类疾病	10044085	Total fluid volume increased	总液体体积增加	10014412	Electrolyte and fluid balance conditions	电解质及液体平衡状况	10020919	Hypervolaemia	血容量过多	1
10027433	Metabolism and nutrition disorders	代谢及营养类疾病	10027416	Metabolic acidoses (excl diabetic acidoses)	各种代谢性酸中毒（糖尿病酸中毒除外）	10000485	Acid-base disorders	酸碱平衡紊乱	10023379	Ketoacidosis	酮症酸中毒	1
10027433	Metabolism and nutrition disorders	代谢及营养类疾病	10025439	Magnesium metabolism disorders	各种镁代谢性疾病	10013296	Bone, calcium, magnesium and phosphorus metabolism disorders	骨、钙、镁及磷代谢异常	10025433	Magnesium deficiency	镁缺乏	1
10027433	Metabolism and nutrition disorders	代谢及营养类疾病	10021001	Hypoglycaemic conditions NEC	各种低血糖状况（不另分类）	10018424	Glucose metabolism disorders (incl diabetes mellitus)	葡萄糖代谢疾病（包括糖尿病）	10040576	Shock hypoglycaemic	低血糖休克	1
10027433	Metabolism and nutrition disorders	代谢及营养类疾病	10018067	General nutritional disorders NEC	一般性营养障碍（不另分类）	10003018	Appetite and general nutritional disorders	食欲及一般性营养障碍	10041954	Starvation	饥饿	1
10027433	Metabolism and nutrition disorders	代谢及营养类疾病	10012602	Diabetes mellitus (incl subtypes)	各种糖尿病（包括亚型）	10018424	Glucose metabolism disorders (incl diabetes mellitus)	葡萄糖代谢疾病（包括糖尿病）	10067585	Type 2 diabetes mellitus	2 型糖尿病	1
10027433	Metabolism and nutrition disorders	代谢及营养类疾病	10018067	General nutritional disorders NEC	一般性营养障碍（不另分类）	10003018	Appetite and general nutritional disorders	食欲及一般性营养障碍	10049084	Weight loss poor	体重减轻不足	1
10027433	Metabolism and nutrition disorders	代谢及营养类疾病	10016250	Fat soluble vitamin deficiencies and disorders	脂溶性维生素缺乏和紊乱	10047635	Vitamin related disorders	维生素相关性疾病	10047626	Vitamin d deficiency	维生素 D 缺乏症	1
10028395	Musculoskeletal and connective tissue disorders	各种肌肉骨骼及结缔组织疾病	10023226	Joint related signs and symptoms	关节相关症状和体征	10023213	Joint disorders	关节类疾病	10003239	Arthralgia	关节痛	137
10028395	Musculoskeletal and connective tissue disorders	各种肌肉骨骼及结缔组织疾病	10068757	Musculoskeletal and connective tissue pain and discomfort	肌肉骨骼和结缔组织的各种疼痛与不适	10028393	Musculoskeletal and connective tissue disorders NEC	肌肉骨骼和结缔组织疾病（不另分类）	10033425	Pain in extremity	肢体疼痛	136
10028395	Musculoskeletal and connective tissue disorders	各种肌肉骨骼及结缔组织疾病	10028323	Muscle pains	肌肉疼痛	10028302	Muscle disorders	肌肉类疾病	10028411	Myalgia	肌痛	128
10028395	Musculoskeletal and connective tissue disorders	各种肌肉骨骼及结缔组织疾病	10068757	Musculoskeletal and connective tissue pain and discomfort	肌肉骨骼和结缔组织的各种疼痛与不适	10028393	Musculoskeletal and connective tissue disorders NEC	肌肉骨骼和结缔组织疾病（不另分类）	10003988	Back pain	背痛	83
10028395	Musculoskeletal and connective tissue disorders	各种肌肉骨骼及结缔组织疾病	10006006	Bone related signs and symptoms	骨相关症状和体征	10005959	Bone disorders (excl congenital and fractures)	骨骼类疾病（不包括先天性疾病及骨折）	10006002	Bone pain	骨痛	77
10028395	Musculoskeletal and connective tissue disorders	各种肌肉骨骼及结缔组织疾病	10062913	Muscle weakness conditions	各种肌无力	10028302	Muscle disorders	肌肉类疾病	10028372	Muscular weakness	肌无力	34
10028395	Musculoskeletal and connective tissue disorders	各种肌肉骨骼及结缔组织疾病	10028326	Muscle related signs and symptoms NEC	肌肉相关症状和体征（不另分类）	10028302	Muscle disorders	肌肉类疾病	10028334	Muscle spasms	肌痉挛	23
10028395	Musculoskeletal and connective tissue disorders	各种肌肉骨骼及结缔组织疾病	10068757	Musculoskeletal and connective tissue pain and discomfort	肌肉骨骼和结缔组织的各种疼痛与不适	10028393	Musculoskeletal and connective tissue disorders NEC	肌肉骨骼和结缔组织疾病（不另分类）	10028391	Musculoskeletal pain	骨骼肌肉疼痛	13
10028395	Musculoskeletal and connective tissue disorders	各种肌肉骨骼及结缔组织疾病	10027425	Metabolic bone disorders	代谢性骨疾病	10005959	Bone disorders (excl congenital and fractures)	骨骼类疾病（不包括先天性疾病及骨折）	10031282	Osteoporosis	骨质疏松症	9
10028395	Musculoskeletal and connective tissue disorders	各种肌肉骨骼及结缔组织疾病	10023226	Joint related signs and symptoms	关节相关症状和体征	10023213	Joint disorders	关节类疾病	10023232	Joint swelling	关节肿胀	8
10028395	Musculoskeletal and connective tissue disorders	各种肌肉骨骼及结缔组织疾病	10080711	Musculoskeletal and connective tissue conditions NEC	各种肌肉骨骼和结缔组织疾病（不另分类）	10028393	Musculoskeletal and connective tissue disorders NEC	肌肉骨骼和结缔组织疾病（不另分类）	10048334	Mobility decreased	活动度降低	8
10028395	Musculoskeletal and connective tissue disorders	各种肌肉骨骼及结缔组织疾病	10027658	Bone disorders NEC	各种骨病（不另分类）	10005959	Bone disorders (excl congenital and fractures)	骨骼类疾病（不包括先天性疾病及骨折）	10031264	Osteonecrosis	骨坏死	8
10028395	Musculoskeletal and connective tissue disorders	各种肌肉骨骼及结缔组织疾病	10074472	Connective tissue disorders NEC	各种结缔组织疾病（不另分类）	10010761	Connective tissue disorders (excl congenital)	结缔组织类疾病（不包括先天性）	10039710	Scleroderma	硬皮病	8
10028395	Musculoskeletal and connective tissue disorders	各种肌肉骨骼及结缔组织疾病	10041288	Soft tissue disorders NEC	各种软组织疾病（不另分类）	10028393	Musculoskeletal and connective tissue disorders NEC	肌肉骨骼和结缔组织疾病（不另分类）	10065769	Soft tissue necrosis	软组织坏死	8
10028395	Musculoskeletal and connective tissue disorders	各种肌肉骨骼及结缔组织疾病	10003284	Arthropathies NEC	各种关节病（不另分类）	10023213	Joint disorders	关节类疾病	10003285	Arthropathy	关节病	7
10028395	Musculoskeletal and connective tissue disorders	各种肌肉骨骼及结缔组织疾病	10023226	Joint related signs and symptoms	关节相关症状和体征	10023213	Joint disorders	关节类疾病	10023230	Joint stiffness	关节僵硬	7
10028395	Musculoskeletal and connective tissue disorders	各种肌肉骨骼及结缔组织疾病	10080711	Musculoskeletal and connective tissue conditions NEC	各种肌肉骨骼和结缔组织疾病（不另分类）	10028393	Musculoskeletal and connective tissue disorders NEC	肌肉骨骼和结缔组织疾病（不另分类）	10052904	Musculoskeletal stiffness	肌肉骨骼强直	7
10028395	Musculoskeletal and connective tissue disorders	各种肌肉骨骼及结缔组织疾病	10068757	Musculoskeletal and connective tissue pain and discomfort	肌肉骨骼和结缔组织的各种疼痛与不适	10028393	Musculoskeletal and connective tissue disorders NEC	肌肉骨骼和结缔组织疾病（不另分类）	10028836	Neck pain	颈痛	7
10028395	Musculoskeletal and connective tissue disorders	各种肌肉骨骼及结缔组织疾病	10027658	Bone disorders NEC	各种骨病（不另分类）	10005959	Bone disorders (excl congenital and fractures)	骨骼类疾病（不包括先天性疾病及骨折）	10064658	Osteonecrosis of jaw	颌骨骨坏死	7
10028395	Musculoskeletal and connective tissue disorders	各种肌肉骨骼及结缔组织疾病	10027425	Metabolic bone disorders	代谢性骨疾病	10005959	Bone disorders (excl congenital and fractures)	骨骼类疾病（不包括先天性疾病及骨折）	10049088	Osteopenia	骨质减少	7
10028395	Musculoskeletal and connective tissue disorders	各种肌肉骨骼及结缔组织疾病	10028640	Myopathies	各种肌病	10028302	Muscle disorders	肌肉类疾病	10039020	Rhabdomyolysis	横纹肌溶解	7
10028395	Musculoskeletal and connective tissue disorders	各种肌肉骨骼及结缔组织疾病	10068757	Musculoskeletal and connective tissue pain and discomfort	肌肉骨骼和结缔组织的各种疼痛与不适	10028393	Musculoskeletal and connective tissue disorders NEC	肌肉骨骼和结缔组织疾病（不另分类）	10016750	Flank pain	腰肋疼痛	6
10028395	Musculoskeletal and connective tissue disorders	各种肌肉骨骼及结缔组织疾病	10068757	Musculoskeletal and connective tissue pain and discomfort	肌肉骨骼和结缔组织的各种疼痛与不适	10028393	Musculoskeletal and connective tissue disorders NEC	肌肉骨骼和结缔组织疾病（不另分类）	10061224	Limb discomfort	肢体不适	6
10028395	Musculoskeletal and connective tissue disorders	各种肌肉骨骼及结缔组织疾病	10028640	Myopathies	各种肌病	10028302	Muscle disorders	肌肉类疾病	10028320	Muscle necrosis	肌肉坏死	6
10028395	Musculoskeletal and connective tissue disorders	各种肌肉骨骼及结缔组织疾病	10021992	Muscle infections and inflammations	肌肉感染和炎症	10028302	Muscle disorders	肌肉类疾病	10028653	Myositis	肌炎	6
10028395	Musculoskeletal and connective tissue disorders	各种肌肉骨骼及结缔组织疾病	10006006	Bone related signs and symptoms	骨相关症状和体征	10005959	Bone disorders (excl congenital and fractures)	骨骼类疾病（不包括先天性疾病及骨折）	10072005	Spinal pain	脊柱疼痛	6
10028395	Musculoskeletal and connective tissue disorders	各种肌肉骨骼及结缔组织疾病	10028326	Muscle related signs and symptoms NEC	肌肉相关症状和体征（不另分类）	10028302	Muscle disorders	肌肉类疾病	10028289	Muscle atrophy	肌肉萎缩	5
10028395	Musculoskeletal and connective tissue disorders	各种肌肉骨骼及结缔组织疾病	10027425	Metabolic bone disorders	代谢性骨疾病	10005959	Bone disorders (excl congenital and fractures)	骨骼类疾病（不包括先天性疾病及骨折）	10031248	Osteolysis	骨质溶解	5
10028395	Musculoskeletal and connective tissue disorders	各种肌肉骨骼及结缔组织疾病	10072986	Fractures NEC	各种骨折（不另分类）	10017322	Fractures	各种骨折	10034156	Pathological fracture	病理性骨折	5
10028395	Musculoskeletal and connective tissue disorders	各种肌肉骨骼及结缔组织疾病	10003284	Arthropathies NEC	各种关节病（不另分类）	10023213	Joint disorders	关节类疾病	10003246	Arthritis	关节炎	4
10028395	Musculoskeletal and connective tissue disorders	各种肌肉骨骼及结缔组织疾病	10027658	Bone disorders NEC	各种骨病（不另分类）	10005959	Bone disorders (excl congenital and fractures)	骨骼类疾病（不包括先天性疾病及骨折）	10061728	Bone lesion	骨病损	4
10028395	Musculoskeletal and connective tissue disorders	各种肌肉骨骼及结缔组织疾病	10023226	Joint related signs and symptoms	关节相关症状和体征	10023213	Joint disorders	关节类疾病	10048706	Joint range of motion decreased	关节运动范围减少	4
10028395	Musculoskeletal and connective tissue disorders	各种肌肉骨骼及结缔组织疾病	10068757	Musculoskeletal and connective tissue pain and discomfort	肌肉骨骼和结缔组织的各种疼痛与不适	10028393	Musculoskeletal and connective tissue disorders NEC	肌肉骨骼和结缔组织疾病（不另分类）	10050819	Musculoskeletal chest pain	胸部肌肉骨骼疼痛	4
10028395	Musculoskeletal and connective tissue disorders	各种肌肉骨骼及结缔组织疾病	10057178	Osteoarthropathies	各种骨关节病	10023213	Joint disorders	关节类疾病	10031161	Osteoarthritis	骨关节炎	4
10028395	Musculoskeletal and connective tissue disorders	各种肌肉骨骼及结缔组织疾病	10006006	Bone related signs and symptoms	骨相关症状和体征	10005959	Bone disorders (excl congenital and fractures)	骨骼类疾病（不包括先天性疾病及骨折）	10033433	Pain in jaw	颌骨疼痛	4
10028395	Musculoskeletal and connective tissue disorders	各种肌肉骨骼及结缔组织疾病	10028323	Muscle pains	肌肉疼痛	10028302	Muscle disorders	肌肉类疾病	10048439	Fibromyalgia	纤维肌痛	3
10028395	Musculoskeletal and connective tissue disorders	各种肌肉骨骼及结缔组织疾病	10041288	Soft tissue disorders NEC	各种软组织疾病（不另分类）	10028393	Musculoskeletal and connective tissue disorders NEC	肌肉骨骼和结缔组织疾病（不另分类）	10016717	Fistula	瘘管	3
10028395	Musculoskeletal and connective tissue disorders	各种肌肉骨骼及结缔组织疾病	10022635	Intervertebral disc disorders NEC	各种椎间盘疾病（不另分类）	10028377	Musculoskeletal and connective tissue deformities (incl intervertebral disc disorders)	肌肉骨骼和结缔组织畸形（包括椎间盘疾病）	10050296	Intervertebral disc protrusion	椎间盘突出	3
10028395	Musculoskeletal and connective tissue disorders	各种肌肉骨骼及结缔组织疾病	10080711	Musculoskeletal and connective tissue conditions NEC	各种肌肉骨骼和结缔组织疾病（不另分类）	10028393	Musculoskeletal and connective tissue disorders NEC	肌肉骨骼和结缔组织疾病（不另分类）	10062575	Muscle contracture	肌肉挛缩	3
10028395	Musculoskeletal and connective tissue disorders	各种肌肉骨骼及结缔组织疾病	10068757	Musculoskeletal and connective tissue pain and discomfort	肌肉骨骼和结缔组织的各种疼痛与不适	10028393	Musculoskeletal and connective tissue disorders NEC	肌肉骨骼和结缔组织疾病（不另分类）	10053156	Musculoskeletal discomfort	肌肉骨骼不适	3
10028395	Musculoskeletal and connective tissue disorders	各种肌肉骨骼及结缔组织疾病	10041288	Soft tissue disorders NEC	各种软组织疾病（不另分类）	10028393	Musculoskeletal and connective tissue disorders NEC	肌肉骨骼和结缔组织疾病（不另分类）	10049021	Axillary mass	腋窝肿块	2
10028395	Musculoskeletal and connective tissue disorders	各种肌肉骨骼及结缔组织疾病	10027658	Bone disorders NEC	各种骨病（不另分类）	10005959	Bone disorders (excl congenital and fractures)	骨骼类疾病（不包括先天性疾病及骨折）	10005956	Bone disorder	骨骼疾病	2
10028395	Musculoskeletal and connective tissue disorders	各种肌肉骨骼及结缔组织疾病	10012139	Extremity deformities	各类肢体畸形	10028377	Musculoskeletal and connective tissue deformities (incl intervertebral disc disorders)	肌肉骨骼和结缔组织畸形（包括椎间盘疾病）	10061159	Foot deformity	足部变形	2
10028395	Musculoskeletal and connective tissue disorders	各种肌肉骨骼及结缔组织疾病	10027658	Bone disorders NEC	各种骨病（不另分类）	10005959	Bone disorders (excl congenital and fractures)	骨骼类疾病（不包括先天性疾病及骨折）	10061257	Jaw disorder	颌骨疾病	2
10028395	Musculoskeletal and connective tissue disorders	各种肌肉骨骼及结缔组织疾病	10023226	Joint related signs and symptoms	关节相关症状和体征	10023213	Joint disorders	关节类疾病	10023215	Joint effusion	关节渗液	2
10028395	Musculoskeletal and connective tissue disorders	各种肌肉骨骼及结缔组织疾病	10028326	Muscle related signs and symptoms NEC	肌肉相关症状和体征（不另分类）	10028302	Muscle disorders	肌肉类疾病	10049816	Muscle tightness	肌紧张	2
10028395	Musculoskeletal and connective tissue disorders	各种肌肉骨骼及结缔组织疾病	10080711	Musculoskeletal and connective tissue conditions NEC	各种肌肉骨骼和结缔组织疾病（不另分类）	10028393	Musculoskeletal and connective tissue disorders NEC	肌肉骨骼和结缔组织疾病（不另分类）	10048592	Musculoskeletal disorder	肌肉骨骼疾病	2
10028395	Musculoskeletal and connective tissue disorders	各种肌肉骨骼及结缔组织疾病	10080711	Musculoskeletal and connective tissue conditions NEC	各种肌肉骨骼和结缔组织疾病（不另分类）	10028393	Musculoskeletal and connective tissue disorders NEC	肌肉骨骼和结缔组织疾病（不另分类）	10040600	Short stature	身材矮小	2
10028395	Musculoskeletal and connective tissue disorders	各种肌肉骨骼及结缔组织疾病	10041288	Soft tissue disorders NEC	各种软组织疾病（不另分类）	10028393	Musculoskeletal and connective tissue disorders NEC	肌肉骨骼和结缔组织疾病（不另分类）	10061366	Soft tissue disorder	软组织疾病	2
10028395	Musculoskeletal and connective tissue disorders	各种肌肉骨骼及结缔组织疾病	10057178	Osteoarthropathies	各种骨关节病	10023213	Joint disorders	关节类疾病	10041591	Spinal osteoarthritis	脊柱骨关节炎	2
10028395	Musculoskeletal and connective tissue disorders	各种肌肉骨骼及结缔组织疾病	10043234	Tendon disorders	各种肌腱疾病	10043237	Tendon, ligament and cartilage disorders	肌腱、韧带及软骨疾病	10043255	Tendonitis	肌腱炎	2
10028395	Musculoskeletal and connective tissue disorders	各种肌肉骨骼及结缔组织疾病	10028343	Muscle tone abnormalities	各种肌张力异常	10028302	Muscle disorders	肌肉类疾病	10044684	Trismus	牙关紧闭	2
10028395	Musculoskeletal and connective tissue disorders	各种肌肉骨骼及结缔组织疾病	10027658	Bone disorders NEC	各种骨病（不另分类）	10005959	Bone disorders (excl congenital and fractures)	骨骼类疾病（不包括先天性疾病及骨折）	10049824	Bone infarction	骨梗死	1
10028395	Musculoskeletal and connective tissue disorders	各种肌肉骨骼及结缔组织疾病	10080711	Musculoskeletal and connective tissue conditions NEC	各种肌肉骨骼和结缔组织疾病（不另分类）	10028393	Musculoskeletal and connective tissue disorders NEC	肌肉骨骼和结缔组织疾病（不另分类）	10048831	Chest wall necrosis	胸壁坏死	1
10028395	Musculoskeletal and connective tissue disorders	各种肌肉骨骼及结缔组织疾病	10068757	Musculoskeletal and connective tissue pain and discomfort	肌肉骨骼和结缔组织的各种疼痛与不适	10028393	Musculoskeletal and connective tissue disorders NEC	肌肉骨骼和结缔组织疾病（不另分类）	10077964	Chondrodynia	软骨痛	1
10028395	Musculoskeletal and connective tissue disorders	各种肌肉骨骼及结缔组织疾病	10006006	Bone related signs and symptoms	骨相关症状和体征	10005959	Bone disorders (excl congenital and fractures)	骨骼类疾病（不包括先天性疾病及骨折）	10009829	Coccydynia	尾骨疼痛	1
10028395	Musculoskeletal and connective tissue disorders	各种肌肉骨骼及结缔组织疾病	10028640	Myopathies	各种肌病	10028302	Muscle disorders	肌肉类疾病	10010121	Compartment syndrome	骨筋膜室综合征	1
10028395	Musculoskeletal and connective tissue disorders	各种肌肉骨骼及结缔组织疾病	10074472	Connective tissue disorders NEC	各种结缔组织疾病（不另分类）	10010761	Connective tissue disorders (excl congenital)	结缔组织类疾病（不包括先天性）	10061087	Connective tissue disorder	结缔组织疾病	1
10028395	Musculoskeletal and connective tissue disorders	各种肌肉骨骼及结缔组织疾病	10064466	Trunk deformities	躯干畸形	10028377	Musculoskeletal and connective tissue deformities (incl intervertebral disc disorders)	肌肉骨骼和结缔组织畸形（包括椎间盘疾病）	10061810	Deformity thorax	胸廓畸形	1
10028395	Musculoskeletal and connective tissue disorders	各种肌肉骨骼及结缔组织疾病	10027658	Bone disorders NEC	各种骨病（不另分类）	10005959	Bone disorders (excl congenital and fractures)	骨骼类疾病（不包括先天性疾病及骨折）	10015688	Exostosis	外生性骨疣	1
10028395	Musculoskeletal and connective tissue disorders	各种肌肉骨骼及结缔组织疾病	10027685	Joint related disorders NEC	各种关节相关疾病（不另分类）	10023213	Joint disorders	关节类疾病	10087333	Greater trochanteric pain syndrome	大转子疼痛综合征	1
10028395	Musculoskeletal and connective tissue disorders	各种肌肉骨骼及结缔组织疾病	10041288	Soft tissue disorders NEC	各种软组织疾病（不另分类）	10028393	Musculoskeletal and connective tissue disorders NEC	肌肉骨骼和结缔组织疾病（不另分类）	10018735	Groin pain	腹股沟疼痛	1
10028395	Musculoskeletal and connective tissue disorders	各种肌肉骨骼及结缔组织疾病	10080711	Musculoskeletal and connective tissue conditions NEC	各种肌肉骨骼和结缔组织疾病（不另分类）	10028393	Musculoskeletal and connective tissue disorders NEC	肌肉骨骼和结缔组织疾病（不另分类）	10053759	Growth retardation	生长迟缓	1
10028395	Musculoskeletal and connective tissue disorders	各种肌肉骨骼及结缔组织疾病	10012139	Extremity deformities	各类肢体畸形	10028377	Musculoskeletal and connective tissue deformities (incl intervertebral disc disorders)	肌肉骨骼和结缔组织畸形（包括椎间盘疾病）	10061194	Hand deformity	手畸形	1
10028395	Musculoskeletal and connective tissue disorders	各种肌肉骨骼及结缔组织疾病	10028326	Muscle related signs and symptoms NEC	肌肉相关症状和体征（不另分类）	10028302	Muscle disorders	肌肉类疾病	10067350	Hypercreatinaemia	高肌酸血症	1
10028395	Musculoskeletal and connective tissue disorders	各种肌肉骨骼及结缔组织疾病	10028343	Muscle tone abnormalities	各种肌张力异常	10028302	Muscle disorders	肌肉类疾病	10021119	Hypotonia neonatal	新生儿肌张力减退	1
10028395	Musculoskeletal and connective tissue disorders	各种肌肉骨骼及结缔组织疾病	10003284	Arthropathies NEC	各种关节病（不另分类）	10023213	Joint disorders	关节类疾病	10083155	Immune-mediated arthritis	免疫介导性关节炎	1
10028395	Musculoskeletal and connective tissue disorders	各种肌肉骨骼及结缔组织疾病	10022635	Intervertebral disc disorders NEC	各种椎间盘疾病（不另分类）	10028377	Musculoskeletal and connective tissue deformities (incl intervertebral disc disorders)	肌肉骨骼和结缔组织畸形（包括椎间盘疾病）	10061246	Intervertebral disc degeneration	椎间盘退行性变	1
10028395	Musculoskeletal and connective tissue disorders	各种肌肉骨骼及结缔组织疾病	10022635	Intervertebral disc disorders NEC	各种椎间盘疾病（不另分类）	10028377	Musculoskeletal and connective tissue deformities (incl intervertebral disc disorders)	肌肉骨骼和结缔组织畸形（包括椎间盘疾病）	10055041	Intervertebral disc space narrowing	椎间盘间隙狭窄	1
10028395	Musculoskeletal and connective tissue disorders	各种肌肉骨骼及结缔组织疾病	10027685	Joint related disorders NEC	各种关节相关疾病（不另分类）	10023213	Joint disorders	关节类疾病	10023198	Joint ankylosis	关节强直	1
10028395	Musculoskeletal and connective tissue disorders	各种肌肉骨骼及结缔组织疾病	10027685	Joint related disorders NEC	各种关节相关疾病（不另分类）	10023213	Joint disorders	关节类疾病	10023201	Joint contracture	关节挛缩	1
10028395	Musculoskeletal and connective tissue disorders	各种肌肉骨骼及结缔组织疾病	10027685	Joint related disorders NEC	各种关节相关疾病（不另分类）	10023213	Joint disorders	关节类疾病	10061258	Joint lock	关节锁住	1
10028395	Musculoskeletal and connective tissue disorders	各种肌肉骨骼及结缔组织疾病	10023226	Joint related signs and symptoms	关节相关症状和体征	10023213	Joint disorders	关节类疾病	10074329	Joint noise	关节杂音	1
10028395	Musculoskeletal and connective tissue disorders	各种肌肉骨骼及结缔组织疾病	10028326	Muscle related signs and symptoms NEC	肌肉相关症状和体征（不另分类）	10028302	Muscle disorders	肌肉类疾病	10028300	Muscle disorder	肌肉疾病	1
10028395	Musculoskeletal and connective tissue disorders	各种肌肉骨骼及结缔组织疾病	10028326	Muscle related signs and symptoms NEC	肌肉相关症状和体征（不另分类）	10028302	Muscle disorders	肌肉类疾病	10028311	Muscle hypertrophy	肌肉肥大	1
10028395	Musculoskeletal and connective tissue disorders	各种肌肉骨骼及结缔组织疾病	10028343	Muscle tone abnormalities	各种肌张力异常	10028302	Muscle disorders	肌肉类疾病	10028330	Muscle rigidity	肌肉强直	1
10028395	Musculoskeletal and connective tissue disorders	各种肌肉骨骼及结缔组织疾病	10028326	Muscle related signs and symptoms NEC	肌肉相关症状和体征（不另分类）	10028302	Muscle disorders	肌肉类疾病	10028347	Muscle twitching	肌肉抽搐	1
10028395	Musculoskeletal and connective tissue disorders	各种肌肉骨骼及结缔组织疾病	10012139	Extremity deformities	各类肢体畸形	10028377	Musculoskeletal and connective tissue deformities (incl intervertebral disc disorders)	肌肉骨骼和结缔组织畸形（包括椎间盘疾病）	10065783	Musculoskeletal deformity	肌肉骨骼畸形	1
10028395	Musculoskeletal and connective tissue disorders	各种肌肉骨骼及结缔组织疾病	10041288	Soft tissue disorders NEC	各种软组织疾病（不另分类）	10028393	Musculoskeletal and connective tissue disorders NEC	肌肉骨骼和结缔组织疾病（不另分类）	10049146	Neck mass	颈部肿块	1
10028395	Musculoskeletal and connective tissue disorders	各种肌肉骨骼及结缔组织疾病	10027658	Bone disorders NEC	各种骨病（不另分类）	10005959	Bone disorders (excl congenital and fractures)	骨骼类疾病（不包括先天性疾病及骨折）	10031149	Osteitis	骨炎	1
10028395	Musculoskeletal and connective tissue disorders	各种肌肉骨骼及结缔组织疾病	10007709	Cartilage disorders	软骨类疾病	10043237	Tendon, ligament and cartilage disorders	肌腱、韧带及软骨疾病	10031233	Osteochondrosis	骨软骨症	1
10028395	Musculoskeletal and connective tissue disorders	各种肌肉骨骼及结缔组织疾病	10027658	Bone disorders NEC	各种骨病（不另分类）	10005959	Bone disorders (excl congenital and fractures)	骨骼类疾病（不包括先天性疾病及骨折）	10031298	Osteosclerosis	骨硬化	1
10028395	Musculoskeletal and connective tissue disorders	各种肌肉骨骼及结缔组织疾病	10027685	Joint related disorders NEC	各种关节相关疾病（不另分类）	10023213	Joint disorders	关节类疾病	10049143	Patellofemoral pain syndrome	髌股疼痛综合征	1
10028395	Musculoskeletal and connective tissue disorders	各种肌肉骨骼及结缔组织疾病	10003284	Arthropathies NEC	各种关节病（不另分类）	10023213	Joint disorders	关节类疾病	10036030	Polyarthritis	多发性关节炎	1
10028395	Musculoskeletal and connective tissue disorders	各种肌肉骨骼及结缔组织疾病	10074472	Connective tissue disorders NEC	各种结缔组织疾病（不另分类）	10010761	Connective tissue disorders (excl congenital)	结缔组织类疾病（不包括先天性）	10036099	Polymyalgia rheumatica	风湿性多肌痛	1
10028395	Musculoskeletal and connective tissue disorders	各种肌肉骨骼及结缔组织疾病	10080711	Musculoskeletal and connective tissue conditions NEC	各种肌肉骨骼和结缔组织疾病（不另分类）	10028393	Musculoskeletal and connective tissue disorders NEC	肌肉骨骼和结缔组织疾病（不另分类）	10036436	Posture abnormal	姿势异常	1
10028395	Musculoskeletal and connective tissue disorders	各种肌肉骨骼及结缔组织疾病	10028378	Musculoskeletal and connective tissue deformities of skull, face and buccal cavity	颅骨、面部和口腔肌肉骨骼和结缔组织畸形	10028377	Musculoskeletal and connective tissue deformities (incl intervertebral disc disorders)	肌肉骨骼和结缔组织畸形（包括椎间盘疾病）	10051821	Retrognathia	下颌后缩	1
10028395	Musculoskeletal and connective tissue disorders	各种肌肉骨骼及结缔组织疾病	10039078	Rheumatoid arthropathies	各种类风湿性关节病	10023213	Joint disorders	关节类疾病	10039073	Rheumatoid arthritis	类风湿关节炎	1
10028395	Musculoskeletal and connective tissue disorders	各种肌肉骨骼及结缔组织疾病	10074472	Connective tissue disorders NEC	各种结缔组织疾病（不另分类）	10010761	Connective tissue disorders (excl congenital)	结缔组织类疾病（不包括先天性）	10039714	Scleroderma-like reaction	硬皮病样反应	1
10028395	Musculoskeletal and connective tissue disorders	各种肌肉骨骼及结缔组织疾病	10074472	Connective tissue disorders NEC	各种结缔组织疾病（不另分类）	10010761	Connective tissue disorders (excl congenital)	结缔组织类疾病（不包括先天性）	10040767	Sjogren's syndrome	舍格林综合征	1
10028395	Musculoskeletal and connective tissue disorders	各种肌肉骨骼及结缔组织疾病	10052775	Spondyloarthropathies	脊柱类关节病	10023213	Joint disorders	关节类疾病	10061371	Spondylitis	脊椎炎	1
10028395	Musculoskeletal and connective tissue disorders	各种肌肉骨骼及结缔组织疾病	10052775	Spondyloarthropathies	脊柱类关节病	10023213	Joint disorders	关节类疾病	10051265	Spondyloarthropathy	脊柱关节病	1
10028395	Musculoskeletal and connective tissue disorders	各种肌肉骨骼及结缔组织疾病	10013360	Synovial disorders	关节滑膜疾病	10013361	Synovial and bursal disorders	滑液及滑膜囊疾病	10042858	Synovial cyst	滑膜囊肿	1
10028395	Musculoskeletal and connective tissue disorders	各种肌肉骨骼及结缔组织疾病	10013360	Synovial disorders	关节滑膜疾病	10013361	Synovial and bursal disorders	滑液及滑膜囊疾病	10042868	Synovitis	滑膜炎	1
10028395	Musculoskeletal and connective tissue disorders	各种肌肉骨骼及结缔组织疾病	10043234	Tendon disorders	各种肌腱疾病	10043237	Tendon, ligament and cartilage disorders	肌腱、韧带及软骨疾病	10057888	Tendon calcification	肌腱钙化	1
10028395	Musculoskeletal and connective tissue disorders	各种肌肉骨骼及结缔组织疾病	10043234	Tendon disorders	各种肌腱疾病	10043237	Tendon, ligament and cartilage disorders	肌腱、韧带及软骨疾病	10043239	Tendon disorder	肌腱病变	1
10028395	Musculoskeletal and connective tissue disorders	各种肌肉骨骼及结缔组织疾病	10043234	Tendon disorders	各种肌腱疾病	10043237	Tendon, ligament and cartilage disorders	肌腱、韧带及软骨疾病	10043261	Tenosynovitis	腱鞘炎	1
10028395	Musculoskeletal and connective tissue disorders	各种肌肉骨骼及结缔组织疾病	10043234	Tendon disorders	各种肌腱疾病	10043237	Tendon, ligament and cartilage disorders	肌腱、韧带及软骨疾病	10044654	Trigger finger	扳机状指	1
10029104	Neoplasms benign, malignant and unspecified (incl cysts and polyps)	良性、恶性及性质不明的肿瘤（包括囊状和息肉状）	10024291	Leukaemias acute myeloid	各种急性髓性白血病	10024324	Leukaemias	各类白血病	10000880	Acute myeloid leukaemia	急性髓系白血病	180
10029104	Neoplasms benign, malignant and unspecified (incl cysts and polyps)	良性、恶性及性质不明的肿瘤（包括囊状和息肉状）	10029105	Neoplasms malignant site unspecified NEC	部位不确定的恶性肿瘤（不另分类）	10027655	Miscellaneous and site unspecified neoplasms malignant and unspecified	其他肿瘤、部位不明恶性肿瘤及性质不明肿瘤	10051398	Malignant neoplasm progression	恶性肿瘤进展	174
10029104	Neoplasms benign, malignant and unspecified (incl cysts and polyps)	良性、恶性及性质不明的肿瘤（包括囊状和息肉状）	10006290	Breast and nipple neoplasms malignant	乳腺和乳头恶性肿瘤	10006291	Breast neoplasms malignant and unspecified (incl nipple)	乳腺恶性及性质不明的肿瘤（包括乳头）	10006187	Breast cancer	乳腺癌	110
10029104	Neoplasms benign, malignant and unspecified (incl cysts and polyps)	良性、恶性及性质不明的肿瘤（包括囊状和息肉状）	10027467	Metastases to specified sites	转移到特定的部位	10027476	Metastases	各类转移瘤	10027452	Metastases to bone	骨转移	83
10029104	Neoplasms benign, malignant and unspecified (incl cysts and polyps)	良性、恶性及性质不明的肿瘤（包括囊状和息肉状）	10027467	Metastases to specified sites	转移到特定的部位	10027476	Metastases	各类转移瘤	10027457	Metastases to liver	肝转移	66
10029104	Neoplasms benign, malignant and unspecified (incl cysts and polyps)	良性、恶性及性质不明的肿瘤（包括囊状和息肉状）	10006290	Breast and nipple neoplasms malignant	乳腺和乳头恶性肿瘤	10006291	Breast neoplasms malignant and unspecified (incl nipple)	乳腺恶性及性质不明的肿瘤（包括乳头）	10055113	Breast cancer metastatic	转移性乳腺癌	59
10029104	Neoplasms benign, malignant and unspecified (incl cysts and polyps)	良性、恶性及性质不明的肿瘤（包括囊状和息肉状）	10027467	Metastases to specified sites	转移到特定的部位	10027476	Metastases	各类转移瘤	10027458	Metastases to lung	肺转移	42
10029104	Neoplasms benign, malignant and unspecified (incl cysts and polyps)	良性、恶性及性质不明的肿瘤（包括囊状和息肉状）	10029105	Neoplasms malignant site unspecified NEC	部位不确定的恶性肿瘤（不另分类）	10027655	Miscellaneous and site unspecified neoplasms malignant and unspecified	其他肿瘤、部位不明恶性肿瘤及性质不明肿瘤	10039801	Second primary malignancy	第二种原发恶性肿瘤	42
10029104	Neoplasms benign, malignant and unspecified (incl cysts and polyps)	良性、恶性及性质不明的肿瘤（包括囊状和息肉状）	10029111	Neoplasms unspecified malignancy and site unspecified NEC	部位不确定的恶性不明确的肿瘤（不另分类）	10027655	Miscellaneous and site unspecified neoplasms malignant and unspecified	其他肿瘤、部位不明恶性肿瘤及性质不明肿瘤	10061309	Neoplasm progression	进展性肿瘤	39
10029104	Neoplasms benign, malignant and unspecified (incl cysts and polyps)	良性、恶性及性质不明的肿瘤（包括囊状和息肉状）	10027467	Metastases to specified sites	转移到特定的部位	10027476	Metastases	各类转移瘤	10027459	Metastases to lymph nodes	淋巴结转移	36
10029104	Neoplasms benign, malignant and unspecified (incl cysts and polyps)	良性、恶性及性质不明的肿瘤（包括囊状和息肉状）	10028536	Myelodysplastic syndromes	骨髓发育异常综合征	10024324	Leukaemias	各类白血病	10028533	Myelodysplastic syndrome	骨髓异常增生综合征	36
10029104	Neoplasms benign, malignant and unspecified (incl cysts and polyps)	良性、恶性及性质不明的肿瘤（包括囊状和息肉状）	10024292	Leukaemias acute NEC	急性白血病(不另分类）	10024324	Leukaemias	各类白血病	10000830	Acute leukaemia	急性白血病	33
10029104	Neoplasms benign, malignant and unspecified (incl cysts and polyps)	良性、恶性及性质不明的肿瘤（包括囊状和息肉状）	10024309	Leukaemias myeloid NEC	髓系白血病（不另分类）	10024324	Leukaemias	各类白血病	10028549	Myeloid leukaemia	髓系白血病	32
10029104	Neoplasms benign, malignant and unspecified (incl cysts and polyps)	良性、恶性及性质不明的肿瘤（包括囊状和息肉状）	10006290	Breast and nipple neoplasms malignant	乳腺和乳头恶性肿瘤	10006291	Breast neoplasms malignant and unspecified (incl nipple)	乳腺恶性及性质不明的肿瘤（包括乳头）	10006198	Breast cancer recurrent	复发性乳腺癌	28
10029104	Neoplasms benign, malignant and unspecified (incl cysts and polyps)	良性、恶性及性质不明的肿瘤（包括囊状和息肉状）	10024290	Leukaemias acute lymphocytic	各种急性淋巴细胞白血病	10024324	Leukaemias	各类白血病	10000846	Acute lymphocytic leukaemia	急性淋巴性细胞白血病	25
10029104	Neoplasms benign, malignant and unspecified (incl cysts and polyps)	良性、恶性及性质不明的肿瘤（包括囊状和息肉状）	10024291	Leukaemias acute myeloid	各种急性髓性白血病	10024324	Leukaemias	各类白血病	10001019	Acute promyelocytic leukaemia	急性早幼粒细胞白血病	23
10029104	Neoplasms benign, malignant and unspecified (incl cysts and polyps)	良性、恶性及性质不明的肿瘤（包括囊状和息肉状）	10027467	Metastases to specified sites	转移到特定的部位	10027476	Metastases	各类转移瘤	10059282	Metastases to central nervous system	中枢神经系统转移	23
10029104	Neoplasms benign, malignant and unspecified (incl cysts and polyps)	良性、恶性及性质不明的肿瘤（包括囊状和息肉状）	10024310	Leukaemias NEC	白血病（不另分类）	10024324	Leukaemias	各类白血病	10024288	Leukaemia	白血病	20
10029104	Neoplasms benign, malignant and unspecified (incl cysts and polyps)	良性、恶性及性质不明的肿瘤（包括囊状和息肉状）	10027471	Metastases to unknown and unspecified sites	转移到未知和不确定的部位	10027476	Metastases	各类转移瘤	10062194	Metastasis	转移	17
10029104	Neoplasms benign, malignant and unspecified (incl cysts and polyps)	良性、恶性及性质不明的肿瘤（包括囊状和息肉状）	10006290	Breast and nipple neoplasms malignant	乳腺和乳头恶性肿瘤	10006291	Breast neoplasms malignant and unspecified (incl nipple)	乳腺恶性及性质不明的肿瘤（包括乳头）	10073095	Invasive ductal breast carcinoma	浸润性导管乳腺癌	14
10029104	Neoplasms benign, malignant and unspecified (incl cysts and polyps)	良性、恶性及性质不明的肿瘤（包括囊状和息肉状）	10027467	Metastases to specified sites	转移到特定的部位	10027476	Metastases	各类转移瘤	10027465	Metastases to skin	皮肤转移	13
10029104	Neoplasms benign, malignant and unspecified (incl cysts and polyps)	良性、恶性及性质不明的肿瘤（包括囊状和息肉状）	10029105	Neoplasms malignant site unspecified NEC	部位不确定的恶性肿瘤（不另分类）	10027655	Miscellaneous and site unspecified neoplasms malignant and unspecified	其他肿瘤、部位不明恶性肿瘤及性质不明肿瘤	10028997	Neoplasm malignant	恶性肿瘤	12
10029104	Neoplasms benign, malignant and unspecified (incl cysts and polyps)	良性、恶性及性质不明的肿瘤（包括囊状和息肉状）	10017812	Gastric neoplasms malignant	恶性胃部肿瘤	10017991	Gastrointestinal neoplasms malignant and unspecified	胃肠道恶性及性质不明的肿瘤	10017758	Gastric cancer	胃癌	11
10029104	Neoplasms benign, malignant and unspecified (incl cysts and polyps)	良性、恶性及性质不明的肿瘤（包括囊状和息肉状）	10027467	Metastases to specified sites	转移到特定的部位	10027476	Metastases	各类转移瘤	10053132	Lymphangiosis carcinomatosa	癌性淋巴管炎	9
10029104	Neoplasms benign, malignant and unspecified (incl cysts and polyps)	良性、恶性及性质不明的肿瘤（包括囊状和息肉状）	10029105	Neoplasms malignant site unspecified NEC	部位不确定的恶性肿瘤（不另分类）	10027655	Miscellaneous and site unspecified neoplasms malignant and unspecified	其他肿瘤、部位不明恶性肿瘤及性质不明肿瘤	10001141	Adenocarcinoma	腺癌	8
10029104	Neoplasms benign, malignant and unspecified (incl cysts and polyps)	良性、恶性及性质不明的肿瘤（包括囊状和息肉状）	10027467	Metastases to specified sites	转移到特定的部位	10027476	Metastases	各类转移瘤	10027463	Metastases to pleura	胸膜转移	8
10029104	Neoplasms benign, malignant and unspecified (incl cysts and polyps)	良性、恶性及性质不明的肿瘤（包括囊状和息肉状）	10029111	Neoplasms unspecified malignancy and site unspecified NEC	部位不确定的恶性不明确的肿瘤（不另分类）	10027655	Miscellaneous and site unspecified neoplasms malignant and unspecified	其他肿瘤、部位不明恶性肿瘤及性质不明肿瘤	10028980	Neoplasm	肿瘤	8
10029104	Neoplasms benign, malignant and unspecified (incl cysts and polyps)	良性、恶性及性质不明的肿瘤（包括囊状和息肉状）	10017812	Gastric neoplasms malignant	恶性胃部肿瘤	10017991	Gastrointestinal neoplasms malignant and unspecified	胃肠道恶性及性质不明的肿瘤	10001150	Adenocarcinoma gastric	胃腺癌	7
10029104	Neoplasms benign, malignant and unspecified (incl cysts and polyps)	良性、恶性及性质不明的肿瘤（包括囊状和息肉状）	10006290	Breast and nipple neoplasms malignant	乳腺和乳头恶性肿瘤	10006291	Breast neoplasms malignant and unspecified (incl nipple)	乳腺恶性及性质不明的肿瘤（包括乳头）	10057654	Breast cancer female	女性乳腺癌	7
10029104	Neoplasms benign, malignant and unspecified (incl cysts and polyps)	良性、恶性及性质不明的肿瘤（包括囊状和息肉状）	10024309	Leukaemias myeloid NEC	髓系白血病（不另分类）	10024324	Leukaemias	各类白血病	10024299	Leukaemia granulocytic	粒细胞白血病	7
10029104	Neoplasms benign, malignant and unspecified (incl cysts and polyps)	良性、恶性及性质不明的肿瘤（包括囊状和息肉状）	10027467	Metastases to specified sites	转移到特定的部位	10027476	Metastases	各类转移瘤	10027468	Metastases to spine	脊柱转移	7
10029104	Neoplasms benign, malignant and unspecified (incl cysts and polyps)	良性、恶性及性质不明的肿瘤（包括囊状和息肉状）	10027467	Metastases to specified sites	转移到特定的部位	10027476	Metastases	各类转移瘤	10027469	Metastases to the mediastinum	纵隔转移	7
10029104	Neoplasms benign, malignant and unspecified (incl cysts and polyps)	良性、恶性及性质不明的肿瘤（包括囊状和息肉状）	10030315	Oncologic complications and emergencies	肿瘤并发症和急症	10068775	Neoplasm related morbidities	肿瘤相关类病患	10082239	Cancer fatigue	癌性疲劳	6
10029104	Neoplasms benign, malignant and unspecified (incl cysts and polyps)	良性、恶性及性质不明的肿瘤（包括囊状和息肉状）	10027467	Metastases to specified sites	转移到特定的部位	10027476	Metastases	各类转移瘤	10051676	Metastases to peritoneum	腹膜转移	6
10029104	Neoplasms benign, malignant and unspecified (incl cysts and polyps)	良性、恶性及性质不明的肿瘤（包括囊状和息肉状）	10028536	Myelodysplastic syndromes	骨髓发育异常综合征	10024324	Leukaemias	各类白血病	10088023	Myelodysplastic syndrome with excess blasts	骨髓增生异常综合征伴原始细胞过多	6
10029104	Neoplasms benign, malignant and unspecified (incl cysts and polyps)	良性、恶性及性质不明的肿瘤（包括囊状和息肉状）	10030176	Oesophageal neoplasms malignant	恶性食道肿瘤	10017991	Gastrointestinal neoplasms malignant and unspecified	胃肠道恶性及性质不明的肿瘤	10030155	Oesophageal carcinoma	食道癌	6
10029104	Neoplasms benign, malignant and unspecified (incl cysts and polyps)	良性、恶性及性质不明的肿瘤（包括囊状和息肉状）	10029105	Neoplasms malignant site unspecified NEC	部位不确定的恶性肿瘤（不另分类）	10027655	Miscellaneous and site unspecified neoplasms malignant and unspecified	其他肿瘤、部位不明恶性肿瘤及性质不明肿瘤	10038111	Recurrent cancer	复发癌	6
10029104	Neoplasms benign, malignant and unspecified (incl cysts and polyps)	良性、恶性及性质不明的肿瘤（包括囊状和息肉状）	10024295	Leukaemias chronic lymphocytic	各种慢性淋巴细胞白血病	10024324	Leukaemias	各类白血病	10008958	Chronic lymphocytic leukaemia	慢性淋巴细胞性白血病	5
10029104	Neoplasms benign, malignant and unspecified (incl cysts and polyps)	良性、恶性及性质不明的肿瘤（包括囊状和息肉状）	10024296	Leukaemias chronic myeloid	各种慢性髓系白血病	10024324	Leukaemias	各类白血病	10009013	Chronic myeloid leukaemia	慢性髓系白血病	5
10029104	Neoplasms benign, malignant and unspecified (incl cysts and polyps)	良性、恶性及性质不明的肿瘤（包括囊状和息肉状）	10006290	Breast and nipple neoplasms malignant	乳腺和乳头恶性肿瘤	10006291	Breast neoplasms malignant and unspecified (incl nipple)	乳腺恶性及性质不明的肿瘤（包括乳头）	10073094	Intraductal proliferative breast lesion	乳腺导管内增生性病变	5
10029104	Neoplasms benign, malignant and unspecified (incl cysts and polyps)	良性、恶性及性质不明的肿瘤（包括囊状和息肉状）	10024303	Leukaemias lymphocytic NEC	淋巴细胞白血病（不另分类）	10024324	Leukaemias	各类白血病	10025270	Lymphocytic leukaemia	淋巴细胞性白血病	5
10029104	Neoplasms benign, malignant and unspecified (incl cysts and polyps)	良性、恶性及性质不明的肿瘤（包括囊状和息肉状）	10028578	Myeloproliferative disorders (excl leukaemias)	骨髓增殖性疾病（白血病除外）	10018865	Haematopoietic neoplasms (excl leukaemias and lymphomas)	造血组织肿瘤（白血病及淋巴瘤除外）	10028537	Myelofibrosis	骨髓纤维化	5
10029104	Neoplasms benign, malignant and unspecified (incl cysts and polyps)	良性、恶性及性质不明的肿瘤（包括囊状和息肉状）	10029592	Non-Hodgkin's lymphomas NEC	非霍奇金氏淋巴瘤（不另分类）	10025322	Lymphomas non-Hodgkin's unspecified histology	组织不明的非霍奇金淋巴瘤类疾病	10029547	Non-hodgkin's lymphoma	非霍奇金淋巴瘤	5
10029104	Neoplasms benign, malignant and unspecified (incl cysts and polyps)	良性、恶性及性质不明的肿瘤（包括囊状和息肉状）	10074470	Plasma cell myelomas	各种浆细胞骨髓瘤	10035227	Plasma cell neoplasms	浆细胞类肿瘤	10035226	Plasma cell myeloma	浆细胞骨髓瘤	5
10029104	Neoplasms benign, malignant and unspecified (incl cysts and polyps)	良性、恶性及性质不明的肿瘤（包括囊状和息肉状）	10024291	Leukaemias acute myeloid	各种急性髓性白血病	10024324	Leukaemias	各类白血病	10000890	Acute myelomonocytic leukaemia	急性髓单核细胞白血病	4
10029104	Neoplasms benign, malignant and unspecified (incl cysts and polyps)	良性、恶性及性质不明的肿瘤（包括囊状和息肉状）	10014742	Endometrial neoplasms malignant	恶性子宫内膜肿瘤	10038594	Reproductive neoplasms female malignant and unspecified	女性生殖系统恶性及性质不明的肿瘤	10014733	Endometrial cancer	子宫内膜癌	4
10029104	Neoplasms benign, malignant and unspecified (incl cysts and polyps)	良性、恶性及性质不明的肿瘤（包括囊状和息肉状）	10038723	Respiratory tract and pleural neoplasms malignant cell type unspecified NEC	恶性细胞分类不明的呼吸道和胸膜肿瘤（不另分类）	10038666	Respiratory and mediastinal neoplasms malignant and unspecified	呼吸系统和纵隔恶性及性质不明的肿瘤	10058467	Lung neoplasm malignant	肺恶性肿瘤	4
10029104	Neoplasms benign, malignant and unspecified (incl cysts and polyps)	良性、恶性及性质不明的肿瘤（包括囊状和息肉状）	10025324	Lymphomas unspecified NEC	性质不明的淋巴瘤（不另分类）	10025323	Lymphomas NEC	淋巴瘤（不另分类）	10025310	Lymphoma	淋巴瘤	4
10029104	Neoplasms benign, malignant and unspecified (incl cysts and polyps)	良性、恶性及性质不明的肿瘤（包括囊状和息肉状）	10029105	Neoplasms malignant site unspecified NEC	部位不确定的恶性肿瘤（不另分类）	10027655	Miscellaneous and site unspecified neoplasms malignant and unspecified	其他肿瘤、部位不明恶性肿瘤及性质不明肿瘤	10061289	Metastatic neoplasm	转移性肿瘤	4
10029104	Neoplasms benign, malignant and unspecified (incl cysts and polyps)	良性、恶性及性质不明的肿瘤（包括囊状和息肉状）	10028578	Myeloproliferative disorders (excl leukaemias)	骨髓增殖性疾病（白血病除外）	10018865	Haematopoietic neoplasms (excl leukaemias and lymphomas)	造血组织肿瘤（白血病及淋巴瘤除外）	10077465	Myeloproliferative neoplasm	骨髓增殖性肿瘤	4
10029104	Neoplasms benign, malignant and unspecified (incl cysts and polyps)	良性、恶性及性质不明的肿瘤（包括囊状和息肉状）	10029111	Neoplasms unspecified malignancy and site unspecified NEC	部位不确定的恶性不明确的肿瘤（不另分类）	10027655	Miscellaneous and site unspecified neoplasms malignant and unspecified	其他肿瘤、部位不明恶性肿瘤及性质不明肿瘤	10061864	Neoplasm recurrence	肿瘤复发	4
10029104	Neoplasms benign, malignant and unspecified (incl cysts and polyps)	良性、恶性及性质不明的肿瘤（包括囊状和息肉状）	10067229	Paraneoplastic syndromes NEC	副肿瘤综合征（不另分类）	10068775	Neoplasm related morbidities	肿瘤相关类病患	10059420	Paraneoplastic syndrome	副肿瘤综合征	4
10029104	Neoplasms benign, malignant and unspecified (incl cysts and polyps)	良性、恶性及性质不明的肿瘤（包括囊状和息肉状）	10041059	Respiratory tract small cell carcinomas	呼吸道小细胞癌	10038666	Respiratory and mediastinal neoplasms malignant and unspecified	呼吸系统和纵隔恶性及性质不明的肿瘤	10041067	Small cell lung cancer	小细胞肺癌	4
10029104	Neoplasms benign, malignant and unspecified (incl cysts and polyps)	良性、恶性及性质不明的肿瘤（包括囊状和息肉状）	10040898	Skin neoplasms benign	各种皮肤良性肿瘤	10040899	Cutaneous neoplasms benign	皮肤类良性肿瘤	10042658	Sweat gland tumour	汗腺肿瘤	4
10029104	Neoplasms benign, malignant and unspecified (incl cysts and polyps)	良性、恶性及性质不明的肿瘤（包括囊状和息肉状）	10030315	Oncologic complications and emergencies	肿瘤并发症和急症	10068775	Neoplasm related morbidities	肿瘤相关类病患	10049750	Tumour haemorrhage	肿瘤出血	4
10029104	Neoplasms benign, malignant and unspecified (incl cysts and polyps)	良性、恶性及性质不明的肿瘤（包括囊状和息肉状）	10003900	B-cell lymphomas NEC	B 细胞淋巴瘤（不另分类）	10025320	Lymphomas non-Hodgkin's B-cell	非霍奇金 B 细胞淋巴瘤类疾病	10003899	B-cell lymphoma	B 细胞淋巴瘤	3
10029104	Neoplasms benign, malignant and unspecified (incl cysts and polyps)	良性、恶性及性质不明的肿瘤（包括囊状和息肉状）	10006290	Breast and nipple neoplasms malignant	乳腺和乳头恶性肿瘤	10006291	Breast neoplasms malignant and unspecified (incl nipple)	乳腺恶性及性质不明的肿瘤（包括乳头）	10006200	Breast cancer stage ii	乳腺癌 II 期	3
10029104	Neoplasms benign, malignant and unspecified (incl cysts and polyps)	良性、恶性及性质不明的肿瘤（包括囊状和息肉状）	10038723	Respiratory tract and pleural neoplasms malignant cell type unspecified NEC	恶性细胞分类不明的呼吸道和胸膜肿瘤（不另分类）	10038666	Respiratory and mediastinal neoplasms malignant and unspecified	呼吸系统和纵隔恶性及性质不明的肿瘤	10006417	Bronchial carcinoma	支气管癌	3
10029104	Neoplasms benign, malignant and unspecified (incl cysts and polyps)	良性、恶性及性质不明的肿瘤（包括囊状和息肉状）	10012819	Diffuse large B-cell lymphomas	各种弥漫性大 B 细胞淋巴瘤	10025320	Lymphomas non-Hodgkin's B-cell	非霍奇金 B 细胞淋巴瘤类疾病	10012818	Diffuse large b-cell lymphoma	弥漫性大 B 细胞淋巴瘤	3
10029104	Neoplasms benign, malignant and unspecified (incl cysts and polyps)	良性、恶性及性质不明的肿瘤（包括囊状和息肉状）	10012819	Diffuse large B-cell lymphomas	各种弥漫性大 B 细胞淋巴瘤	10025320	Lymphomas non-Hodgkin's B-cell	非霍奇金 B 细胞淋巴瘤类疾病	10012821	Diffuse large b-cell lymphoma recurrent	复发性弥漫性大 B 细胞淋巴瘤	3
10029104	Neoplasms benign, malignant and unspecified (incl cysts and polyps)	良性、恶性及性质不明的肿瘤（包括囊状和息肉状）	10019812	Hepatobiliary neoplasms benign	各种良性肝胆肿瘤	10019813	Hepatic and biliary neoplasms benign	各种肝胆良性肿瘤	10052285	Focal nodular hyperplasia	局灶性结节性增生	3
10029104	Neoplasms benign, malignant and unspecified (incl cysts and polyps)	良性、恶性及性质不明的肿瘤（包括囊状和息肉状）	10007656	Cardiovascular neoplasms benign	各种良性心血管肿瘤	10027656	Miscellaneous and site unspecified neoplasms benign	混杂性及部位不明的良性肿瘤	10018814	Haemangioma	血管瘤	3
10029104	Neoplasms benign, malignant and unspecified (incl cysts and polyps)	良性、恶性及性质不明的肿瘤（包括囊状和息肉状）	10019703	Hepatic neoplasms malignant	各种肝脏恶性肿瘤	10019815	Hepatobiliary neoplasms malignant and unspecified	肝胆恶性及性质不明的肿瘤	10073069	Hepatic cancer	肝癌	3
10029104	Neoplasms benign, malignant and unspecified (incl cysts and polyps)	良性、恶性及性质不明的肿瘤（包括囊状和息肉状）	10019814	Hepatobiliary neoplasms malignancy unspecified	恶性不明确的肝胆肿瘤	10019815	Hepatobiliary neoplasms malignant and unspecified	肝胆恶性及性质不明的肿瘤	10019695	Hepatic neoplasm	肝肿瘤	3
10029104	Neoplasms benign, malignant and unspecified (incl cysts and polyps)	良性、恶性及性质不明的肿瘤（包括囊状和息肉状）	10019703	Hepatic neoplasms malignant	各种肝脏恶性肿瘤	10019815	Hepatobiliary neoplasms malignant and unspecified	肝胆恶性及性质不明的肿瘤	10073071	Hepatocellular carcinoma	肝细胞癌	3
10029104	Neoplasms benign, malignant and unspecified (incl cysts and polyps)	良性、恶性及性质不明的肿瘤（包括囊状和息肉状）	10006290	Breast and nipple neoplasms malignant	乳腺和乳头恶性肿瘤	10006291	Breast neoplasms malignant and unspecified (incl nipple)	乳腺恶性及性质不明的肿瘤（包括乳头）	10083234	Hormone receptor positive breast cancer	激素受体阳性乳腺癌	3
10029104	Neoplasms benign, malignant and unspecified (incl cysts and polyps)	良性、恶性及性质不明的肿瘤（包括囊状和息肉状）	10006290	Breast and nipple neoplasms malignant	乳腺和乳头恶性肿瘤	10006291	Breast neoplasms malignant and unspecified (incl nipple)	乳腺恶性及性质不明的肿瘤（包括乳头）	10073096	Invasive lobular breast carcinoma	浸润性小叶乳腺癌	3
10029104	Neoplasms benign, malignant and unspecified (incl cysts and polyps)	良性、恶性及性质不明的肿瘤（包括囊状和息肉状）	10019703	Hepatic neoplasms malignant	各种肝脏恶性肿瘤	10019815	Hepatobiliary neoplasms malignant and unspecified	肝胆恶性及性质不明的肿瘤	10050842	Liver carcinoma ruptured	肝癌破裂	3
10029104	Neoplasms benign, malignant and unspecified (incl cysts and polyps)	良性、恶性及性质不明的肿瘤（包括囊状和息肉状）	10027467	Metastases to specified sites	转移到特定的部位	10027476	Metastases	各类转移瘤	10051684	Metastases to thorax	胸腔转移	3
10029104	Neoplasms benign, malignant and unspecified (incl cysts and polyps)	良性、恶性及性质不明的肿瘤（包括囊状和息肉状）	10017812	Gastric neoplasms malignant	恶性胃部肿瘤	10017991	Gastrointestinal neoplasms malignant and unspecified	胃肠道恶性及性质不明的肿瘤	10063916	Metastatic gastric cancer	转移性胃癌	3
10029104	Neoplasms benign, malignant and unspecified (incl cysts and polyps)	良性、恶性及性质不明的肿瘤（包括囊状和息肉状）	10033129	Ovarian neoplasms malignant (excl germ cell)	各种恶性卵巢肿瘤（不包括生殖细胞）	10038594	Reproductive neoplasms female malignant and unspecified	女性生殖系统恶性及性质不明的肿瘤	10033128	Ovarian cancer	卵巢癌	3
10029104	Neoplasms benign, malignant and unspecified (incl cysts and polyps)	良性、恶性及性质不明的肿瘤（包括囊状和息肉状）	10029105	Neoplasms malignant site unspecified NEC	部位不确定的恶性肿瘤（不另分类）	10027655	Miscellaneous and site unspecified neoplasms malignant and unspecified	其他肿瘤、部位不明恶性肿瘤及性质不明肿瘤	10070308	Refractory cancer	难治性癌	3
10029104	Neoplasms benign, malignant and unspecified (incl cysts and polyps)	良性、恶性及性质不明的肿瘤（包括囊状和息肉状）	10046806	Uterine neoplasms benign	各种良性子宫肿瘤	10038595	Reproductive neoplasms female benign	女性生殖系统良性肿瘤	10046798	Uterine leiomyoma	子宫平滑肌瘤	3
10029104	Neoplasms benign, malignant and unspecified (incl cysts and polyps)	良性、恶性及性质不明的肿瘤（包括囊状和息肉状）	10010023	Colorectal neoplasms malignant	结直肠恶性肿瘤	10017991	Gastrointestinal neoplasms malignant and unspecified	胃肠道恶性及性质不明的肿瘤	10001167	Adenocarcinoma of colon	结肠腺癌	2
10029104	Neoplasms benign, malignant and unspecified (incl cysts and polyps)	良性、恶性及性质不明的肿瘤（包括囊状和息肉状）	10024290	Leukaemias acute lymphocytic	各种急性淋巴细胞白血病	10024324	Leukaemias	各类白血病	10003917	B-cell type acute leukaemia	B 细胞型急性白血病	2
10029104	Neoplasms benign, malignant and unspecified (incl cysts and polyps)	良性、恶性及性质不明的肿瘤（包括囊状和息肉状）	10030315	Oncologic complications and emergencies	肿瘤并发症和急症	10068775	Neoplasm related morbidities	肿瘤相关类病患	10058019	Cancer pain	癌症疼痛	2
10029104	Neoplasms benign, malignant and unspecified (incl cysts and polyps)	良性、恶性及性质不明的肿瘤（包括囊状和息肉状）	10010023	Colorectal neoplasms malignant	结直肠恶性肿瘤	10017991	Gastrointestinal neoplasms malignant and unspecified	胃肠道恶性及性质不明的肿瘤	10009944	Colon cancer	结肠癌	2
10029104	Neoplasms benign, malignant and unspecified (incl cysts and polyps)	良性、恶性及性质不明的肿瘤（包括囊状和息肉状）	10012819	Diffuse large B-cell lymphomas	各种弥漫性大 B 细胞淋巴瘤	10025320	Lymphomas non-Hodgkin's B-cell	非霍奇金 B 细胞淋巴瘤类疾病	10012826	Diffuse large b-cell lymphoma stage iv	弥漫性大 B 细胞淋巴瘤 IV 期	2
10029104	Neoplasms benign, malignant and unspecified (incl cysts and polyps)	良性、恶性及性质不明的肿瘤（包括囊状和息肉状）	10085262	Follicular lymphomas	各种滤泡性淋巴瘤	10025320	Lymphomas non-Hodgkin's B-cell	非霍奇金 B 细胞淋巴瘤类疾病	10085128	Follicular lymphoma	滤泡性淋巴瘤	2
10029104	Neoplasms benign, malignant and unspecified (incl cysts and polyps)	良性、恶性及性质不明的肿瘤（包括囊状和息肉状）	10024295	Leukaemias chronic lymphocytic	各种慢性淋巴细胞白血病	10024324	Leukaemias	各类白血病	10019053	Hairy cell leukaemia	毛发细胞白血病	2
10029104	Neoplasms benign, malignant and unspecified (incl cysts and polyps)	良性、恶性及性质不明的肿瘤（包括囊状和息肉状）	10020243	Hodgkin's disease NEC	霍奇金病（不另分类）	10025319	Lymphomas Hodgkin's disease	霍奇金淋巴瘤病	10020206	Hodgkin's disease	霍奇金氏病	2
10029104	Neoplasms benign, malignant and unspecified (incl cysts and polyps)	良性、恶性及性质不明的肿瘤（包括囊状和息肉状）	10006290	Breast and nipple neoplasms malignant	乳腺和乳头恶性肿瘤	10006291	Breast neoplasms malignant and unspecified (incl nipple)	乳腺恶性及性质不明的肿瘤（包括乳头）	10085481	Hormone receptor positive her2 negative breast cancer	激素受体阳性 HER2 阴性乳腺癌	2
10029104	Neoplasms benign, malignant and unspecified (incl cysts and polyps)	良性、恶性及性质不明的肿瘤（包括囊状和息肉状）	10006290	Breast and nipple neoplasms malignant	乳腺和乳头恶性肿瘤	10006291	Breast neoplasms malignant and unspecified (incl nipple)	乳腺恶性及性质不明的肿瘤（包括乳头）	10021980	Inflammatory carcinoma of the breast	乳腺炎性癌	2
10029104	Neoplasms benign, malignant and unspecified (incl cysts and polyps)	良性、恶性及性质不明的肿瘤（包括囊状和息肉状）	10027467	Metastases to specified sites	转移到特定的部位	10027476	Metastases	各类转移瘤	10051663	Metastases to chest wall	胸壁转移	2
10029104	Neoplasms benign, malignant and unspecified (incl cysts and polyps)	良性、恶性及性质不明的肿瘤（包括囊状和息肉状）	10027467	Metastases to specified sites	转移到特定的部位	10027476	Metastases	各类转移瘤	10049724	Metastases to eye	眼转移	2
10029104	Neoplasms benign, malignant and unspecified (incl cysts and polyps)	良性、恶性及性质不明的肿瘤（包括囊状和息肉状）	10027467	Metastases to specified sites	转移到特定的部位	10027476	Metastases	各类转移瘤	10051696	Metastases to meninges	脑膜转移	2
10029104	Neoplasms benign, malignant and unspecified (incl cysts and polyps)	良性、恶性及性质不明的肿瘤（包括囊状和息肉状）	10027467	Metastases to specified sites	转移到特定的部位	10027476	Metastases	各类转移瘤	10027462	Metastases to ovary	卵巢转移	2
10029104	Neoplasms benign, malignant and unspecified (incl cysts and polyps)	良性、恶性及性质不明的肿瘤（包括囊状和息肉状）	10027467	Metastases to specified sites	转移到特定的部位	10027476	Metastases	各类转移瘤	10049718	Metastases to stomach	胃转移	2
10029104	Neoplasms benign, malignant and unspecified (incl cysts and polyps)	良性、恶性及性质不明的肿瘤（包括囊状和息肉状）	10028536	Myelodysplastic syndromes	骨髓发育异常综合征	10024324	Leukaemias	各类白血病	10088022	Myelodysplastic syndrome with multilineage dysplasia	骨髓增生异常综合征伴多系发育不良	2
10029104	Neoplasms benign, malignant and unspecified (incl cysts and polyps)	良性、恶性及性质不明的肿瘤（包括囊状和息肉状）	10028536	Myelodysplastic syndromes	骨髓发育异常综合征	10024324	Leukaemias	各类白血病	10088025	Myelodysplastic syndrome with single lineage dysplasia	骨髓增生异常综合征伴单系发育不良	2
10029104	Neoplasms benign, malignant and unspecified (incl cysts and polyps)	良性、恶性及性质不明的肿瘤（包括囊状和息肉状）	10030176	Oesophageal neoplasms malignant	恶性食道肿瘤	10017991	Gastrointestinal neoplasms malignant and unspecified	胃肠道恶性及性质不明的肿瘤	10030137	Oesophageal adenocarcinoma	食管腺癌	2
10029104	Neoplasms benign, malignant and unspecified (incl cysts and polyps)	良性、恶性及性质不明的肿瘤（包括囊状和息肉状）	10043749	Thyroid neoplasms malignant	各种甲状腺恶性肿瘤	10014713	Endocrine neoplasms malignant and unspecified	内分泌恶性及性质不明的肿瘤	10033701	Papillary thyroid cancer	甲状腺乳头状癌	2
10029104	Neoplasms benign, malignant and unspecified (incl cysts and polyps)	良性、恶性及性质不明的肿瘤（包括囊状和息肉状）	10039396	Salivary gland neoplasms malignant	各种唾液腺恶性肿瘤	10017991	Gastrointestinal neoplasms malignant and unspecified	胃肠道恶性及性质不明的肿瘤	10061934	Salivary gland cancer	涎腺癌	2
10029104	Neoplasms benign, malignant and unspecified (incl cysts and polyps)	良性、恶性及性质不明的肿瘤（包括囊状和息肉状）	10041298	Soft tissue sarcomas histology unspecified	组织来源不明的软组织肉瘤	10072990	Soft tissue neoplasms malignant and unspecified	恶性与性质不明的软组织肿瘤	10039491	Sarcoma	肉瘤	2
10029104	Neoplasms benign, malignant and unspecified (incl cysts and polyps)	良性、恶性及性质不明的肿瘤（包括囊状和息肉状）	10043749	Thyroid neoplasms malignant	各种甲状腺恶性肿瘤	10014713	Endocrine neoplasms malignant and unspecified	内分泌恶性及性质不明的肿瘤	10066474	Thyroid cancer	甲状腺癌	2
10029104	Neoplasms benign, malignant and unspecified (incl cysts and polyps)	良性、恶性及性质不明的肿瘤（包括囊状和息肉状）	10046585	Urinary tract neoplasms malignant NEC	各种恶性泌尿道肿瘤（不另分类）	10038364	Renal and urinary tract neoplasms malignant and unspecified	肾脏和泌尿道恶性及性质不明的肿瘤	10044412	Transitional cell carcinoma	移行细胞癌	2
10029104	Neoplasms benign, malignant and unspecified (incl cysts and polyps)	良性、恶性及性质不明的肿瘤（包括囊状和息肉状）	10030315	Oncologic complications and emergencies	肿瘤并发症和急症	10068775	Neoplasm related morbidities	肿瘤相关类病患	10054094	Tumour necrosis	肿瘤坏死	2
10029104	Neoplasms benign, malignant and unspecified (incl cysts and polyps)	良性、恶性及性质不明的肿瘤（包括囊状和息肉状）	10030315	Oncologic complications and emergencies	肿瘤并发症和急症	10068775	Neoplasm related morbidities	肿瘤相关类病患	10068067	Tumour thrombosis	肿瘤血栓症	2
10029104	Neoplasms benign, malignant and unspecified (incl cysts and polyps)	良性、恶性及性质不明的肿瘤（包括囊状和息肉状）	10029312	Neuromas	各种神经瘤	10029209	Nervous system neoplasms benign	神经系统类良性肿瘤	10000523	Acoustic neuroma	听神经瘤	1
10029104	Neoplasms benign, malignant and unspecified (incl cysts and polyps)	良性、恶性及性质不明的肿瘤（包括囊状和息肉状）	10024291	Leukaemias acute myeloid	各种急性髓性白血病	10024324	Leukaemias	各类白血病	10000871	Acute monocytic leukaemia	急性单核细胞白血病	1
10029104	Neoplasms benign, malignant and unspecified (incl cysts and polyps)	良性、恶性及性质不明的肿瘤（包括囊状和息肉状）	10001377	Adrenal neoplasms benign	各种肾上腺良性肿瘤	10014710	Endocrine neoplasms benign	各种内分泌良性肿瘤	10001323	Adrenal adenoma	肾上腺腺瘤	1
10029104	Neoplasms benign, malignant and unspecified (incl cysts and polyps)	良性、恶性及性质不明的肿瘤（包括囊状和息肉状）	10001883	Alveolar soft part sarcomas	各种泡状软部肉瘤	10072990	Soft tissue neoplasms malignant and unspecified	恶性与性质不明的软组织肿瘤	10001882	Alveolar soft part sarcoma	软组织腺泡状肉瘤	1
10029104	Neoplasms benign, malignant and unspecified (incl cysts and polyps)	良性、恶性及性质不明的肿瘤（包括囊状和息肉状）	10024531	Lip and oral cavity neoplasms benign	唇和口腔良性肿瘤	10017987	Gastrointestinal neoplasms benign	胃肠道良性肿瘤类	10066796	Ameloblastoma	成釉细胞瘤	1
10029104	Neoplasms benign, malignant and unspecified (incl cysts and polyps)	良性、恶性及性质不明的肿瘤（包括囊状和息肉状）	10041295	Soft tissue neoplasms benign NEC	各种软组织良性肿瘤（不另分类）	10041294	Soft tissue neoplasms benign	软组织良性肿瘤	10048945	Angiolipoma	血管脂肪瘤	1
10029104	Neoplasms benign, malignant and unspecified (incl cysts and polyps)	良性、恶性及性质不明的肿瘤（包括囊状和息肉状）	10041295	Soft tissue neoplasms benign NEC	各种软组织良性肿瘤（不另分类）	10041294	Soft tissue neoplasms benign	软组织良性肿瘤	10051810	Angiomyolipoma	血管肌脂肪瘤	1
10029104	Neoplasms benign, malignant and unspecified (incl cysts and polyps)	良性、恶性及性质不明的肿瘤（包括囊状和息肉状）	10007657	Cardiovascular neoplasms malignant and unspecified	恶性和未分类的心血管肿瘤	10027655	Miscellaneous and site unspecified neoplasms malignant and unspecified	其他肿瘤、部位不明恶性肿瘤及性质不明肿瘤	10002476	Angiosarcoma	血管肉瘤	1
10029104	Neoplasms benign, malignant and unspecified (incl cysts and polyps)	良性、恶性及性质不明的肿瘤（包括囊状和息肉状）	10024290	Leukaemias acute lymphocytic	各种急性淋巴细胞白血病	10024324	Leukaemias	各类白血病	10003890	B precursor type acute leukaemia	前体 B 细胞型急性白血病	1
10029104	Neoplasms benign, malignant and unspecified (incl cysts and polyps)	良性、恶性及性质不明的肿瘤（包括囊状和息肉状）	10003900	B-cell lymphomas NEC	B 细胞淋巴瘤（不另分类）	10025320	Lymphomas non-Hodgkin's B-cell	非霍奇金 B 细胞淋巴瘤类疾病	10003907	B-cell lymphoma stage iv	B 细胞淋巴瘤 IV 期	1
10029104	Neoplasms benign, malignant and unspecified (incl cysts and polyps)	良性、恶性及性质不明的肿瘤（包括囊状和息肉状）	10024309	Leukaemias myeloid NEC	髓系白血病（不另分类）	10024324	Leukaemias	各类白血病	10050282	Blast crisis in myelogenous leukaemia	髓性白血病原始细胞危象	1
10029104	Neoplasms benign, malignant and unspecified (incl cysts and polyps)	良性、恶性及性质不明的肿瘤（包括囊状和息肉状）	10005998	Bone neoplasms malignant (excl sarcomas)	各种恶性骨肿瘤（不包括肉瘤）	10040778	Skeletal neoplasms malignant and unspecified	各种恶性和性质不明的骨骼肿瘤	10005949	Bone cancer	骨癌	1
10029104	Neoplasms benign, malignant and unspecified (incl cysts and polyps)	良性、恶性及性质不明的肿瘤（包括囊状和息肉状）	10005999	Bone neoplasms unspecified malignancy	各种恶性不明确的骨肿瘤	10040778	Skeletal neoplasms malignant and unspecified	各种恶性和性质不明的骨骼肿瘤	10005995	Bone neoplasm	骨肿瘤	1
10029104	Neoplasms benign, malignant and unspecified (incl cysts and polyps)	良性、恶性及性质不明的肿瘤（包括囊状和息肉状）	10016414	Female reproductive neoplasms unspecified malignancy	恶性不明确的女性生殖系统肿瘤	10038594	Reproductive neoplasms female malignant and unspecified	女性生殖系统恶性及性质不明的肿瘤	10073266	Borderline mucinous tumour of ovary	交界性卵巢黏液性肿瘤	1
10029104	Neoplasms benign, malignant and unspecified (incl cysts and polyps)	良性、恶性及性质不明的肿瘤（包括囊状和息肉状）	10029213	Nervous system neoplasms unspecified malignancy NEC	恶性不明确的神经系统肿瘤（不另分类）	10029211	Nervous system neoplasms malignant and unspecified NEC	神经系统恶性及性质不明的肿瘤（不另分类）	10061019	Brain neoplasm	脑肿瘤	1
10029104	Neoplasms benign, malignant and unspecified (incl cysts and polyps)	良性、恶性及性质不明的肿瘤（包括囊状和息肉状）	10006290	Breast and nipple neoplasms malignant	乳腺和乳头恶性肿瘤	10006291	Breast neoplasms malignant and unspecified (incl nipple)	乳腺恶性及性质不明的肿瘤（包括乳头）	10072814	Breast angiosarcoma metastatic	乳腺转移性血管肉瘤	1
10029104	Neoplasms benign, malignant and unspecified (incl cysts and polyps)	良性、恶性及性质不明的肿瘤（包括囊状和息肉状）	10029105	Neoplasms malignant site unspecified NEC	部位不确定的恶性肿瘤（不另分类）	10027655	Miscellaneous and site unspecified neoplasms malignant and unspecified	其他肿瘤、部位不明恶性肿瘤及性质不明肿瘤	10061450	Carcinoma in situ	原位癌	1
10029104	Neoplasms benign, malignant and unspecified (incl cysts and polyps)	良性、恶性及性质不明的肿瘤（包括囊状和息肉状）	10007656	Cardiovascular neoplasms benign	各种良性心血管肿瘤	10027656	Miscellaneous and site unspecified neoplasms benign	混杂性及部位不明的良性肿瘤	10061005	Cardiac myxoma	心脏粘液瘤	1
10029104	Neoplasms benign, malignant and unspecified (incl cysts and polyps)	良性、恶性及性质不明的肿瘤（包括囊状和息肉状）	10008230	Cervix neoplasms malignant	恶性宫颈肿瘤	10038594	Reproductive neoplasms female malignant and unspecified	女性生殖系统恶性及性质不明的肿瘤	10061809	Cervix carcinoma stage 0	宫颈癌 0 期	1
10029104	Neoplasms benign, malignant and unspecified (incl cysts and polyps)	良性、恶性及性质不明的肿瘤（包括囊状和息肉状）	10028536	Myelodysplastic syndromes	骨髓发育异常综合征	10024324	Leukaemias	各类白血病	10009018	Chronic myelomonocytic leukaemia	慢性髓单核细胞白血病	1
10029104	Neoplasms benign, malignant and unspecified (incl cysts and polyps)	良性、恶性及性质不明的肿瘤（包括囊状和息肉状）	10010023	Colorectal neoplasms malignant	结直肠恶性肿瘤	10017991	Gastrointestinal neoplasms malignant and unspecified	胃肠道恶性及性质不明的肿瘤	10055114	Colon cancer metastatic	转移性结肠癌	1
10029104	Neoplasms benign, malignant and unspecified (incl cysts and polyps)	良性、恶性及性质不明的肿瘤（包括囊状和息肉状）	10010023	Colorectal neoplasms malignant	结直肠恶性肿瘤	10017991	Gastrointestinal neoplasms malignant and unspecified	胃肠道恶性及性质不明的肿瘤	10061451	Colorectal cancer	结肠直肠癌	1
10029104	Neoplasms benign, malignant and unspecified (incl cysts and polyps)	良性、恶性及性质不明的肿瘤（包括囊状和息肉状）	10010023	Colorectal neoplasms malignant	结直肠恶性肿瘤	10017991	Gastrointestinal neoplasms malignant and unspecified	胃肠道恶性及性质不明的肿瘤	10052358	Colorectal cancer metastatic	转移性结肠直肠癌	1
10029104	Neoplasms benign, malignant and unspecified (incl cysts and polyps)	良性、恶性及性质不明的肿瘤（包括囊状和息肉状）	10028484	Mycoses fungoides	各种蕈状霉菌病	10025321	Lymphomas non-Hodgkin's T-cell	非霍奇金 T 细胞淋巴瘤类疾病	10011677	Cutaneous t-cell lymphoma	皮肤 T 细胞淋巴瘤	1
10029104	Neoplasms benign, malignant and unspecified (incl cysts and polyps)	良性、恶性及性质不明的肿瘤（包括囊状和息肉状）	10014742	Endometrial neoplasms malignant	恶性子宫内膜肿瘤	10038594	Reproductive neoplasms female malignant and unspecified	女性生殖系统恶性及性质不明的肿瘤	10048397	Endometrial stromal sarcoma	子宫内膜间质肉瘤	1
10029104	Neoplasms benign, malignant and unspecified (incl cysts and polyps)	良性、恶性及性质不明的肿瘤（包括囊状和息肉状）	10022704	Intestinal T-cell lymphomas	各种肠 T 细胞淋巴瘤	10025321	Lymphomas non-Hodgkin's T-cell	非霍奇金 T 细胞淋巴瘤类疾病	10073481	Enteropathy-associated t-cell lymphoma	肠病相关的 T 细胞淋巴瘤	1
10029104	Neoplasms benign, malignant and unspecified (incl cysts and polyps)	良性、恶性及性质不明的肿瘤（包括囊状和息肉状）	10015791	Extragonadal primary germ cell neoplasms	各种原发性性腺外生殖细胞肿瘤	10027655	Miscellaneous and site unspecified neoplasms malignant and unspecified	其他肿瘤、部位不明恶性肿瘤及性质不明肿瘤	10073055	Extragonadal primary germ cell tumour	原发性性腺外生殖细胞肿瘤	1
10029104	Neoplasms benign, malignant and unspecified (incl cysts and polyps)	良性、恶性及性质不明的肿瘤（包括囊状和息肉状）	10030056	Ocular neoplasms benign	眼部各种良性肿瘤	10030054	Ocular neoplasms	各种眼部肿瘤	10071053	Eye haemangioma	眼部血管瘤	1
10029104	Neoplasms benign, malignant and unspecified (incl cysts and polyps)	良性、恶性及性质不明的肿瘤（包括囊状和息肉状）	10005997	Bone neoplasms benign (excl cysts)	各种良性骨肿瘤（不包括囊肿）	10040776	Skeletal neoplasms benign	各种骨骼良性肿瘤	10072572	Haemangioma of bone	骨血管瘤	1
10029104	Neoplasms benign, malignant and unspecified (incl cysts and polyps)	良性、恶性及性质不明的肿瘤（包括囊状和息肉状）	10018845	Haematologic neoplasms NEC	血液肿瘤（不另分类）	10018865	Haematopoietic neoplasms (excl leukaemias and lymphomas)	造血组织肿瘤（白血病及淋巴瘤除外）	10066476	Haematological malignancy	恶性血液疾病	1
10029104	Neoplasms benign, malignant and unspecified (incl cysts and polyps)	良性、恶性及性质不明的肿瘤（包括囊状和息肉状）	10019812	Hepatobiliary neoplasms benign	各种良性肝胆肿瘤	10019813	Hepatic and biliary neoplasms benign	各种肝胆良性肿瘤	10019629	Hepatic adenoma	肝腺瘤	1
10029104	Neoplasms benign, malignant and unspecified (incl cysts and polyps)	良性、恶性及性质不明的肿瘤（包括囊状和息肉状）	10006290	Breast and nipple neoplasms malignant	乳腺和乳头恶性肿瘤	10006291	Breast neoplasms malignant and unspecified (incl nipple)	乳腺恶性及性质不明的肿瘤（包括乳头）	10065430	Her2 positive breast cancer	HER2 阳性乳腺癌	1
10029104	Neoplasms benign, malignant and unspecified (incl cysts and polyps)	良性、恶性及性质不明的肿瘤（包括囊状和息肉状）	10003900	B-cell lymphomas NEC	B 细胞淋巴瘤（不另分类）	10025320	Lymphomas non-Hodgkin's B-cell	非霍奇金 B 细胞淋巴瘤类疾病	10080215	High-grade b-cell lymphoma	高级别 B 细胞淋巴瘤	1
10029104	Neoplasms benign, malignant and unspecified (incl cysts and polyps)	良性、恶性及性质不明的肿瘤（包括囊状和息肉状）	10020243	Hodgkin's disease NEC	霍奇金病（不另分类）	10025319	Lymphomas Hodgkin's disease	霍奇金淋巴瘤病	10020266	Hodgkin's disease recurrent	复发性霍奇金氏病	1
10029104	Neoplasms benign, malignant and unspecified (incl cysts and polyps)	良性、恶性及性质不明的肿瘤（包括囊状和息肉状）	10020243	Hodgkin's disease NEC	霍奇金病（不另分类）	10025319	Lymphomas Hodgkin's disease	霍奇金淋巴瘤病	10020267	Hodgkin's disease refractory	难治性霍奇金氏病	1
10029104	Neoplasms benign, malignant and unspecified (incl cysts and polyps)	良性、恶性及性质不明的肿瘤（包括囊状和息肉状）	10027467	Metastases to specified sites	转移到特定的部位	10027476	Metastases	各类转移瘤	10080311	Intestinal metastasis	肠转移	1
10029104	Neoplasms benign, malignant and unspecified (incl cysts and polyps)	良性、恶性及性质不明的肿瘤（包括囊状和息肉状）	10024309	Leukaemias myeloid NEC	髓系白血病（不另分类）	10024324	Leukaemias	各类白血病	10024305	Leukaemia monocytic	单核细胞白血病	1
10029104	Neoplasms benign, malignant and unspecified (incl cysts and polyps)	良性、恶性及性质不明的肿瘤（包括囊状和息肉状）	10024310	Leukaemias NEC	白血病（不另分类）	10024324	Leukaemias	各类白血病	10069360	Leukaemic infiltration	白血病浸润	1
10029104	Neoplasms benign, malignant and unspecified (incl cysts and polyps)	良性、恶性及性质不明的肿瘤（包括囊状和息肉状）	10024628	Liposarcomas malignant	恶性脂肪性肉瘤	10072990	Soft tissue neoplasms malignant and unspecified	恶性与性质不明的软组织肿瘤	10024629	Liposarcoma metastatic	转移性脂肪肉瘤	1
10029104	Neoplasms benign, malignant and unspecified (incl cysts and polyps)	良性、恶性及性质不明的肿瘤（包括囊状和息肉状）	10038736	Respiratory tract and pleural neoplasms malignancy unspecified NEC	恶性不明确的呼吸道和胸膜肿瘤（不另分类）	10038666	Respiratory and mediastinal neoplasms malignant and unspecified	呼吸系统和纵隔恶性及性质不明的肿瘤	10062042	Lung neoplasm	肺肿瘤	1
10029104	Neoplasms benign, malignant and unspecified (incl cysts and polyps)	良性、恶性及性质不明的肿瘤（包括囊状和息肉状）	10024303	Leukaemias lymphocytic NEC	淋巴细胞白血病（不另分类）	10024324	Leukaemias	各类白血病	10025300	Lymphoid leukaemia (in remission)	淋巴系白血病（缓解中）	1
10029104	Neoplasms benign, malignant and unspecified (incl cysts and polyps)	良性、恶性及性质不明的肿瘤（包括囊状和息肉状）	10027156	Skin melanomas (excl ocular)	皮肤黑色素瘤（不包括眼睛）	10040900	Skin neoplasms malignant and unspecified	恶性和性质不明的皮肤肿瘤	10025650	Malignant melanoma	恶性黑素瘤	1
10029104	Neoplasms benign, malignant and unspecified (incl cysts and polyps)	良性、恶性及性质不明的肿瘤（包括囊状和息肉状）	10026798	Mantle cell lymphomas	各种套细胞淋巴瘤	10025320	Lymphomas non-Hodgkin's B-cell	非霍奇金 B 细胞淋巴瘤类疾病	10061275	Mantle cell lymphoma	套细胞淋巴瘤	1
10029104	Neoplasms benign, malignant and unspecified (incl cysts and polyps)	良性、恶性及性质不明的肿瘤（包括囊状和息肉状）	10026798	Mantle cell lymphomas	各种套细胞淋巴瘤	10025320	Lymphomas non-Hodgkin's B-cell	非霍奇金 B 细胞淋巴瘤类疾病	10026800	Mantle cell lymphoma recurrent	复发套细胞淋巴瘤	1
10029104	Neoplasms benign, malignant and unspecified (incl cysts and polyps)	良性、恶性及性质不明的肿瘤（包括囊状和息肉状）	10040898	Skin neoplasms benign	各种皮肤良性肿瘤	10040899	Cutaneous neoplasms benign	皮肤类良性肿瘤	10027145	Melanocytic naevus	黑色素痣	1
10029104	Neoplasms benign, malignant and unspecified (incl cysts and polyps)	良性、恶性及性质不明的肿瘤（包括囊状和息肉状）	10029213	Nervous system neoplasms unspecified malignancy NEC	恶性不明确的神经系统肿瘤（不另分类）	10029211	Nervous system neoplasms malignant and unspecified NEC	神经系统恶性及性质不明的肿瘤（不另分类）	10027191	Meningioma	脑膜瘤	1
10029104	Neoplasms benign, malignant and unspecified (incl cysts and polyps)	良性、恶性及性质不明的肿瘤（包括囊状和息肉状）	10017994	Gastrointestinal neoplasms malignancy unspecified NEC	恶性不明确的胃肠道肿瘤（不另分类）	10017991	Gastrointestinal neoplasms malignant and unspecified	胃肠道恶性及性质不明的肿瘤	10072025	Mesenteric neoplasm	肠系膜肿瘤	1
10029104	Neoplasms benign, malignant and unspecified (incl cysts and polyps)	良性、恶性及性质不明的肿瘤（包括囊状和息肉状）	10027414	Mesotheliomas malignant and unspecified	恶性和性质不明的间皮瘤	10027412	Mesotheliomas	各类间皮瘤	10027407	Mesothelioma malignant	恶性间皮瘤	1
10029104	Neoplasms benign, malignant and unspecified (incl cysts and polyps)	良性、恶性及性质不明的肿瘤（包括囊状和息肉状）	10006290	Breast and nipple neoplasms malignant	乳腺和乳头恶性肿瘤	10006291	Breast neoplasms malignant and unspecified (incl nipple)	乳腺恶性及性质不明的肿瘤（包括乳头）	10073100	Metaplastic breast carcinoma	化生性乳腺癌	1
10029104	Neoplasms benign, malignant and unspecified (incl cysts and polyps)	良性、恶性及性质不明的肿瘤（包括囊状和息肉状）	10027467	Metastases to specified sites	转移到特定的部位	10027476	Metastases	各类转移瘤	10051664	Metastases to abdominal wall	腹壁转移	1
10029104	Neoplasms benign, malignant and unspecified (incl cysts and polyps)	良性、恶性及性质不明的肿瘤（包括囊状和息肉状）	10027467	Metastases to specified sites	转移到特定的部位	10027476	Metastases	各类转移瘤	10027451	Metastases to adrenals	肾上腺转移	1
10029104	Neoplasms benign, malignant and unspecified (incl cysts and polyps)	良性、恶性及性质不明的肿瘤（包括囊状和息肉状）	10027467	Metastases to specified sites	转移到特定的部位	10027476	Metastases	各类转移瘤	10027454	Metastases to breast	乳腺转移	1
10029104	Neoplasms benign, malignant and unspecified (incl cysts and polyps)	良性、恶性及性质不明的肿瘤（包括囊状和息肉状）	10027467	Metastases to specified sites	转移到特定的部位	10027476	Metastases	各类转移瘤	10062196	Metastases to gastrointestinal tract	胃肠道转移	1
10029104	Neoplasms benign, malignant and unspecified (incl cysts and polyps)	良性、恶性及性质不明的肿瘤（包括囊状和息肉状）	10027467	Metastases to specified sites	转移到特定的部位	10027476	Metastases	各类转移瘤	10049717	Metastases to heart	心脏转移	1
10029104	Neoplasms benign, malignant and unspecified (incl cysts and polyps)	良性、恶性及性质不明的肿瘤（包括囊状和息肉状）	10027467	Metastases to specified sites	转移到特定的部位	10027476	Metastases	各类转移瘤	10049730	Metastases to muscle	肌肉转移	1
10029104	Neoplasms benign, malignant and unspecified (incl cysts and polyps)	良性、恶性及性质不明的肿瘤（包括囊状和息肉状）	10027467	Metastases to specified sites	转移到特定的部位	10027476	Metastases	各类转移瘤	10027460	Metastases to neck	颈转移	1
10029104	Neoplasms benign, malignant and unspecified (incl cysts and polyps)	良性、恶性及性质不明的肿瘤（包括囊状和息肉状）	10027467	Metastases to specified sites	转移到特定的部位	10027476	Metastases	各类转移瘤	10049721	Metastases to pancreas	胰腺转移	1
10029104	Neoplasms benign, malignant and unspecified (incl cysts and polyps)	良性、恶性及性质不明的肿瘤（包括囊状和息肉状）	10027467	Metastases to specified sites	转移到特定的部位	10027476	Metastases	各类转移瘤	10070913	Metastases to pelvis	骨盆转移	1
10029104	Neoplasms benign, malignant and unspecified (incl cysts and polyps)	良性、恶性及性质不明的肿瘤（包括囊状和息肉状）	10027467	Metastases to specified sites	转移到特定的部位	10027476	Metastases	各类转移瘤	10051674	Metastases to peripheral nervous system	周围神经系统转移	1
10029104	Neoplasms benign, malignant and unspecified (incl cysts and polyps)	良性、恶性及性质不明的肿瘤（包括囊状和息肉状）	10027467	Metastases to specified sites	转移到特定的部位	10027476	Metastases	各类转移瘤	10049725	Metastases to placenta	胎盘转移	1
10029104	Neoplasms benign, malignant and unspecified (incl cysts and polyps)	良性、恶性及性质不明的肿瘤（包括囊状和息肉状）	10027467	Metastases to specified sites	转移到特定的部位	10027476	Metastases	各类转移瘤	10051680	Metastases to retroperitoneum	腹膜后转移	1
10029104	Neoplasms benign, malignant and unspecified (incl cysts and polyps)	良性、恶性及性质不明的肿瘤（包括囊状和息肉状）	10027467	Metastases to specified sites	转移到特定的部位	10027476	Metastases	各类转移瘤	10062197	Metastases to soft tissue	软组织转移	1
10029104	Neoplasms benign, malignant and unspecified (incl cysts and polyps)	良性、恶性及性质不明的肿瘤（包括囊状和息肉状）	10027467	Metastases to specified sites	转移到特定的部位	10027476	Metastases	各类转移瘤	10078267	Metastases to spinal cord	脊髓转移	1
10029104	Neoplasms benign, malignant and unspecified (incl cysts and polyps)	良性、恶性及性质不明的肿瘤（包括囊状和息肉状）	10027467	Metastases to specified sites	转移到特定的部位	10027476	Metastases	各类转移瘤	10049726	Metastases to uterus	子宫转移	1
10029104	Neoplasms benign, malignant and unspecified (incl cysts and polyps)	良性、恶性及性质不明的肿瘤（包括囊状和息肉状）	10025324	Lymphomas unspecified NEC	性质不明的淋巴瘤（不另分类）	10025323	Lymphomas NEC	淋巴瘤（不另分类）	10071541	Metastatic lymphoma	转移性淋巴瘤	1
10029104	Neoplasms benign, malignant and unspecified (incl cysts and polyps)	良性、恶性及性质不明的肿瘤（包括囊状和息肉状）	10028536	Myelodysplastic syndromes	骨髓发育异常综合征	10024324	Leukaemias	各类白血病	10067387	Myelodysplastic syndrome transformation	骨髓异常增生综合征转化	1
10029104	Neoplasms benign, malignant and unspecified (incl cysts and polyps)	良性、恶性及性质不明的肿瘤（包括囊状和息肉状）	10028578	Myeloproliferative disorders (excl leukaemias)	骨髓增殖性疾病（白血病除外）	10018865	Haematopoietic neoplasms (excl leukaemias and lymphomas)	造血组织肿瘤（白血病及淋巴瘤除外）	10028561	Myeloid metaplasia	髓性化生	1
10029104	Neoplasms benign, malignant and unspecified (incl cysts and polyps)	良性、恶性及性质不明的肿瘤（包括囊状和息肉状）	10029212	Nervous system neoplasms malignant NEC	神经系统恶性肿瘤（不另分类）	10029211	Nervous system neoplasms malignant and unspecified NEC	神经系统恶性及性质不明的肿瘤（不另分类）	10029260	Neuroblastoma	神经母细胞瘤	1
10029104	Neoplasms benign, malignant and unspecified (incl cysts and polyps)	良性、恶性及性质不明的肿瘤（包括囊状和息肉状）	10014712	Endocrine neoplasms malignant and unspecified NEC	内分泌恶性及性质不明的肿瘤（不另分类）	10014713	Endocrine neoplasms malignant and unspecified	内分泌恶性及性质不明的肿瘤	10057270	Neuroendocrine carcinoma	神经内分泌癌	1
10029104	Neoplasms benign, malignant and unspecified (incl cysts and polyps)	良性、恶性及性质不明的肿瘤（包括囊状和息肉状）	10014712	Endocrine neoplasms malignant and unspecified NEC	内分泌恶性及性质不明的肿瘤（不另分类）	10014713	Endocrine neoplasms malignant and unspecified	内分泌恶性及性质不明的肿瘤	10071542	Neuroendocrine carcinoma metastatic	转移性神经内分泌癌	1
10029104	Neoplasms benign, malignant and unspecified (incl cysts and polyps)	良性、恶性及性质不明的肿瘤（包括囊状和息肉状）	10029592	Non-Hodgkin's lymphomas NEC	非霍奇金氏淋巴瘤（不另分类）	10025322	Lymphomas non-Hodgkin's unspecified histology	组织不明的非霍奇金淋巴瘤类疾病	10029600	Non-hodgkin's lymphoma recurrent	复发性非霍奇金淋巴瘤	1
10029104	Neoplasms benign, malignant and unspecified (incl cysts and polyps)	良性、恶性及性质不明的肿瘤（包括囊状和息肉状）	10029592	Non-Hodgkin's lymphomas NEC	非霍奇金氏淋巴瘤（不另分类）	10025322	Lymphomas non-Hodgkin's unspecified histology	组织不明的非霍奇金淋巴瘤类疾病	10029605	Non-hodgkin's lymphoma stage iv	非霍奇金淋巴瘤 IV 期	1
10029104	Neoplasms benign, malignant and unspecified (incl cysts and polyps)	良性、恶性及性质不明的肿瘤（包括囊状和息肉状）	10029664	Non-small cell neoplasms malignant of the respiratory tract cell type specified	呼吸道细胞型确定的非小细胞恶性肿瘤	10038666	Respiratory and mediastinal neoplasms malignant and unspecified	呼吸系统和纵隔恶性及性质不明的肿瘤	10061873	Non-small cell lung cancer	非小细胞肺癌	1
10029104	Neoplasms benign, malignant and unspecified (incl cysts and polyps)	良性、恶性及性质不明的肿瘤（包括囊状和息肉状）	10030176	Oesophageal neoplasms malignant	恶性食道肿瘤	10017991	Gastrointestinal neoplasms malignant and unspecified	胃肠道恶性及性质不明的肿瘤	10055102	Oesophageal cancer metastatic	转移性食管癌	1
10029104	Neoplasms benign, malignant and unspecified (incl cysts and polyps)	良性、恶性及性质不明的肿瘤（包括囊状和息肉状）	10005997	Bone neoplasms benign (excl cysts)	各种良性骨肿瘤（不包括囊肿）	10040776	Skeletal neoplasms benign	各种骨骼良性肿瘤	10031249	Osteoma	骨瘤	1
10029104	Neoplasms benign, malignant and unspecified (incl cysts and polyps)	良性、恶性及性质不明的肿瘤（包括囊状和息肉状）	10033129	Ovarian neoplasms malignant (excl germ cell)	各种恶性卵巢肿瘤（不包括生殖细胞）	10038594	Reproductive neoplasms female malignant and unspecified	女性生殖系统恶性及性质不明的肿瘤	10057529	Ovarian cancer metastatic	转移性卵巢癌	1
10029104	Neoplasms benign, malignant and unspecified (incl cysts and polyps)	良性、恶性及性质不明的肿瘤（包括囊状和息肉状）	10033222	Ovarian germ cell neoplasms malignant	恶性卵巢生殖细胞肿瘤肿瘤	10038594	Reproductive neoplasms female malignant and unspecified	女性生殖系统恶性及性质不明的肿瘤	10073265	Ovarian germ cell teratoma	卵巢生殖细胞畸胎瘤	1
10029104	Neoplasms benign, malignant and unspecified (incl cysts and polyps)	良性、恶性及性质不明的肿瘤（包括囊状和息肉状）	10033633	Pancreatic neoplasms malignant (excl islet cell and carcinoid)	胰腺恶性肿瘤（不包括胰岛细胞瘤和类癌瘤）	10017991	Gastrointestinal neoplasms malignant and unspecified	胃肠道恶性及性质不明的肿瘤	10033609	Pancreatic carcinoma	胰腺癌	1
10029104	Neoplasms benign, malignant and unspecified (incl cysts and polyps)	良性、恶性及性质不明的肿瘤（包括囊状和息肉状）	10033633	Pancreatic neoplasms malignant (excl islet cell and carcinoid)	胰腺恶性肿瘤（不包括胰岛细胞瘤和类癌瘤）	10017991	Gastrointestinal neoplasms malignant and unspecified	胃肠道恶性及性质不明的肿瘤	10033610	Pancreatic carcinoma metastatic	转移性胰腺癌	1
10029104	Neoplasms benign, malignant and unspecified (incl cysts and polyps)	良性、恶性及性质不明的肿瘤（包括囊状和息肉状）	10017994	Gastrointestinal neoplasms malignancy unspecified NEC	恶性不明确的胃肠道肿瘤（不另分类）	10017991	Gastrointestinal neoplasms malignant and unspecified	胃肠道恶性及性质不明的肿瘤	10061902	Pancreatic neoplasm	胰腺肿瘤	1
10029104	Neoplasms benign, malignant and unspecified (incl cysts and polyps)	良性、恶性及性质不明的肿瘤（包括囊状和息肉状）	10034622	Peripheral T-cell lymphomas NEC	各种外周 T 细胞淋巴瘤（不另分类）	10025321	Lymphomas non-Hodgkin's T-cell	非霍奇金 T 细胞淋巴瘤类疾病	10034625	Peripheral t-cell lymphoma unspecified recurrent	复发性未特别指明的外周 T 细胞淋巴瘤	1
10029104	Neoplasms benign, malignant and unspecified (incl cysts and polyps)	良性、恶性及性质不明的肿瘤（包括囊状和息肉状）	10034812	Pharyngeal neoplasms malignant and unspecified	恶性和性质不明的咽部肿瘤	10038666	Respiratory and mediastinal neoplasms malignant and unspecified	呼吸系统和纵隔恶性及性质不明的肿瘤	10034811	Pharyngeal cancer	咽部癌症	1
10029104	Neoplasms benign, malignant and unspecified (incl cysts and polyps)	良性、恶性及性质不明的肿瘤（包括囊状和息肉状）	10006292	Breast neoplasms unspecified malignancy	恶性不明确的乳腺肿瘤	10006291	Breast neoplasms malignant and unspecified (incl nipple)	乳腺恶性及性质不明的肿瘤（包括乳头）	10071776	Phyllodes tumour	乳腺叶状肿瘤	1
10029104	Neoplasms benign, malignant and unspecified (incl cysts and polyps)	良性、恶性及性质不明的肿瘤（包括囊状和息肉状）	10014711	Endocrine neoplasms benign NEC	内分泌良性肿瘤（不另分类）	10014710	Endocrine neoplasms benign	各种内分泌良性肿瘤	10061538	Pituitary tumour benign	垂体良性肿瘤	1
10029104	Neoplasms benign, malignant and unspecified (incl cysts and polyps)	良性、恶性及性质不明的肿瘤（包括囊状和息肉状）	10038736	Respiratory tract and pleural neoplasms malignancy unspecified NEC	恶性不明确的呼吸道和胸膜肿瘤（不另分类）	10038666	Respiratory and mediastinal neoplasms malignant and unspecified	呼吸系统和纵隔恶性及性质不明的肿瘤	10061352	Pleural neoplasm	胸膜肿瘤	1
10029104	Neoplasms benign, malignant and unspecified (incl cysts and polyps)	良性、恶性及性质不明的肿瘤（包括囊状和息肉状）	10025353	Lymphoproliferative disorders NEC (excl leukaemias and lymphomas)	淋巴细胞增生性疾病（不另分类）（白血病和淋巴瘤除外）	10018865	Haematopoietic neoplasms (excl leukaemias and lymphomas)	造血组织肿瘤（白血病及淋巴瘤除外）	10051358	Post transplant lymphoproliferative disorder	移植后淋巴增生性疾病	1
10029104	Neoplasms benign, malignant and unspecified (incl cysts and polyps)	良性、恶性及性质不明的肿瘤（包括囊状和息肉状）	10036524	Precursor B-lymphoblastic lymphomas	B 前淋巴母细胞淋巴瘤	10025320	Lymphomas non-Hodgkin's B-cell	非霍奇金 B 细胞淋巴瘤类疾病	10036523	Precursor b-lymphoblastic lymphoma	前体 B 淋巴母细胞淋巴瘤	1
10029104	Neoplasms benign, malignant and unspecified (incl cysts and polyps)	良性、恶性及性质不明的肿瘤（包括囊状和息肉状）	10036544	Precursor T-lymphoblastic lymphomas/leukaemias	各种前 T 淋巴细胞淋巴瘤/白血病	10025321	Lymphomas non-Hodgkin's T-cell	非霍奇金 T 细胞淋巴瘤类疾病	10036543	Precursor t-lymphoblastic lymphoma/leukaemia	前体 T 淋巴母细胞淋巴瘤／白血病	1
10029104	Neoplasms benign, malignant and unspecified (incl cysts and polyps)	良性、恶性及性质不明的肿瘤（包括囊状和息肉状）	10036908	Prostatic neoplasms malignant	各种恶性前列腺肿瘤	10038597	Reproductive neoplasms male malignant and unspecified	男性生殖系统恶性及性质不明的肿瘤	10036919	Prostate cancer stage iii	前列腺癌 III 期	1
10029104	Neoplasms benign, malignant and unspecified (incl cysts and polyps)	良性、恶性及性质不明的肿瘤（包括囊状和息肉状）	10068208	Renal neoplasms malignant	各种恶性肾脏肿瘤	10038364	Renal and urinary tract neoplasms malignant and unspecified	肾脏和泌尿道恶性及性质不明的肿瘤	10067946	Renal cell carcinoma	肾细胞癌	1
10029104	Neoplasms benign, malignant and unspecified (incl cysts and polyps)	良性、恶性及性质不明的肿瘤（包括囊状和息肉状）	10041298	Soft tissue sarcomas histology unspecified	组织来源不明的软组织肉瘤	10072990	Soft tissue neoplasms malignant and unspecified	恶性与性质不明的软组织肿瘤	10039500	Sarcomatosis	肉瘤病	1
10029104	Neoplasms benign, malignant and unspecified (incl cysts and polyps)	良性、恶性及性质不明的肿瘤（包括囊状和息肉状）	10029213	Nervous system neoplasms unspecified malignancy NEC	恶性不明确的神经系统肿瘤（不另分类）	10029211	Nervous system neoplasms malignant and unspecified NEC	神经系统恶性及性质不明的肿瘤（不另分类）	10062261	Spinal cord neoplasm	脊髓肿瘤	1
10029104	Neoplasms benign, malignant and unspecified (incl cysts and polyps)	良性、恶性及性质不明的肿瘤（包括囊状和息肉状）	10029105	Neoplasms malignant site unspecified NEC	部位不确定的恶性肿瘤（不另分类）	10027655	Miscellaneous and site unspecified neoplasms malignant and unspecified	其他肿瘤、部位不明恶性肿瘤及性质不明肿瘤	10041823	Squamous cell carcinoma	鳞状细胞癌	1
10029104	Neoplasms benign, malignant and unspecified (incl cysts and polyps)	良性、恶性及性质不明的肿瘤（包括囊状和息肉状）	10029664	Non-small cell neoplasms malignant of the respiratory tract cell type specified	呼吸道细胞型确定的非小细胞恶性肿瘤	10038666	Respiratory and mediastinal neoplasms malignant and unspecified	呼吸系统和纵隔恶性及性质不明的肿瘤	10041826	Squamous cell carcinoma of lung	肺鳞状细胞癌	1
10029104	Neoplasms benign, malignant and unspecified (incl cysts and polyps)	良性、恶性及性质不明的肿瘤（包括囊状和息肉状）	10040901	Skin neoplasms malignant and unspecified (excl melanoma)	恶性和性质不明的皮肤肿瘤（不包括黑色素瘤）	10040900	Skin neoplasms malignant and unspecified	恶性和性质不明的皮肤肿瘤	10041834	Squamous cell carcinoma of skin	皮肤鳞状细胞癌	1
10029104	Neoplasms benign, malignant and unspecified (incl cysts and polyps)	良性、恶性及性质不明的肿瘤（包括囊状和息肉状）	10024530	Lip and oral cavity neoplasms malignant	唇和口腔恶性肿瘤	10017991	Gastrointestinal neoplasms malignant and unspecified	胃肠道恶性及性质不明的肿瘤	10041865	Squamous cell carcinoma of the tongue	舌鳞状上皮细胞癌	1
10029104	Neoplasms benign, malignant and unspecified (incl cysts and polyps)	良性、恶性及性质不明的肿瘤（包括囊状和息肉状）	10041298	Soft tissue sarcomas histology unspecified	组织来源不明的软组织肉瘤	10072990	Soft tissue neoplasms malignant and unspecified	恶性与性质不明的软组织肿瘤	10042864	Synovial sarcoma metastatic	转移性滑膜肉瘤	1
10029104	Neoplasms benign, malignant and unspecified (incl cysts and polyps)	良性、恶性及性质不明的肿瘤（包括囊状和息肉状）	10002235	Anaplastic large cell lymphomas T- and null-cell types	T 细胞和裸细胞细胞型间变性大细胞淋巴瘤	10025321	Lymphomas non-Hodgkin's T-cell	非霍奇金 T 细胞淋巴瘤类疾病	10042971	T-cell lymphoma	T 细胞淋巴瘤	1
10029104	Neoplasms benign, malignant and unspecified (incl cysts and polyps)	良性、恶性及性质不明的肿瘤（包括囊状和息肉状）	10006290	Breast and nipple neoplasms malignant	乳腺和乳头恶性肿瘤	10006291	Breast neoplasms malignant and unspecified (incl nipple)	乳腺恶性及性质不明的肿瘤（包括乳头）	10075566	Triple negative breast cancer	三阴乳腺癌	1
10029104	Neoplasms benign, malignant and unspecified (incl cysts and polyps)	良性、恶性及性质不明的肿瘤（包括囊状和息肉状）	10030315	Oncologic complications and emergencies	肿瘤并发症和急症	10068775	Neoplasm related morbidities	肿瘤相关类病患	10052243	Tumour associated fever	肿瘤性发热	1
10029104	Neoplasms benign, malignant and unspecified (incl cysts and polyps)	良性、恶性及性质不明的肿瘤（包括囊状和息肉状）	10030315	Oncologic complications and emergencies	肿瘤并发症和急症	10068775	Neoplasm related morbidities	肿瘤相关类病患	10045169	Tumour flare	燃瘤反应	1
10029104	Neoplasms benign, malignant and unspecified (incl cysts and polyps)	良性、恶性及性质不明的肿瘤（包括囊状和息肉状）	10029105	Neoplasms malignant site unspecified NEC	部位不确定的恶性肿瘤（不另分类）	10027655	Miscellaneous and site unspecified neoplasms malignant and unspecified	其他肿瘤、部位不明恶性肿瘤及性质不明肿瘤	10064390	Tumour invasion	肿瘤侵润	1
10029104	Neoplasms benign, malignant and unspecified (incl cysts and polyps)	良性、恶性及性质不明的肿瘤（包括囊状和息肉状）	10030315	Oncologic complications and emergencies	肿瘤并发症和急症	10068775	Neoplasm related morbidities	肿瘤相关类病患	10064938	Tumour perforation	肿瘤穿孔	1
10029104	Neoplasms benign, malignant and unspecified (incl cysts and polyps)	良性、恶性及性质不明的肿瘤（包括囊状和息肉状）	10030315	Oncologic complications and emergencies	肿瘤并发症和急症	10068775	Neoplasm related morbidities	肿瘤相关类病患	10050283	Tumour ulceration	肿瘤溃疡	1
10029104	Neoplasms benign, malignant and unspecified (incl cysts and polyps)	良性、恶性及性质不明的肿瘤（包括囊状和息肉状）	10046807	Uterine neoplasms malignant NEC	各种恶性子宫肿瘤（不另分类）	10038594	Reproductive neoplasms female malignant and unspecified	女性生殖系统恶性及性质不明的肿瘤	10046766	Uterine cancer	子宫癌	1
10029205	Nervous system disorders	各类神经系统疾病	10019233	Headaches NEC	各种头痛（不另分类）	10019231	Headaches	各类头痛	10019211	Headache	头痛	352
10029205	Nervous system disorders	各类神经系统疾病	10029306	Neurological signs and symptoms NEC	神经学症状和体征（不另分类）	10029305	Neurological disorders NEC	神经类疾病（不另分类）	10013573	Dizziness	头晕	301
10029205	Nervous system disorders	各类神经系统疾病	10040021	Sensory abnormalities NEC	各种感觉异常（不另分类）	10029305	Neurological disorders NEC	神经类疾病（不另分类）	10013911	Dysgeusia	味觉倒错	198
10029205	Nervous system disorders	各类神经系统疾病	10033788	Paraesthesias and dysaesthesias	感觉异常和感觉迟钝	10029305	Neurological disorders NEC	神经类疾病（不另分类）	10033775	Paraesthesia	异常感觉	171
10029205	Nervous system disorders	各类神经系统疾病	10034607	Peripheral neuropathies NEC	各种周围神经疾病（不另分类）	10034606	Peripheral neuropathies	外周神经类疾病	10029331	Neuropathy peripheral	周围神经病	155
10029205	Nervous system disorders	各类神经系统疾病	10033788	Paraesthesias and dysaesthesias	感觉异常和感觉迟钝	10029305	Neurological disorders NEC	神经类疾病（不另分类）	10020937	Hypoaesthesia	感觉减退	100
10029205	Nervous system disorders	各类神经系统疾病	10040021	Sensory abnormalities NEC	各种感觉异常（不另分类）	10029305	Neurological disorders NEC	神经类疾病（不另分类）	10082490	Taste disorder	味觉障碍	100
10029205	Nervous system disorders	各类神经系统疾病	10013509	Disturbances in consciousness NEC	意识障碍（不另分类）	10029305	Neurological disorders NEC	神经类疾病（不另分类）	10042772	Syncope	晕厥	65
10029205	Nervous system disorders	各类神经系统疾病	10034607	Peripheral neuropathies NEC	各种周围神经疾病（不另分类）	10034606	Peripheral neuropathies	外周神经类疾病	10036105	Polyneuropathy	多发神经病	40
10029205	Nervous system disorders	各类神经系统疾病	10033788	Paraesthesias and dysaesthesias	感觉异常和感觉迟钝	10029305	Neurological disorders NEC	神经类疾病（不另分类）	10006784	Burning sensation	烧灼感	37
10029205	Nervous system disorders	各类神经系统疾病	10044566	Tremor (excl congenital)	各种颤抖（不包括先天性）	10028037	Movement disorders (incl parkinsonism)	运动障碍类（包括帕金森病）	10044565	Tremor	震颤	35
10029205	Nervous system disorders	各类神经系统疾病	10027177	Memory loss (excl dementia)	记忆力丧失（不包括痴呆）	10057167	Mental impairment disorders	精神损害类疾病	10027175	Memory impairment	记忆受损	28
10029205	Nervous system disorders	各类神经系统疾病	10039912	Seizures and seizure disorders NEC	癫痫和癫痫类疾病 （不另分类）	10039911	Seizures (incl subtypes)	癫痫发作（包括各种亚型）	10039906	Seizure	痫性发作	26
10029205	Nervous system disorders	各类神经系统疾病	10013509	Disturbances in consciousness NEC	意识障碍（不另分类）	10029305	Neurological disorders NEC	神经类疾病（不另分类）	10024855	Loss of consciousness	意识丧失	25
10029205	Nervous system disorders	各类神经系统疾病	10007948	Central nervous system haemorrhages and cerebrovascular accidents	中枢神经系统出血和脑血管意外	10007963	Central nervous system vascular disorders	中枢神经系统血管疾病	10008190	Cerebrovascular accident	脑血管意外	23
10029205	Nervous system disorders	各类神经系统疾病	10034607	Peripheral neuropathies NEC	各种周围神经疾病（不另分类）	10034606	Peripheral neuropathies	外周神经类疾病	10034620	Peripheral sensory neuropathy	外周感觉神经病	22
10029205	Nervous system disorders	各类神经系统疾病	10027375	Mental impairment (excl dementia and memory loss)	精神损害（痴呆和记忆力丧失除外）	10057167	Mental impairment disorders	精神损害类疾病	10013496	Disturbance in attention	注意障碍	21
10029205	Nervous system disorders	各类神经系统疾病	10057185	Nervous system disorders NEC	神经系统异常（不另分类）	10029305	Neurological disorders NEC	神经类疾病（不另分类）	10029350	Neurotoxicity	神经毒性	21
10029205	Nervous system disorders	各类神经系统疾病	10013509	Disturbances in consciousness NEC	意识障碍（不另分类）	10029305	Neurological disorders NEC	神经类疾病（不另分类）	10041349	Somnolence	嗜睡	20
10029205	Nervous system disorders	各类神经系统疾病	10027603	Migraine headaches	各种偏头痛	10019231	Headaches	各类头痛	10027599	Migraine	偏头痛	19
10029205	Nervous system disorders	各类神经系统疾病	10040021	Sensory abnormalities NEC	各种感觉异常（不另分类）	10029305	Neurological disorders NEC	神经类疾病（不另分类）	10001480	Ageusia	味觉丧失	18
10029205	Nervous system disorders	各类神经系统疾病	10011168	Cortical dysfunction NEC	皮质功能异常（不另分类）	10029305	Neurological disorders NEC	神经类疾病（不另分类）	10002948	Aphasia	失语	18
10029205	Nervous system disorders	各类神经系统疾病	10013509	Disturbances in consciousness NEC	意识障碍（不另分类）	10029305	Neurological disorders NEC	神经类疾病（不另分类）	10024264	Lethargy	困倦	18
10029205	Nervous system disorders	各类神经系统疾病	10007948	Central nervous system haemorrhages and cerebrovascular accidents	中枢神经系统出血和脑血管意外	10007963	Central nervous system vascular disorders	中枢神经系统血管疾病	10008118	Cerebral infarction	大脑梗死	16
10029205	Nervous system disorders	各类神经系统疾病	10027375	Mental impairment (excl dementia and memory loss)	精神损害（痴呆和记忆力丧失除外）	10057167	Mental impairment disorders	精神损害类疾病	10057668	Cognitive disorder	认知障碍	14
10029205	Nervous system disorders	各类神经系统疾病	10007948	Central nervous system haemorrhages and cerebrovascular accidents	中枢神经系统出血和脑血管意外	10007963	Central nervous system vascular disorders	中枢神经系统血管疾病	10061256	Ischaemic stroke	缺血性卒中	14
10029205	Nervous system disorders	各类神经系统疾病	10040021	Sensory abnormalities NEC	各种感觉异常（不另分类）	10029305	Neurological disorders NEC	神经类疾病（不另分类）	10040026	Sensory disturbance	感觉障碍	14
10029205	Nervous system disorders	各类神经系统疾病	10040021	Sensory abnormalities NEC	各种感觉异常（不另分类）	10029305	Neurological disorders NEC	神经类疾病（不另分类）	10029223	Neuralgia	神经痛	13
10029205	Nervous system disorders	各类神经系统疾病	10039912	Seizures and seizure disorders NEC	癫痫和癫痫类疾病 （不另分类）	10039911	Seizures (incl subtypes)	癫痫发作（包括各种亚型）	10015037	Epilepsy	癫痫	12
10029205	Nervous system disorders	各类神经系统疾病	10030281	Olfactory nerve disorders	各种嗅神经疾病	10011305	Cranial nerve disorders (excl neoplasms)	颅神经疾病（不包括肿瘤）	10034018	Parosmia	嗅觉异常	11
10029205	Nervous system disorders	各类神经系统疾病	10029306	Neurological signs and symptoms NEC	神经学症状和体征（不另分类）	10029305	Neurological disorders NEC	神经类疾病（不另分类）	10036653	Presyncope	晕厥前期	11
10029205	Nervous system disorders	各类神经系统疾病	10018101	Generalised tonic-clonic seizures	全面性强直-痉挛性癫痫发作	10039911	Seizures (incl subtypes)	癫痫发作（包括各种亚型）	10018100	Generalised tonic-clonic seizure	全身强直阵挛性癫痫发作	10
10029205	Nervous system disorders	各类神经系统疾病	10072984	Coordination and balance disturbances	协调与平衡障碍	10029305	Neurological disorders NEC	神经类疾病（不另分类）	10049848	Balance disorder	平衡疾病	9
10029205	Nervous system disorders	各类神经系统疾病	10033788	Paraesthesias and dysaesthesias	感觉异常和感觉迟钝	10029305	Neurological disorders NEC	神经类疾病（不另分类）	10013886	Dysaesthesia	感觉迟钝	9
10029205	Nervous system disorders	各类神经系统疾病	10014632	Encephalopathies NEC	各种脑病（不另分类）	10014623	Encephalopathies	各类脑病	10014625	Encephalopathy	脑病	9
10029205	Nervous system disorders	各类神经系统疾病	10041460	Speech and language abnormalities	说话和语言异常	10029305	Neurological disorders NEC	神经类疾病（不另分类）	10041466	Speech disorder	言语障碍	9
10029205	Nervous system disorders	各类神经系统疾病	10052770	Coma states	昏迷状态	10029305	Neurological disorders NEC	神经类疾病（不另分类）	10010071	Coma	昏迷	8
10029205	Nervous system disorders	各类神经系统疾病	10041460	Speech and language abnormalities	说话和语言异常	10029305	Neurological disorders NEC	神经类疾病（不另分类）	10013887	Dysarthria	构音不良	8
10029205	Nervous system disorders	各类神经系统疾病	10028342	Muscle tone abnormal	肌张力异常	10029317	Neuromuscular disorders	神经肌肉类疾病	10021118	Hypotonia	张力减低	8
10029205	Nervous system disorders	各类神经系统疾病	10072984	Coordination and balance disturbances	协调与平衡障碍	10029305	Neurological disorders NEC	神经类疾病（不另分类）	10003591	Ataxia	共济失调	7
10029205	Nervous system disorders	各类神经系统疾病	10033800	Paralysis and paresis (excl cranial nerve)	瘫痪和轻瘫（不包括颅神经）	10028037	Movement disorders (incl parkinsonism)	运动障碍类（包括帕金森病）	10019465	Hemiparesis	单侧轻瘫	7
10029205	Nervous system disorders	各类神经系统疾病	10013929	Dyskinesias and movement disorders NEC	运动障碍和运动失调（不另分类）	10028037	Movement disorders (incl parkinsonism)	运动障碍类（包括帕金森病）	10021021	Hypokinesia	运动机能减退	7
10029205	Nervous system disorders	各类神经系统疾病	10027375	Mental impairment (excl dementia and memory loss)	精神损害（痴呆和记忆力丧失除外）	10057167	Mental impairment disorders	精神损害类疾病	10027374	Mental impairment	精神损害	7
10029205	Nervous system disorders	各类神经系统疾病	10029306	Neurological signs and symptoms NEC	神经学症状和体征（不另分类）	10029305	Neurological disorders NEC	神经类疾病（不另分类）	10088940	Brain fog	脑雾	6
10029205	Nervous system disorders	各类神经系统疾病	10007962	Central nervous system vascular disorders NEC	中枢神经系统血管疾病（不另分类）	10007963	Central nervous system vascular disorders	中枢神经系统血管疾病	10008196	Cerebrovascular disorder	脑血管障碍	6
10029205	Nervous system disorders	各类神经系统疾病	10072984	Coordination and balance disturbances	协调与平衡障碍	10029305	Neurological disorders NEC	神经类疾病（不另分类）	10010947	Coordination abnormal	协调功能失常	6
10029205	Nervous system disorders	各类神经系统疾病	10013509	Disturbances in consciousness NEC	意识障碍（不另分类）	10029305	Neurological disorders NEC	神经类疾病（不另分类）	10012373	Depressed level of consciousness	意识水平下降	6
10029205	Nervous system disorders	各类神经系统疾病	10033800	Paralysis and paresis (excl cranial nerve)	瘫痪和轻瘫（不包括颅神经）	10028037	Movement disorders (incl parkinsonism)	运动障碍类（包括帕金森病）	10033799	Paralysis	瘫痪	6
10029205	Nervous system disorders	各类神经系统疾病	10013509	Disturbances in consciousness NEC	意识障碍（不另分类）	10029305	Neurological disorders NEC	神经类疾病（不另分类）	10042264	Stupor	木僵	6
10029205	Nervous system disorders	各类神经系统疾病	10044376	Transient cerebrovascular events	短暂性脑血管事件	10007963	Central nervous system vascular disorders	中枢神经系统血管疾病	10044390	Transient ischaemic attack	短暂性脑缺血发作	6
10029205	Nervous system disorders	各类神经系统疾病	10013509	Disturbances in consciousness NEC	意识障碍（不另分类）	10029305	Neurological disorders NEC	神经类疾病（不另分类）	10001854	Altered state of consciousness	意识状态改变	5
10029205	Nervous system disorders	各类神经系统疾病	10027177	Memory loss (excl dementia)	记忆力丧失（不包括痴呆）	10057167	Mental impairment disorders	精神损害类疾病	10001949	Amnesia	失忆症	5
10029205	Nervous system disorders	各类神经系统疾病	10016054	Facial cranial nerve disorders	各种面部神经疾病	10011305	Cranial nerve disorders (excl neoplasms)	颅神经疾病（不包括肿瘤）	10016062	Facial paralysis	面部瘫痪	5
10029205	Nervous system disorders	各类神经系统疾病	10029306	Neurological signs and symptoms NEC	神经学症状和体征（不另分类）	10029305	Neurological disorders NEC	神经类疾病（不另分类）	10019194	Head discomfort	头部不适	5
10029205	Nervous system disorders	各类神经系统疾病	10057185	Nervous system disorders NEC	神经系统异常（不另分类）	10029305	Neurological disorders NEC	神经类疾病（不另分类）	10029202	Nervous system disorder	神经系统病变	5
10029205	Nervous system disorders	各类神经系统疾病	10029306	Neurological signs and symptoms NEC	神经学症状和体征（不另分类）	10029305	Neurological disorders NEC	神经类疾病（不另分类）	10060860	Neurological symptom	神经病学症状	5
10029205	Nervous system disorders	各类神经系统疾病	10033800	Paralysis and paresis (excl cranial nerve)	瘫痪和轻瘫（不包括颅神经）	10028037	Movement disorders (incl parkinsonism)	运动障碍类（包括帕金森病）	10033985	Paresis	轻瘫	5
10029205	Nervous system disorders	各类神经系统疾病	10029306	Neurological signs and symptoms NEC	神经学症状和体征（不另分类）	10029305	Neurological disorders NEC	神经类疾病（不另分类）	10045555	Unresponsive to stimuli	刺激反应消失	5
10029205	Nervous system disorders	各类神经系统疾病	10062912	Increased intracranial pressure disorders	各种颅内压升高	10021666	Increased intracranial pressure and hydrocephalus	颅内压升高及脑积水	10048962	Brain oedema	脑水肿	4
10029205	Nervous system disorders	各类神经系统疾病	10007948	Central nervous system haemorrhages and cerebrovascular accidents	中枢神经系统出血和脑血管意外	10007963	Central nervous system vascular disorders	中枢神经系统血管疾病	10008120	Cerebral ischaemia	大脑缺血	4
10029205	Nervous system disorders	各类神经系统疾病	10052770	Coma states	昏迷状态	10029305	Neurological disorders NEC	神经类疾病（不另分类）	10010075	Coma hepatic	肝性昏迷	4
10029205	Nervous system disorders	各类神经系统疾病	10013929	Dyskinesias and movement disorders NEC	运动障碍和运动失调（不另分类）	10028037	Movement disorders (incl parkinsonism)	运动障碍类（包括帕金森病）	10013916	Dyskinesia	运动障碍	4
10029205	Nervous system disorders	各类神经系统疾病	10072984	Coordination and balance disturbances	协调与平衡障碍	10029305	Neurological disorders NEC	神经类疾病（不另分类）	10050256	Dysstasia	起立困难	4
10029205	Nervous system disorders	各类神经系统疾病	10062912	Increased intracranial pressure disorders	各种颅内压升高	10021666	Increased intracranial pressure and hydrocephalus	颅内压升高及脑积水	10022773	Intracranial pressure increased	颅内压力增高	4
10029205	Nervous system disorders	各类神经系统疾病	10013929	Dyskinesias and movement disorders NEC	运动障碍和运动失调（不另分类）	10028037	Movement disorders (incl parkinsonism)	运动障碍类（包括帕金森病）	10061296	Motor dysfunction	运动功能障碍	4
10029205	Nervous system disorders	各类神经系统疾病	10013929	Dyskinesias and movement disorders NEC	运动障碍和运动失调（不另分类）	10028037	Movement disorders (incl parkinsonism)	运动障碍类（包括帕金森病）	10028035	Movement disorder	运动失调	4
10029205	Nervous system disorders	各类神经系统疾病	10034607	Peripheral neuropathies NEC	各种周围神经疾病（不另分类）	10034606	Peripheral neuropathies	外周神经类疾病	10034580	Peripheral motor neuropathy	外周运动神经病	4
10029205	Nervous system disorders	各类神经系统疾病	10041544	Spinal cord and nerve root disorders NEC	脊髓和神经根疾病（不另分类）	10041543	Spinal cord and nerve root disorders	脊髓和神经根疾病	10041549	Spinal cord compression	脊髓压迫	4
10029205	Nervous system disorders	各类神经系统疾病	10042259	Structural brain disorders NEC	各种结构性脑病（不另分类）	10042258	Structural brain disorders	结构性脑类疾病	10067967	Brain injury	脑损伤	3
10029205	Nervous system disorders	各类神经系统疾病	10027917	Mononeuropathies	各种单神经病	10034606	Peripheral neuropathies	外周神经类疾病	10007697	Carpal tunnel syndrome	腕管综合征	3
10029205	Nervous system disorders	各类神经系统疾病	10007948	Central nervous system haemorrhages and cerebrovascular accidents	中枢神经系统出血和脑血管意外	10007963	Central nervous system vascular disorders	中枢神经系统血管疾病	10008111	Cerebral haemorrhage	大脑出血	3
10029205	Nervous system disorders	各类神经系统疾病	10008209	Cerebrovascular venous and sinus thrombosis	脑血管静脉和静脉窦血栓形成	10007963	Central nervous system vascular disorders	中枢神经系统血管疾病	10083037	Cerebral venous sinus thrombosis	大脑静脉窦血栓形成	3
10029205	Nervous system disorders	各类神经系统疾病	10008209	Cerebrovascular venous and sinus thrombosis	脑血管静脉和静脉窦血栓形成	10007963	Central nervous system vascular disorders	中枢神经系统血管疾病	10008138	Cerebral venous thrombosis	脑静脉血栓形成	3
10029205	Nervous system disorders	各类神经系统疾病	10012268	Dementia (excl Alzheimer's type)	各种痴呆（不包括阿尔兹海默型）	10057167	Mental impairment disorders	精神损害类疾病	10012267	Dementia	痴呆	3
10029205	Nervous system disorders	各类神经系统疾病	10033788	Paraesthesias and dysaesthesias	感觉异常和感觉迟钝	10029305	Neurological disorders NEC	神经类疾病（不另分类）	10017062	Formication	蚁行感	3
10029205	Nervous system disorders	各类神经系统疾病	10007948	Central nervous system haemorrhages and cerebrovascular accidents	中枢神经系统出血和脑血管意外	10007963	Central nervous system vascular disorders	中枢神经系统血管疾病	10018985	Haemorrhage intracranial	颅内出血	3
10029205	Nervous system disorders	各类神经系统疾病	10013929	Dyskinesias and movement disorders NEC	运动障碍和运动失调（不另分类）	10028037	Movement disorders (incl parkinsonism)	运动障碍类（包括帕金森病）	10020651	Hyperkinesia	运动机能亢进症	3
10029205	Nervous system disorders	各类神经系统疾病	10028714	Narcolepsy and hypersomnia	发作性睡病和睡眠过度	10040998	Sleep disturbances (incl subtypes)	睡眠类障碍（包括各种亚型）	10020765	Hypersomnia	睡眠过度	3
10029205	Nervous system disorders	各类神经系统疾病	10028342	Muscle tone abnormal	肌张力异常	10029317	Neuromuscular disorders	神经肌肉类疾病	10020852	Hypertonia	肌张力亢进	3
10029205	Nervous system disorders	各类神经系统疾病	10001014	Acute polyneuropathies	各种急性多发性神经病	10034606	Peripheral neuropathies	外周神经类疾病	10049567	Miller fisher syndrome	米 - 费综合征	3
10029205	Nervous system disorders	各类神经系统疾病	10029318	Neuromuscular disorders NEC	各种神经性肌肉疾病（不另分类）	10029317	Neuromuscular disorders	神经肌肉类疾病	10028293	Muscle contractions involuntary	肌肉不自主收缩	3
10029205	Nervous system disorders	各类神经系统疾病	10029318	Neuromuscular disorders NEC	各种神经性肌肉疾病（不另分类）	10029317	Neuromuscular disorders	神经肌肉类疾病	10028335	Muscle spasticity	肌肉痉挛状态	3
10029205	Nervous system disorders	各类神经系统疾病	10033800	Paralysis and paresis (excl cranial nerve)	瘫痪和轻瘫（不包括颅神经）	10028037	Movement disorders (incl parkinsonism)	运动障碍类（包括帕金森病）	10037714	Quadriplegia	四肢瘫痪	3
10029205	Nervous system disorders	各类神经系统疾病	10040021	Sensory abnormalities NEC	各种感觉异常（不另分类）	10029305	Neurological disorders NEC	神经类疾病（不另分类）	10058920	Restless legs syndrome	不宁腿综合征	3
10029205	Nervous system disorders	各类神经系统疾病	10027177	Memory loss (excl dementia)	记忆力丧失（不包括痴呆）	10057167	Mental impairment disorders	精神损害类疾病	10061423	Amnestic disorder	失忆性疾病	2
10029205	Nervous system disorders	各类神经系统疾病	10030281	Olfactory nerve disorders	各种嗅神经疾病	10011305	Cranial nerve disorders (excl neoplasms)	颅神经疾病（不包括肿瘤）	10002653	Anosmia	嗅觉丧失	2
10029205	Nervous system disorders	各类神经系统疾病	10034607	Peripheral neuropathies NEC	各种周围神经疾病（不另分类）	10034606	Peripheral neuropathies	外周神经类疾病	10003882	Axonal neuropathy	轴突神经病	2
10029205	Nervous system disorders	各类神经系统疾病	10007948	Central nervous system haemorrhages and cerebrovascular accidents	中枢神经系统出血和脑血管意外	10007963	Central nervous system vascular disorders	中枢神经系统血管疾病	10048964	Carotid artery occlusion	颈动脉闭塞	2
10029205	Nervous system disorders	各类神经系统疾病	10057185	Nervous system disorders NEC	神经系统异常（不另分类）	10029305	Neurological disorders NEC	神经类疾病（不另分类）	10051290	Central nervous system lesion	中枢神经系统病损	2
10029205	Nervous system disorders	各类神经系统疾病	10007948	Central nervous system haemorrhages and cerebrovascular accidents	中枢神经系统出血和脑血管意外	10007963	Central nervous system vascular disorders	中枢神经系统血管疾病	10008088	Cerebral artery embolism	大脑动脉栓塞	2
10029205	Nervous system disorders	各类神经系统疾病	10007948	Central nervous system haemorrhages and cerebrovascular accidents	中枢神经系统出血和脑血管意外	10007963	Central nervous system vascular disorders	中枢神经系统血管疾病	10014498	Embolic stroke	栓塞性卒中	2
10029205	Nervous system disorders	各类神经系统疾病	10016054	Facial cranial nerve disorders	各种面部神经疾病	10011305	Cranial nerve disorders (excl neoplasms)	颅神经疾病（不包括肿瘤）	10051267	Facial paresis	面轻瘫	2
10029205	Nervous system disorders	各类神经系统疾病	10001014	Acute polyneuropathies	各种急性多发性神经病	10034606	Peripheral neuropathies	外周神经类疾病	10018767	Guillain-barre syndrome	格林巴利综合征	2
10029205	Nervous system disorders	各类神经系统疾病	10033800	Paralysis and paresis (excl cranial nerve)	瘫痪和轻瘫（不包括颅神经）	10028037	Movement disorders (incl parkinsonism)	运动障碍类（包括帕金森病）	10019468	Hemiplegia	偏瘫	2
10029205	Nervous system disorders	各类神经系统疾病	10020509	Hydrocephalic conditions	脑积水病症	10021666	Increased intracranial pressure and hydrocephalus	颅内压升高及脑积水	10020508	Hydrocephalus	脑积水	2
10029205	Nervous system disorders	各类神经系统疾病	10015951	Eye movement disorders	眼球运动疾病	10011305	Cranial nerve disorders (excl neoplasms)	颅神经疾病（不包括肿瘤）	10021283	Iiird nerve paralysis	第 III 颅神经性瘫痪	2
10029205	Nervous system disorders	各类神经系统疾病	10007948	Central nervous system haemorrhages and cerebrovascular accidents	中枢神经系统出血和脑血管意外	10007963	Central nervous system vascular disorders	中枢神经系统血管疾病	10060840	Ischaemic cerebral infarction	缺血性脑梗死	2
10029205	Nervous system disorders	各类神经系统疾病	10029306	Neurological signs and symptoms NEC	神经学症状和体征（不另分类）	10029305	Neurological disorders NEC	神经类疾病（不另分类）	10028622	Myoclonus	肌阵挛	2
10029205	Nervous system disorders	各类神经系统疾病	10030933	Optic nerve disorders NEC	各种视神经疾病（不另分类）	10011305	Cranial nerve disorders (excl neoplasms)	颅神经疾病（不包括肿瘤）	10030942	Optic neuritis	视神经炎	2
10029205	Nervous system disorders	各类神经系统疾病	10014632	Encephalopathies NEC	各种脑病（不另分类）	10014623	Encephalopathies	各类脑病	10071066	Posterior reversible encephalopathy syndrome	可逆性后部脑病综合征	2
10029205	Nervous system disorders	各类神经系统疾病	10040021	Sensory abnormalities NEC	各种感觉异常（不另分类）	10029305	Neurological disorders NEC	神经类疾病（不另分类）	10040030	Sensory loss	感知觉缺失	2
10029205	Nervous system disorders	各类神经系统疾病	10019233	Headaches NEC	各种头痛（不另分类）	10019231	Headaches	各类头痛	10040744	Sinus headache	窦性头痛	2
10029205	Nervous system disorders	各类神经系统疾病	10039912	Seizures and seizure disorders NEC	癫痫和癫痫类疾病 （不另分类）	10039911	Seizures (incl subtypes)	癫痫发作（包括各种亚型）	10041962	Status epilepticus	癫痫持续状态	2
10029205	Nervous system disorders	各类神经系统疾病	10044645	Trigeminal disorders	各种三叉神经疾病	10011305	Cranial nerve disorders (excl neoplasms)	颅神经疾病（不包括肿瘤）	10044652	Trigeminal neuralgia	三叉神经痛	2
10029205	Nervous system disorders	各类神经系统疾病	10062912	Increased intracranial pressure disorders	各种颅内压升高	10021666	Increased intracranial pressure and hydrocephalus	颅内压升高及脑积水	10067275	Vasogenic cerebral oedema	血管源性脑水肿	2
10029205	Nervous system disorders	各类神经系统疾病	10029306	Neurological signs and symptoms NEC	神经学症状和体征（不另分类）	10029305	Neurological disorders NEC	神经类疾病（不另分类）	10001500	Agitation neonatal	新生儿急躁不安	1
10029205	Nervous system disorders	各类神经系统疾病	10013929	Dyskinesias and movement disorders NEC	运动障碍和运动失调（不另分类）	10028037	Movement disorders (incl parkinsonism)	运动障碍类（包括帕金森病）	10001541	Akinesia	运动不能	1
10029205	Nervous system disorders	各类神经系统疾病	10011168	Cortical dysfunction NEC	皮质功能异常（不另分类）	10029305	Neurological disorders NEC	神经类疾病（不另分类）	10003062	Apraxia	运用失能	1
10029205	Nervous system disorders	各类神经系统疾病	10068205	Nervous system cysts and polyps	神经系统囊肿和息肉	10029209	Nervous system neoplasms benign	神经系统类良性肿瘤	10049005	Arachnoid cyst	蛛网膜囊肿	1
10029205	Nervous system disorders	各类神经系统疾病	10052785	Multiple sclerosis acute and progressive	急性和进展性多发性硬化	10012303	Demyelinating disorders	脱髓鞘类疾病	10070714	Band sensation	束紧感	1
10029205	Nervous system disorders	各类神经系统疾病	10007962	Central nervous system vascular disorders NEC	中枢神经系统血管疾病（不另分类）	10007963	Central nervous system vascular disorders	中枢神经系统血管疾病	10067116	Carotid arteriosclerosis	颈动脉硬化	1
10029205	Nervous system disorders	各类神经系统疾病	10074471	Central nervous system aneurysms and dissections	中枢神经系统动脉瘤及解剖	10007963	Central nervous system vascular disorders	中枢神经系统血管疾病	10050403	Carotid artery dissection	颈动脉剥离	1
10029205	Nervous system disorders	各类神经系统疾病	10007962	Central nervous system vascular disorders NEC	中枢神经系统血管疾病（不另分类）	10007963	Central nervous system vascular disorders	中枢神经系统血管疾病	10007687	Carotid artery stenosis	颈动脉狭窄	1
10029205	Nervous system disorders	各类神经系统疾病	10007948	Central nervous system haemorrhages and cerebrovascular accidents	中枢神经系统出血和脑血管意外	10007963	Central nervous system vascular disorders	中枢神经系统血管疾病	10068621	Cerebellar ischaemia	小脑缺血	1
10029205	Nervous system disorders	各类神经系统疾病	10072984	Coordination and balance disturbances	协调与平衡障碍	10029305	Neurological disorders NEC	神经类疾病（不另分类）	10008072	Cerebellar syndrome	小脑综合征	1
10029205	Nervous system disorders	各类神经系统疾病	10007962	Central nervous system vascular disorders NEC	中枢神经系统血管疾病（不另分类）	10007963	Central nervous system vascular disorders	中枢神经系统血管疾病	10065559	Cerebral arteriosclerosis	大脑动脉硬化	1
10029205	Nervous system disorders	各类神经系统疾病	10057185	Nervous system disorders NEC	神经系统异常（不另分类）	10029305	Neurological disorders NEC	神经类疾病（不另分类）	10054938	Cerebral disorder	大脑疾病	1
10029205	Nervous system disorders	各类神经系统疾病	10007948	Central nervous system haemorrhages and cerebrovascular accidents	中枢神经系统出血和脑血管意外	10007963	Central nervous system vascular disorders	中枢神经系统血管疾病	10053942	Cerebral haematoma	大脑血肿	1
10029205	Nervous system disorders	各类神经系统疾病	10007948	Central nervous system haemorrhages and cerebrovascular accidents	中枢神经系统出血和脑血管意外	10007963	Central nervous system vascular disorders	中枢神经系统血管疾病	10008132	Cerebral thrombosis	脑血栓形成	1
10029205	Nervous system disorders	各类神经系统疾病	10013500	Disturbances in sleep phase rhythm	睡眠节奏紊乱	10040998	Sleep disturbances (incl subtypes)	睡眠类障碍（包括各种亚型）	10009191	Circadian rhythm sleep disorder	昼夜节律性睡眠障碍	1
10029205	Nervous system disorders	各类神经系统疾病	10039912	Seizures and seizure disorders NEC	癫痫和癫痫类疾病 （不另分类）	10039911	Seizures (incl subtypes)	癫痫发作（包括各种亚型）	10053398	Clonic convulsion	阵挛性惊厥	1
10029205	Nervous system disorders	各类神经系统疾病	10029306	Neurological signs and symptoms NEC	神经学症状和体征（不另分类）	10029305	Neurological disorders NEC	神经类疾病（不另分类）	10009346	Clonus	阵挛	1
10029205	Nervous system disorders	各类神经系统疾病	10019233	Headaches NEC	各种头痛（不另分类）	10019231	Headaches	各类头痛	10059133	Cluster headache	丛集性头痛	1
10029205	Nervous system disorders	各类神经系统疾病	10039912	Seizures and seizure disorders NEC	癫痫和癫痫类疾病 （不另分类）	10039911	Seizures (incl subtypes)	癫痫发作（包括各种亚型）	10010920	Convulsions local	部分惊厥	1
10029205	Nervous system disorders	各类神经系统疾病	10011306	Cranial nerve disorders NEC	各种颅神经疾病（不另分类）	10011305	Cranial nerve disorders (excl neoplasms)	颅神经疾病（不包括肿瘤）	10061093	Cranial nerve disorder	颅神经疾病	1
10029205	Nervous system disorders	各类神经系统疾病	10033800	Paralysis and paresis (excl cranial nerve)	瘫痪和轻瘫（不包括颅神经）	10028037	Movement disorders (incl parkinsonism)	运动障碍类（包括帕金森病）	10013033	Diplegia	双侧瘫痪	1
10029205	Nervous system disorders	各类神经系统疾病	10029306	Neurological signs and symptoms NEC	神经学症状和体征（不另分类）	10029305	Neurological disorders NEC	神经类疾病（不另分类）	10013576	Dizziness exertional	劳力性头晕	1
10029205	Nervous system disorders	各类神经系统疾病	10029306	Neurological signs and symptoms NEC	神经学症状和体征（不另分类）	10029305	Neurological disorders NEC	神经类疾病（不另分类）	10013578	Dizziness postural	体位性头晕	1
10029205	Nervous system disorders	各类神经系统疾病	10011168	Cortical dysfunction NEC	皮质功能异常（不另分类）	10029305	Neurological disorders NEC	神经类疾病（不另分类）	10058319	Dysgraphia	书写困难	1
10029205	Nervous system disorders	各类神经系统疾病	10013985	Dystonias	各种肌张力障碍	10028037	Movement disorders (incl parkinsonism)	运动障碍类（包括帕金森病）	10013983	Dystonia	肌张力障碍	1
[truncated: 689 more rows]
