# Supplementary material for: Characteristics of adverse reactions of three anti-glioma drugs in WHO-VigiAccess
Source: Front Pharmacol. 2024 Oct 24;15:1485067. doi: 10.3389/fphar.2024.1485067 (PMC11540626; doi:10.3389/fphar.2024.1485067)
Supplement: Supplementary file 1 [file DataSheet1.ZIP › 胶质瘤/RoR&PRRdata_pt_2024-07-30_avastin.xlsx]

## Sheet: Sheet1
soc_code	soc_english	soc_chinese	hlt_code	hlt_english	hlt_chinese	hlgt_code	hlgt_english	hlgt_chinese	pt_code	pt_english	pt_chinese	Count_a	Count_c	Count_b	Count_d	RoR	RoR_95%CI+	ROR_95%CI-	PRR	PRR_95%CI+	PRR_95%CI-
10005329	Blood and lymphatic system disorders	血液及淋巴系统疾病	10043555	Thrombocytopenias	各种血小板减少症	10035534	Platelet disorders	血小板类疾病	10043554	Thrombocytopenia	血小板减少症	318	2914	176269	105539	0.0653393	0.0733761	0.0581828	0.0670225	0.0733758	0.058183
10005329	Blood and lymphatic system disorders	血液及淋巴系统疾病	10002067	Anaemias NEC	各种贫血（不另分类）	10002086	Anaemias nonhaemolytic and marrow depression	非溶血性贫血及骨髓抑制	10002034	Anaemia	贫血	249	1323	176338	107130	0.114342	0.130948	0.0998415	0.115591	0.130948	0.0998417
10005329	Blood and lymphatic system disorders	血液及淋巴系统疾病	10052828	Eosinophilic disorders	各种嗜酸粒细胞病症	10047954	White blood cell disorders	白血球类疾病	10014950	Eosinophilia	嗜酸粒细胞增多症	98	28	176489	108425	2.1502	3.27275	1.41269	2.14957	3.27275	1.41269
10005329	Blood and lymphatic system disorders	血液及淋巴系统疾病	10024385	Leukopenias NEC	各种白细胞减少症（不另分类）	10047954	White blood cell disorders	白血球类疾病	10024384	Leukopenia	白细胞减少症	80	2044	176507	106409	0.0235953	0.029505	0.0188693	0.0240376	0.0295049	0.0188693
10005329	Blood and lymphatic system disorders	血液及淋巴系统疾病	10026847	Marrow depression and hypoplastic anaemias	骨髓抑制和增生不良性贫血	10002086	Anaemias nonhaemolytic and marrow depression	非溶血性贫血及骨髓抑制	10033661	Pancytopenia	全血细胞减少症	53	1081	176534	107372	0.0298204	0.0392929	0.0226314	0.0301115	0.0392929	0.0226314
10005329	Blood and lymphatic system disorders	血液及淋巴系统疾病	10024379	Leukocytoses NEC	各种白细胞增多症（不另分类）	10047954	White blood cell disorders	白血球类疾病	10024378	Leukocytosis	白细胞增多症	52	67	176535	108386	0.476509	0.684576	0.33168	0.476663	0.684576	0.331681
10005329	Blood and lymphatic system disorders	血液及淋巴系统疾病	10029355	Neutropenias	各种嗜中性白细胞减少症	10047954	White blood cell disorders	白血球类疾病	10029354	Neutropenia	中性粒细胞减少症	52	2757	176535	105696	0.0112926	0.014859	0.00858218	0.0115838	0.014859	0.0085822
10005329	Blood and lymphatic system disorders	血液及淋巴系统疾病	10025198	Lymphatic system disorders NEC	淋巴系统疾病（不另分类）	10041641	Spleen, lymphatic and reticuloendothelial system disorders	脾、淋巴及网状内皮系统疾病	10025197	Lymphadenopathy	淋巴结病	44	42	176543	108411	0.643319	0.981937	0.421472	0.643408	0.981937	0.421472
10005329	Blood and lymphatic system disorders	血液及淋巴系统疾病	10053567	Coagulopathies	各种凝血功能障碍	10064477	Coagulopathies and bleeding diatheses (excl thrombocytopenic)	凝血功能障碍和易出血类疾病（血小板减少症除外）	10009802	Coagulopathy	凝血障碍	43	20	176544	108433	1.32053	2.2447	0.776846	1.32045	2.2447	0.776846
10005329	Blood and lymphatic system disorders	血液及淋巴系统疾病	10002055	Anaemias haemolytic NEC	溶血性贫血（不另分类）	10018911	Haemolyses and related conditions	溶血及相关状况	10018916	Haemolytic anaemia	溶血性贫血	38	21	176549	108432	1.11136	1.8938	0.652197	1.11134	1.8938	0.652197
10005329	Blood and lymphatic system disorders	血液及淋巴系统疾病	10043555	Thrombocytopenias	各种血小板减少症	10035534	Platelet disorders	血小板类疾病	10083842	Immune thrombocytopenia	免疫性血小板减少症	26	33	176561	108420	0.483809	0.808934	0.289358	0.483885	0.808934	0.289358
10005329	Blood and lymphatic system disorders	血液及淋巴系统疾病	10024385	Leukopenias NEC	各种白细胞减少症（不另分类）	10047954	White blood cell disorders	白血球类疾病	10025327	Lymphopenia	淋巴细胞减少症	23	363	176564	108090	0.0387886	0.0591237	0.0254476	0.0389138	0.0591237	0.0254476
10005329	Blood and lymphatic system disorders	血液及淋巴系统疾病	10029355	Neutropenias	各种嗜中性白细胞减少症	10047954	White blood cell disorders	白血球类疾病	10018687	Granulocytopenia	粒细胞减少症	20	737	176567	107716	0.0165552	0.0258145	0.010617	0.0166665	0.0258145	0.010617
10005329	Blood and lymphatic system disorders	血液及淋巴系统疾病	10029355	Neutropenias	各种嗜中性白细胞减少症	10047954	White blood cell disorders	白血球类疾病	10001507	Agranulocytosis	粒细胞缺乏症	19	1552	176568	106901	0.00741194	0.0116529	0.00471443	0.00751873	0.0116529	0.00471444
10005329	Blood and lymphatic system disorders	血液及淋巴系统疾病	10053567	Coagulopathies	各种凝血功能障碍	10064477	Coagulopathies and bleeding diatheses (excl thrombocytopenic)	凝血功能障碍和易出血类疾病（血小板减少症除外）	10013442	Disseminated intravascular coagulation	弥散性血管内凝血	18	37	176569	108416	0.29871	0.524672	0.170064	0.298781	0.524672	0.170064
10005329	Blood and lymphatic system disorders	血液及淋巴系统疾病	10041635	Spleen disorders	各种脾病	10041641	Spleen, lymphatic and reticuloendothelial system disorders	脾、淋巴及网状内皮系统疾病	10041660	Splenomegaly	脾肿大	18	6	176569	108447	1.84257	4.642	0.73138	1.84249	4.642	0.73138
10005329	Blood and lymphatic system disorders	血液及淋巴系统疾病	10002042	Anaemia deficiencies	各种贫血症	10002086	Anaemias nonhaemolytic and marrow depression	非溶血性贫血及骨髓抑制	10022972	Iron deficiency anaemia	缺铁性贫血	17	5	176570	108448	2.08826	5.66044	0.770401	2.08815	5.66044	0.770401
10005329	Blood and lymphatic system disorders	血液及淋巴系统疾病	10053567	Coagulopathies	各种凝血功能障碍	10064477	Coagulopathies and bleeding diatheses (excl thrombocytopenic)	凝血功能障碍和易出血类疾病（血小板减少症除外）	10056867	Activated protein c resistance	活化蛋白 C 抵抗	14	21	176573	108432	0.409394	0.805115	0.208174	0.409441	0.805115	0.208174
10005329	Blood and lymphatic system disorders	血液及淋巴系统疾病	10026847	Marrow depression and hypoplastic anaemias	骨髓抑制和增生不良性贫血	10002086	Anaemias nonhaemolytic and marrow depression	非溶血性贫血及骨髓抑制	10002967	Aplastic anaemia	再生障碍贫血	14	146	176573	108307	0.0588176	0.101785	0.0339883	0.0588922	0.101785	0.0339883
10005329	Blood and lymphatic system disorders	血液及淋巴系统疾病	10005133	Bleeding tendencies	各种出血倾向	10064477	Coagulopathies and bleeding diatheses (excl thrombocytopenic)	凝血功能障碍和易出血类疾病（血小板减少症除外）	10021688	Increased tendency to bruise	青肿趋向增加	14	5	176573	108448	1.71971	4.77465	0.619397	1.71965	4.77465	0.619397
10005329	Blood and lymphatic system disorders	血液及淋巴系统疾病	10043555	Thrombocytopenias	各种血小板减少症	10035534	Platelet disorders	血小板类疾病	10043561	Thrombocytopenic purpura	血小板减少性紫癜	14	7	176573	108446	1.22834	3.04348	0.495757	1.22832	3.04348	0.495757
10005329	Blood and lymphatic system disorders	血液及淋巴系统疾病	10018847	Haematological disorders	各种血液疾病	10018849	Haematological disorders NEC	血液异常类（不另分类）	10061590	Blood disorder	血液疾病	13	23	176574	108430	0.347087	0.685203	0.175815	0.347135	0.685203	0.175815
10005329	Blood and lymphatic system disorders	血液及淋巴系统疾病	10025198	Lymphatic system disorders NEC	淋巴系统疾病（不另分类）	10041641	Spleen, lymphatic and reticuloendothelial system disorders	脾、淋巴及网状内皮系统疾病	10037127	Pseudolymphoma	假性淋巴瘤	13	0	176574	108453	inf	inf		inf	inf
10005329	Blood and lymphatic system disorders	血液及淋巴系统疾病	10043555	Thrombocytopenias	各种血小板减少症	10035534	Platelet disorders	血小板类疾病	10043648	Thrombotic thrombocytopenic purpura	血栓性血小板减少性紫癜	11	7	176576	108446	0.965109	2.4897	0.374115	0.965111	2.4897	0.374115
10005329	Blood and lymphatic system disorders	血液及淋巴系统疾病	10002052	Anaemias haemolytic immune	免疫性溶血性贫血	10018911	Haemolyses and related conditions	溶血及相关状况	10073785	Autoimmune haemolytic anaemia	自身免疫性溶血性贫血	9	4	176578	108449	1.38188	4.48745	0.425543	1.38186	4.48745	0.425543
10005329	Blood and lymphatic system disorders	血液及淋巴系统疾病	10029355	Neutropenias	各种嗜中性白细胞减少症	10047954	White blood cell disorders	白血球类疾病	10016288	Febrile neutropenia	发热性中性粒细胞减少症	7	1378	176580	107075	0.00308032	0.00647378	0.00146566	0.00311984	0.00647378	0.00146566
10005329	Blood and lymphatic system disorders	血液及淋巴系统疾病	10018913	Haemolyses NEC	各种溶血（不另分类）	10018911	Haemolyses and related conditions	溶血及相关状况	10018910	Haemolysis	溶血症	7	13	176580	108440	0.330676	0.828844	0.131927	0.330703	0.828844	0.131927
10005329	Blood and lymphatic system disorders	血液及淋巴系统疾病	10069776	Thrombocytoses	血小板增多症类	10035534	Platelet disorders	血小板类疾病	10043563	Thrombocytosis	血小板增多症	7	14	176580	108439	0.307053	0.76079	0.123926	0.307081	0.76079	0.123926
10005329	Blood and lymphatic system disorders	血液及淋巴系统疾病	10002067	Anaemias NEC	各种贫血（不另分类）	10002086	Anaemias nonhaemolytic and marrow depression	非溶血性贫血及骨髓抑制	10082297	Blood loss anaemia	失血性贫血	6	0	176581	108453	inf	inf		inf	inf
10005329	Blood and lymphatic system disorders	血液及淋巴系统疾病	10002067	Anaemias NEC	各种贫血（不另分类）	10002086	Anaemias nonhaemolytic and marrow depression	非溶血性贫血及骨髓抑制	10020969	Hypochromic anaemia	低色素性贫血	6	2	176581	108451	1.84251	9.12924	0.371867	1.84249	9.12924	0.371867
10005329	Blood and lymphatic system disorders	血液及淋巴系统疾病	10026847	Marrow depression and hypoplastic anaemias	骨髓抑制和增生不良性贫血	10002086	Anaemias nonhaemolytic and marrow depression	非溶血性贫血及骨髓抑制	10028584	Myelosuppression	骨髓抑制	6	7181	176581	101272	0.000479194	0.00106704	0.0002152	0.000513156	0.00106704	0.0002152
10005329	Blood and lymphatic system disorders	血液及淋巴系统疾病	10018847	Haematological disorders	各种血液疾病	10018849	Haematological disorders NEC	血液异常类（不另分类）	10061188	Haematotoxicity	血毒性	5	154	176582	108299	0.0199126	0.048523	0.0081716	0.0199403	0.048523	0.0081716
10005329	Blood and lymphatic system disorders	血液及淋巴系统疾病	10036052	Polycythaemia (excl rubra vera)	各种红细胞增多症（不包括真红）	10038158	Red blood cell disorders	红血球类疾病	10036051	Polycythaemia	红细胞增多症	5	0	176582	108453	inf	inf		inf	inf
10005329	Blood and lymphatic system disorders	血液及淋巴系统疾病	10038144	Red blood cell abnormal findings NEC	各种红细胞异常发现（不另分类）	10038158	Red blood cell disorders	红血球类疾病	10061548	Red blood cell abnormality	红细胞异常	5	4	176582	108449	0.767696	2.85899	0.206142	0.767702	2.85899	0.206142
10005329	Blood and lymphatic system disorders	血液及淋巴系统疾病	10002067	Anaemias NEC	各种贫血（不另分类）	10002086	Anaemias nonhaemolytic and marrow depression	非溶血性贫血及骨髓抑制	10002064	Anaemia macrocytic	巨红细胞性贫血	4	4	176583	108449	0.614153	2.45577	0.153591	0.614162	2.45577	0.153591
10005329	Blood and lymphatic system disorders	血液及淋巴系统疾病	10002042	Anaemia deficiencies	各种贫血症	10002086	Anaemias nonhaemolytic and marrow depression	非溶血性贫血及骨髓抑制	10002080	Anaemia vitamin b12 deficiency	维生素 B12 缺乏性贫血	4	0	176583	108453	inf	inf		inf	inf
10005329	Blood and lymphatic system disorders	血液及淋巴系统疾病	10018847	Haematological disorders	各种血液疾病	10018849	Haematological disorders NEC	血液异常类（不另分类）	10076044	Cutaneous t-cell dyscrasia	皮肤 T 细胞体液不调	4	0	176583	108453	inf	inf		inf	inf
10005329	Blood and lymphatic system disorders	血液及淋巴系统疾病	10024379	Leukocytoses NEC	各种白细胞增多症（不另分类）	10047954	White blood cell disorders	白血球类疾病	10025280	Lymphocytosis	淋巴细胞增多症	4	4	176583	108449	0.614153	2.45577	0.153591	0.614162	2.45577	0.153591
10005329	Blood and lymphatic system disorders	血液及淋巴系统疾病	10038144	Red blood cell abnormal findings NEC	各种红细胞异常发现（不另分类）	10038158	Red blood cell disorders	红血球类疾病	10025382	Macrocytosis	大红细胞症	4	2	176583	108451	1.22833	6.70653	0.224974	1.22832	6.70653	0.224974
10005329	Blood and lymphatic system disorders	血液及淋巴系统疾病	10002067	Anaemias NEC	各种贫血（不另分类）	10002086	Anaemias nonhaemolytic and marrow depression	非溶血性贫血及骨髓抑制	10029783	Normochromic normocytic anaemia	正常色素正常红细胞性贫血	4	2	176583	108451	1.22833	6.70653	0.224974	1.22832	6.70653	0.224974
10005329	Blood and lymphatic system disorders	血液及淋巴系统疾病	10053567	Coagulopathies	各种凝血功能障碍	10064477	Coagulopathies and bleeding diatheses (excl thrombocytopenic)	凝血功能障碍和易出血类疾病（血小板减少症除外）	10002817	Antiphospholipid syndrome	抗磷脂综合征	3	0	176584	108453	inf	inf		inf	inf
10005329	Blood and lymphatic system disorders	血液及淋巴系统疾病	10026847	Marrow depression and hypoplastic anaemias	骨髓抑制和增生不良性贫血	10002086	Anaemias nonhaemolytic and marrow depression	非溶血性贫血及骨髓抑制	10065553	Bone marrow failure	骨髓功能衰竭	3	257	176584	108196	0.00715234	0.0223239	0.00229154	0.0071692	0.0223239	0.00229154
10005329	Blood and lymphatic system disorders	血液及淋巴系统疾病	10002052	Anaemias haemolytic immune	免疫性溶血性贫血	10018911	Haemolyses and related conditions	溶血及相关状况	10010941	Coombs positive haemolytic anaemia	库姆斯试验阳性溶血性贫血	3	0	176584	108453	inf	inf		inf	inf
10005329	Blood and lymphatic system disorders	血液及淋巴系统疾病	10005133	Bleeding tendencies	各种出血倾向	10064477	Coagulopathies and bleeding diatheses (excl thrombocytopenic)	凝血功能障碍和易出血类疾病（血小板减少症除外）	10062713	Haemorrhagic diathesis	出血倾向	3	3	176584	108450	0.614155	3.043	0.123952	0.614162	3.043	0.123952
10005329	Blood and lymphatic system disorders	血液及淋巴系统疾病	10053567	Coagulopathies	各种凝血功能障碍	10064477	Coagulopathies and bleeding diatheses (excl thrombocytopenic)	凝血功能障碍和易出血类疾病（血小板减少症除外）	10020608	Hypercoagulation	血液高凝状态	3	4	176584	108449	0.460612	2.05812	0.103086	0.460621	2.05812	0.103086
10005329	Blood and lymphatic system disorders	血液及淋巴系统疾病	10009737	Coagulation factor deficiencies	凝血因子障碍	10064477	Coagulopathies and bleeding diatheses (excl thrombocytopenic)	凝血功能障碍和易出血类疾病（血小板减少症除外）	10021085	Hypoprothrombinaemia	低凝血酶原血症	3	0	176584	108453	inf	inf		inf	inf
10005329	Blood and lymphatic system disorders	血液及淋巴系统疾病	10025198	Lymphatic system disorders NEC	淋巴系统疾病（不另分类）	10041641	Spleen, lymphatic and reticuloendothelial system disorders	脾、淋巴及网状内皮系统疾病	10025182	Lymph node pain	淋巴结疼痛	3	1	176584	108452	1.8425	17.7139	0.191647	1.84249	17.7139	0.191647
10005329	Blood and lymphatic system disorders	血液及淋巴系统疾病	10002067	Anaemias NEC	各种贫血（不另分类）	10002086	Anaemias nonhaemolytic and marrow depression	非溶血性贫血及骨髓抑制	10027538	Microcytic anaemia	小红细胞性贫血	3	1	176584	108452	1.8425	17.7139	0.191647	1.84249	17.7139	0.191647
10005329	Blood and lymphatic system disorders	血液及淋巴系统疾病	10024379	Leukocytoses NEC	各种白细胞增多症（不另分类）	10047954	White blood cell disorders	白血球类疾病	10027906	Monocytosis	单核细胞增多症	3	2	176584	108451	0.921241	5.51356	0.153927	0.921243	5.51356	0.153927
10005329	Blood and lymphatic system disorders	血液及淋巴系统疾病	10002067	Anaemias NEC	各种贫血（不另分类）	10002086	Anaemias nonhaemolytic and marrow depression	非溶血性贫血及骨髓抑制	10029784	Normocytic anaemia	正常细胞性贫血	3	2	176584	108451	0.921241	5.51356	0.153927	0.921243	5.51356	0.153927
10005329	Blood and lymphatic system disorders	血液及淋巴系统疾病	10041635	Spleen disorders	各种脾病	10041641	Spleen, lymphatic and reticuloendothelial system disorders	脾、淋巴及网状内皮系统疾病	10041659	Splenic vein thrombosis	脾静脉血栓形成	3	1	176584	108452	1.8425	17.7139	0.191647	1.84249	17.7139	0.191647
10005329	Blood and lymphatic system disorders	血液及淋巴系统疾病	10047936	White blood cell abnormal findings NEC	白血球检查结果异常(不另分类）	10047954	White blood cell disorders	白血球类疾病	10061414	White blood cell disorder	白细胞疾病	3	15	176584	108438	0.122817	0.424255	0.0355544	0.122832	0.424255	0.0355544
10005329	Blood and lymphatic system disorders	血液及淋巴系统疾病	10052827	Anaemias due to chronic disorders	慢性疾病导致的贫血	10002086	Anaemias nonhaemolytic and marrow depression	非溶血性贫血及骨髓抑制	10002073	Anaemia of chronic disease	慢性疾病性贫血	2	1	176585	108452	1.22833	13.547	0.111374	1.22832	13.547	0.111374
10005329	Blood and lymphatic system disorders	血液及淋巴系统疾病	10026847	Marrow depression and hypoplastic anaemias	骨髓抑制和增生不良性贫血	10002086	Anaemias nonhaemolytic and marrow depression	非溶血性贫血及骨髓抑制	10002965	Aplasia pure red cell	单纯红细胞再生障碍性贫血	2	4	176585	108449	0.307073	1.67658	0.0562417	0.307081	1.67658	0.0562417
10005329	Blood and lymphatic system disorders	血液及淋巴系统疾病	10002054	Anaemias haemolytic mechanical factor	机械因素导致的溶血性贫血	10018911	Haemolyses and related conditions	溶血及相关状况	10018932	Haemolytic uraemic syndrome	溶血性尿毒症综合征	2	4	176585	108449	0.307073	1.67658	0.0562417	0.307081	1.67658	0.0562417
10005329	Blood and lymphatic system disorders	血液及淋巴系统疾病	10043555	Thrombocytopenias	各种血小板减少症	10035534	Platelet disorders	血小板类疾病	10062506	Heparin-induced thrombocytopenia	肝素诱导性血小板减少症	2	2	176585	108451	0.614157	4.36017	0.086508	0.614162	4.36017	0.086508
10005329	Blood and lymphatic system disorders	血液及淋巴系统疾病	10025198	Lymphatic system disorders NEC	淋巴系统疾病（不另分类）	10041641	Spleen, lymphatic and reticuloendothelial system disorders	脾、淋巴及网状内皮系统疾病	10025188	Lymphadenitis	淋巴结炎	2	2	176585	108451	0.614157	4.36017	0.086508	0.614162	4.36017	0.086508
10005329	Blood and lymphatic system disorders	血液及淋巴系统疾病	10002067	Anaemias NEC	各种贫血（不另分类）	10002086	Anaemias nonhaemolytic and marrow depression	非溶血性贫血及骨髓抑制	10029782	Normochromic anaemia	正常色素性贫血	2	3	176585	108450	0.409435	2.45043	0.068411	0.409441	2.45043	0.068411
10005329	Blood and lymphatic system disorders	血液及淋巴系统疾病	10002042	Anaemia deficiencies	各种贫血症	10002086	Anaemias nonhaemolytic and marrow depression	非溶血性贫血及骨髓抑制	10034695	Pernicious anaemia	恶性贫血	2	0	176585	108453	inf	inf		inf	inf
10005329	Blood and lymphatic system disorders	血液及淋巴系统疾病	10035533	Platelet disorders NEC	各种血小板疾病（不另分类）	10035534	Platelet disorders	血小板类疾病	10035532	Platelet disorder	血小板疾病	2	12	176585	108441	0.10235	0.457325	0.0229062	0.10236	0.457325	0.0229062
10005329	Blood and lymphatic system disorders	血液及淋巴系统疾病	10041635	Spleen disorders	各种脾病	10041641	Spleen, lymphatic and reticuloendothelial system disorders	脾、淋巴及网状内皮系统疾病	10041633	Spleen disorder	脾病	2	2	176585	108451	0.614157	4.36017	0.086508	0.614162	4.36017	0.086508
10005329	Blood and lymphatic system disorders	血液及淋巴系统疾病	10041635	Spleen disorders	各种脾病	10041641	Spleen, lymphatic and reticuloendothelial system disorders	脾、淋巴及网状内皮系统疾病	10041646	Splenic haematoma	脾血肿	2	0	176585	108453	inf	inf		inf	inf
10005329	Blood and lymphatic system disorders	血液及淋巴系统疾病	10043677	Thymus disorders	各种胸腺异常	10041641	Spleen, lymphatic and reticuloendothelial system disorders	脾、淋巴及网状内皮系统疾病	10061381	Thymus disorder	胸腺疾病	2	0	176585	108453	inf	inf		inf	inf
10005329	Blood and lymphatic system disorders	血液及淋巴系统疾病	10025198	Lymphatic system disorders NEC	淋巴系统疾病（不另分类）	10041641	Spleen, lymphatic and reticuloendothelial system disorders	脾、淋巴及网状内皮系统疾病	10073485	Abdominal lymphadenopathy	腹部淋巴结病	1	2	176586	108451	0.307077	3.3867	0.0278431	0.307081	3.3867	0.0278431
10005329	Blood and lymphatic system disorders	血液及淋巴系统疾病	10038144	Red blood cell abnormal findings NEC	各种红细胞异常发现（不另分类）	10038158	Red blood cell disorders	红血球类疾病	10002536	Anisocytosis	红细胞大小不均	1	2	176586	108451	0.307077	3.3867	0.0278431	0.307081	3.3867	0.0278431
10005329	Blood and lymphatic system disorders	血液及淋巴系统疾病	10043555	Thrombocytopenias	各种血小板减少症	10035534	Platelet disorders	血小板类疾病	10083812	Autoimmune heparin-induced thrombocytopenia	自身免疫性肝素诱导性血小板减少症	1	0	176586	108453	inf	inf		inf	inf
10005329	Blood and lymphatic system disorders	血液及淋巴系统疾病	10026847	Marrow depression and hypoplastic anaemias	骨髓抑制和增生不良性贫血	10002086	Anaemias nonhaemolytic and marrow depression	非溶血性贫血及骨髓抑制	10069509	Autoimmune pancytopenia	自身免疫全血细胞减少症	1	0	176586	108453	inf	inf		inf	inf
10005329	Blood and lymphatic system disorders	血液及淋巴系统疾病	10026847	Marrow depression and hypoplastic anaemias	骨髓抑制和增生不良性贫血	10002086	Anaemias nonhaemolytic and marrow depression	非溶血性贫血及骨髓抑制	10058956	Bicytopenia	双系血细胞减少症	1	80	176586	108373	0.0076714	0.0551318	0.00106745	0.00767702	0.0551318	0.00106745
10005329	Blood and lymphatic system disorders	血液及淋巴系统疾病	10009737	Coagulation factor deficiencies	凝血因子障碍	10064477	Coagulopathies and bleeding diatheses (excl thrombocytopenic)	凝血功能障碍和易出血类疾病（血小板减少症除外）	10067787	Coagulation factor deficiency	凝血因子缺乏	1	0	176586	108453	inf	inf		inf	inf
10005329	Blood and lymphatic system disorders	血液及淋巴系统疾病	10002055	Anaemias haemolytic NEC	溶血性贫血（不另分类）	10018911	Haemolyses and related conditions	溶血及相关状况	10010940	Coombs negative haemolytic anaemia	库姆斯试验阴性溶血性贫血	1	0	176586	108453	inf	inf		inf	inf
10005329	Blood and lymphatic system disorders	血液及淋巴系统疾病	10002042	Anaemia deficiencies	各种贫血症	10002086	Anaemias nonhaemolytic and marrow depression	非溶血性贫血及骨髓抑制	10061101	Deficiency anaemia	营养性贫血	1	0	176586	108453	inf	inf		inf	inf
10005329	Blood and lymphatic system disorders	血液及淋巴系统疾病	10025198	Lymphatic system disorders NEC	淋巴系统疾病（不另分类）	10041641	Spleen, lymphatic and reticuloendothelial system disorders	脾、淋巴及网状内皮系统疾病	10014472	Elephantiasis	象皮病	1	0	176586	108453	inf	inf		inf	inf
10005329	Blood and lymphatic system disorders	血液及淋巴系统疾病	10024385	Leukopenias NEC	各种白细胞减少症（不另分类）	10047954	White blood cell disorders	白血球类疾病	10014940	Eosinopenia	嗜酸粒细胞减少症	1	0	176586	108453	inf	inf		inf	inf
10005329	Blood and lymphatic system disorders	血液及淋巴系统疾病	10018847	Haematological disorders	各种血液疾病	10018849	Haematological disorders NEC	血液异常类（不另分类）	10018873	Haemoconcentration	血浓缩	1	0	176586	108453	inf	inf		inf	inf
10005329	Blood and lymphatic system disorders	血液及淋巴系统疾病	10025198	Lymphatic system disorders NEC	淋巴系统疾病（不另分类）	10041641	Spleen, lymphatic and reticuloendothelial system disorders	脾、淋巴及网状内皮系统疾病	10020094	Hilar lymphadenopathy	肺门淋巴结病	1	2	176586	108451	0.307077	3.3867	0.0278431	0.307081	3.3867	0.0278431
10005329	Blood and lymphatic system disorders	血液及淋巴系统疾病	10002067	Anaemias NEC	各种贫血（不另分类）	10002086	Anaemias nonhaemolytic and marrow depression	非溶血性贫血及骨髓抑制	10020605	Hyperchromic anaemia	高色素性贫血	1	0	176586	108453	inf	inf		inf	inf
10005329	Blood and lymphatic system disorders	血液及淋巴系统疾病	10018847	Haematological disorders	各种血液疾病	10018849	Haematological disorders NEC	血液异常类（不另分类）	10020630	Hypergammaglobulinaemia	高丙种球蛋白血症	1	1	176586	108452	0.61416	9.81948	0.0384126	0.614162	9.81948	0.0384126
10005329	Blood and lymphatic system disorders	血液及淋巴系统疾病	10018913	Haemolyses NEC	各种溶血（不另分类）	10018911	Haemolyses and related conditions	溶血及相关状况	10023128	Jaundice acholuric	无胆色素尿性黄疸	1	0	176586	108453	inf	inf		inf	inf
10005329	Blood and lymphatic system disorders	血液及淋巴系统疾病	10025198	Lymphatic system disorders NEC	淋巴系统疾病（不另分类）	10041641	Spleen, lymphatic and reticuloendothelial system disorders	脾、淋巴及网状内皮系统疾病	10025205	Lymphadenopathy mediastinal	纵隔淋巴结病	1	6	176586	108447	0.102355	0.850228	0.0123221	0.10236	0.850228	0.0123221
10005329	Blood and lymphatic system disorders	血液及淋巴系统疾病	10025198	Lymphatic system disorders NEC	淋巴系统疾病（不另分类）	10041641	Spleen, lymphatic and reticuloendothelial system disorders	脾、淋巴及网状内皮系统疾病	10052314	Lymphatic disorder	淋巴结异常	1	0	176586	108453	inf	inf		inf	inf
10005329	Blood and lymphatic system disorders	血液及淋巴系统疾病	10025198	Lymphatic system disorders NEC	淋巴系统疾病（不另分类）	10041641	Spleen, lymphatic and reticuloendothelial system disorders	脾、淋巴及网状内皮系统疾病	10051808	Lymphoid tissue hyperplasia	淋巴组织增生症	1	0	176586	108453	inf	inf		inf	inf
10005329	Blood and lymphatic system disorders	血液及淋巴系统疾病	10018847	Haematological disorders	各种血液疾病	10018849	Haematological disorders NEC	血液异常类（不另分类）	10027496	Methaemoglobinaemia	高铁血红蛋白血症	1	4	176586	108449	0.153536	1.37374	0.0171599	0.15354	1.37374	0.0171599
10005329	Blood and lymphatic system disorders	血液及淋巴系统疾病	10002054	Anaemias haemolytic mechanical factor	机械因素导致的溶血性贫血	10018911	Haemolyses and related conditions	溶血及相关状况	10027527	Microangiopathic haemolytic anaemia	微血管性溶血性贫血	1	3	176586	108450	0.204716	1.96815	0.0212934	0.204721	1.96815	0.0212934
10005329	Blood and lymphatic system disorders	血液及淋巴系统疾病	10038144	Red blood cell abnormal findings NEC	各种红细胞异常发现（不另分类）	10038158	Red blood cell disorders	红血球类疾病	10027540	Microcytosis	小红细胞症	1	0	176586	108453	inf	inf		inf	inf
10005329	Blood and lymphatic system disorders	血液及淋巴系统疾病	10052827	Anaemias due to chronic disorders	慢性疾病导致的贫血	10002086	Anaemias nonhaemolytic and marrow depression	非溶血性贫血及骨髓抑制	10058116	Nephrogenic anaemia	肾源性贫血	1	0	176586	108453	inf	inf		inf	inf
10005329	Blood and lymphatic system disorders	血液及淋巴系统疾病	10024379	Leukocytoses NEC	各种白细胞增多症（不另分类）	10047954	White blood cell disorders	白血球类疾病	10029379	Neutrophilia	中性粒细胞增多症	1	6	176586	108447	0.102355	0.850228	0.0123221	0.10236	0.850228	0.0123221
10005329	Blood and lymphatic system disorders	血液及淋巴系统疾病	10047936	White blood cell abnormal findings NEC	白血球检查结果异常(不另分类）	10047954	White blood cell disorders	白血球类疾病	10062081	Plasma cell disorder	浆细胞异常	1	0	176586	108453	inf	inf		inf	inf
10005329	Blood and lymphatic system disorders	血液及淋巴系统疾病	10035533	Platelet disorders NEC	各种血小板疾病（不另分类）	10035534	Platelet disorders	血小板类疾病	10035531	Platelet destruction increased	血小板破坏增加	1	0	176586	108453	inf	inf		inf	inf
10005329	Blood and lymphatic system disorders	血液及淋巴系统疾病	10038144	Red blood cell abnormal findings NEC	各种红细胞异常发现（不另分类）	10038158	Red blood cell disorders	红血球类疾病	10038796	Reticulocytosis	网织细胞过多症	1	1	176586	108452	0.61416	9.81948	0.0384126	0.614162	9.81948	0.0384126
10005329	Blood and lymphatic system disorders	血液及淋巴系统疾病	10002067	Anaemias NEC	各种贫血（不另分类）	10002086	Anaemias nonhaemolytic and marrow depression	非溶血性贫血及骨髓抑制	10040661	Sideroblastic anaemia	铁粒幼红细胞性贫血	1	0	176586	108453	inf	inf		inf	inf
10005329	Blood and lymphatic system disorders	血液及淋巴系统疾病	10068203	Haematological cysts and polyps	血液囊肿和息肉	10018865	Haematopoietic neoplasms (excl leukaemias and lymphomas)	造血组织肿瘤（白血病及淋巴瘤除外）	10051169	Splenic cyst	脾囊肿	1	0	176586	108453	inf	inf		inf	inf
10005329	Blood and lymphatic system disorders	血液及淋巴系统疾病	10041635	Spleen disorders	各种脾病	10041641	Spleen, lymphatic and reticuloendothelial system disorders	脾、淋巴及网状内皮系统疾病	10041647	Splenic haemorrhage	脾出血	1	1	176586	108452	0.61416	9.81948	0.0384126	0.614162	9.81948	0.0384126
10005329	Blood and lymphatic system disorders	血液及淋巴系统疾病	10041635	Spleen disorders	各种脾病	10041641	Spleen, lymphatic and reticuloendothelial system disorders	脾、淋巴及网状内皮系统疾病	10041648	Splenic infarction	脾梗死	1	3	176586	108450	0.204716	1.96815	0.0212934	0.204721	1.96815	0.0212934
10005329	Blood and lymphatic system disorders	血液及淋巴系统疾病	10041635	Spleen disorders	各种脾病	10041641	Spleen, lymphatic and reticuloendothelial system disorders	脾、淋巴及网状内皮系统疾病	10054829	Splenic lesion	脾损害	1	1	176586	108452	0.61416	9.81948	0.0384126	0.614162	9.81948	0.0384126
10005329	Blood and lymphatic system disorders	血液及淋巴系统疾病	10041635	Spleen disorders	各种脾病	10041641	Spleen, lymphatic and reticuloendothelial system disorders	脾、淋巴及网状内皮系统疾病	10055047	Splenic necrosis	脾坏死	1	0	176586	108453	inf	inf		inf	inf
10005329	Blood and lymphatic system disorders	血液及淋巴系统疾病	10005133	Bleeding tendencies	各种出血倾向	10064477	Coagulopathies and bleeding diatheses (excl thrombocytopenic)	凝血功能障碍和易出血类疾病（血小板减少症除外）	10065304	Spontaneous haematoma	自发性血肿	1	1	176586	108452	0.61416	9.81948	0.0384126	0.614162	9.81948	0.0384126
10005329	Blood and lymphatic system disorders	血液及淋巴系统疾病	10053567	Coagulopathies	各种凝血功能障碍	10064477	Coagulopathies and bleeding diatheses (excl thrombocytopenic)	凝血功能障碍和易出血类疾病（血小板减少症除外）	10043645	Thrombotic microangiopathy	血栓性微血管病	1	7	176586	108446	0.0877322	0.713107	0.0107935	0.0877374	0.713107	0.0107935
10007541	Cardiac disorders	心脏器官疾病	10007609	Cardiac signs and symptoms NEC	各种心脏体征和症状（不另分类）	10082206	Cardiac disorders, signs and symptoms NEC	心脏相关疾病、症状和体征（不另分类）	10033557	Palpitations	心悸	830	100	175757	108353	5.11689	6.29753	4.1576	5.09754	6.29753	4.1576
10007541	Cardiac disorders	心脏器官疾病	10011085	Ischaemic coronary artery disorders	各种缺血性冠状动脉疾病	10011082	Coronary artery disorders	冠状动脉类疾病	10028596	Myocardial infarction	心肌梗死	393	90	176194	108363	2.68559	3.37727	2.13557	2.68184	3.37726	2.13557
10007541	Cardiac disorders	心脏器官疾病	10037908	Rate and rhythm disorders NEC	心率和节律异常（不另分类）	10007521	Cardiac arrhythmias	心律失常类疾病	10043071	Tachycardia	心动过速	231	144	176356	108309	0.985199	1.21328	0.79999	0.985218	1.21328	0.799991
10007541	Cardiac disorders	心脏器官疾病	10042600	Supraventricular arrhythmias	各种室上性心律失常	10007521	Cardiac arrhythmias	心律失常类疾病	10003658	Atrial fibrillation	房颤	198	139	176389	108314	0.874709	1.08671	0.704067	0.874849	1.08671	0.704067
10007541	Cardiac disorders	心脏器官疾病	10011085	Ischaemic coronary artery disorders	各种缺血性冠状动脉疾病	10011082	Coronary artery disorders	冠状动脉类疾病	10002383	Angina pectoris	心绞痛	164	20	176423	108433	5.03988	8.01783	3.16799	5.03613	8.01783	3.16799
10007541	Cardiac disorders	心脏器官疾病	10007543	Cardiac disorders NEC	各种心脏疾病（不另分类）	10082206	Cardiac disorders, signs and symptoms NEC	心脏相关疾病、症状和体征（不另分类）	10061024	Cardiac disorder	心脏疾病	141	53	176446	108400	1.63441	2.24155	1.19171	1.6339	2.24155	1.19171
10007541	Cardiac disorders	心脏器官疾病	10037908	Rate and rhythm disorders NEC	心率和节律异常（不另分类）	10007521	Cardiac arrhythmias	心律失常类疾病	10006093	Bradycardia	心动过缓	136	37	176451	108416	2.25843	3.24842	1.57015	2.25746	3.24842	1.57015
10007541	Cardiac disorders	心脏器官疾病	10037908	Rate and rhythm disorders NEC	心率和节律异常（不另分类）	10007521	Cardiac arrhythmias	心律失常类疾病	10003119	Arrhythmia	心律失常	122	86	176465	108367	0.871164	1.14814	0.661003	0.871253	1.14814	0.661003
10007541	Cardiac disorders	心脏器官疾病	10011083	Coronary artery disorders NEC	各种冠状动脉疾病（不另分类）	10011082	Coronary artery disorders	冠状动脉类疾病	10011078	Coronary artery disease	冠状动脉疾病	120	8	176467	108445	9.21801	18.8571	4.50608	9.21243	18.8571	4.50608
10007541	Cardiac disorders	心脏器官疾病	10019281	Heart failures NEC	各种心衰（不另分类）	10019280	Heart failures	各类心脏衰竭	10007554	Cardiac failure	心力衰竭	113	351	176474	108102	0.197208	0.243809	0.159514	0.197722	0.243809	0.159514
10007541	Cardiac disorders	心脏器官疾病	10047283	Ventricular arrhythmias and cardiac arrest	室性心律失常和心搏停止	10007521	Cardiac arrhythmias	心律失常类疾病	10007515	Cardiac arrest	心脏停搏	106	64	176481	108389	1.01722	1.3874	0.745805	1.01721	1.3874	0.745805
10007541	Cardiac disorders	心脏器官疾病	10019281	Heart failures NEC	各种心衰（不另分类）	10019280	Heart failures	各类心脏衰竭	10007559	Cardiac failure congestive	充血性心力衰竭	92	84	176495	108369	0.672483	0.904028	0.500243	0.672653	0.904028	0.500243
10007541	Cardiac disorders	心脏器官疾病	10011085	Ischaemic coronary artery disorders	各种缺血性冠状动脉疾病	10011082	Coronary artery disorders	冠状动脉类疾病	10000891	Acute myocardial infarction	急性心肌梗死	58	24	176529	108429	1.48438	2.38875	0.922404	1.48422	2.38875	0.922404
10007541	Cardiac disorders	心脏器官疾病	10047283	Ventricular arrhythmias and cardiac arrest	室性心律失常和心搏停止	10007521	Cardiac arrhythmias	心律失常类疾病	10047302	Ventricular tachycardia	室性心动过速	56	18	176531	108435	1.91101	3.2503	1.12358	1.91073	3.2503	1.12358
10007541	Cardiac disorders	心脏器官疾病	10037908	Rate and rhythm disorders NEC	心率和节律异常（不另分类）	10007521	Cardiac arrhythmias	心律失常类疾病	10052840	Cardiac flutter	心脏扑动	55	36	176532	108417	0.938284	1.4284	0.616338	0.938303	1.4284	0.616338
10007541	Cardiac disorders	心脏器官疾病	10047283	Ventricular arrhythmias and cardiac arrest	室性心律失常和心搏停止	10007521	Cardiac arrhythmias	心律失常类疾病	10007617	Cardio-respiratory arrest	心脏呼吸骤停	55	39	176532	108414	0.866084	1.30552	0.574562	0.866126	1.30552	0.574562
10007541	Cardiac disorders	心脏器官疾病	10011083	Coronary artery disorders NEC	各种冠状动脉疾病（不另分类）	10011082	Coronary artery disorders	冠状动脉类疾病	10011086	Coronary artery occlusion	冠状动脉闭塞	50	1	176537	108452	30.7165	222.364	4.24305	30.7081	222.364	4.24305
10007541	Cardiac disorders	心脏器官疾病	10037908	Rate and rhythm disorders NEC	心率和节律异常（不另分类）	10007521	Cardiac arrhythmias	心律失常类疾病	10015856	Extrasystoles	期外收缩	40	15	176547	108438	1.63791	2.96503	0.904795	1.63776	2.96503	0.904795
10007541	Cardiac disorders	心脏器官疾病	10007543	Cardiac disorders NEC	各种心脏疾病（不另分类）	10082206	Cardiac disorders, signs and symptoms NEC	心脏相关疾病、症状和体征（不另分类）	10007649	Cardiovascular disorder	心血管疾病	39	18	176548	108435	1.33076	2.32635	0.761241	1.33068	2.32635	0.761241
10007541	Cardiac disorders	心脏器官疾病	10034494	Noninfectious pericarditis	非感染性心包炎	10034468	Pericardial disorders	心包类疾病	10034484	Pericarditis	心包炎	35	10	176552	108443	2.14979	4.34145	1.06453	2.14957	4.34145	1.06453
10007541	Cardiac disorders	心脏器官疾病	10007635	Cardiomyopathies	各种心肌病	10028593	Myocardial disorders	心肌类疾病	10007636	Cardiomyopathy	心肌病	34	193	176553	108260	0.108023	0.155549	0.0750172	0.108194	0.155549	0.0750172
10007541	Cardiac disorders	心脏器官疾病	10028590	Myocardial disorders NEC	各种心肌疾病（不另分类）	10028593	Myocardial disorders	心肌类疾病	10007632	Cardiomegaly	心脏扩大	30	17	176557	108436	1.08383	1.96512	0.597769	1.08382	1.96512	0.597769
10007541	Cardiac disorders	心脏器官疾病	10011085	Ischaemic coronary artery disorders	各种缺血性冠状动脉疾病	10011082	Coronary artery disorders	冠状动脉类疾病	10028600	Myocardial ischaemia	心肌缺血	30	22	176557	108431	0.837466	1.45184	0.483075	0.837493	1.45184	0.483075
10007541	Cardiac disorders	心脏器官疾病	10042600	Supraventricular arrhythmias	各种室上性心律失常	10007521	Cardiac arrhythmias	心律失常类疾病	10042604	Supraventricular tachycardia	室上性心动过速	30	27	176557	108426	0.682348	1.14772	0.405673	0.682402	1.14772	0.405673
10007541	Cardiac disorders	心脏器官疾病	10011085	Ischaemic coronary artery disorders	各种缺血性冠状动脉疾病	10011082	Coronary artery disorders	冠状动脉类疾病	10002388	Angina unstable	不稳定型心绞痛	29	5	176558	108448	3.56256	9.20373	1.37899	3.56214	9.20373	1.37899
10007541	Cardiac disorders	心脏器官疾病	10019281	Heart failures NEC	各种心衰（不另分类）	10019280	Heart failures	各类心脏衰竭	10007625	Cardiogenic shock	心源性休克	27	17	176560	108436	0.97543	1.78964	0.531652	0.975434	1.78964	0.531652
10007541	Cardiac disorders	心脏器官疾病	10042600	Supraventricular arrhythmias	各种室上性心律失常	10007521	Cardiac arrhythmias	心律失常类疾病	10003668	Atrial tachycardia	房性心动过速	25	3	176562	108450	5.1186	16.9537	1.54539	5.11802	16.9537	1.54539
10007541	Cardiac disorders	心脏器官疾病	10027723	Mitral valvular disorders	二尖瓣异常	10046973	Cardiac valve disorders	心脏瓣膜类疾病	10027727	Mitral valve incompetence	二尖瓣关闭不全	22	28	176565	108425	0.482491	0.843383	0.276029	0.482556	0.843383	0.276029
10007541	Cardiac disorders	心脏器官疾病	10034469	Pericardial disorders NEC	各种心包异常（不另分类）	10034468	Pericardial disorders	心包类疾病	10034474	Pericardial effusion	心包积液	21	34	176566	108419	0.379261	0.653449	0.220123	0.379335	0.653449	0.220123
10007541	Cardiac disorders	心脏器官疾病	10047283	Ventricular arrhythmias and cardiac arrest	室性心律失常和心搏停止	10007521	Cardiac arrhythmias	心律失常类疾病	10047289	Ventricular extrasystoles	室性期外收缩	21	8	176566	108445	1.61225	3.64004	0.714097	1.61217	3.64004	0.714097
10007541	Cardiac disorders	心脏器官疾病	10042600	Supraventricular arrhythmias	各种室上性心律失常	10007521	Cardiac arrhythmias	心律失常类疾病	10040741	Sinus bradycardia	窦性心动过缓	20	10	176567	108443	1.22835	2.6243	0.574951	1.22832	2.6243	0.574951
10007541	Cardiac disorders	心脏器官疾病	10000032	Cardiac conduction disorders	心脏传导系统异常	10007521	Cardiac arrhythmias	心律失常类疾病	10003671	Atrioventricular block	房室阻滞	18	8	176569	108445	1.3819	3.17827	0.600848	1.38186	3.17827	0.600848
10007541	Cardiac disorders	心脏器官疾病	10047283	Ventricular arrhythmias and cardiac arrest	室性心律失常和心搏停止	10007521	Cardiac arrhythmias	心律失常类疾病	10047290	Ventricular fibrillation	室颤	18	12	176569	108441	0.921235	1.91257	0.443735	0.921243	1.91257	0.443735
10007541	Cardiac disorders	心脏器官疾病	10011085	Ischaemic coronary artery disorders	各种缺血性冠状动脉疾病	10011082	Coronary artery disorders	冠状动脉类疾病	10051592	Acute coronary syndrome	急性冠脉综合征	17	14	176570	108439	0.745743	1.51292	0.36759	0.745768	1.51292	0.36759
10007541	Cardiac disorders	心脏器官疾病	10000032	Cardiac conduction disorders	心脏传导系统异常	10007521	Cardiac arrhythmias	心律失常类疾病	10003673	Atrioventricular block complete	完全性房室传导阻滞	16	8	176571	108445	1.22834	2.87027	0.525675	1.22832	2.87027	0.525675
10007541	Cardiac disorders	心脏器官疾病	10007609	Cardiac signs and symptoms NEC	各种心脏体征和症状（不另分类）	10082206	Cardiac disorders, signs and symptoms NEC	心脏相关疾病、症状和体征（不另分类）	10054211	Cardiac discomfort	心脏不适	16	5	176571	108448	1.96541	5.36517	0.719981	1.96532	5.36517	0.719981
10007541	Cardiac disorders	心脏器官疾病	10024120	Left ventricular failures	各种左心室衰竭	10019280	Heart failures	各类心脏衰竭	10024119	Left ventricular failure	左心室衰竭	16	22	176571	108431	0.446613	0.850414	0.234548	0.446663	0.850414	0.234548
10007541	Cardiac disorders	心脏器官疾病	10044637	Tricuspid valvular disorders	三尖瓣异常	10046973	Cardiac valve disorders	心脏瓣膜类疾病	10044640	Tricuspid valve incompetence	三尖瓣关闭不全	16	17	176571	108436	0.577996	1.14402	0.292022	0.578035	1.14402	0.292022
10007541	Cardiac disorders	心脏器官疾病	10042600	Supraventricular arrhythmias	各种室上性心律失常	10007521	Cardiac arrhythmias	心律失常类疾病	10003662	Atrial flutter	房扑	15	7	176572	108446	1.31609	3.228	0.536583	1.31606	3.228	0.536583
10007541	Cardiac disorders	心脏器官疾病	10011083	Coronary artery disorders NEC	各种冠状动脉疾病（不另分类）	10011082	Coronary artery disorders	冠状动脉类疾病	10003211	Arteriosclerosis coronary artery	冠状动脉硬化	14	6	176573	108447	1.43308	3.72936	0.550688	1.43304	3.72936	0.550688
10007541	Cardiac disorders	心脏器官疾病	10011083	Coronary artery disorders NEC	各种冠状动脉疾病（不另分类）	10011082	Coronary artery disorders	冠状动脉类疾病	10011089	Coronary artery stenosis	冠状动脉狭窄	14	2	176573	108451	4.29939	18.918	0.9771	4.29913	18.918	0.9771
10007541	Cardiac disorders	心脏器官疾病	10000032	Cardiac conduction disorders	心脏传导系统异常	10007521	Cardiac arrhythmias	心律失常类疾病	10006580	Bundle branch block left	左束支阻滞	12	3	176575	108450	2.45675	8.7062	0.693254	2.45665	8.7062	0.693254
10007541	Cardiac disorders	心脏器官疾病	10028590	Myocardial disorders NEC	各种心肌疾病（不另分类）	10028593	Myocardial disorders	心肌类疾病	10052337	Diastolic dysfunction	舒张功能紊乱	12	7	176575	108446	1.05285	2.67433	0.414495	1.05285	2.67433	0.414495
10007541	Cardiac disorders	心脏器官疾病	10028590	Myocardial disorders NEC	各种心肌疾病（不另分类）	10028593	Myocardial disorders	心肌类疾病	10049773	Left ventricular hypertrophy	左心室肥大	12	3	176575	108450	2.45675	8.7062	0.693254	2.45665	8.7062	0.693254
10007541	Cardiac disorders	心脏器官疾病	10000032	Cardiac conduction disorders	心脏传导系统异常	10007521	Cardiac arrhythmias	心律失常类疾病	10003674	Atrioventricular block first degree	一度房室传导阻滞	11	1	176576	108452	6.75614	52.3326	0.872218	6.75578	52.3326	0.872218
10007541	Cardiac disorders	心脏器官疾病	10019281	Heart failures NEC	各种心衰（不另分类）	10019280	Heart failures	各类心脏衰竭	10007556	Cardiac failure acute	急性心力衰竭	11	17	176576	108436	0.397361	0.848365	0.186118	0.397399	0.848365	0.186118
10007541	Cardiac disorders	心脏器官疾病	10028590	Myocardial disorders NEC	各种心肌疾病（不另分类）	10028593	Myocardial disorders	心肌类疾病	10049694	Left ventricular dysfunction	左心室功能障碍	11	49	176576	108404	0.137819	0.265052	0.071662	0.137873	0.265052	0.071662
10007541	Cardiac disorders	心脏器官疾病	10029548	Noninfectious myocarditis	非感染性心肌炎	10028593	Myocardial disorders	心肌类疾病	10028606	Myocarditis	心肌炎	11	18	176576	108435	0.375282	0.794587	0.177245	0.375321	0.794587	0.177245
10007541	Cardiac disorders	心脏器官疾病	10042600	Supraventricular arrhythmias	各种室上性心律失常	10007521	Cardiac arrhythmias	心律失常类疾病	10040752	Sinus tachycardia	窦性心动过速	11	32	176576	108421	0.211069	0.418749	0.106389	0.211118	0.418749	0.106389
10007541	Cardiac disorders	心脏器官疾病	10000032	Cardiac conduction disorders	心脏传导系统异常	10007521	Cardiac arrhythmias	心律失常类疾病	10006582	Bundle branch block right	右束支阻滞	10	2	176577	108451	3.07093	14.0161	0.672839	3.07081	14.0161	0.672839
10007541	Cardiac disorders	心脏器官疾病	10047283	Ventricular arrhythmias and cardiac arrest	室性心律失常和心搏停止	10007521	Cardiac arrhythmias	心律失常类疾病	10047281	Ventricular arrhythmia	室性心律失常	10	8	176577	108445	0.767689	1.94521	0.302973	0.767702	1.94521	0.302973
10007541	Cardiac disorders	心脏器官疾病	10046971	Cardiac valve disorders NEC	心脏瓣膜异常（不另分类）	10046973	Cardiac valve disorders	心脏瓣膜类疾病	10061406	Cardiac valve disease	心瓣膜疾病	9	6	176578	108447	0.921239	2.5883	0.327891	0.921243	2.5883	0.327891
10007541	Cardiac disorders	心脏器官疾病	10039164	Right ventricular failures	各种右心室衰竭	10019280	Heart failures	各类心脏衰竭	10039163	Right ventricular failure	右心室衰竭	9	11	176578	108442	0.502471	1.2126	0.208211	0.502496	1.2126	0.208211
10007541	Cardiac disorders	心脏器官疾病	10002911	Aortic valvular disorders	主动脉瓣异常	10046973	Cardiac valve disorders	心脏瓣膜类疾病	10002915	Aortic valve incompetence	主动脉瓣关闭不全	8	10	176579	108443	0.491306	1.2449	0.193897	0.491329	1.2449	0.193897
10007541	Cardiac disorders	心脏器官疾病	10042600	Supraventricular arrhythmias	各种室上性心律失常	10007521	Cardiac arrhythmias	心律失常类疾病	10075889	Sinus node dysfunction	窦房结功能障碍	8	4	176579	108449	1.22833	4.07933	0.369866	1.22832	4.07933	0.369866
10007541	Cardiac disorders	心脏器官疾病	10047283	Ventricular arrhythmias and cardiac arrest	室性心律失常和心搏停止	10007521	Cardiac arrhythmias	心律失常类疾病	10044066	Torsade de pointes	尖端扭转型室速	8	2	176579	108451	2.45671	11.5693	0.521675	2.45665	11.5693	0.521675
10007541	Cardiac disorders	心脏器官疾病	10028590	Myocardial disorders NEC	各种心肌疾病（不另分类）	10028593	Myocardial disorders	心肌类疾病	10050510	Ventricular hypokinesia	心室运动功能减退	8	22	176579	108431	0.223296	0.50157	0.0994104	0.223332	0.50157	0.0994104
10007541	Cardiac disorders	心脏器官疾病	10019281	Heart failures NEC	各种心衰（不另分类）	10019280	Heart failures	各类心脏衰竭	10007558	Cardiac failure chronic	慢性心力衰竭	7	10	176580	108443	0.429891	1.12942	0.163629	0.429913	1.12942	0.163629
10007541	Cardiac disorders	心脏器官疾病	10019281	Heart failures NEC	各种心衰（不另分类）	10019280	Heart failures	各类心脏衰竭	10051093	Cardiopulmonary failure	心肺衰竭	7	9	176580	108444	0.477661	1.28264	0.177883	0.477681	1.28264	0.177883
10007541	Cardiac disorders	心脏器官疾病	10037908	Rate and rhythm disorders NEC	心率和节律异常（不另分类）	10007521	Cardiac arrhythmias	心律失常类疾病	10049765	Bradyarrhythmia	缓慢型心律失常	6	1	176581	108452	3.68506	30.6105	0.443628	3.68497	30.6105	0.443628
10007541	Cardiac disorders	心脏器官疾病	10007543	Cardiac disorders NEC	各种心脏疾病（不另分类）	10082206	Cardiac disorders, signs and symptoms NEC	心脏相关疾病、症状和体征（不另分类）	10065929	Cardiovascular insufficiency	心血管功能不全	6	3	176581	108450	1.22833	4.91163	0.307189	1.22832	4.91163	0.307189
10007541	Cardiac disorders	心脏器官疾病	10028590	Myocardial disorders NEC	各种心肌疾病（不另分类）	10028593	Myocardial disorders	心肌类疾病	10013002	Dilatation atrial	心房扩张	6	1	176581	108452	3.68506	30.6105	0.443628	3.68497	30.6105	0.443628
10007541	Cardiac disorders	心脏器官疾病	10007635	Cardiomyopathies	各种心肌病	10028593	Myocardial disorders	心肌类疾病	10056419	Dilated cardiomyopathy	扩张性心肌病	6	57	176581	108396	0.0646168	0.149865	0.0278606	0.0646486	0.149865	0.0278606
10007541	Cardiac disorders	心脏器官疾病	10042600	Supraventricular arrhythmias	各种室上性心律失常	10007521	Cardiac arrhythmias	心律失常类疾病	10029458	Nodal arrhythmia	结性心律失常	6	2	176581	108451	1.84251	9.12924	0.371867	1.84249	9.12924	0.371867
10007541	Cardiac disorders	心脏器官疾病	10047283	Ventricular arrhythmias and cardiac arrest	室性心律失常和心搏停止	10007521	Cardiac arrhythmias	心律失常类疾病	10058151	Pulseless electrical activity	无脉性电活动	6	5	176581	108448	0.736985	2.41494	0.224911	0.736994	2.41494	0.224911
10007541	Cardiac disorders	心脏器官疾病	10028590	Myocardial disorders NEC	各种心肌疾病（不另分类）	10028593	Myocardial disorders	心肌类疾病	10047295	Ventricular hypertrophy	心室肥厚	6	4	176581	108449	0.92124	3.26468	0.259959	0.921243	3.26468	0.259959
10007541	Cardiac disorders	心脏器官疾病	10042600	Supraventricular arrhythmias	各种室上性心律失常	10007521	Cardiac arrhythmias	心律失常类疾病	10003130	Arrhythmia supraventricular	室上性心律失常	5	8	176582	108445	0.383834	1.17334	0.125564	0.383851	1.17334	0.125564
10007541	Cardiac disorders	心脏器官疾病	10037908	Rate and rhythm disorders NEC	心率和节律异常（不另分类）	10007521	Cardiac arrhythmias	心律失常类疾病	10061592	Cardiac fibrillation	心脏颤动	5	0	176582	108453	inf	inf		inf	inf
10007541	Cardiac disorders	心脏器官疾病	10028590	Myocardial disorders NEC	各种心肌疾病（不另分类）	10028593	Myocardial disorders	心肌类疾病	10013012	Dilatation ventricular	心室扩张	5	2	176582	108451	1.53542	7.91433	0.297879	1.5354	7.91433	0.297879
10007541	Cardiac disorders	心脏器官疾病	10028590	Myocardial disorders NEC	各种心肌疾病（不另分类）	10028593	Myocardial disorders	心肌类疾病	10069140	Myocardial depression	心肌抑制	5	0	176582	108453	inf	inf		inf	inf
10007541	Cardiac disorders	心脏器官疾病	10042600	Supraventricular arrhythmias	各种室上性心律失常	10007521	Cardiac arrhythmias	心律失常类疾病	10042602	Supraventricular extrasystoles	室上性期外收缩	5	3	176582	108450	1.0236	4.28333	0.244614	1.0236	4.28333	0.244614
10007541	Cardiac disorders	心脏器官疾病	10028590	Myocardial disorders NEC	各种心肌疾病（不另分类）	10028593	Myocardial disorders	心肌类疾病	10059056	Ventricular dysfunction	心室机能障碍	5	16	176582	108437	0.191903	0.523857	0.0702991	0.191926	0.523857	0.0702991
10007541	Cardiac disorders	心脏器官疾病	10002911	Aortic valvular disorders	主动脉瓣异常	10046973	Cardiac valve disorders	心脏瓣膜类疾病	10002917	Aortic valve sclerosis	主动脉瓣硬化	4	1	176583	108452	2.45668	21.9808	0.27457	2.45665	21.9808	0.27457
10007541	Cardiac disorders	心脏器官疾病	10000032	Cardiac conduction disorders	心脏传导系统异常	10007521	Cardiac arrhythmias	心律失常类疾病	10003677	Atrioventricular block second degree	二度房室阻滞	4	6	176583	108447	0.409428	1.45093	0.115534	0.409441	1.45093	0.115534
10007541	Cardiac disorders	心脏器官疾病	10034469	Pericardial disorders NEC	各种心包异常（不另分类）	10034468	Pericardial disorders	心包类疾病	10007610	Cardiac tamponade	心包填塞	4	4	176583	108449	0.614153	2.45577	0.153591	0.614162	2.45577	0.153591
10007541	Cardiac disorders	心脏器官疾病	10007571	Cardiac hypertensive complications	各种心脏高血压并发症	10082206	Cardiac disorders, signs and symptoms NEC	心脏相关疾病、症状和体征（不另分类）	10020823	Hypertensive heart disease	高血压性心脏病	4	1	176583	108452	2.45668	21.9808	0.27457	2.45665	21.9808	0.27457
10007541	Cardiac disorders	心脏器官疾病	10007635	Cardiomyopathies	各种心肌病	10028593	Myocardial disorders	心肌类疾病	10048858	Ischaemic cardiomyopathy	缺血性心肌病	4	0	176583	108453	inf	inf		inf	inf
10007541	Cardiac disorders	心脏器官疾病	10007543	Cardiac disorders NEC	各种心脏疾病（不另分类）	10082206	Cardiac disorders, signs and symptoms NEC	心脏相关疾病、症状和体征（不另分类）	10079751	Cardiac dysfunction	心功能失调	3	46	176584	108407	0.0400377	0.128737	0.0124519	0.040054	0.128737	0.0124519
10007541	Cardiac disorders	心脏器官疾病	10007543	Cardiac disorders NEC	各种心脏疾病（不另分类）	10082206	Cardiac disorders, signs and symptoms NEC	心脏相关疾病、症状和体征（不另分类）	10053994	Cardiac ventricular thrombosis	心室血栓形成	3	6	176584	108447	0.307069	1.22785	0.0767937	0.307081	1.22785	0.0767937
10007541	Cardiac disorders	心脏器官疾病	10007543	Cardiac disorders NEC	各种心脏疾病（不另分类）	10082206	Cardiac disorders, signs and symptoms NEC	心脏相关疾病、症状和体征（不另分类）	10048610	Cardiotoxicity	心脏毒性	3	122	176584	108331	0.0150856	0.0474275	0.00479839	0.0151023	0.0474275	0.00479839
10007541	Cardiac disorders	心脏器官疾病	10011083	Coronary artery disorders NEC	各种冠状动脉疾病（不另分类）	10011082	Coronary artery disorders	冠状动脉类疾病	10011091	Coronary artery thrombosis	冠状动脉血栓形成	3	2	176584	108451	0.921241	5.51356	0.153927	0.921243	5.51356	0.153927
10007541	Cardiac disorders	心脏器官疾病	10046971	Cardiac valve disorders NEC	心脏瓣膜异常（不另分类）	10046973	Cardiac valve disorders	心脏瓣膜类疾病	10067660	Heart valve incompetence	心瓣膜关闭不全	3	4	176584	108449	0.460612	2.05812	0.103086	0.460621	2.05812	0.103086
10007541	Cardiac disorders	心脏器官疾病	10028590	Myocardial disorders NEC	各种心肌疾病（不另分类）	10028593	Myocardial disorders	心肌类疾病	10050043	Left ventricular dilatation	左室扩张	3	4	176584	108449	0.460612	2.05812	0.103086	0.460621	2.05812	0.103086
10007541	Cardiac disorders	心脏器官疾病	10037908	Rate and rhythm disorders NEC	心率和节律异常（不另分类）	10007521	Cardiac arrhythmias	心律失常类疾病	10049447	Tachyarrhythmia	快速性心律失常	3	9	176584	108444	0.204707	0.756172	0.0554173	0.204721	0.756172	0.0554173
10007541	Cardiac disorders	心脏器官疾病	10002911	Aortic valvular disorders	主动脉瓣异常	10046973	Cardiac valve disorders	心脏瓣膜类疾病	10050559	Aortic valve calcification	主动脉瓣钙化	2	0	176585	108453	inf	inf		inf	inf
10007541	Cardiac disorders	心脏器官疾病	10002911	Aortic valvular disorders	主动脉瓣异常	10046973	Cardiac valve disorders	心脏瓣膜类疾病	10061589	Aortic valve disease	主动脉瓣疾病	2	1	176585	108452	1.22833	13.547	0.111374	1.22832	13.547	0.111374
10007541	Cardiac disorders	心脏器官疾病	10011085	Ischaemic coronary artery disorders	各种缺血性冠状动脉疾病	10011082	Coronary artery disorders	冠状动脉类疾病	10003225	Arteriospasm coronary	冠状动脉痉挛	2	7	176585	108446	0.175465	0.844679	0.0364495	0.175475	0.844679	0.0364495
10007541	Cardiac disorders	心脏器官疾病	10000032	Cardiac conduction disorders	心脏传导系统异常	10007521	Cardiac arrhythmias	心律失常类疾病	10006578	Bundle branch block	束支阻滞	2	4	176585	108449	0.307073	1.67658	0.0562417	0.307081	1.67658	0.0562417
10007541	Cardiac disorders	心脏器官疾病	10028590	Myocardial disorders NEC	各种心肌疾病（不另分类）	10028593	Myocardial disorders	心肌类疾病	10057576	Cardiac septal hypertrophy	心脏间隔肥厚	2	1	176585	108452	1.22833	13.547	0.111374	1.22832	13.547	0.111374
10007541	Cardiac disorders	心脏器官疾病	10000032	Cardiac conduction disorders	心脏传导系统异常	10007521	Cardiac arrhythmias	心律失常类疾病	10010276	Conduction disorder	传导障碍	2	3	176585	108450	0.409435	2.45043	0.068411	0.409441	2.45043	0.068411
10007541	Cardiac disorders	心脏器官疾病	10002911	Aortic valvular disorders	主动脉瓣异常	10046973	Cardiac valve disorders	心脏瓣膜类疾病	10075846	Degenerative aortic valve disease	退行性主动脉瓣疾病	2	0	176585	108453	inf	inf		inf	inf
10007541	Cardiac disorders	心脏器官疾病	10019283	Heart failure signs and symptoms	心衰体征和症状	10019280	Heart failures	各类心脏衰竭	10051448	Hepatojugular reflux	肝颈静脉回流征	2	0	176585	108453	inf	inf		inf	inf
10007541	Cardiac disorders	心脏器官疾病	10028590	Myocardial disorders NEC	各种心肌疾病（不另分类）	10028593	Myocardial disorders	心肌类疾病	10067286	Left atrial dilatation	左心房扩张	2	2	176585	108451	0.614157	4.36017	0.086508	0.614162	4.36017	0.086508
10007541	Cardiac disorders	心脏器官疾病	10027723	Mitral valvular disorders	二尖瓣异常	10046973	Cardiac valve disorders	心脏瓣膜类疾病	10061532	Mitral valve disease	二尖瓣疾病	2	3	176585	108450	0.409435	2.45043	0.068411	0.409441	2.45043	0.068411
10007541	Cardiac disorders	心脏器官疾病	10027723	Mitral valvular disorders	二尖瓣异常	10046973	Cardiac valve disorders	心脏瓣膜类疾病	10027733	Mitral valve stenosis	二尖瓣狭窄	2	1	176585	108452	1.22833	13.547	0.111374	1.22832	13.547	0.111374
10007541	Cardiac disorders	心脏器官疾病	10028590	Myocardial disorders NEC	各种心肌疾病（不另分类）	10028593	Myocardial disorders	心肌类疾病	10028594	Myocardial fibrosis	心肌纤维化	2	3	176585	108450	0.409435	2.45043	0.068411	0.409441	2.45043	0.068411
10007541	Cardiac disorders	心脏器官疾病	10028590	Myocardial disorders NEC	各种心肌疾病（不另分类）	10028593	Myocardial disorders	心肌类疾病	10085879	Myocardial injury	心肌损伤	2	4	176585	108449	0.307073	1.67658	0.0562417	0.307081	1.67658	0.0562417
10007541	Cardiac disorders	心脏器官疾病	10042600	Supraventricular arrhythmias	各种室上性心律失常	10007521	Cardiac arrhythmias	心律失常类疾病	10029470	Nodal rhythm	结性心律	2	0	176585	108453	inf	inf		inf	inf
10007541	Cardiac disorders	心脏器官疾病	10034494	Noninfectious pericarditis	非感染性心包炎	10034468	Pericardial disorders	心包类疾病	10059361	Pleuropericarditis	胸膜心膜炎	2	0	176585	108453	inf	inf		inf	inf
10007541	Cardiac disorders	心脏器官疾病	10037445	Pulmonary valvular disorders	肺动脉瓣异常	10046973	Cardiac valve disorders	心脏瓣膜类疾病	10037448	Pulmonary valve incompetence	肺动脉瓣关闭不全	2	0	176585	108453	inf	inf		inf	inf
10007541	Cardiac disorders	心脏器官疾病	10028590	Myocardial disorders NEC	各种心肌疾病（不另分类）	10028593	Myocardial disorders	心肌类疾病	10071436	Systolic dysfunction	收缩功能障碍	2	7	176585	108446	0.175465	0.844679	0.0364495	0.175475	0.844679	0.0364495
10007541	Cardiac disorders	心脏器官疾病	10047283	Ventricular arrhythmias and cardiac arrest	室性心律失常和心搏停止	10007521	Cardiac arrhythmias	心律失常类疾病	10047284	Ventricular asystole	室性停搏	2	0	176585	108453	inf	inf		inf	inf
10007541	Cardiac disorders	心脏器官疾病	10000032	Cardiac conduction disorders	心脏传导系统异常	10007521	Cardiac arrhythmias	心律失常类疾病	10001115	Adams-stokes syndrome	阿斯综合征	1	0	176586	108453	inf	inf		inf	inf
10007541	Cardiac disorders	心脏器官疾病	10002911	Aortic valvular disorders	主动脉瓣异常	10046973	Cardiac valve disorders	心脏瓣膜类疾病	10002918	Aortic valve stenosis	主动脉瓣狭窄	1	1	176586	108452	0.61416	9.81948	0.0384126	0.614162	9.81948	0.0384126
10007541	Cardiac disorders	心脏器官疾病	10007543	Cardiac disorders NEC	各种心脏疾病（不另分类）	10082206	Cardiac disorders, signs and symptoms NEC	心脏相关疾病、症状和体征（不另分类）	10048632	Atrial thrombosis	心房血栓形成	1	5	176586	108448	0.122827	1.05139	0.0143492	0.122832	1.05139	0.0143492
10007541	Cardiac disorders	心脏器官疾病	10000032	Cardiac conduction disorders	心脏传导系统异常	10007521	Cardiac arrhythmias	心律失常类疾病	10069571	Atrioventricular dissociation	房室分离	1	0	176586	108453	inf	inf		inf	inf
10007541	Cardiac disorders	心脏器官疾病	10000032	Cardiac conduction disorders	心脏传导系统异常	10007521	Cardiac arrhythmias	心律失常类疾病	10057393	Bifascicular block	双分支传导阻滞	1	0	176586	108453	inf	inf		inf	inf
10007541	Cardiac disorders	心脏器官疾病	10037908	Rate and rhythm disorders NEC	心率和节律异常（不另分类）	10007521	Cardiac arrhythmias	心律失常类疾病	10006094	Bradycardia foetal	胎儿心动过缓	1	1	176586	108452	0.61416	9.81948	0.0384126	0.614162	9.81948	0.0384126
10007541	Cardiac disorders	心脏器官疾病	10028590	Myocardial disorders NEC	各种心肌疾病（不另分类）	10028593	Myocardial disorders	心肌类疾病	10007572	Cardiac hypertrophy	心脏肥大	1	1	176586	108452	0.61416	9.81948	0.0384126	0.614162	9.81948	0.0384126
10007541	Cardiac disorders	心脏器官疾病	10011085	Ischaemic coronary artery disorders	各种缺血性冠状动脉疾病	10011082	Coronary artery disorders	冠状动脉类疾病	10083602	Cardiac perfusion defect	心肌灌注缺陷	1	3	176586	108450	0.204716	1.96815	0.0212934	0.204721	1.96815	0.0212934
10007541	Cardiac disorders	心脏器官疾病	10007635	Cardiomyopathies	各种心肌病	10028593	Myocardial disorders	心肌类疾病	10048377	Cardiomyopathy acute	急性心肌病	1	0	176586	108453	inf	inf		inf	inf
10007541	Cardiac disorders	心脏器官疾病	10019281	Heart failures NEC	各种心衰（不另分类）	10019280	Heart failures	各类心脏衰竭	10068230	Cardiorenal syndrome	心肾综合征	1	0	176586	108453	inf	inf		inf	inf
10007541	Cardiac disorders	心脏器官疾病	10011085	Ischaemic coronary artery disorders	各种缺血性冠状动脉疾病	10011082	Coronary artery disorders	冠状动脉类疾病	10085242	Chronic coronary syndrome	慢性冠脉综合征	1	0	176586	108453	inf	inf		inf	inf
10007541	Cardiac disorders	心脏器官疾病	10011083	Coronary artery disorders NEC	各种冠状动脉疾病（不另分类）	10011082	Coronary artery disorders	冠状动脉类疾病	10011105	Coronary ostial stenosis	冠状动脉口狭窄	1	0	176586	108453	inf	inf		inf	inf
10007541	Cardiac disorders	心脏器官疾病	10000032	Cardiac conduction disorders	心脏传导系统异常	10007521	Cardiac arrhythmias	心律失常类疾病	10012118	Defect conduction intraventricular	室内传导障碍	1	1	176586	108452	0.61416	9.81948	0.0384126	0.614162	9.81948	0.0384126
10007541	Cardiac disorders	心脏器官疾病	10027723	Mitral valvular disorders	二尖瓣异常	10046973	Cardiac valve disorders	心脏瓣膜类疾病	10075847	Degenerative mitral valve disease	退行性二尖瓣疾病	1	0	176586	108453	inf	inf		inf	inf
10007541	Cardiac disorders	心脏器官疾病	10037908	Rate and rhythm disorders NEC	心率和节律异常（不另分类）	10007521	Cardiac arrhythmias	心律失常类疾病	10074636	Foetal heart rate deceleration abnormality	胎心率减速异常	1	0	176586	108453	inf	inf		inf	inf
10007541	Cardiac disorders	心脏器官疾病	10046971	Cardiac valve disorders NEC	心脏瓣膜异常（不另分类）	10046973	Cardiac valve disorders	心脏瓣膜类疾病	10061996	Heart valve stenosis	心脏瓣膜狭窄	1	0	176586	108453	inf	inf		inf	inf
10007541	Cardiac disorders	心脏器官疾病	10007571	Cardiac hypertensive complications	各种心脏高血压并发症	10082206	Cardiac disorders, signs and symptoms NEC	心脏相关疾病、症状和体征（不另分类）	10020801	Hypertensive cardiomegaly	高血压心脏扩大症	1	0	176586	108453	inf	inf		inf	inf
10007541	Cardiac disorders	心脏器官疾病	10007635	Cardiomyopathies	各种心肌病	10028593	Myocardial disorders	心肌类疾病	10058222	Hypertensive cardiomyopathy	高血压性心肌病	1	0	176586	108453	inf	inf		inf	inf
10007541	Cardiac disorders	心脏器官疾病	10028590	Myocardial disorders NEC	各种心肌疾病（不另分类）	10028593	Myocardial disorders	心肌类疾病	10051860	Left atrial enlargement	左心房扩大	1	1	176586	108452	0.61416	9.81948	0.0384126	0.614162	9.81948	0.0384126
10007541	Cardiac disorders	心脏器官疾病	10028590	Myocardial disorders NEC	各种心肌疾病（不另分类）	10028593	Myocardial disorders	心肌类疾病	10050581	Left ventricular enlargement	左室扩大	1	0	176586	108453	inf	inf		inf	inf
10007541	Cardiac disorders	心脏器官疾病	10000032	Cardiac conduction disorders	心脏传导系统异常	10007521	Cardiac arrhythmias	心律失常类疾病	10024803	Long qt syndrome	长 QT 综合征	1	0	176586	108453	inf	inf		inf	inf
10007541	Cardiac disorders	心脏器官疾病	10007543	Cardiac disorders NEC	各种心脏疾病（不另分类）	10082206	Cardiac disorders, signs and symptoms NEC	心脏相关疾病、症状和体征（不另分类）	10082580	Myocardial hypoperfusion	心肌灌注不足	1	0	176586	108453	inf	inf		inf	inf
10007541	Cardiac disorders	心脏器官疾病	10028590	Myocardial disorders NEC	各种心肌疾病（不另分类）	10028593	Myocardial disorders	心肌类疾病	10028602	Myocardial necrosis	心肌坏死	1	0	176586	108453	inf	inf		inf	inf
10007541	Cardiac disorders	心脏器官疾病	10028590	Myocardial disorders NEC	各种心肌疾病（不另分类）	10028593	Myocardial disorders	心肌类疾病	10028604	Myocardial rupture	心肌破裂	1	0	176586	108453	inf	inf		inf	inf
10007541	Cardiac disorders	心脏器官疾病	10029548	Noninfectious myocarditis	非感染性心肌炎	10028593	Myocardial disorders	心肌类疾病	10028650	Myopericarditis	心肌心包炎	1	0	176586	108453	inf	inf		inf	inf
10007541	Cardiac disorders	心脏器官疾病	10034469	Pericardial disorders NEC	各种心包异常（不另分类）	10034468	Pericardial disorders	心包类疾病	10061338	Pericardial disease	心包疾病	1	1	176586	108452	0.61416	9.81948	0.0384126	0.614162	9.81948	0.0384126
10007541	Cardiac disorders	心脏器官疾病	10011085	Ischaemic coronary artery disorders	各种缺血性冠状动脉疾病	10011082	Coronary artery disorders	冠状动脉类疾病	10036759	Prinzmetal angina	变异性心绞痛	1	1	176586	108452	0.61416	9.81948	0.0384126	0.614162	9.81948	0.0384126
10007541	Cardiac disorders	心脏器官疾病	10007635	Cardiomyopathies	各种心肌病	10028593	Myocardial disorders	心肌类疾病	10038748	Restrictive cardiomyopathy	限制性心肌病	1	1	176586	108452	0.61416	9.81948	0.0384126	0.614162	9.81948	0.0384126
10007541	Cardiac disorders	心脏器官疾病	10011085	Ischaemic coronary artery disorders	各种缺血性冠状动脉疾病	10011082	Coronary artery disorders	冠状动脉类疾病	10049768	Silent myocardial infarction	无症状性心肌梗死	1	0	176586	108453	inf	inf		inf	inf
10007541	Cardiac disorders	心脏器官疾病	10000032	Cardiac conduction disorders	心脏传导系统异常	10007521	Cardiac arrhythmias	心律失常类疾病	10040736	Sinoatrial block	窦房阻滞	1	0	176586	108453	inf	inf		inf	inf
10007541	Cardiac disorders	心脏器官疾病	10042600	Supraventricular arrhythmias	各种室上性心律失常	10007521	Cardiac arrhythmias	心律失常类疾病	10040738	Sinus arrest	窦性停搏	1	1	176586	108452	0.61416	9.81948	0.0384126	0.614162	9.81948	0.0384126
10007541	Cardiac disorders	心脏器官疾病	10042600	Supraventricular arrhythmias	各种室上性心律失常	10007521	Cardiac arrhythmias	心律失常类疾病	10040739	Sinus arrhythmia	窦性心律失常	1	0	176586	108453	inf	inf		inf	inf
10007541	Cardiac disorders	心脏器官疾病	10007635	Cardiomyopathies	各种心肌病	10028593	Myocardial disorders	心肌类疾病	10066286	Stress cardiomyopathy	应激性心肌病	1	3	176586	108450	0.204716	1.96815	0.0212934	0.204721	1.96815	0.0212934
10007541	Cardiac disorders	心脏器官疾病	10037908	Rate and rhythm disorders NEC	心率和节律异常（不另分类）	10007521	Cardiac arrhythmias	心律失常类疾病	10043079	Tachycardia paroxysmal	阵发性心动过速	1	1	176586	108452	0.61416	9.81948	0.0384126	0.614162	9.81948	0.0384126
10007541	Cardiac disorders	心脏器官疾病	10000032	Cardiac conduction disorders	心脏传导系统异常	10007521	Cardiac arrhythmias	心律失常类疾病	10044644	Trifascicular block	三支传导阻滞	1	0	176586	108453	inf	inf		inf	inf
10007541	Cardiac disorders	心脏器官疾病	10028590	Myocardial disorders NEC	各种心肌疾病（不另分类）	10028593	Myocardial disorders	心肌类疾病	10047279	Ventricle rupture	心室破裂	1	0	176586	108453	inf	inf		inf	inf
10010331	Congenital, familial and genetic disorders	各种先天性家族性遗传性疾病	10052637	Genetic mitochondrial abnormalities NEC	各种遗传性线粒体异常（不另分类）	10052635	Cytoplasmic disorders congenital	先天性细胞质疾病	10027710	Mitochondrial myopathy	线粒体肌病	15	0	176572	108453	inf	inf		inf	inf
10010331	Congenital, familial and genetic disorders	各种先天性家族性遗传性疾病	10021604	Inborn errors of carbohydrate metabolism (excl glucose)	各种先天性碳水化合物代谢异常（不包括葡萄糖）	10027424	Metabolic and nutritional disorders congenital	先天性代谢及营养类疾病	10018462	Glycogen storage disease type v	糖原累积病 V 型	11	0	176576	108453	inf	inf		inf	inf
10010331	Congenital, familial and genetic disorders	各种先天性家族性遗传性疾病	10040834	Skin and subcutaneous tissue disorders congenital NEC	各种先天性皮肤和皮下组织疾病（不另分类）	10040789	Skin and subcutaneous tissue disorders congenital	先天性皮肤及皮下组织疾病	10021198	Ichthyosis	鱼鳞病	9	0	176578	108453	inf	inf		inf	inf
10010331	Congenital, familial and genetic disorders	各种先天性家族性遗传性疾病	10029512	Non-site specific muscle disorders congenital	各种先天性非特异部位肌肉疾病	10028396	Musculoskeletal and connective tissue disorders congenital	各种先天性肌肉骨骼及结缔组织疾病	10028356	Muscular dystrophy	肌肉发育不良	8	0	176579	108453	inf	inf		inf	inf
10010331	Congenital, familial and genetic disorders	各种先天性家族性遗传性疾病	10007607	Cardiac septal defects congenital	先天性心脏间隔缺损	10007510	Cardiac and vascular disorders congenital	先天性心血管系统疾病	10047298	Ventricular septal defect	室间隔缺损	8	0	176579	108453	inf	inf		inf	inf
10010331	Congenital, familial and genetic disorders	各种先天性家族性遗传性疾病	10029512	Non-site specific muscle disorders congenital	各种先天性非特异部位肌肉疾病	10028396	Musculoskeletal and connective tissue disorders congenital	各种先天性肌肉骨骼及结缔组织疾病	10068871	Myotonic dystrophy	强直性肌营养不良症	7	0	176580	108453	inf	inf		inf	inf
10010331	Congenital, familial and genetic disorders	各种先天性家族性遗传性疾病	10007607	Cardiac septal defects congenital	先天性心脏间隔缺损	10007510	Cardiac and vascular disorders congenital	先天性心血管系统疾病	10003664	Atrial septal defect	房间隔缺损	6	4	176581	108449	0.92124	3.26468	0.259959	0.921243	3.26468	0.259959
10010331	Congenital, familial and genetic disorders	各种先天性家族性遗传性疾病	10007607	Cardiac septal defects congenital	先天性心脏间隔缺损	10007510	Cardiac and vascular disorders congenital	先天性心血管系统疾病	10064021	Cardiac septal defect	心间隔缺损	5	0	176582	108453	inf	inf		inf	inf
10010331	Congenital, familial and genetic disorders	各种先天性家族性遗传性疾病	10027661	Cardiovascular disorders congenital NEC	各种心血管先天性异常（不另分类）	10007510	Cardiac and vascular disorders congenital	先天性心血管系统疾病	10061054	Congenital cardiovascular anomaly	先天性心血管异常	5	0	176582	108453	inf	inf		inf	inf
10010331	Congenital, familial and genetic disorders	各种先天性家族性遗传性疾病	10007542	Cardiac disorders congenital NEC	先天性心脏异常（不另分类）	10007510	Cardiac and vascular disorders congenital	先天性心血管系统疾病	10019273	Heart disease congenital	先天性心脏病	5	0	176582	108453	inf	inf		inf	inf
10010331	Congenital, familial and genetic disorders	各种先天性家族性遗传性疾病	10028380	Musculoskeletal and connective tissue disorders of face, neck and jaw congenital	先天性脸部、颈部和下颌处肌肉骨骼和结缔组织疾病	10028396	Musculoskeletal and connective tissue disorders congenital	各种先天性肌肉骨骼及结缔组织疾病	10009259	Cleft lip	唇裂	4	0	176583	108453	inf	inf		inf	inf
10010331	Congenital, familial and genetic disorders	各种先天性家族性遗传性疾病	10029513	Musculoskeletal disorders congenital NEC	先天性肌肉骨骼疾病（不另分类）	10028396	Musculoskeletal and connective tissue disorders congenital	各种先天性肌肉骨骼及结缔组织疾病	10086700	Congenital musculoskeletal disorder	先天性肌肉骨骼疾病	4	0	176583	108453	inf	inf		inf	inf
10010331	Congenital, familial and genetic disorders	各种先天性家族性遗传性疾病	10040834	Skin and subcutaneous tissue disorders congenital NEC	各种先天性皮肤和皮下组织疾病（不另分类）	10040789	Skin and subcutaneous tissue disorders congenital	先天性皮肤及皮下组织疾病	10067193	Naevus flammeus	鲜红斑痣	4	0	176583	108453	inf	inf		inf	inf
10010331	Congenital, familial and genetic disorders	各种先天性家族性遗传性疾病	10018717	Great vessel disorders congenital	各种先天性大血管异常	10007510	Cardiac and vascular disorders congenital	先天性心血管系统疾病	10044703	Truncus arteriosus persistent	永存动脉干	4	0	176583	108453	inf	inf		inf	inf
10010331	Congenital, familial and genetic disorders	各种先天性家族性遗传性疾病	10040834	Skin and subcutaneous tissue disorders congenital NEC	各种先天性皮肤和皮下组织疾病（不另分类）	10040789	Skin and subcutaneous tissue disorders congenital	先天性皮肤及皮下组织疾病	10000162	Abnormal palmar/plantar creases	手/足掌掌纹异常	3	1	176584	108452	1.8425	17.7139	0.191647	1.84249	17.7139	0.191647
10010331	Congenital, familial and genetic disorders	各种先天性家族性遗传性疾病	10028381	Musculoskeletal and connective tissue disorders of limbs congenital	先天性四肢肌肉骨骼和结缔组织疾病	10028396	Musculoskeletal and connective tissue disorders congenital	各种先天性肌肉骨骼及结缔组织疾病	10086689	Congenital musculoskeletal disorder of limbs	先天性四肢肌肉骨骼疾病	3	1	176584	108452	1.8425	17.7139	0.191647	1.84249	17.7139	0.191647
10010331	Congenital, familial and genetic disorders	各种先天性家族性遗传性疾病	10029513	Musculoskeletal disorders congenital NEC	先天性肌肉骨骼疾病（不另分类）	10028396	Musculoskeletal and connective tissue disorders congenital	各种先天性肌肉骨骼及结缔组织疾病	10066054	Dysmorphism	异形症	3	0	176584	108453	inf	inf		inf	inf
10010331	Congenital, familial and genetic disorders	各种先天性家族性遗传性疾病	10021604	Inborn errors of carbohydrate metabolism (excl glucose)	各种先天性碳水化合物代谢异常（不包括葡萄糖）	10027424	Metabolic and nutritional disorders congenital	先天性代谢及营养类疾病	10053185	Glycogen storage disease type ii	糖原累积病 II 型	3	0	176584	108453	inf	inf		inf	inf
10010331	Congenital, familial and genetic disorders	各种先天性家族性遗传性疾病	10021604	Inborn errors of carbohydrate metabolism (excl glucose)	各种先天性碳水化合物代谢异常（不包括葡萄糖）	10027424	Metabolic and nutritional disorders congenital	先天性代谢及营养类疾病	10068836	Metabolic myopathy	代谢性肌病	3	0	176584	108453	inf	inf		inf	inf
10010331	Congenital, familial and genetic disorders	各种先天性家族性遗传性疾病	10010445	Congenital disorders NEC	各种先天性疾病（不另分类）	10027664	Congenital and hereditary disorders NEC	先天性及遗传性疾病（不另分类）	10028182	Multiple congenital abnormalities	多种先天性异常	3	4	176584	108449	0.460612	2.05812	0.103086	0.460621	2.05812	0.103086
10010331	Congenital, familial and genetic disorders	各种先天性家族性遗传性疾病	10021607	Inborn errors of porphyrin metabolism	各种先天性卟啉代谢异常	10027424	Metabolic and nutritional disorders congenital	先天性代谢及营养类疾病	10036181	Porphyria	卟啉病	3	0	176584	108453	inf	inf		inf	inf
10010331	Congenital, familial and genetic disorders	各种先天性家族性遗传性疾病	10047047	Vascular anomalies congenital NEC	各种先天性血管畸形（不另分类）	10007510	Cardiac and vascular disorders congenital	先天性心血管系统疾病	10074979	Vascular malformation	血管畸形	3	0	176584	108453	inf	inf		inf	inf
10010331	Congenital, familial and genetic disorders	各种先天性家族性遗传性疾病	10059674	Inborn errors of lipid metabolism	各种先天性脂质代谢异常	10027424	Metabolic and nutritional disorders congenital	先天性代谢及营养类疾病	10050215	Carnitine palmitoyltransferase deficiency	肉毒碱棕榈酰基转移酶缺乏症	2	0	176585	108453	inf	inf		inf	inf
10010331	Congenital, familial and genetic disorders	各种先天性家族性遗传性疾病	10010445	Congenital disorders NEC	各种先天性疾病（不另分类）	10027664	Congenital and hereditary disorders NEC	先天性及遗传性疾病（不另分类）	10010356	Congenital anomaly	先天性异常	2	2	176585	108451	0.614157	4.36017	0.086508	0.614162	4.36017	0.086508
10010331	Congenital, familial and genetic disorders	各种先天性家族性遗传性疾病	10028381	Musculoskeletal and connective tissue disorders of limbs congenital	先天性四肢肌肉骨骼和结缔组织疾病	10028396	Musculoskeletal and connective tissue disorders congenital	各种先天性肌肉骨骼及结缔组织疾病	10062332	Congenital foot malformation	先天性足部变形	2	2	176585	108451	0.614157	4.36017	0.086508	0.614162	4.36017	0.086508
10010331	Congenital, familial and genetic disorders	各种先天性家族性遗传性疾病	10008805	Chromosomal abnormalities NEC	各种染色体异常（不另分类）	10083624	Chromosomal abnormalities, gene alterations and gene variants	染色体异常、基因变异与基因变体	10067477	Cytogenetic abnormality	细胞遗传异常	2	4	176585	108449	0.307073	1.67658	0.0562417	0.307081	1.67658	0.0562417
10010331	Congenital, familial and genetic disorders	各种先天性家族性遗传性疾病	10083625	Gene mutations and other alterations NEC	基因突变及其他改变（不另分类）	10083624	Chromosomal abnormalities, gene alterations and gene variants	染色体异常、基因变异与基因变体	10064571	Gene mutation	基因突变	2	7	176585	108446	0.175465	0.844679	0.0364495	0.175475	0.844679	0.0364495
10010331	Congenital, familial and genetic disorders	各种先天性家族性遗传性疾病	10083626	Genetic polymorphisms	各种遗传多态性	10083624	Chromosomal abnormalities, gene alterations and gene variants	染色体异常、基因变异与基因变体	10071602	Genetic polymorphism	遗传多态性	2	0	176585	108453	inf	inf		inf	inf
10010331	Congenital, familial and genetic disorders	各种先天性家族性遗传性疾病	10083625	Gene mutations and other alterations NEC	基因突变及其他改变（不另分类）	10083624	Chromosomal abnormalities, gene alterations and gene variants	染色体异常、基因变异与基因变体	10019860	Hereditary angioedema	遗传性血管性水肿	2	0	176585	108453	inf	inf		inf	inf
10010331	Congenital, familial and genetic disorders	各种先天性家族性遗传性疾病	10034709	Persistent foetal circulation disorders	持续性胎儿循环异常	10007510	Cardiac and vascular disorders congenital	先天性心血管系统疾病	10034130	Patent ductus arteriosus	动脉导管未闭	2	0	176585	108453	inf	inf		inf	inf
10010331	Congenital, familial and genetic disorders	各种先天性家族性遗传性疾病	10025517	Male reproductive tract disorders congenital	先天性男性生殖道异常	10038608	Reproductive tract and breast disorders congenital	先天性生殖道及乳腺类疾病	10034878	Phimosis	包茎	2	0	176585	108453	inf	inf		inf	inf
10010331	Congenital, familial and genetic disorders	各种先天性家族性遗传性疾病	10040834	Skin and subcutaneous tissue disorders congenital NEC	各种先天性皮肤和皮下组织疾病（不另分类）	10040789	Skin and subcutaneous tissue disorders congenital	先天性皮肤及皮下组织疾病	10036175	Porokeratosis	汗孔角化病	2	5	176585	108448	0.245656	1.26624	0.0476585	0.245665	1.26624	0.0476585
10010331	Congenital, familial and genetic disorders	各种先天性家族性遗传性疾病	10003153	Arterial disorders congenital	先天性动脉异常	10007510	Cardiac and vascular disorders congenital	先天性心血管系统疾病	10037339	Pulmonary artery stenosis congenital	先天性肺动脉狭窄	2	1	176585	108452	1.22833	13.547	0.111374	1.22832	13.547	0.111374
10010331	Congenital, familial and genetic disorders	各种先天性家族性遗传性疾病	10038431	Renal disorders congenital	各种先天性肾脏疾病	10038360	Renal and urinary tract disorders congenital	先天性肾脏及泌尿道系统疾病	10064655	Renal aplasia	肾发育不全	2	1	176585	108452	1.22833	13.547	0.111374	1.22832	13.547	0.111374
10010331	Congenital, familial and genetic disorders	各种先天性家族性遗传性疾病	10018717	Great vessel disorders congenital	各种先天性大血管异常	10007510	Cardiac and vascular disorders congenital	先天性心血管系统疾病	10067407	Right aortic arch	右主动脉弓	2	0	176585	108453	inf	inf		inf	inf
10010331	Congenital, familial and genetic disorders	各种先天性家族性遗传性疾病	10028381	Musculoskeletal and connective tissue disorders of limbs congenital	先天性四肢肌肉骨骼和结缔组织疾病	10028396	Musculoskeletal and connective tissue disorders congenital	各种先天性肌肉骨骼及结缔组织疾病	10043101	Talipes	畸形足	2	1	176585	108452	1.22833	13.547	0.111374	1.22832	13.547	0.111374
10010331	Congenital, familial and genetic disorders	各种先天性家族性遗传性疾病	10003842	Autosomal chromosomal abnormalities	各种常染色体异常	10083624	Chromosomal abnormalities, gene alterations and gene variants	染色体异常、基因变异与基因变体	10044688	Trisomy 21	21 三体	2	0	176585	108453	inf	inf		inf	inf
10010331	Congenital, familial and genetic disorders	各种先天性家族性遗传性疾病	10025232	Lymphatic system disorders congenital	先天性淋巴系统疾病	10005330	Blood and lymphatic system disorders congenital	先天性血液及淋巴系统疾病	10068059	Accessory spleen	副脾	1	0	176586	108453	inf	inf		inf	inf
10010331	Congenital, familial and genetic disorders	各种先天性家族性遗传性疾病	10002577	Anorectal disorders congenital	先天性肛门直肠疾病	10018018	Gastrointestinal tract disorders congenital	先天性胃肠道系统疾病	10002120	Anal atresia	肛门闭锁	1	0	176586	108453	inf	inf		inf	inf
10010331	Congenital, familial and genetic disorders	各种先天性家族性遗传性疾病	10033618	Pancreatic disorders congenital	各种先天性胰腺异常	10018018	Gastrointestinal tract disorders congenital	先天性胃肠道系统疾病	10071757	Annular pancreas	环状胰腺	1	0	176586	108453	inf	inf		inf	inf
10010331	Congenital, familial and genetic disorders	各种先天性家族性遗传性疾病	10015733	External ear disorders congenital	各种先天性外耳异常	10013995	Ear and labyrinthine disorders congenital	先天性耳及迷路类疾病	10062339	Anomaly of external ear congenital	先天性外耳异常	1	0	176586	108453	inf	inf		inf	inf
10010331	Congenital, familial and genetic disorders	各种先天性家族性遗传性疾病	10047047	Vascular anomalies congenital NEC	各种先天性血管畸形（不另分类）	10007510	Cardiac and vascular disorders congenital	先天性心血管系统疾病	10003193	Arteriovenous malformation	动静脉畸形	1	0	176586	108453	inf	inf		inf	inf
10010331	Congenital, familial and genetic disorders	各种先天性家族性遗传性疾病	10007614	Cardiac valve disorders congenital	先天性心瓣膜异常	10007510	Cardiac and vascular disorders congenital	先天性心血管系统疾病	10004552	Bicuspid aortic valve	二叶主动脉瓣	1	0	176586	108453	inf	inf		inf	inf
10010331	Congenital, familial and genetic disorders	各种先天性家族性遗传性疾病	10028383	Musculoskeletal and connective tissue disorders of spine congenital	先天性脊柱肌肉骨骼和结缔组织疾病	10028396	Musculoskeletal and connective tissue disorders congenital	各种先天性肌肉骨骼及结缔组织疾病	10059387	Caudal regression syndrome	尾椎退化综合征	1	0	176586	108453	inf	inf		inf	inf
10010331	Congenital, familial and genetic disorders	各种先天性家族性遗传性疾病	10033530	Palate disorders congenital	先天性上腭异常	10018018	Gastrointestinal tract disorders congenital	先天性胃肠道系统疾病	10009269	Cleft palate	上颚裂	1	1	176586	108452	0.61416	9.81948	0.0384126	0.614162	9.81948	0.0384126
10010331	Congenital, familial and genetic disorders	各种先天性家族性遗传性疾病	10027673	Ocular disorders congenital NEC	先天性视觉障碍（不另分类）	10015920	Eye disorders congenital	先天性眼类疾病	10010050	Colour blindness	色盲	1	0	176586	108453	inf	inf		inf	inf
10010331	Congenital, familial and genetic disorders	各种先天性家族性遗传性疾病	10010763	Connective tissue disorders congenital	先天性结缔组织疾病	10028396	Musculoskeletal and connective tissue disorders congenital	各种先天性肌肉骨骼及结缔组织疾病	10057042	Congenital cutis laxa	先天性皮肤松弛症	1	0	176586	108453	inf	inf		inf	inf
10010331	Congenital, familial and genetic disorders	各种先天性家族性遗传性疾病	10038431	Renal disorders congenital	各种先天性肾脏疾病	10038360	Renal and urinary tract disorders congenital	先天性肾脏及泌尿道系统疾病	10010428	Congenital cystic kidney disease	先天性肾脏囊性病	1	1	176586	108452	0.61416	9.81948	0.0384126	0.614162	9.81948	0.0384126
10010331	Congenital, familial and genetic disorders	各种先天性家族性遗传性疾病	10012707	Diaphragmatic disorders congenital	先天性隔膜异常	10038686	Respiratory disorders congenital	先天性呼吸系统疾病	10010439	Congenital diaphragmatic hernia	先天性膈疝	1	0	176586	108453	inf	inf		inf	inf
10010331	Congenital, familial and genetic disorders	各种先天性家族性遗传性疾病	10028381	Musculoskeletal and connective tissue disorders of limbs congenital	先天性四肢肌肉骨骼和结缔组织疾病	10028396	Musculoskeletal and connective tissue disorders congenital	各种先天性肌肉骨骼及结缔组织疾病	10062335	Congenital hand malformation	先天性手畸形	1	2	176586	108451	0.307077	3.3867	0.0278431	0.307081	3.3867	0.0278431
10010331	Congenital, familial and genetic disorders	各种先天性家族性遗传性疾病	10028382	Musculoskeletal and connective tissue disorders of skull congenital	先天性头颅肌肉骨骼和结缔组织疾病	10028396	Musculoskeletal and connective tissue disorders congenital	各种先天性肌肉骨骼及结缔组织疾病	10086695	Congenital musculoskeletal disorder of skull	先天性头颅肌肉骨骼疾病	1	0	176586	108453	inf	inf		inf	inf
10010331	Congenital, familial and genetic disorders	各种先天性家族性遗传性疾病	10028383	Musculoskeletal and connective tissue disorders of spine congenital	先天性脊柱肌肉骨骼和结缔组织疾病	10028396	Musculoskeletal and connective tissue disorders congenital	各种先天性肌肉骨骼及结缔组织疾病	10086692	Congenital musculoskeletal disorder of spine	先天性脊柱肌肉骨骼疾病	1	1	176586	108452	0.61416	9.81948	0.0384126	0.614162	9.81948	0.0384126
10010331	Congenital, familial and genetic disorders	各种先天性家族性遗传性疾病	10038431	Renal disorders congenital	各种先天性肾脏疾病	10038360	Renal and urinary tract disorders congenital	先天性肾脏及泌尿道系统疾病	10066875	Congenital renal disorder	先天性肾脏异常	1	1	176586	108452	0.61416	9.81948	0.0384126	0.614162	9.81948	0.0384126
10010331	Congenital, familial and genetic disorders	各种先天性家族性遗传性疾病	10009713	Central nervous system disorders congenital NEC	各种先天性中枢神经疾病（不另分类）	10029299	Neurological disorders congenital	先天性神经系统类疾病	10061076	Congenital spinal cord anomaly	先天性脊髓异常	1	0	176586	108453	inf	inf		inf	inf
10010331	Congenital, familial and genetic disorders	各种先天性家族性遗传性疾病	10016416	Female reproductive tract disorders congenital	先天性女性生殖道异常	10038608	Reproductive tract and breast disorders congenital	先天性生殖道及乳腺类疾病	10061079	Congenital uterine anomaly	先天性子宫异常	1	0	176586	108453	inf	inf		inf	inf
10010331	Congenital, familial and genetic disorders	各种先天性家族性遗传性疾病	10010987	Corneal and scleral disorders congenital	先天性角巩膜异常	10015920	Eye disorders congenital	先天性眼类疾病	10011005	Corneal dystrophy	角膜营养不良	1	0	176586	108453	inf	inf		inf	inf
10010331	Congenital, familial and genetic disorders	各种先天性家族性遗传性疾病	10028381	Musculoskeletal and connective tissue disorders of limbs congenital	先天性四肢肌肉骨骼和结缔组织疾病	10028396	Musculoskeletal and connective tissue disorders congenital	各种先天性肌肉骨骼及结缔组织疾病	10073767	Developmental hip dysplasia	髋关节发育不良	1	0	176586	108453	inf	inf		inf	inf
10010331	Congenital, familial and genetic disorders	各种先天性家族性遗传性疾病	10027668	Ear disorders congenital NEC	各种先天性耳异常（不另分类）	10013995	Ear and labyrinthine disorders congenital	先天性耳及迷路类疾病	10014016	Ear malformation	先天性耳畸形	1	0	176586	108453	inf	inf		inf	inf
10010331	Congenital, familial and genetic disorders	各种先天性家族性遗传性疾病	10040834	Skin and subcutaneous tissue disorders congenital NEC	各种先天性皮肤和皮下组织疾病（不另分类）	10040789	Skin and subcutaneous tissue disorders congenital	先天性皮肤及皮下组织疾病	10014989	Epidermolysis bullosa	大疱性表皮松解	1	0	176586	108453	inf	inf		inf	inf
10010331	Congenital, familial and genetic disorders	各种先天性家族性遗传性疾病	10027679	Gastrointestinal tract disorders congenital NEC	先天性胃肠道疾病（不另分类）	10018018	Gastrointestinal tract disorders congenital	先天性胃肠道系统疾病	10015677	Exomphalos	脐膨出	1	0	176586	108453	inf	inf		inf	inf
10010331	Congenital, familial and genetic disorders	各种先天性家族性遗传性疾病	10024579	Lysosomal storage disorders	各种溶酶体储存疾病	10027424	Metabolic and nutritional disorders congenital	先天性代谢及营养类疾病	10016016	Fabry's disease	Fabry 病	1	0	176586	108453	inf	inf		inf	inf
10010331	Congenital, familial and genetic disorders	各种先天性家族性遗传性疾病	10029512	Non-site specific muscle disorders congenital	各种先天性非特异部位肌肉疾病	10028396	Musculoskeletal and connective tissue disorders congenital	各种先天性肌肉骨骼及结缔组织疾病	10016212	Familial tremor	家族性震颤	1	0	176586	108453	inf	inf		inf	inf
10010331	Congenital, familial and genetic disorders	各种先天性家族性遗传性疾病	10059674	Inborn errors of lipid metabolism	各种先天性脂质代谢异常	10027424	Metabolic and nutritional disorders congenital	先天性代谢及营养类疾病	10077951	Fatty acid oxidation disorder	脂肪酸氧化障碍	1	0	176586	108453	inf	inf		inf	inf
10010331	Congenital, familial and genetic disorders	各种先天性家族性遗传性疾病	10008805	Chromosomal abnormalities NEC	各种染色体异常（不另分类）	10083624	Chromosomal abnormalities, gene alterations and gene variants	染色体异常、基因变异与基因变体	10064041	Foetal chromosome abnormality	胎儿染色体异常	1	0	176586	108453	inf	inf		inf	inf
10010331	Congenital, familial and genetic disorders	各种先天性家族性遗传性疾病	10047047	Vascular anomalies congenital NEC	各种先天性血管畸形（不另分类）	10007510	Cardiac and vascular disorders congenital	先天性心血管系统疾病	10017932	Gastrointestinal arteriovenous malformation	胃肠动静脉畸形	1	0	176586	108453	inf	inf		inf	inf
10010331	Congenital, familial and genetic disorders	各种先天性家族性遗传性疾病	10027679	Gastrointestinal tract disorders congenital NEC	先天性胃肠道疾病（不另分类）	10018018	Gastrointestinal tract disorders congenital	先天性胃肠道系统疾病	10061596	Gastrointestinal malformation	胃肠畸形	1	0	176586	108453	inf	inf		inf	inf
10010331	Congenital, familial and genetic disorders	各种先天性家族性遗传性疾病	10021603	Inborn errors of bilirubin metabolism	各种先天性胆红素代谢异常	10027424	Metabolic and nutritional disorders congenital	先天性代谢及营养类疾病	10018267	Gilbert's syndrome	Gilbert 综合征	1	1	176586	108452	0.61416	9.81948	0.0384126	0.614162	9.81948	0.0384126
10010331	Congenital, familial and genetic disorders	各种先天性家族性遗传性疾病	10021604	Inborn errors of carbohydrate metabolism (excl glucose)	各种先天性碳水化合物代谢异常（不包括葡萄糖）	10027424	Metabolic and nutritional disorders congenital	先天性代谢及营养类疾病	10061990	Glycogen storage disorder	糖原累积病	1	0	176586	108453	inf	inf		inf	inf
10010331	Congenital, familial and genetic disorders	各种先天性家族性遗传性疾病	10033530	Palate disorders congenital	先天性上腭异常	10018018	Gastrointestinal tract disorders congenital	先天性胃肠道系统疾病	10020046	High arched palate	高弓形上颚	1	0	176586	108453	inf	inf		inf	inf
10010331	Congenital, familial and genetic disorders	各种先天性家族性遗传性疾病	10025517	Male reproductive tract disorders congenital	先天性男性生殖道异常	10038608	Reproductive tract and breast disorders congenital	先天性生殖道及乳腺类疾病	10020488	Hydrocele	鞘膜积液	1	1	176586	108452	0.61416	9.81948	0.0384126	0.614162	9.81948	0.0384126
10010331	Congenital, familial and genetic disorders	各种先天性家族性遗传性疾病	10007542	Cardiac disorders congenital NEC	先天性心脏异常（不另分类）	10007510	Cardiac and vascular disorders congenital	先天性心血管系统疾病	10020871	Hypertrophic cardiomyopathy	肥厚性心肌病	1	2	176586	108451	0.307077	3.3867	0.0278431	0.307081	3.3867	0.0278431
10010331	Congenital, familial and genetic disorders	各种先天性家族性遗传性疾病	10025517	Male reproductive tract disorders congenital	先天性男性生殖道异常	10038608	Reproductive tract and breast disorders congenital	先天性生殖道及乳腺类疾病	10021093	Hypospadias	尿道下裂	1	1	176586	108452	0.61416	9.81948	0.0384126	0.614162	9.81948	0.0384126
10010331	Congenital, familial and genetic disorders	各种先天性家族性遗传性疾病	10021606	Inborn errors of metabolism NEC	各种先天性代谢异常（不另分类）	10027424	Metabolic and nutritional disorders congenital	先天性代谢及营养类疾病	10062018	Inborn error of metabolism	先天性代谢紊乱	1	0	176586	108453	inf	inf		inf	inf
10010331	Congenital, familial and genetic disorders	各种先天性家族性遗传性疾病	10083625	Gene mutations and other alterations NEC	基因突变及其他改变（不另分类）	10083624	Chromosomal abnormalities, gene alterations and gene variants	染色体异常、基因变异与基因变体	10069755	K-ras gene mutation	k-ras 基因突变	1	0	176586	108453	inf	inf		inf	inf
10010331	Congenital, familial and genetic disorders	各种先天性家族性遗传性疾病	10083625	Gene mutations and other alterations NEC	基因突变及其他改变（不另分类）	10083624	Chromosomal abnormalities, gene alterations and gene variants	染色体异常、基因变异与基因变体	10075640	Ldlr mutation	LDLR 突变	1	0	176586	108453	inf	inf		inf	inf
10010331	Congenital, familial and genetic disorders	各种先天性家族性遗传性疾病	10028381	Musculoskeletal and connective tissue disorders of limbs congenital	先天性四肢肌肉骨骼和结缔组织疾病	10028396	Musculoskeletal and connective tissue disorders congenital	各种先天性肌肉骨骼及结缔组织疾病	10048575	Limb hypoplasia congenital	先天性肢体发育不良	1	0	176586	108453	inf	inf		inf	inf
10010331	Congenital, familial and genetic disorders	各种先天性家族性遗传性疾病	10043953	Tongue disorders congenital	各种先天性舌异常	10018018	Gastrointestinal tract disorders congenital	先天性胃肠道系统疾病	10025391	Macroglossia	巨舌	1	0	176586	108453	inf	inf		inf	inf
10010331	Congenital, familial and genetic disorders	各种先天性家族性遗传性疾病	10052637	Genetic mitochondrial abnormalities NEC	各种遗传性线粒体异常（不另分类）	10052635	Cytoplasmic disorders congenital	先天性细胞质疾病	10053872	Melas syndrome	MELAS 综合征	1	0	176586	108453	inf	inf		inf	inf
10010331	Congenital, familial and genetic disorders	各种先天性家族性遗传性疾病	10052637	Genetic mitochondrial abnormalities NEC	各种遗传性线粒体异常（不另分类）	10052635	Cytoplasmic disorders congenital	先天性细胞质疾病	10052641	Mitochondrial dna mutation	线粒体 DNA 突变	1	0	176586	108453	inf	inf		inf	inf
10010331	Congenital, familial and genetic disorders	各种先天性家族性遗传性疾病	10052637	Genetic mitochondrial abnormalities NEC	各种遗传性线粒体异常（不另分类）	10052635	Cytoplasmic disorders congenital	先天性细胞质疾病	10062940	Neuropathy, ataxia, retinitis pigmentosa syndrome	神经病，共济失调，色素性视网膜炎综合征	1	0	176586	108453	inf	inf		inf	inf
10010331	Congenital, familial and genetic disorders	各种先天性家族性遗传性疾病	10019803	Hepatobiliary abnormalities congenital	各种先天性肝胆异常	10019806	Hepatobiliary disorders congenital	先天性肝胆系统疾病	10048834	Polycystic liver disease	多囊肝病	1	0	176586	108453	inf	inf		inf	inf
10010331	Congenital, familial and genetic disorders	各种先天性家族性遗传性疾病	10021607	Inborn errors of porphyrin metabolism	各种先天性卟啉代谢异常	10027424	Metabolic and nutritional disorders congenital	先天性代谢及营养类疾病	10036186	Porphyria non-acute	非急性卟啉病	1	0	176586	108453	inf	inf		inf	inf
10010331	Congenital, familial and genetic disorders	各种先天性家族性遗传性疾病	10017780	Gastric disorders congenital	先天性胃异常	10018018	Gastrointestinal tract disorders congenital	先天性胃肠道系统疾病	10037621	Pyloric stenosis	幽门狭窄	1	0	176586	108453	inf	inf		inf	inf
10010331	Congenital, familial and genetic disorders	各种先天性家族性遗传性疾病	10038431	Renal disorders congenital	各种先天性肾脏疾病	10038360	Renal and urinary tract disorders congenital	先天性肾脏及泌尿道系统疾病	10038433	Renal dysplasia	肾发育异常	1	1	176586	108452	0.61416	9.81948	0.0384126	0.614162	9.81948	0.0384126
10010331	Congenital, familial and genetic disorders	各种先天性家族性遗传性疾病	10028382	Musculoskeletal and connective tissue disorders of skull congenital	先天性头颅肌肉骨骼和结缔组织疾病	10028396	Musculoskeletal and connective tissue disorders congenital	各种先天性肌肉骨骼及结缔组织疾病	10049426	Scaphocephaly	舟状头畸形	1	0	176586	108453	inf	inf		inf	inf
10010331	Congenital, familial and genetic disorders	各种先天性家族性遗传性疾病	10003153	Arterial disorders congenital	先天性动脉异常	10007510	Cardiac and vascular disorders congenital	先天性心血管系统疾病	10049807	Single umbilical artery	单脐动脉	1	0	176586	108453	inf	inf		inf	inf
10010331	Congenital, familial and genetic disorders	各种先天性家族性遗传性疾病	10009713	Central nervous system disorders congenital NEC	各种先天性中枢神经疾病（不另分类）	10029299	Neurological disorders congenital	先天性神经系统类疾病	10041524	Spina bifida	脊柱裂	1	0	176586	108453	inf	inf		inf	inf
10010331	Congenital, familial and genetic disorders	各种先天性家族性遗传性疾病	10009713	Central nervous system disorders congenital NEC	各种先天性中枢神经疾病（不另分类）	10029299	Neurological disorders congenital	先天性神经系统类疾病	10042928	Syringomyelia	脊髓空洞症	1	0	176586	108453	inf	inf		inf	inf
10010331	Congenital, familial and genetic disorders	各种先天性家族性遗传性疾病	10018903	Haemoglobinopathies congenital	各种先天性血红蛋白病	10005330	Blood and lymphatic system disorders congenital	先天性血液及淋巴系统疾病	10043390	Thalassaemia alpha	α 地中海贫血	1	0	176586	108453	inf	inf		inf	inf
10010331	Congenital, familial and genetic disorders	各种先天性家族性遗传性疾病	10059674	Inborn errors of lipid metabolism	各种先天性脂质代谢异常	10027424	Metabolic and nutritional disorders congenital	先天性代谢及营养类疾病	10045261	Type iia hyperlipidaemia	高脂血症 IIa 型	1	0	176586	108453	inf	inf		inf	inf
10010331	Congenital, familial and genetic disorders	各种先天性家族性遗传性疾病	10059674	Inborn errors of lipid metabolism	各种先天性脂质代谢异常	10027424	Metabolic and nutritional disorders congenital	先天性代谢及营养类疾病	10060755	Type v hyperlipidaemia	高脂血症 V 型	1	0	176586	108453	inf	inf		inf	inf
10010331	Congenital, familial and genetic disorders	各种先天性家族性遗传性疾病	10010445	Congenital disorders NEC	各种先天性疾病（不另分类）	10027664	Congenital and hereditary disorders NEC	先天性及遗传性疾病（不另分类）	10066022	Vacterl syndrome	VACTERL 综合征	1	0	176586	108453	inf	inf		inf	inf
10013993	Ear and labyrinth disorders	耳及迷路类疾病	10022398	Inner ear signs and symptoms	各种内耳症状和体征	10022396	Inner ear and VIIIth cranial nerve disorders	内耳及第八颅神经类疾病	10047340	Vertigo	眩晕	396	97	176191	108356	2.51069	3.13533	2.01049	2.5073	3.13533	2.01049
10013993	Ear and labyrinth disorders	耳及迷路类疾病	10022398	Inner ear signs and symptoms	各种内耳症状和体征	10022396	Inner ear and VIIIth cranial nerve disorders	内耳及第八颅神经类疾病	10043882	Tinnitus	耳鸣	272	34	176315	108419	4.91933	7.02714	3.44376	4.91329	7.02714	3.44376
10013993	Ear and labyrinth disorders	耳及迷路类疾病	10011879	Hearing losses	各种听力丧失	10019243	Hearing disorders	听力障碍类疾病	10048865	Hypoacusis	听觉减退	73	29	176514	108424	1.54622	2.37763	1.00554	1.54599	2.37763	1.00554
10013993	Ear and labyrinth disorders	耳及迷路类疾病	10011879	Hearing losses	各种听力丧失	10019243	Hearing disorders	听力障碍类疾病	10011878	Deafness	耳聋	48	38	176539	108415	0.775722	1.18732	0.50681	0.775783	1.18732	0.50681
10013993	Ear and labyrinth disorders	耳及迷路类疾病	10027666	Ear disorders NEC	各种耳部疾病（不另分类）	10027667	Aural disorders NEC	听觉疾病（不另分类）	10014020	Ear pain	耳痛	45	13	176542	108440	2.12623	3.94145	1.147	2.12594	3.94145	1.147
10013993	Ear and labyrinth disorders	耳及迷路类疾病	10027666	Ear disorders NEC	各种耳部疾病（不另分类）	10027667	Aural disorders NEC	听觉疾病（不另分类）	10014004	Ear disorder	耳部疾病	15	1	176572	108452	9.21313	69.7504	1.21694	9.21243	69.7504	1.21694
10013993	Ear and labyrinth disorders	耳及迷路类疾病	10027666	Ear disorders NEC	各种耳部疾病（不另分类）	10027667	Aural disorders NEC	听觉疾病（不另分类）	10052137	Ear discomfort	耳部不适	13	5	176574	108448	1.59686	4.4794	0.569267	1.59682	4.4794	0.569267
10013993	Ear and labyrinth disorders	耳及迷路类疾病	10052526	Hyperacusia	各种听觉过敏	10019243	Hearing disorders	听力障碍类疾病	10020559	Hyperacusis	听觉过敏	8	2	176579	108451	2.45671	11.5693	0.521675	2.45665	11.5693	0.521675
10013993	Ear and labyrinth disorders	耳及迷路类疾病	10011879	Hearing losses	各种听力丧失	10019243	Hearing disorders	听力障碍类疾病	10048812	Deafness unilateral	单侧耳聋	7	5	176580	108448	0.859821	2.7092	0.272882	0.859827	2.7092	0.272882
10013993	Ear and labyrinth disorders	耳及迷路类疾病	10023566	Inner ear disorders NEC	各种内耳疾病（不另分类）	10022396	Inner ear and VIIIth cranial nerve disorders	内耳及第八颅神经类疾病	10047386	Vestibular disorder	前庭疾病	6	3	176581	108450	1.22833	4.91163	0.307189	1.22832	4.91163	0.307189
10013993	Ear and labyrinth disorders	耳及迷路类疾病	10011879	Hearing losses	各种听力丧失	10019243	Hearing disorders	听力障碍类疾病	10011891	Deafness neurosensory	感音神经性聋	5	8	176582	108445	0.383834	1.17334	0.125564	0.383851	1.17334	0.125564
10013993	Ear and labyrinth disorders	耳及迷路类疾病	10027666	Ear disorders NEC	各种耳部疾病（不另分类）	10027667	Aural disorders NEC	听觉疾病（不另分类）	10052136	Ear congestion	耳充血	5	0	176582	108453	inf	inf		inf	inf
10013993	Ear and labyrinth disorders	耳及迷路类疾病	10027687	Middle ear disorders NEC	各种中耳疾病（不另分类）	10027584	Middle ear disorders (excl congenital)	中耳类疾病（先天性除外）	10062545	Middle ear effusion	中耳渗出	5	0	176582	108453	inf	inf		inf	inf
10013993	Ear and labyrinth disorders	耳及迷路类疾病	10011879	Hearing losses	各种听力丧失	10019243	Hearing disorders	听力障碍类疾病	10061373	Sudden hearing loss	突发性听力丧失	5	3	176582	108450	1.0236	4.28333	0.244614	1.0236	4.28333	0.244614
10013993	Ear and labyrinth disorders	耳及迷路类疾病	10027672	External ear disorders NEC	各种外耳疾病（不另分类）	10015732	External ear disorders (excl congenital)	外耳类疾病（不包括先天性）	10050337	Cerumen impaction	耵聍栓塞	4	0	176583	108453	inf	inf		inf	inf
10013993	Ear and labyrinth disorders	耳及迷路类疾病	10022398	Inner ear signs and symptoms	各种内耳症状和体征	10022396	Inner ear and VIIIth cranial nerve disorders	内耳及第八颅神经类疾病	10027990	Motion sickness	晕动病	4	0	176583	108453	inf	inf		inf	inf
10013993	Ear and labyrinth disorders	耳及迷路类疾病	10022398	Inner ear signs and symptoms	各种内耳症状和体征	10022396	Inner ear and VIIIth cranial nerve disorders	内耳及第八颅神经类疾病	10047348	Vertigo positional	位置性眩晕	4	2	176583	108451	1.22833	6.70653	0.224974	1.22832	6.70653	0.224974
10013993	Ear and labyrinth disorders	耳及迷路类疾病	10011879	Hearing losses	各种听力丧失	10019243	Hearing disorders	听力障碍类疾病	10052556	Deafness bilateral	双侧耳聋	3	1	176584	108452	1.8425	17.7139	0.191647	1.84249	17.7139	0.191647
10013993	Ear and labyrinth disorders	耳及迷路类疾病	10027666	Ear disorders NEC	各种耳部疾病（不另分类）	10027667	Aural disorders NEC	听觉疾病（不另分类）	10052138	Ear pruritus	耳瘙痒	3	0	176584	108453	inf	inf		inf	inf
10013993	Ear and labyrinth disorders	耳及迷路类疾病	10027666	Ear disorders NEC	各种耳部疾病（不另分类）	10027667	Aural disorders NEC	听觉疾病（不另分类）	10014025	Ear swelling	耳肿	3	0	176584	108453	inf	inf		inf	inf
10013993	Ear and labyrinth disorders	耳及迷路类疾病	10027672	External ear disorders NEC	各种外耳疾病（不另分类）	10015732	External ear disorders (excl congenital)	外耳类疾病（不包括先天性）	10061456	External ear disorder	外耳疾病	3	0	176584	108453	inf	inf		inf	inf
10013993	Ear and labyrinth disorders	耳及迷路类疾病	10027666	Ear disorders NEC	各种耳部疾病（不另分类）	10027667	Aural disorders NEC	听觉疾病（不另分类）	10033101	Otorrhoea	耳漏	3	1	176584	108452	1.8425	17.7139	0.191647	1.84249	17.7139	0.191647
10013993	Ear and labyrinth disorders	耳及迷路类疾病	10052527	Hearing disorders NEC	各种听力障碍（不另分类）	10019243	Hearing disorders	听力障碍类疾病	10003778	Auditory disorder	听觉障碍	2	1	176585	108452	1.22833	13.547	0.111374	1.22832	13.547	0.111374
10013993	Ear and labyrinth disorders	耳及迷路类疾病	10015542	Eustachian tube disorders	各种耳咽管疾病	10027584	Middle ear disorders (excl congenital)	中耳类疾病（先天性除外）	10061462	Eustachian tube disorder	咽鼓管疾病	2	0	176585	108453	inf	inf		inf	inf
10013993	Ear and labyrinth disorders	耳及迷路类疾病	10023566	Inner ear disorders NEC	各种内耳疾病（不另分类）	10022396	Inner ear and VIIIth cranial nerve disorders	内耳及第八颅神经类疾病	10061524	Inner ear disorder	内耳疾病	2	1	176585	108452	1.22833	13.547	0.111374	1.22832	13.547	0.111374
10013993	Ear and labyrinth disorders	耳及迷路类疾病	10011879	Hearing losses	各种听力丧失	10019243	Hearing disorders	听力障碍类疾病	10011900	Deafness transitory	暂时性耳聋	1	0	176586	108453	inf	inf		inf	inf
10013993	Ear and labyrinth disorders	耳及迷路类疾病	10027666	Ear disorders NEC	各种耳部疾病（不另分类）	10027667	Aural disorders NEC	听觉疾病（不另分类）	10014009	Ear haemorrhage	耳出血	1	0	176586	108453	inf	inf		inf	inf
10013993	Ear and labyrinth disorders	耳及迷路类疾病	10027666	Ear disorders NEC	各种耳部疾病（不另分类）	10027667	Aural disorders NEC	听觉疾病（不另分类）	10085924	Ear inflammation	耳炎	1	0	176586	108453	inf	inf		inf	inf
10013993	Ear and labyrinth disorders	耳及迷路类疾病	10015542	Eustachian tube disorders	各种耳咽管疾病	10027584	Middle ear disorders (excl congenital)	中耳类疾病（先天性除外）	10015544	Eustachian tube obstruction	咽鼓管阻塞	1	0	176586	108453	inf	inf		inf	inf
10013993	Ear and labyrinth disorders	耳及迷路类疾病	10027672	External ear disorders NEC	各种外耳疾病（不另分类）	10015732	External ear disorders (excl congenital)	外耳类疾病（不包括先天性）	10076897	Excessive cerumen production	产生过多的耵聍	1	0	176586	108453	inf	inf		inf	inf
10013993	Ear and labyrinth disorders	耳及迷路类疾病	10027672	External ear disorders NEC	各种外耳疾病（不另分类）	10015732	External ear disorders (excl congenital)	外耳类疾病（不包括先天性）	10015689	Exostosis of external ear canal	外耳道外生性骨疣	1	0	176586	108453	inf	inf		inf	inf
10013993	Ear and labyrinth disorders	耳及迷路类疾病	10023566	Inner ear disorders NEC	各种内耳疾病（不另分类）	10022396	Inner ear and VIIIth cranial nerve disorders	内耳及第八颅神经类疾病	10027183	Meniere's disease	梅尼埃病	1	0	176586	108453	inf	inf		inf	inf
10013993	Ear and labyrinth disorders	耳及迷路类疾病	10027687	Middle ear disorders NEC	各种中耳疾病（不另分类）	10027584	Middle ear disorders (excl congenital)	中耳类疾病（先天性除外）	10033103	Otosclerosis	耳硬化症	1	0	176586	108453	inf	inf		inf	inf
10013993	Ear and labyrinth disorders	耳及迷路类疾病	10011879	Hearing losses	各种听力丧失	10019243	Hearing disorders	听力障碍类疾病	10036626	Presbyacusis	老年性聋	1	0	176586	108453	inf	inf		inf	inf
10013993	Ear and labyrinth disorders	耳及迷路类疾病	10013372	Tympanic membrane disorders (excl infections)	各种鼓膜疾病（不包括感染）	10027584	Middle ear disorders (excl congenital)	中耳类疾病（先天性除外）	10062218	Tympanic membrane disorder	鼓膜疾病	1	1	176586	108452	0.61416	9.81948	0.0384126	0.614162	9.81948	0.0384126
10013993	Ear and labyrinth disorders	耳及迷路类疾病	10013372	Tympanic membrane disorders (excl infections)	各种鼓膜疾病（不包括感染）	10027584	Middle ear disorders (excl congenital)	中耳类疾病（先天性除外）	10045210	Tympanic membrane perforation	鼓膜穿孔	1	0	176586	108453	inf	inf		inf	inf
10014698	Endocrine disorders	内分泌系统疾病	10043741	Thyroid hypofunction disorders	各种甲状腺机能减退疾病	10043739	Thyroid gland disorders	甲状腺类疾病	10021114	Hypothyroidism	甲状腺功能减退症	77	45	176510	108408	1.05092	1.51819	0.727467	1.0509	1.51819	0.727467
10014698	Endocrine disorders	内分泌系统疾病	10043740	Thyroid hyperfunction disorders	各种甲状腺机能亢进疾病	10043739	Thyroid gland disorders	甲状腺类疾病	10020850	Hyperthyroidism	甲状腺功能亢进症	35	12	176552	108441	1.79146	3.45126	0.929904	1.79131	3.45126	0.929904
10014698	Endocrine disorders	内分泌系统疾病	10043712	Thyroid disorders NEC	各种甲状腺疾病（不另分类）	10043739	Thyroid gland disorders	甲状腺类疾病	10043709	Thyroid disorder	甲状腺疾病	24	4	176563	108449	3.68534	10.6218	1.27866	3.68497	10.6218	1.27866
10014698	Endocrine disorders	内分泌系统疾病	10043712	Thyroid disorders NEC	各种甲状腺疾病（不另分类）	10043739	Thyroid gland disorders	甲状腺类疾病	10018498	Goitre	甲状腺肿	11	3	176576	108450	2.252	8.07254	0.628244	2.25193	8.07254	0.628244
10014698	Endocrine disorders	内分泌系统疾病	10036361	Posterior pituitary disorders	垂体后叶疾病	10021112	Hypothalamus and pituitary gland disorders	下丘脑及垂体腺类疾病	10053198	Inappropriate antidiuretic hormone secretion	抗利尿激素分泌失调	7	19	176580	108434	0.226239	0.538196	0.0951034	0.22627	0.538196	0.0951034
10014698	Endocrine disorders	内分泌系统疾病	10001343	Adrenal cortical hypofunctions	各种肾上腺皮质机能减退	10001353	Adrenal gland disorders	肾上腺类疾病	10001367	Adrenal insufficiency	肾上腺功能不全	6	18	176581	108435	0.204694	0.515686	0.08125	0.204721	0.515686	0.08125
10014698	Endocrine disorders	内分泌系统疾病	10043740	Thyroid hyperfunction disorders	各种甲状腺机能亢进疾病	10043739	Thyroid gland disorders	甲状腺类疾病	10018706	Graves' disease	格雷夫斯病	4	2	176583	108451	1.22833	6.70653	0.224974	1.22832	6.70653	0.224974
10014698	Endocrine disorders	内分泌系统疾病	10043779	Acute and chronic thyroiditis	急性和慢性甲状腺炎	10043739	Thyroid gland disorders	甲状腺类疾病	10043778	Thyroiditis	甲状腺炎	4	8	176583	108445	0.307065	1.01977	0.092461	0.307081	1.01977	0.092461
10014698	Endocrine disorders	内分泌系统疾病	10036361	Posterior pituitary disorders	垂体后叶疾病	10021112	Hypothalamus and pituitary gland disorders	下丘脑及垂体腺类疾病	10002776	Antidiuretic hormone abnormality	抗利尿激素失常	3	0	176584	108453	inf	inf		inf	inf
10014698	Endocrine disorders	内分泌系统疾病	10043779	Acute and chronic thyroiditis	急性和慢性甲状腺炎	10043739	Thyroid gland disorders	甲状腺类疾病	10049046	Autoimmune thyroiditis	自身免疫性甲状腺炎	3	3	176584	108450	0.614155	3.043	0.123952	0.614162	3.043	0.123952
10014698	Endocrine disorders	内分泌系统疾病	10002700	Anterior pituitary hyperfunction	垂体前叶功能亢进	10021112	Hypothalamus and pituitary gland disorders	下丘脑及垂体腺类疾病	10020737	Hyperprolactinaemia	高催乳素血症	3	1	176584	108452	1.8425	17.7139	0.191647	1.84249	17.7139	0.191647
10014698	Endocrine disorders	内分泌系统疾病	10043712	Thyroid disorders NEC	各种甲状腺疾病（不另分类）	10043739	Thyroid gland disorders	甲状腺类疾病	10058900	Thyroid mass	甲状腺肿块	3	0	176584	108453	inf	inf		inf	inf
10014698	Endocrine disorders	内分泌系统疾病	10002700	Anterior pituitary hyperfunction	垂体前叶功能亢进	10021112	Hypothalamus and pituitary gland disorders	下丘脑及垂体腺类疾病	10000599	Acromegaly	肢端肥大症	2	0	176585	108453	inf	inf		inf	inf
10014698	Endocrine disorders	内分泌系统疾病	10001354	Adrenal gland disorders NEC	肾上腺类疾病（不另分类）	10001353	Adrenal gland disorders	肾上腺类疾病	10053235	Adrenal mass	肾上腺肿块	2	1	176585	108452	1.22833	13.547	0.111374	1.22832	13.547	0.111374
10014698	Endocrine disorders	内分泌系统疾病	10001341	Adrenal cortical hyperfunctions	各种肾上腺皮质机能亢进	10001353	Adrenal gland disorders	肾上腺类疾病	10011655	Cushingoid	类库欣	2	9	176585	108444	0.136471	0.631647	0.0294852	0.13648	0.631647	0.0294852
10014698	Endocrine disorders	内分泌系统疾病	10001341	Adrenal cortical hyperfunctions	各种肾上腺皮质机能亢进	10001353	Adrenal gland disorders	肾上腺类疾病	10011652	Cushing's syndrome	库欣综合征	2	7	176585	108446	0.175465	0.844679	0.0364495	0.175475	0.844679	0.0364495
10014698	Endocrine disorders	内分泌系统疾病	10014700	Endocrine disorders NEC	各种内分泌疾病（不另分类）	10052547	Endocrine and glandular disorders NEC	内分泌及腺体类疾病（不另分类）	10014695	Endocrine disorder	内分泌紊乱	2	1	176585	108452	1.22833	13.547	0.111374	1.22832	13.547	0.111374
10014698	Endocrine disorders	内分泌系统疾病	10001343	Adrenal cortical hypofunctions	各种肾上腺皮质机能减退	10001353	Adrenal gland disorders	肾上腺类疾病	10072079	Glucocorticoid deficiency	糖皮质激素缺乏	2	1	176585	108452	1.22833	13.547	0.111374	1.22832	13.547	0.111374
10014698	Endocrine disorders	内分泌系统疾病	10001341	Adrenal cortical hyperfunctions	各种肾上腺皮质机能亢进	10001353	Adrenal gland disorders	肾上腺类疾病	10020571	Hyperaldosteronism	醛固酮增多症	2	0	176585	108453	inf	inf		inf	inf
10014698	Endocrine disorders	内分泌系统疾病	10002701	Anterior pituitary hypofunction	垂体前叶功能减低	10021112	Hypothalamus and pituitary gland disorders	下丘脑及垂体腺类疾病	10021067	Hypopituitarism	垂体功能减退症	2	3	176585	108450	0.409435	2.45043	0.068411	0.409441	2.45043	0.068411
10014698	Endocrine disorders	内分泌系统疾病	10021109	Hypothalamic and pituitary disorders NEC	下丘脑和垂体疾病（不另分类）	10021112	Hypothalamus and pituitary gland disorders	下丘脑及垂体腺类疾病	10021111	Hypothalamo-pituitary disorder	下丘脑 - 垂体疾病	2	2	176585	108451	0.614157	4.36017	0.086508	0.614162	4.36017	0.086508
10014698	Endocrine disorders	内分泌系统疾病	10013307	Female gonadal function disorders	女性生殖腺功能异常	10014701	Endocrine disorders of gonadal function	性腺内分泌功能异常	10047486	Virilism	男性化现象	2	0	176585	108453	inf	inf		inf	inf
10014698	Endocrine disorders	内分泌系统疾病	10001376	Adrenal neoplasms	各种肾上腺肿瘤	10001353	Adrenal gland disorders	肾上腺类疾病	10049647	Adrenal cyst	肾上腺囊肿	1	0	176586	108453	inf	inf		inf	inf
10014698	Endocrine disorders	内分泌系统疾病	10013322	Male gonadal function disorders	男性生殖腺功能异常	10014701	Endocrine disorders of gonadal function	性腺内分泌功能异常	10002261	Androgen deficiency	雄性激素缺乏	1	0	176586	108453	inf	inf		inf	inf
10014698	Endocrine disorders	内分泌系统疾病	10043741	Thyroid hypofunction disorders	各种甲状腺机能减退疾病	10043739	Thyroid gland disorders	甲状腺类疾病	10089072	Decompensated hypothyroidism	失代偿性甲状腺功能减退症	1	1	176586	108452	0.61416	9.81948	0.0384126	0.614162	9.81948	0.0384126
10014698	Endocrine disorders	内分泌系统疾病	10021109	Hypothalamic and pituitary disorders NEC	下丘脑和垂体疾病（不另分类）	10021112	Hypothalamus and pituitary gland disorders	下丘脑及垂体腺类疾病	10014567	Empty sella syndrome	空泡蝶鞍综合征	1	0	176586	108453	inf	inf		inf	inf
10014698	Endocrine disorders	内分泌系统疾病	10014700	Endocrine disorders NEC	各种内分泌疾病（不另分类）	10052547	Endocrine and glandular disorders NEC	内分泌及腺体类疾病（不另分类）	10061165	Gastrin secretion disorder	胃泌素分泌紊乱	1	0	176586	108453	inf	inf		inf	inf
10014698	Endocrine disorders	内分泌系统疾病	10014691	Endocrine abnormalities of gonadal function NEC	性腺内分泌功能异常（不另分类）	10014701	Endocrine disorders of gonadal function	性腺内分泌功能异常	10065597	Hyperandrogenism	雄激素增多症	1	0	176586	108453	inf	inf		inf	inf
10014698	Endocrine disorders	内分泌系统疾病	10020704	Hyperparathyroid disorders	甲状旁腺机能亢进疾病	10033949	Parathyroid gland disorders	甲状旁腺类疾病	10020705	Hyperparathyroidism	甲状旁腺功能亢进症	1	1	176586	108452	0.61416	9.81948	0.0384126	0.614162	9.81948	0.0384126
10014698	Endocrine disorders	内分泌系统疾病	10020704	Hyperparathyroid disorders	甲状旁腺机能亢进疾病	10033949	Parathyroid gland disorders	甲状旁腺类疾病	10020707	Hyperparathyroidism primary	原发性甲状旁腺功能亢进症	1	0	176586	108453	inf	inf		inf	inf
10014698	Endocrine disorders	内分泌系统疾病	10014691	Endocrine abnormalities of gonadal function NEC	性腺内分泌功能异常（不另分类）	10014701	Endocrine disorders of gonadal function	性腺内分泌功能异常	10058359	Hypogonadism	性腺机能减退症	1	1	176586	108452	0.61416	9.81948	0.0384126	0.614162	9.81948	0.0384126
10014698	Endocrine disorders	内分泌系统疾病	10043740	Thyroid hyperfunction disorders	各种甲状腺机能亢进疾病	10043739	Thyroid gland disorders	甲状腺类疾病	10075899	Primary hyperthyroidism	原发性甲状腺功能亢进	1	0	176586	108453	inf	inf		inf	inf
10014698	Endocrine disorders	内分泌系统疾病	10021109	Hypothalamic and pituitary disorders NEC	下丘脑和垂体疾病（不另分类）	10021112	Hypothalamus and pituitary gland disorders	下丘脑及垂体腺类疾病	10039807	Secondary adrenocortical insufficiency	继发性肾上腺皮质功能不全	1	2	176586	108451	0.307077	3.3867	0.0278431	0.307081	3.3867	0.0278431
10014698	Endocrine disorders	内分泌系统疾病	10043747	Thyroid neoplasms	各种甲状腺肿瘤	10043739	Thyroid gland disorders	甲状腺类疾病	10043706	Thyroid cyst	甲状腺囊肿	1	1	176586	108452	0.61416	9.81948	0.0384126	0.614162	9.81948	0.0384126
10014698	Endocrine disorders	内分泌系统疾病	10043740	Thyroid hyperfunction disorders	各种甲状腺机能亢进疾病	10043739	Thyroid gland disorders	甲状腺类疾病	10044242	Toxic nodular goitre	毒性结节性甲状腺肿	1	0	176586	108453	inf	inf		inf	inf
10015919	Eye disorders	眼器官疾病	10080708	Visual impairment and blindness (excl colour blindness)	视觉损害和失明（色盲除外）	10047518	Vision disorders	各种视觉障碍	10047571	Visual impairment	视觉损害	470	71	176117	108382	4.07376	5.22911	3.17368	4.06558	5.22911	3.17368
10015919	Eye disorders	眼器官疾病	10047541	Visual disorders NEC	视力障碍（不另分类）	10047518	Vision disorders	各种视觉障碍	10047513	Vision blurred	视物模糊	400	68	176187	108385	3.61865	4.68004	2.79797	3.61272	4.68004	2.79797
10015919	Eye disorders	眼器官疾病	10007772	Cataract conditions	各种白内障	10002693	Anterior eye structural change, deposit and degeneration	眼前部结构改变、沉积及变性	10007739	Cataract	白内障	225	9	176362	108444	15.3724	29.9307	7.89521	15.354	29.9307	7.89521
10015919	Eye disorders	眼器官疾病	10030032	Ocular disorders NEC	各种视觉疾病（不另分类）	10015917	Eye disorders NEC	眼类疾病（不另分类）	10034545	Periorbital oedema	眼眶周围水肿	204	13	176383	108440	9.64761	16.9018	5.50689	9.63762	16.9018	5.50689
10015919	Eye disorders	眼器官疾病	10030032	Ocular disorders NEC	各种视觉疾病（不另分类）	10015917	Eye disorders NEC	眼类疾病（不另分类）	10015967	Eye swelling	眼肿	147	17	176440	108436	5.31429	8.78074	3.21631	5.31069	8.78074	3.21631
10015919	Eye disorders	眼器官疾病	10047541	Visual disorders NEC	视力障碍（不另分类）	10047518	Vision disorders	各种视觉障碍	10013036	Diplopia	复视	139	26	176448	108427	3.2852	4.99428	2.16098	3.2834	4.99428	2.16098
10015919	Eye disorders	眼器官疾病	10024445	Lid, lash and lacrimal infections, irritations and inflammations	眼睑、睫毛和泪腺感染、刺激和炎症	10021877	Ocular infections, irritations and inflammations	眼部感染、刺激及炎症	10015993	Eyelid oedema	眼睑水肿	108	9	176479	108444	7.37384	14.5558	3.73552	7.36994	14.5558	3.73552
10015919	Eye disorders	眼器官疾病	10030032	Ocular disorders NEC	各种视觉疾病（不另分类）	10015917	Eye disorders NEC	眼类疾病（不另分类）	10015958	Eye pain	眼痛	91	15	176496	108438	3.72732	6.43615	2.15858	3.72592	6.43615	2.15858
10015919	Eye disorders	眼器官疾病	10080708	Visual impairment and blindness (excl colour blindness)	视觉损害和失明（色盲除外）	10047518	Vision disorders	各种视觉障碍	10005169	Blindness	失明	76	25	176511	108428	1.86743	2.93445	1.18839	1.86705	2.93445	1.18839
10015919	Eye disorders	眼器官疾病	10030045	Ocular infections, inflammations and associated manifestations	眼部感染、炎症和相关征象	10021877	Ocular infections, irritations and inflammations	眼部感染、刺激及炎症	10052140	Eye pruritus	眼睛瘙痒	71	5	176516	108448	8.7242	21.6069	3.52257	8.7211	21.6068	3.52257
10015919	Eye disorders	眼器官疾病	10030032	Ocular disorders NEC	各种视觉疾病（不另分类）	10015917	Eye disorders NEC	眼类疾病（不另分类）	10056647	Periorbital swelling	眶周肿	70	2	176517	108451	21.5038	87.6927	5.27311	21.4957	87.6927	5.27311
10015919	Eye disorders	眼器官疾病	10030045	Ocular infections, inflammations and associated manifestations	眼部感染、炎症和相关征象	10021877	Ocular infections, irritations and inflammations	眼部感染、刺激及炎症	10030041	Ocular hyperaemia	眼充血	66	12	176521	108441	3.37878	6.25045	1.82645	3.37789	6.25045	1.82645
10015919	Eye disorders	眼器官疾病	10072989	Lacrimation disorders	泪液分泌类疾病	10015917	Eye disorders NEC	眼类疾病（不另分类）	10013774	Dry eye	干眼	63	20	176524	108433	1.93494	3.2001	1.16996	1.93461	3.2001	1.16996
10015919	Eye disorders	眼器官疾病	10030045	Ocular infections, inflammations and associated manifestations	眼部感染、炎症和相关征象	10021877	Ocular infections, irritations and inflammations	眼部感染、刺激及炎症	10015946	Eye irritation	眼刺激	58	10	176529	108443	3.56298	6.97097	1.8211	3.56214	6.97097	1.8211
10015919	Eye disorders	眼器官疾病	10072989	Lacrimation disorders	泪液分泌类疾病	10015917	Eye disorders NEC	眼类疾病（不另分类）	10023644	Lacrimation increased	流泪增加	57	31	176530	108422	1.12931	1.74905	0.72916	1.12927	1.74905	0.72916
10015919	Eye disorders	眼器官疾病	10030032	Ocular disorders NEC	各种视觉疾病（不另分类）	10015917	Eye disorders NEC	眼类疾病（不另分类）	10015916	Eye disorder	眼部疾病	49	4	176538	108449	7.52529	20.8533	2.71564	7.52348	20.8533	2.71564
10015919	Eye disorders	眼器官疾病	10018305	Glaucomas (excl congenital)	各种青光眼（不包括先天性）	10018307	Glaucoma and ocular hypertension	青光眼及高眼压	10018304	Glaucoma	青光眼	35	4	176552	108449	5.37478	15.1232	1.91019	5.37392	15.1232	1.91019
10015919	Eye disorders	眼器官疾病	10030063	Ocular sensation disorders	眼部感觉障碍	10030064	Ocular sensory symptoms NEC	眼感觉症状（不另分类）	10034960	Photophobia	畏光	34	23	176553	108430	0.907874	1.54121	0.534797	0.907891	1.54121	0.534797
10015919	Eye disorders	眼器官疾病	10015992	Eyelid movement disorders	各种眼睑运动障碍	10030061	Ocular neuromuscular disorders	眼神经肌肉类疾病	10015995	Eyelid ptosis	上睑下垂	25	5	176562	108448	3.0711	8.02263	1.17563	3.07081	8.02263	1.17563
10015919	Eye disorders	眼器官疾病	10038896	Retinal structural change, deposit and degeneration	视网膜结构变化、沉积和变性	10042261	Ocular structural change, deposit and degeneration NEC	眼结构改变、沉积及变性（不另分类）	10025409	Macular degeneration	黄斑变性	24	2	176563	108451	7.37081	31.1891	1.74192	7.36994	31.1891	1.74192
10015919	Eye disorders	眼器官疾病	10080708	Visual impairment and blindness (excl colour blindness)	视觉损害和失明（色盲除外）	10047518	Vision disorders	各种视觉障碍	10047531	Visual acuity reduced	视力减退	24	12	176563	108441	1.22835	2.45636	0.614264	1.22832	2.45636	0.614264
10015919	Eye disorders	眼器官疾病	10047559	Visual field disorders	视野障碍	10047518	Vision disorders	各种视觉障碍	10047555	Visual field defect	视野缺损	23	22	176564	108431	0.642032	1.15193	0.35784	0.642078	1.15193	0.35784
10015919	Eye disorders	眼器官疾病	10030045	Ocular infections, inflammations and associated manifestations	眼部感染、炎症和相关征象	10021877	Ocular infections, irritations and inflammations	眼部感染、刺激及炎症	10015915	Eye discharge	眼分泌物	21	5	176566	108448	2.57967	6.84153	0.972689	2.57948	6.84153	0.972689
10015919	Eye disorders	眼器官疾病	10031055	Orbital structural change, deposit and degeneration	眼框结构变化、沉积和变性	10042261	Ocular structural change, deposit and degeneration NEC	眼结构改变、沉积及变性（不另分类）	10031051	Orbital oedema	眼眶水肿	21	0	176566	108453	inf	inf		inf	inf
10015919	Eye disorders	眼器官疾病	10011049	Corneal structural change, deposit and degeneration	角膜结构变化、沉积和变性	10002693	Anterior eye structural change, deposit and degeneration	眼前部结构改变、沉积及变性	10048221	Xerophthalmia	干眼症	21	7	176566	108446	1.84259	4.33455	0.78327	1.84249	4.33455	0.78327
10015919	Eye disorders	眼器官疾病	10072989	Lacrimation disorders	泪液分泌类疾病	10015917	Eye disorders NEC	眼类疾病（不另分类）	10023643	Lacrimation disorder	流泪障碍	20	5	176567	108448	2.45681	6.54626	0.922042	2.45665	6.54626	0.922042
10015919	Eye disorders	眼器官疾病	10038896	Retinal structural change, deposit and degeneration	视网膜结构变化、沉积和变性	10042261	Ocular structural change, deposit and degeneration NEC	眼结构改变、沉积及变性（不另分类）	10038848	Retinal detachment	视网膜脱离	20	8	176567	108445	1.53547	3.48614	0.676293	1.5354	3.48614	0.676293
10015919	Eye disorders	眼器官疾病	10080708	Visual impairment and blindness (excl colour blindness)	视觉损害和失明（色盲除外）	10047518	Vision disorders	各种视觉障碍	10005186	Blindness unilateral	单侧盲	19	5	176568	108448	2.33396	6.25099	0.871441	2.33382	6.25099	0.871441
10015919	Eye disorders	眼器官疾病	10024445	Lid, lash and lacrimal infections, irritations and inflammations	眼睑、睫毛和泪腺感染、刺激和炎症	10021877	Ocular infections, irritations and inflammations	眼部感染、刺激及炎症	10042690	Swelling of eyelid	眼睑肿胀	18	3	176569	108450	3.68524	12.5113	1.0855	3.68497	12.5113	1.0855
10015919	Eye disorders	眼器官疾病	10080708	Visual impairment and blindness (excl colour blindness)	视觉损害和失明（色盲除外）	10047518	Vision disorders	各种视觉障碍	10005184	Blindness transient	一过性失明	17	4	176570	108449	2.61034	7.75794	0.878312	2.61019	7.75794	0.878312
10015919	Eye disorders	眼器官疾病	10030032	Ocular disorders NEC	各种视觉疾病（不另分类）	10015917	Eye disorders NEC	眼类疾病（不另分类）	10052143	Ocular discomfort	眼睛不适	17	2	176570	108451	5.22078	22.5979	1.20616	5.22038	22.5979	1.20616
10015919	Eye disorders	眼器官疾病	10030031	Ocular bleeding and vascular disorders NEC	眼出血和血管疾病（不另分类）	10047061	Ocular haemorrhages and vascular disorders NEC	眼出血及血管疾病（不另分类）	10015926	Eye haemorrhage	眼出血	15	1	176572	108452	9.21313	69.7504	1.21694	9.21243	69.7504	1.21694
10015919	Eye disorders	眼器官疾病	10030045	Ocular infections, inflammations and associated manifestations	眼部感染、炎症和相关征象	10021877	Ocular infections, irritations and inflammations	眼部感染、刺激及炎症	10015943	Eye inflammation	眼炎症	15	1	176572	108452	9.21313	69.7504	1.21694	9.21243	69.7504	1.21694
10015919	Eye disorders	眼器官疾病	10030059	Ocular nerve and muscle disorders	各种眼神经和肌肉疾病	10030061	Ocular neuromuscular disorders	眼神经肌肉类疾病	10030875	Ophthalmoplegia	眼肌麻痹	15	1	176572	108452	9.21313	69.7504	1.21694	9.21243	69.7504	1.21694
10015919	Eye disorders	眼器官疾病	10024445	Lid, lash and lacrimal infections, irritations and inflammations	眼睑、睫毛和泪腺感染、刺激和炎症	10021877	Ocular infections, irritations and inflammations	眼部感染、刺激及炎症	10005148	Blepharitis	睑缘炎	14	1	176573	108452	8.59887	65.3945	1.13069	8.59827	65.3945	1.13069
10015919	Eye disorders	眼器官疾病	10047541	Visual disorders NEC	视力障碍（不另分类）	10047518	Vision disorders	各种视觉障碍	10034962	Photopsia	闪光幻觉	14	2	176573	108451	4.29939	18.918	0.9771	4.29913	18.918	0.9771
10015919	Eye disorders	眼器官疾病	10038267	Refractive and accommodative disorders	折射和适应能力异常	10047518	Vision disorders	各种视觉障碍	10000389	Accommodation disorder	调节紊乱	13	1	176574	108452	7.98462	61.0394	1.04448	7.9841	61.0394	1.04448
10015919	Eye disorders	眼器官疾病	10008776	Choroid and vitreous structural change, deposit and degeneration	脉络膜和玻璃体结构变化、沉积和变性	10042261	Ocular structural change, deposit and degeneration NEC	眼结构改变、沉积及变性（不另分类）	10047654	Vitreous floaters	玻璃体飞蛾症	11	1	176576	108452	6.75614	52.3326	0.872218	6.75578	52.3326	0.872218
10015919	Eye disorders	眼器官疾病	10030059	Ocular nerve and muscle disorders	各种眼神经和肌肉疾病	10030061	Ocular neuromuscular disorders	眼神经肌肉类疾病	10061129	Eye movement disorder	眼动障碍	10	4	176577	108449	1.53543	4.89586	0.481542	1.5354	4.89586	0.481542
10015919	Eye disorders	眼器官疾病	10030032	Ocular disorders NEC	各种视觉疾病（不另分类）	10015917	Eye disorders NEC	眼类疾病（不另分类）	10038853	Retinal disorder	视网膜疾病	10	0	176577	108453	inf	inf		inf	inf
10015919	Eye disorders	眼器官疾病	10008776	Choroid and vitreous structural change, deposit and degeneration	脉络膜和玻璃体结构变化、沉积和变性	10042261	Ocular structural change, deposit and degeneration NEC	眼结构改变、沉积及变性（不另分类）	10047650	Vitreous detachment	玻璃体分离	10	3	176577	108450	2.04727	7.43915	0.56341	2.04721	7.43915	0.56341
10015919	Eye disorders	眼器官疾病	10010728	Conjunctival and corneal bleeding and vascular disorders	结膜和角膜出血和血管疾病	10047061	Ocular haemorrhages and vascular disorders NEC	眼出血及血管疾病（不另分类）	10010719	Conjunctival haemorrhage	结膜出血	9	2	176578	108451	2.76382	12.7922	0.597137	2.76373	12.7922	0.597137
10015919	Eye disorders	眼器官疾病	10030032	Ocular disorders NEC	各种视觉疾病（不另分类）	10015917	Eye disorders NEC	眼类疾病（不另分类）	10052139	Eye oedema	眼睛水肿	9	2	176578	108451	2.76382	12.7922	0.597137	2.76373	12.7922	0.597137
10015919	Eye disorders	眼器官疾病	10037514	Pupil disorders	各种瞳孔疾病	10030061	Ocular neuromuscular disorders	眼神经肌肉类疾病	10028521	Mydriasis	瞳孔散大	9	3	176578	108450	1.84253	6.80616	0.4988	1.84249	6.80616	0.4988
10015919	Eye disorders	眼器官疾病	10037514	Pupil disorders	各种瞳孔疾病	10030061	Ocular neuromuscular disorders	眼神经肌肉类疾病	10027646	Miosis	瞳孔缩小	8	2	176579	108451	2.45671	11.5693	0.521675	2.45665	11.5693	0.521675
10015919	Eye disorders	眼器官疾病	10030032	Ocular disorders NEC	各种视觉疾病（不另分类）	10015917	Eye disorders NEC	眼类疾病（不另分类）	10061130	Eyelid disorder	眼睑疾病	7	1	176580	108452	4.29926	34.9454	0.528931	4.29913	34.9454	0.528931
10015919	Eye disorders	眼器官疾病	10030032	Ocular disorders NEC	各种视觉疾病（不另分类）	10015917	Eye disorders NEC	眼类疾病（不另分类）	10051627	Eyelids pruritus	眼睑瘙痒	7	0	176580	108453	inf	inf		inf	inf
10015919	Eye disorders	眼器官疾病	10038896	Retinal structural change, deposit and degeneration	视网膜结构变化、沉积和变性	10042261	Ocular structural change, deposit and degeneration NEC	眼结构改变、沉积及变性（不另分类）	10038897	Retinal tear	视网膜破裂	7	2	176580	108451	2.14961	10.3481	0.44654	2.14957	10.3481	0.44654
10015919	Eye disorders	眼器官疾病	10015992	Eyelid movement disorders	各种眼睑运动障碍	10030061	Ocular neuromuscular disorders	眼神经肌肉类疾病	10005159	Blepharospasm	睑痉挛	6	1	176581	108452	3.68506	30.6105	0.443628	3.68497	30.6105	0.443628
10015919	Eye disorders	眼器官疾病	10007772	Cataract conditions	各种白内障	10002693	Anterior eye structural change, deposit and degeneration	眼前部结构改变、沉积及变性	10024214	Lenticular opacities	晶状体混浊	6	0	176581	108453	inf	inf		inf	inf
10015919	Eye disorders	眼器官疾病	10047573	Visual pathway disorders	视路障碍	10047518	Vision disorders	各种视觉障碍	10061322	Optic nerve disorder	视神经疾病	6	1	176581	108452	3.68506	30.6105	0.443628	3.68497	30.6105	0.443628
10015919	Eye disorders	眼器官疾病	10038837	Retinal bleeding and vascular disorders (excl retinopathy)	视网膜出血和血管异常（不包括视网膜病）	10047060	Retina, choroid and vitreous haemorrhages and vascular disorders	视网膜、脉络膜、玻璃体出血及血管疾病	10038827	Retinal artery occlusion	视网膜动脉闭塞	6	0	176581	108453	inf	inf		inf	inf
10015919	Eye disorders	眼器官疾病	10080708	Visual impairment and blindness (excl colour blindness)	视觉损害和失明（色盲除外）	10047518	Vision disorders	各种视觉障碍	10001903	Amaurosis fugax	一过性黑朦	5	1	176582	108452	3.07087	26.2862	0.358751	3.07081	26.2862	0.358751
10015919	Eye disorders	眼器官疾病	10007772	Cataract conditions	各种白内障	10002693	Anterior eye structural change, deposit and degeneration	眼前部结构改变、沉积及变性	10007764	Cataract subcapsular	囊内性白内障	5	0	176582	108453	inf	inf		inf	inf
10015919	Eye disorders	眼器官疾病	10038932	Retinopathies NEC	各种视网膜病（不另分类）	10047060	Retina, choroid and vitreous haemorrhages and vascular disorders	视网膜、脉络膜、玻璃体出血及血管疾病	10012689	Diabetic retinopathy	糖尿病性视网膜病	5	0	176582	108453	inf	inf		inf	inf
10015919	Eye disorders	眼器官疾病	10011021	Corneal infections, oedemas and inflammations	角膜感染、水肿和炎症	10021877	Ocular infections, irritations and inflammations	眼部感染、刺激及炎症	10023332	Keratitis	角膜炎	5	3	176582	108450	1.0236	4.28333	0.244614	1.0236	4.28333	0.244614
10015919	Eye disorders	眼器官疾病	10038909	Retinal, choroid and vitreous infections and inflammations	视网膜、脉络膜和玻璃体感染和炎症	10021877	Ocular infections, irritations and inflammations	眼部感染、刺激及炎症	10025415	Macular oedema	黄斑水肿	5	1	176582	108452	3.07087	26.2862	0.358751	3.07081	26.2862	0.358751
10015919	Eye disorders	眼器官疾病	10038267	Refractive and accommodative disorders	折射和适应能力异常	10047518	Vision disorders	各种视觉障碍	10028651	Myopia	近视	5	0	176582	108453	inf	inf		inf	inf
10015919	Eye disorders	眼器官疾病	10030059	Ocular nerve and muscle disorders	各种眼神经和肌肉疾病	10030061	Ocular neuromuscular disorders	眼神经肌肉类疾病	10030071	Oculogyric crisis	动眼神经危象	5	1	176582	108452	3.07087	26.2862	0.358751	3.07081	26.2862	0.358751
10015919	Eye disorders	眼器官疾病	10030928	Optic nerve bleeding and vascular disorders	视神经出血和血管疾病	10047061	Ocular haemorrhages and vascular disorders NEC	眼出血及血管疾病（不另分类）	10030924	Optic ischaemic neuropathy	缺血性视神经病变	5	1	176582	108452	3.07087	26.2862	0.358751	3.07081	26.2862	0.358751
10015919	Eye disorders	眼器官疾病	10038837	Retinal bleeding and vascular disorders (excl retinopathy)	视网膜出血和血管异常（不包括视网膜病）	10047060	Retina, choroid and vitreous haemorrhages and vascular disorders	视网膜、脉络膜、玻璃体出血及血管疾病	10038908	Retinal vein thrombosis	视网膜静脉血栓形成	5	0	176582	108453	inf	inf		inf	inf
10015919	Eye disorders	眼器官疾病	10022953	Iris and uveal tract infections, irritations and inflammations	虹膜和葡萄膜感染、刺激和炎症	10021877	Ocular infections, irritations and inflammations	眼部感染、刺激及炎症	10046851	Uveitis	葡萄膜炎	5	2	176582	108451	1.53542	7.91433	0.297879	1.5354	7.91433	0.297879
10015919	Eye disorders	眼器官疾病	10030063	Ocular sensation disorders	眼部感觉障碍	10030064	Ocular sensory symptoms NEC	眼感觉症状（不另分类）	10003552	Asthenopia	视力疲劳	4	1	176583	108452	2.45668	21.9808	0.27457	2.45665	21.9808	0.27457
10015919	Eye disorders	眼器官疾病	10030059	Ocular nerve and muscle disorders	各种眼神经和肌肉疾病	10030061	Ocular neuromuscular disorders	眼神经肌肉类疾病	10056696	Gaze palsy	凝视麻痹	4	5	176583	108448	0.491318	1.82973	0.131929	0.491329	1.82973	0.131929
10015919	Eye disorders	眼器官疾病	10030059	Ocular nerve and muscle disorders	各种眼神经和肌肉疾病	10030061	Ocular neuromuscular disorders	眼神经肌肉类疾病	10049168	Ocular myasthenia	眼肌衰弱	4	0	176583	108453	inf	inf		inf	inf
10015919	Eye disorders	眼器官疾病	10030913	Optic disc abnormalities NEC	视盘异常（不另分类）	10042261	Ocular structural change, deposit and degeneration NEC	眼结构改变、沉积及变性（不另分类）	10030910	Optic atrophy	视神经萎缩	4	7	176583	108446	0.350935	1.19885	0.102728	0.35095	1.19885	0.102728
10015919	Eye disorders	眼器官疾病	10011021	Corneal infections, oedemas and inflammations	角膜感染、水肿和炎症	10021877	Ocular infections, irritations and inflammations	眼部感染、刺激及炎症	10064996	Ulcerative keratitis	溃疡性角膜炎	4	0	176583	108453	inf	inf		inf	inf
10015919	Eye disorders	眼器官疾病	10030063	Ocular sensation disorders	眼部感觉障碍	10030064	Ocular sensory symptoms NEC	眼感觉症状（不另分类）	10000173	Abnormal sensation in eye	眼感觉异常	3	2	176584	108451	0.921241	5.51356	0.153927	0.921243	5.51356	0.153927
10015919	Eye disorders	眼器官疾病	10010722	Conjunctival infections, irritations and inflammations	结膜感染、刺激和炎症	10021877	Ocular infections, irritations and inflammations	眼部感染、刺激及炎症	10051625	Conjunctival hyperaemia	结膜充血	3	5	176584	108448	0.368486	1.54195	0.0880586	0.368497	1.54195	0.0880586
10015919	Eye disorders	眼器官疾病	10038909	Retinal, choroid and vitreous infections and inflammations	视网膜、脉络膜和玻璃体感染和炎症	10021877	Ocular infections, irritations and inflammations	眼部感染、刺激及炎症	10058202	Cystoid macular oedema	囊性黄斑水肿	3	0	176584	108453	inf	inf		inf	inf
10015919	Eye disorders	眼器官疾病	10024445	Lid, lash and lacrimal infections, irritations and inflammations	眼睑、睫毛和泪腺感染、刺激和炎症	10021877	Ocular infections, irritations and inflammations	眼部感染、刺激及炎症	10015237	Erythema of eyelid	眼睑红斑	3	0	176584	108453	inf	inf		inf	inf
10015919	Eye disorders	眼器官疾病	10072989	Lacrimation disorders	泪液分泌类疾病	10015917	Eye disorders NEC	眼类疾病（不另分类）	10023642	Lacrimation decreased	流泪减少	3	0	176584	108453	inf	inf		inf	inf
10015919	Eye disorders	眼器官疾病	10018305	Glaucomas (excl congenital)	各种青光眼（不包括先天性）	10018307	Glaucoma and ocular hypertension	青光眼及高眼压	10030043	Ocular hypertension	高眼压	3	0	176584	108453	inf	inf		inf	inf
10015919	Eye disorders	眼器官疾病	10030913	Optic disc abnormalities NEC	视盘异常（不另分类）	10042261	Ocular structural change, deposit and degeneration NEC	眼结构改变、沉积及变性（不另分类）	10033712	Papilloedema	视神经乳头水肿	3	5	176584	108448	0.368486	1.54195	0.0880586	0.368497	1.54195	0.0880586
10015919	Eye disorders	眼器官疾病	10038837	Retinal bleeding and vascular disorders (excl retinopathy)	视网膜出血和血管异常（不包括视网膜病）	10047060	Retina, choroid and vitreous haemorrhages and vascular disorders	视网膜、脉络膜、玻璃体出血及血管疾病	10038831	Retinal artery thrombosis	视网膜动脉血栓形成	3	0	176584	108453	inf	inf		inf	inf
10015919	Eye disorders	眼器官疾病	10038837	Retinal bleeding and vascular disorders (excl retinopathy)	视网膜出血和血管异常（不包括视网膜病）	10047060	Retina, choroid and vitreous haemorrhages and vascular disorders	视网膜、脉络膜、玻璃体出血及血管疾病	10038867	Retinal haemorrhage	视网膜出血	3	5	176584	108448	0.368486	1.54195	0.0880586	0.368497	1.54195	0.0880586
10015919	Eye disorders	眼器官疾病	10039702	Scleral structural change, deposit and degeneration	巩膜结构变化、沉积和变性	10042261	Ocular structural change, deposit and degeneration NEC	眼结构改变、沉积及变性（不另分类）	10039696	Scleral discolouration	巩膜脱色	3	0	176584	108453	inf	inf		inf	inf
10015919	Eye disorders	眼器官疾病	10010722	Conjunctival infections, irritations and inflammations	结膜感染、刺激和炎症	10021877	Ocular infections, irritations and inflammations	眼部感染、刺激及炎症	10010725	Conjunctival irritation	结膜刺激	2	0	176585	108453	inf	inf		inf	inf
10015919	Eye disorders	眼器官疾病	10010722	Conjunctival infections, irritations and inflammations	结膜感染、刺激和炎症	10021877	Ocular infections, irritations and inflammations	眼部感染、刺激及炎症	10010726	Conjunctival oedema	结膜水肿	2	2	176585	108451	0.614157	4.36017	0.086508	0.614162	4.36017	0.086508
10015919	Eye disorders	眼器官疾病	10011049	Corneal structural change, deposit and degeneration	角膜结构变化、沉积和变性	10002693	Anterior eye structural change, deposit and degeneration	眼前部结构改变、沉积及变性	10011000	Corneal deposits	角膜沉积物	2	0	176585	108453	inf	inf		inf	inf
10015919	Eye disorders	眼器官疾病	10039700	Scleral infections, irritations and inflammations	巩膜感染、激惹和炎症	10021877	Ocular infections, irritations and inflammations	眼部感染、刺激及炎症	10015084	Episcleritis	巩膜外层炎	2	0	176585	108453	inf	inf		inf	inf
10015919	Eye disorders	眼器官疾病	10030059	Ocular nerve and muscle disorders	各种眼神经和肌肉疾病	10030061	Ocular neuromuscular disorders	眼神经肌肉类疾病	10053635	Extraocular muscle disorder	眼外肌病	2	0	176585	108453	inf	inf		inf	inf
10015919	Eye disorders	眼器官疾病	10030045	Ocular infections, inflammations and associated manifestations	眼部感染、炎症和相关征象	10021877	Ocular infections, irritations and inflammations	眼部感染、刺激及炎症	10015907	Eye allergy	眼过敏症	2	0	176585	108453	inf	inf		inf	inf
10015919	Eye disorders	眼器官疾病	10022952	Iris and ciliary body structural change, deposit and degeneration	虹膜和睫状体结构变化、沉积和变性	10002693	Anterior eye structural change, deposit and degeneration	眼前部结构改变、沉积及变性	10072289	Eye colour change	眼睛颜色的变化	2	1	176585	108452	1.22833	13.547	0.111374	1.22832	13.547	0.111374
10015919	Eye disorders	眼器官疾病	10030031	Ocular bleeding and vascular disorders NEC	眼出血和血管疾病（不另分类）	10047061	Ocular haemorrhages and vascular disorders NEC	眼出血及血管疾病（不另分类）	10079891	Eye haematoma	眼部血肿	2	0	176585	108453	inf	inf		inf	inf
10015919	Eye disorders	眼器官疾病	10024446	Lid, lash and lacrimal structural disorders	眼睑、睫毛和泪腺结构异常	10002693	Anterior eye structural change, deposit and degeneration	眼前部结构改变、沉积及变性	10064580	Eyelid exfoliation	眼睑脱落	2	0	176585	108453	inf	inf		inf	inf
10015919	Eye disorders	眼器官疾病	10015992	Eyelid movement disorders	各种眼睑运动障碍	10030061	Ocular neuromuscular disorders	眼神经肌肉类疾病	10061145	Eyelid function disorder	眼睑功能紊乱	2	0	176585	108453	inf	inf		inf	inf
10015919	Eye disorders	眼器官疾病	10047541	Visual disorders NEC	视力障碍（不另分类）	10047518	Vision disorders	各种视觉障碍	10019099	Halo vision	虹视	2	0	176585	108453	inf	inf		inf	inf
10015919	Eye disorders	眼器官疾病	10022953	Iris and uveal tract infections, irritations and inflammations	虹膜和葡萄膜感染、刺激和炎症	10021877	Ocular infections, irritations and inflammations	眼部感染、刺激及炎症	10022941	Iridocyclitis	虹膜睫状体炎	2	0	176585	108453	inf	inf		inf	inf
10015919	Eye disorders	眼器官疾病	10072989	Lacrimation disorders	泪液分泌类疾病	10015917	Eye disorders NEC	眼类疾病（不另分类）	10061525	Lacrimal disorder	泪腺疾病	2	1	176585	108452	1.22833	13.547	0.111374	1.22832	13.547	0.111374
10015919	Eye disorders	眼器官疾病	10047573	Visual pathway disorders	视路障碍	10047518	Vision disorders	各种视觉障碍	10061323	Optic neuropathy	视神经病	2	12	176585	108441	0.10235	0.457325	0.0229062	0.10236	0.457325	0.0229062
10015919	Eye disorders	眼器官疾病	10037514	Pupil disorders	各种瞳孔疾病	10030061	Ocular neuromuscular disorders	眼神经肌肉类疾病	10037521	Pupillary disorder	瞳孔疾病	2	0	176585	108453	inf	inf		inf	inf
10015919	Eye disorders	眼器官疾病	10038837	Retinal bleeding and vascular disorders (excl retinopathy)	视网膜出血和血管异常（不包括视网膜病）	10047060	Retina, choroid and vitreous haemorrhages and vascular disorders	视网膜、脉络膜、玻璃体出血及血管疾病	10038901	Retinal vascular disorder	视网膜血管病	2	0	176585	108453	inf	inf		inf	inf
10015919	Eye disorders	眼器官疾病	10030032	Ocular disorders NEC	各种视觉疾病（不另分类）	10015917	Eye disorders NEC	眼类疾病（不另分类）	10047651	Vitreous disorder	玻璃体疾病	2	0	176585	108453	inf	inf		inf	inf
10015919	Eye disorders	眼器官疾病	10047538	Visual colour distortions	视觉彩色失真	10047518	Vision disorders	各种视觉障碍	10048216	Xanthopsia	黄视症	2	0	176585	108453	inf	inf		inf	inf
10015919	Eye disorders	眼器官疾病	10038896	Retinal structural change, deposit and degeneration	视网膜结构变化、沉积和变性	10042261	Ocular structural change, deposit and degeneration NEC	眼结构改变、沉积及变性（不另分类）	10064930	Age-related macular degeneration	年龄相关性黄斑变性	1	0	176586	108453	inf	inf		inf	inf
10015919	Eye disorders	眼器官疾病	10038267	Refractive and accommodative disorders	折射和适应能力异常	10047518	Vision disorders	各种视觉障碍	10053549	Altered visual depth perception	视深度感觉异常	1	2	176586	108451	0.307077	3.3867	0.0278431	0.307081	3.3867	0.0278431
10015919	Eye disorders	眼器官疾病	10080708	Visual impairment and blindness (excl colour blindness)	视觉损害和失明（色盲除外）	10047518	Vision disorders	各种视觉障碍	10001902	Amaurosis	黑朦	1	1	176586	108452	0.61416	9.81948	0.0384126	0.614162	9.81948	0.0384126
10015919	Eye disorders	眼器官疾病	10018305	Glaucomas (excl congenital)	各种青光眼（不包括先天性）	10018307	Glaucoma and ocular hypertension	青光眼及高眼压	10002500	Angle closure glaucoma	闭角型青光眼	1	0	176586	108453	inf	inf		inf	inf
10015919	Eye disorders	眼器官疾病	10037514	Pupil disorders	各种瞳孔疾病	10030061	Ocular neuromuscular disorders	眼神经肌肉类疾病	10002535	Anisocoria	瞳孔不等	1	3	176586	108450	0.204716	1.96815	0.0212934	0.204721	1.96815	0.0212934
10015919	Eye disorders	眼器官疾病	10038267	Refractive and accommodative disorders	折射和适应能力异常	10047518	Vision disorders	各种视觉障碍	10002537	Anisometropia	双眼屈光不等	1	0	176586	108453	inf	inf		inf	inf
10015919	Eye disorders	眼器官疾病	10011049	Corneal structural change, deposit and degeneration	角膜结构变化、沉积和变性	10002693	Anterior eye structural change, deposit and degeneration	眼前部结构改变、沉积及变性	10058646	Arcus lipoides	弓状脂沉积症	1	0	176586	108453	inf	inf		inf	inf
10015919	Eye disorders	眼器官疾病	10038932	Retinopathies NEC	各种视网膜病（不另分类）	10047060	Retina, choroid and vitreous haemorrhages and vascular disorders	视网膜、脉络膜、玻璃体出血及血管疾病	10063452	Arteriosclerotic retinopathy	动脉硬化性视网膜病	1	0	176586	108453	inf	inf		inf	inf
10015919	Eye disorders	眼器官疾病	10038932	Retinopathies NEC	各种视网膜病（不另分类）	10047060	Retina, choroid and vitreous haemorrhages and vascular disorders	视网膜、脉络膜、玻璃体出血及血管疾病	10086644	Central serous chorioretinopathy	中心性浆液性脉络膜视网膜病变	1	0	176586	108453	inf	inf		inf	inf
10015919	Eye disorders	眼器官疾病	10008776	Choroid and vitreous structural change, deposit and degeneration	脉络膜和玻璃体结构变化、沉积和变性	10042261	Ocular structural change, deposit and degeneration NEC	眼结构改变、沉积及变性（不另分类）	10063118	Chorioretinopathy	脉络膜视网膜病变	1	0	176586	108453	inf	inf		inf	inf
10015919	Eye disorders	眼器官疾病	10008775	Choroid and vitreous haemorrhages and vascular disorders	脉络膜和玻璃体出血和血管异常	10047060	Retina, choroid and vitreous haemorrhages and vascular disorders	视网膜、脉络膜、玻璃体出血及血管疾病	10060823	Choroidal neovascularisation	脉络膜新生血管症	1	0	176586	108453	inf	inf		inf	inf
10015919	Eye disorders	眼器官疾病	10010735	Conjunctival structural change, deposit and degeneration	结膜结构变化、沉积和变性	10002693	Anterior eye structural change, deposit and degeneration	眼前部结构改变、沉积及变性	10010712	Conjunctival discolouration	结膜变色	1	0	176586	108453	inf	inf		inf	inf
10015919	Eye disorders	眼器官疾病	10010722	Conjunctival infections, irritations and inflammations	结膜感染、刺激和炎症	10021877	Ocular infections, irritations and inflammations	眼部感染、刺激及炎症	10010744	Conjunctivitis allergic	变应性结膜炎	1	0	176586	108453	inf	inf		inf	inf
10015919	Eye disorders	眼器官疾病	10011004	Corneal disorders NEC	各种角膜疾病（不另分类）	10015917	Eye disorders NEC	眼类疾病（不另分类）	10061453	Corneal disorder	角膜疾病	1	0	176586	108453	inf	inf		inf	inf
10015919	Eye disorders	眼器官疾病	10047538	Visual colour distortions	视觉彩色失真	10047518	Vision disorders	各种视觉障碍	10051819	Cyanopsia	蓝视症	1	0	176586	108453	inf	inf		inf	inf
10015919	Eye disorders	眼器官疾病	10024446	Lid, lash and lacrimal structural disorders	眼睑、睫毛和泪腺结构异常	10002693	Anterior eye structural change, deposit and degeneration	眼前部结构改变、沉积及变性	10053990	Dacryostenosis acquired	获得性泪管狭窄	1	3	176586	108450	0.204716	1.96815	0.0212934	0.204721	1.96815	0.0212934
10015919	Eye disorders	眼器官疾病	10030032	Ocular disorders NEC	各种视觉疾病（不另分类）	10015917	Eye disorders NEC	眼类疾病（不另分类）	10064729	Dark circles under eyes	黑眼圈	1	0	176586	108453	inf	inf		inf	inf
10015919	Eye disorders	眼器官疾病	10042260	Structural change, deposit and degeneration of eye NEC	眼部结构变化、沉积和变性（不另分类）	10042261	Ocular structural change, deposit and degeneration NEC	眼结构改变、沉积及变性（不另分类）	10012369	Deposit eye	眼沉积症	1	0	176586	108453	inf	inf		inf	inf
10015919	Eye disorders	眼器官疾病	10030032	Ocular disorders NEC	各种视觉疾病（不另分类）	10015917	Eye disorders NEC	眼类疾病（不另分类）	10012661	Diabetic eye disease	糖尿病性眼病	1	0	176586	108453	inf	inf		inf	inf
10015919	Eye disorders	眼器官疾病	10038896	Retinal structural change, deposit and degeneration	视网膜结构变化、沉积和变性	10042261	Ocular structural change, deposit and degeneration NEC	眼结构改变、沉积及变性（不另分类）	10075567	Dry age-related macular degeneration	干性年龄相关性黄斑变性	1	0	176586	108453	inf	inf		inf	inf
10015919	Eye disorders	眼器官疾病	10024445	Lid, lash and lacrimal infections, irritations and inflammations	眼睑、睫毛和泪腺感染、刺激和炎症	10021877	Ocular infections, irritations and inflammations	眼部感染、刺激及炎症	10014194	Eczema eyelids	眼睑湿疹	1	0	176586	108453	inf	inf		inf	inf
10015919	Eye disorders	眼器官疾病	10042260	Structural change, deposit and degeneration of eye NEC	眼部结构变化、沉积和变性（不另分类）	10042261	Ocular structural change, deposit and degeneration NEC	眼结构改变、沉积及变性（不另分类）	10060742	Endocrine ophthalmopathy	内分泌性眼病	1	0	176586	108453	inf	inf		inf	inf
10015919	Eye disorders	眼器官疾病	10042260	Structural change, deposit and degeneration of eye NEC	眼部结构变化、沉积和变性（不另分类）	10042261	Ocular structural change, deposit and degeneration NEC	眼结构改变、沉积及变性（不另分类）	10015683	Exophthalmos	突眼症	1	3	176586	108450	0.204716	1.96815	0.0212934	0.204721	1.96815	0.0212934
10015919	Eye disorders	眼器官疾病	10030031	Ocular bleeding and vascular disorders NEC	眼出血和血管疾病（不另分类）	10047061	Ocular haemorrhages and vascular disorders NEC	眼出血及血管疾病（不另分类）	10083006	Eye infarction	眼梗死	1	0	176586	108453	inf	inf		inf	inf
10015919	Eye disorders	眼器官疾病	10030063	Ocular sensation disorders	眼部感觉障碍	10030064	Ocular sensory symptoms NEC	眼感觉症状（不另分类）	10076569	Eye paraesthesia	眼感觉错乱	1	0	176586	108453	inf	inf		inf	inf
10015919	Eye disorders	眼器官疾病	10024445	Lid, lash and lacrimal infections, irritations and inflammations	眼睑、睫毛和泪腺感染、刺激和炎症	10021877	Ocular infections, irritations and inflammations	眼部感染、刺激及炎症	10063692	Eyelid cyst	眼睑囊肿	1	0	176586	108453	inf	inf		inf	inf
10015919	Eye disorders	眼器官疾病	10024445	Lid, lash and lacrimal infections, irritations and inflammations	眼睑、睫毛和泪腺感染、刺激和炎症	10021877	Ocular infections, irritations and inflammations	眼部感染、刺激及炎症	10057385	Eyelid irritation	眼睑刺激	1	0	176586	108453	inf	inf		inf	inf
10015919	Eye disorders	眼器官疾病	10024446	Lid, lash and lacrimal structural disorders	眼睑、睫毛和泪腺结构异常	10002693	Anterior eye structural change, deposit and degeneration	眼前部结构改变、沉积及变性	10015997	Eyelid retraction	眼睑回缩	1	0	176586	108453	inf	inf		inf	inf
10015919	Eye disorders	眼器官疾病	10024446	Lid, lash and lacrimal structural disorders	眼睑、睫毛和泪腺结构异常	10002693	Anterior eye structural change, deposit and degeneration	眼前部结构改变、沉积及变性	10071717	Eyelid skin dryness	眼睑皮肤干燥	1	0	176586	108453	inf	inf		inf	inf
10015919	Eye disorders	眼器官疾病	10024446	Lid, lash and lacrimal structural disorders	眼睑、睫毛和泪腺结构异常	10002693	Anterior eye structural change, deposit and degeneration	眼前部结构改变、沉积及变性	10069497	Floppy eyelid syndrome	眼睑松弛综合征	1	0	176586	108453	inf	inf		inf	inf
10015919	Eye disorders	眼器官疾病	10030063	Ocular sensation disorders	眼部感觉障碍	10030064	Ocular sensory symptoms NEC	眼感觉症状（不另分类）	10051116	Foreign body sensation in eyes	眼异物感	1	0	176586	108453	inf	inf		inf	inf
10015919	Eye disorders	眼器官疾病	10038267	Refractive and accommodative disorders	折射和适应能力异常	10047518	Vision disorders	各种视觉障碍	10020675	Hypermetropia	远视	1	0	176586	108453	inf	inf		inf	inf
10015919	Eye disorders	眼器官疾病	10030063	Ocular sensation disorders	眼部感觉障碍	10030064	Ocular sensory symptoms NEC	眼感觉症状（不另分类）	10020939	Hypoaesthesia eye	视觉减退	1	0	176586	108453	inf	inf		inf	inf
10015919	Eye disorders	眼器官疾病	10022952	Iris and ciliary body structural change, deposit and degeneration	虹膜和睫状体结构变化、沉积和变性	10002693	Anterior eye structural change, deposit and degeneration	眼前部结构改变、沉积及变性	10061254	Iris disorder	虹膜疾病	1	0	176586	108453	inf	inf		inf	inf
10015919	Eye disorders	眼器官疾病	10011049	Corneal structural change, deposit and degeneration	角膜结构变化、沉积和变性	10002693	Anterior eye structural change, deposit and degeneration	眼前部结构改变、沉积及变性	10023365	Keratopathy	角膜病变	1	1	176586	108452	0.61416	9.81948	0.0384126	0.614162	9.81948	0.0384126
10015919	Eye disorders	眼器官疾病	10015992	Eyelid movement disorders	各种眼睑运动障碍	10030061	Ocular neuromuscular disorders	眼神经肌肉类疾病	10024443	Lid lag	睑后退	1	0	176586	108453	inf	inf		inf	inf
10015919	Eye disorders	眼器官疾病	10038896	Retinal structural change, deposit and degeneration	视网膜结构变化、沉积和变性	10042261	Ocular structural change, deposit and degeneration NEC	眼结构改变、沉积及变性（不另分类）	10051058	Macular hole	黄斑裂孔	1	0	176586	108453	inf	inf		inf	inf
10015919	Eye disorders	眼器官疾病	10038896	Retinal structural change, deposit and degeneration	视网膜结构变化、沉积和变性	10042261	Ocular structural change, deposit and degeneration NEC	眼结构改变、沉积及变性（不另分类）	10025425	Maculopathy	黄斑病变	1	0	176586	108453	inf	inf		inf	inf
10015919	Eye disorders	眼器官疾病	10024445	Lid, lash and lacrimal infections, irritations and inflammations	眼睑、睫毛和泪腺感染、刺激和炎症	10021877	Ocular infections, irritations and inflammations	眼部感染、刺激及炎症	10065062	Meibomian gland dysfunction	睑板腺功能障碍	1	0	176586	108453	inf	inf		inf	inf
10015919	Eye disorders	眼器官疾病	10024445	Lid, lash and lacrimal infections, irritations and inflammations	眼睑、睫毛和泪腺感染、刺激和炎症	10021877	Ocular infections, irritations and inflammations	眼部感染、刺激及炎症	10027137	Meibomianitis	睑板腺炎	1	0	176586	108453	inf	inf		inf	inf
10015919	Eye disorders	眼器官疾病	10047541	Visual disorders NEC	视力障碍（不另分类）	10047518	Vision disorders	各种视觉障碍	10063341	Metamorphopsia	视物变形症	1	0	176586	108453	inf	inf		inf	inf
10015919	Eye disorders	眼器官疾病	10018305	Glaucomas (excl congenital)	各种青光眼（不包括先天性）	10018307	Glaucoma and ocular hypertension	青光眼及高眼压	10067013	Normal tension glaucoma	正常眼压性青光眼	1	0	176586	108453	inf	inf		inf	inf
10015919	Eye disorders	眼器官疾病	10018305	Glaucomas (excl congenital)	各种青光眼（不包括先天性）	10018307	Glaucoma and ocular hypertension	青光眼及高眼压	10030348	Open angle glaucoma	开角型青光眼	1	0	176586	108453	inf	inf		inf	inf
10015919	Eye disorders	眼器官疾病	10031055	Orbital structural change, deposit and degeneration	眼框结构变化、沉积和变性	10042261	Ocular structural change, deposit and degeneration NEC	眼结构改变、沉积及变性（不另分类）	10085251	Orbital swelling	眼眶肿胀	1	0	176586	108453	inf	inf		inf	inf
10015919	Eye disorders	眼器官疾病	10047541	Visual disorders NEC	视力障碍（不另分类）	10047518	Vision disorders	各种视觉障碍	10052087	Oscillopsia	振动幻视	1	0	176586	108453	inf	inf		inf	inf
10015919	Eye disorders	眼器官疾病	10030032	Ocular disorders NEC	各种视觉疾病（不另分类）	10015917	Eye disorders NEC	眼类疾病（不另分类）	10057425	Periorbital disorder	眶周疾病	1	0	176586	108453	inf	inf		inf	inf
10015919	Eye disorders	眼器官疾病	10030032	Ocular disorders NEC	各种视觉疾病（不另分类）	10015917	Eye disorders NEC	眼类疾病（不另分类）	10034546	Periorbital pain	眶周疼痛	1	0	176586	108453	inf	inf		inf	inf
10015919	Eye disorders	眼器官疾病	10024210	Lens structural change, deposit and degeneration (excl cataracts)	晶状体结构变化、沉积和变性（不包括白内障）	10002693	Anterior eye structural change, deposit and degeneration	眼前部结构改变、沉积及变性	10036346	Posterior capsule opacification	后囊膜混浊	1	0	176586	108453	inf	inf		inf	inf
10015919	Eye disorders	眼器官疾病	10037514	Pupil disorders	各种瞳孔疾病	10030061	Ocular neuromuscular disorders	眼神经肌肉类疾病	10037532	Pupillary reflex impaired	瞳孔反射受损	1	2	176586	108451	0.307077	3.3867	0.0278431	0.307081	3.3867	0.0278431
10015919	Eye disorders	眼器官疾病	10038267	Refractive and accommodative disorders	折射和适应能力异常	10047518	Vision disorders	各种视觉障碍	10038264	Refraction disorder	屈光障碍	1	0	176586	108453	inf	inf		inf	inf
10015919	Eye disorders	眼器官疾病	10038896	Retinal structural change, deposit and degeneration	视网膜结构变化、沉积和变性	10042261	Ocular structural change, deposit and degeneration NEC	眼结构改变、沉积及变性（不另分类）	10038845	Retinal degeneration	视网膜变性	1	1	176586	108452	0.61416	9.81948	0.0384126	0.614162	9.81948	0.0384126
10015919	Eye disorders	眼器官疾病	10038896	Retinal structural change, deposit and degeneration	视网膜结构变化、沉积和变性	10042261	Ocular structural change, deposit and degeneration NEC	眼结构改变、沉积及变性（不另分类）	10038847	Retinal deposits	视网膜沉积症	1	0	176586	108453	inf	inf		inf	inf
10015919	Eye disorders	眼器官疾病	10038932	Retinopathies NEC	各种视网膜病（不另分类）	10047060	Retina, choroid and vitreous haemorrhages and vascular disorders	视网膜、脉络膜、玻璃体出血及血管疾病	10038862	Retinal exudates	视网膜渗出	1	0	176586	108453	inf	inf		inf	inf
10015919	Eye disorders	眼器官疾病	10038909	Retinal, choroid and vitreous infections and inflammations	视网膜、脉络膜和玻璃体感染和炎症	10021877	Ocular infections, irritations and inflammations	眼部感染、刺激及炎症	10038886	Retinal oedema	视网膜水肿	1	0	176586	108453	inf	inf		inf	inf
10015919	Eye disorders	眼器官疾病	10038896	Retinal structural change, deposit and degeneration	视网膜结构变化、沉积和变性	10042261	Ocular structural change, deposit and degeneration NEC	眼结构改变、沉积及变性（不另分类）	10038894	Retinal pigmentation	视网膜色素沉着	1	4	176586	108449	0.153536	1.37374	0.0171599	0.15354	1.37374	0.0171599
10015919	Eye disorders	眼器官疾病	10038837	Retinal bleeding and vascular disorders (excl retinopathy)	视网膜出血和血管异常（不包括视网膜病）	10047060	Retina, choroid and vitreous haemorrhages and vascular disorders	视网膜、脉络膜、玻璃体出血及血管疾病	10038907	Retinal vein occlusion	视网膜静脉闭塞	1	2	176586	108451	0.307077	3.3867	0.0278431	0.307081	3.3867	0.0278431
10015919	Eye disorders	眼器官疾病	10038932	Retinopathies NEC	各种视网膜病（不另分类）	10047060	Retina, choroid and vitreous haemorrhages and vascular disorders	视网膜、脉络膜、玻璃体出血及血管疾病	10038923	Retinopathy	视网膜病	1	2	176586	108451	0.307077	3.3867	0.0278431	0.307081	3.3867	0.0278431
10015919	Eye disorders	眼器官疾病	10047541	Visual disorders NEC	视力障碍（不另分类）	10047518	Vision disorders	各种视觉障碍	10039677	Scintillating scotoma	闪光暗点	1	0	176586	108453	inf	inf		inf	inf
10015919	Eye disorders	眼器官疾病	10039700	Scleral infections, irritations and inflammations	巩膜感染、激惹和炎症	10021877	Ocular infections, irritations and inflammations	眼部感染、刺激及炎症	10039705	Scleritis	巩膜炎	1	0	176586	108453	inf	inf		inf	inf
10015919	Eye disorders	眼器官疾病	10030059	Ocular nerve and muscle disorders	各种眼神经和肌肉疾病	10030061	Ocular neuromuscular disorders	眼神经肌肉类疾病	10042159	Strabismus	斜视	1	3	176586	108450	0.204716	1.96815	0.0212934	0.204721	1.96815	0.0212934
10015919	Eye disorders	眼器官疾病	10008775	Choroid and vitreous haemorrhages and vascular disorders	脉络膜和玻璃体出血和血管异常	10047060	Retina, choroid and vitreous haemorrhages and vascular disorders	视网膜、脉络膜、玻璃体出血及血管疾病	10047655	Vitreous haemorrhage	玻璃体出血	1	1	176586	108452	0.61416	9.81948	0.0384126	0.614162	9.81948	0.0384126
10015919	Eye disorders	眼器官疾病	10008776	Choroid and vitreous structural change, deposit and degeneration	脉络膜和玻璃体结构变化、沉积和变性	10042261	Ocular structural change, deposit and degeneration NEC	眼结构改变、沉积及变性（不另分类）	10047658	Vitreous opacities	玻璃体混浊	1	0	176586	108453	inf	inf		inf	inf
10017947	Gastrointestinal disorders	胃肠系统疾病	10028817	Nausea and vomiting symptoms	恶心和呕吐症状	10018012	Gastrointestinal signs and symptoms	胃肠道系统症状和体征	10028813	Nausea	恶心	3100	4281	173487	104172	0.434811	0.45567	0.414907	0.444733	0.455661	0.414915
10017947	Gastrointestinal disorders	胃肠系统疾病	10012736	Diarrhoea (excl infective)	各种腹泻（不包括感染性的）	10017977	Gastrointestinal motility and defaecation conditions	胃肠运动及排便状况	10012735	Diarrhoea	腹泻	2152	1342	174435	107111	0.984669	1.05459	0.919388	0.984856	1.05458	0.919392
10017947	Gastrointestinal disorders	胃肠系统疾病	10017926	Gastrointestinal and abdominal pains (excl oral and throat)	胃肠道和腹部疼痛（不包括口腔和咽喉）	10018012	Gastrointestinal signs and symptoms	胃肠道系统症状和体征	10000081	Abdominal pain	腹痛	1716	411	174871	108042	2.57959	2.87351	2.31573	2.56424	2.8735	2.31574
10017947	Gastrointestinal disorders	胃肠系统疾病	10028817	Nausea and vomiting symptoms	恶心和呕吐症状	10018012	Gastrointestinal signs and symptoms	胃肠道系统症状和体征	10047700	Vomiting	呕吐	1351	3589	175236	104864	0.22526	0.239915	0.211501	0.231188	0.239912	0.211503
10017947	Gastrointestinal disorders	胃肠系统疾病	10017933	Gastrointestinal atonic and hypomotility disorders NEC	各种胃肠道弛缓和动力不足性疾病（不另分类）	10017977	Gastrointestinal motility and defaecation conditions	胃肠运动及排便状况	10010774	Constipation	便秘	1137	908	175450	107545	0.767558	0.837798	0.703208	0.769055	0.837796	0.703209
10017947	Gastrointestinal disorders	胃肠系统疾病	10013949	Dyspeptic signs and symptoms	消化不良症状和体征	10018012	Gastrointestinal signs and symptoms	胃肠道系统症状和体征	10013946	Dyspepsia	消化不良	979	141	175608	108312	4.28249	5.11023	3.58882	4.26429	5.11023	3.58882
10017947	Gastrointestinal disorders	胃肠系统疾病	10017926	Gastrointestinal and abdominal pains (excl oral and throat)	胃肠道和腹部疼痛（不包括口腔和咽喉）	10018012	Gastrointestinal signs and symptoms	胃肠道系统症状和体征	10000087	Abdominal pain upper	上腹痛	797	166	175790	108287	2.95755	3.49646	2.5017	2.94872	3.49646	2.5017
10017947	Gastrointestinal disorders	胃肠系统疾病	10016770	Flatulence, bloating and distension	肠胃胀气、气胀和膨胀	10018012	Gastrointestinal signs and symptoms	胃肠道系统症状和体征	10016766	Flatulence	肠胃气胀	701	23	175886	108430	18.7892	28.4654	12.4022	18.7186	28.4654	12.4022
10017947	Gastrointestinal disorders	胃肠系统疾病	10027678	Gastrointestinal signs and symptoms NEC	各种胃肠道症状和体征（不另分类）	10018012	Gastrointestinal signs and symptoms	胃肠道系统症状和体征	10000059	Abdominal discomfort	腹部不适	623	88	175964	108365	4.35984	5.45084	3.48721	4.34799	5.45084	3.48721
10017947	Gastrointestinal disorders	胃肠系统疾病	10016770	Flatulence, bloating and distension	肠胃胀气、气胀和膨胀	10018012	Gastrointestinal signs and symptoms	胃肠道系统症状和体征	10000060	Abdominal distension	腹胀	502	84	176085	108369	3.67796	4.63454	2.91882	3.67035	4.63454	2.91882
10017947	Gastrointestinal disorders	胃肠系统疾病	10030975	Oral dryness and saliva altered	口腔干燥和唾液改变	10039404	Salivary gland conditions	唾液腺疾病类	10013781	Dry mouth	口干	449	88	176138	108365	3.13906	3.94538	2.49753	3.13362	3.94538	2.49753
10017947	Gastrointestinal disorders	胃肠系统疾病	10033646	Acute and chronic pancreatitis	急性及慢性胰腺炎	10015674	Exocrine pancreas conditions	胰腺外分泌疾病	10033645	Pancreatitis	胰腺炎	386	56	176201	108397	4.24041	5.61272	3.20364	4.23333	5.61272	3.20364
10017947	Gastrointestinal disorders	胃肠系统疾病	10017948	Gastrointestinal disorders NEC	各种胃肠疾病（不另分类）	10017943	Gastrointestinal conditions NEC	胃肠类疾病（不另分类）	10017944	Gastrointestinal disorder	胃肠疾病	292	176	176295	108277	1.01898	1.22875	0.845026	1.01895	1.22875	0.845026
10017947	Gastrointestinal disorders	胃肠系统疾病	10027678	Gastrointestinal signs and symptoms NEC	各种胃肠道症状和体征（不另分类）	10018012	Gastrointestinal signs and symptoms	胃肠道系统症状和体征	10013950	Dysphagia	吞咽困难	248	243	176339	108210	0.626274	0.747599	0.524639	0.626799	0.747598	0.524639
10017947	Gastrointestinal disorders	胃肠系统疾病	10031020	Oral soft tissue swelling and oedema	口部软组织肿胀和水肿	10031013	Oral soft tissue conditions	口腔软组织类疾病	10024570	Lip swelling	唇部肿胀	232	18	176355	108435	7.92496	12.8025	4.90568	7.91586	12.8025	4.90568
10017947	Gastrointestinal disorders	胃肠系统疾病	10033646	Acute and chronic pancreatitis	急性及慢性胰腺炎	10015674	Exocrine pancreas conditions	胰腺外分泌疾病	10033647	Pancreatitis acute	急性胰腺炎	201	35	176386	108418	3.52992	5.05483	2.46504	3.52704	5.05483	2.46504
10017947	Gastrointestinal disorders	胃肠系统疾病	10017854	Gastritis (excl infective)	各种胃炎（不包括感染性的）	10017969	Gastrointestinal inflammatory conditions	胃肠系统炎症	10017853	Gastritis	胃炎	164	118	176423	108335	0.853445	1.08139	0.673547	0.853581	1.08139	0.673547
10017947	Gastrointestinal disorders	胃肠系统疾病	10017933	Gastrointestinal atonic and hypomotility disorders NEC	各种胃肠道弛缓和动力不足性疾病（不另分类）	10017977	Gastrointestinal motility and defaecation conditions	胃肠运动及排便状况	10017885	Gastrooesophageal reflux disease	胃食管反流病	162	58	176425	108395	1.71607	2.31648	1.27129	1.71542	2.31648	1.27129
10017947	Gastrointestinal disorders	胃肠系统疾病	10043985	Tongue signs and symptoms	舌部症状和体征	10043946	Tongue conditions	舌疾病	10042727	Swollen tongue	肿舌	126	13	176461	108440	5.95618	10.5428	3.36497	5.95265	10.5428	3.36497
10017947	Gastrointestinal disorders	胃肠系统疾病	10017958	Non-site specific gastrointestinal haemorrhages	部位不明的胃肠出血	10017959	Gastrointestinal haemorrhages NEC	胃肠系统出血（不另分类）	10017955	Gastrointestinal haemorrhage	胃肠出血	115	82	176472	108371	0.861234	1.1434	0.648702	0.861325	1.1434	0.648702
10017947	Gastrointestinal disorders	胃肠系统疾病	10042129	Stomatitis and ulceration	口腔黏膜炎和溃疡	10031013	Oral soft tissue conditions	口腔软组织类疾病	10028034	Mouth ulceration	口腔溃疡	97	205	176490	108248	0.290214	0.369548	0.227911	0.290603	0.369548	0.227911
10017947	Gastrointestinal disorders	胃肠系统疾病	10042129	Stomatitis and ulceration	口腔黏膜炎和溃疡	10031013	Oral soft tissue conditions	口腔软组织类疾病	10042128	Stomatitis	口腔黏膜炎	90	295	176497	108158	0.186957	0.236754	0.147634	0.187371	0.236754	0.147634
10017947	Gastrointestinal disorders	胃肠系统疾病	10013949	Dyspeptic signs and symptoms	消化不良症状和体征	10018012	Gastrointestinal signs and symptoms	胃肠道系统症状和体征	10015137	Eructation	嗳气	72	7	176515	108446	6.31926	13.7306	2.90833	6.31709	13.7306	2.90833
10017947	Gastrointestinal disorders	胃肠系统疾病	10022653	Intestinal haemorrhages	各种肠出血	10017959	Gastrointestinal haemorrhages NEC	胃肠系统出血（不另分类）	10038063	Rectal haemorrhage	直肠出血	69	45	176518	108408	0.941692	1.37102	0.646804	0.941715	1.37102	0.646804
10017947	Gastrointestinal disorders	胃肠系统疾病	10043985	Tongue signs and symptoms	舌部症状和体征	10043946	Tongue conditions	舌疾病	10043967	Tongue oedema	舌水肿	66	6	176521	108447	6.75793	15.5879	2.92981	6.75578	15.5879	2.92981
10017947	Gastrointestinal disorders	胃肠系统疾病	10013949	Dyspeptic signs and symptoms	消化不良症状和体征	10018012	Gastrointestinal signs and symptoms	胃肠道系统症状和体征	10053155	Epigastric discomfort	中上腹不适	65	7	176522	108446	5.70466	12.441	2.61579	5.70293	12.441	2.61579
10017947	Gastrointestinal disorders	胃肠系统疾病	10017958	Non-site specific gastrointestinal haemorrhages	部位不明的胃肠出血	10017959	Gastrointestinal haemorrhages NEC	胃肠系统出血（不另分类）	10018836	Haematochezia	便血	61	23	176526	108430	1.62908	2.63178	1.00841	1.62886	2.63178	1.00841
10017947	Gastrointestinal disorders	胃肠系统疾病	10016097	Faecal abnormalities NEC	大便异常（不另分类）	10018012	Gastrointestinal signs and symptoms	胃肠道系统症状和体征	10016100	Faeces discoloured	粪便变色	60	9	176527	108444	4.09546	8.25272	2.0324	4.09441	8.25272	2.0324
10017947	Gastrointestinal disorders	胃肠系统疾病	10028817	Nausea and vomiting symptoms	恶心和呕吐症状	10018012	Gastrointestinal signs and symptoms	胃肠道系统症状和体征	10038776	Retching	干呕	53	41	176534	108412	0.793855	1.19347	0.528043	0.793917	1.19347	0.528043
10017947	Gastrointestinal disorders	胃肠系统疾病	10017958	Non-site specific gastrointestinal haemorrhages	部位不明的胃肠出血	10017959	Gastrointestinal haemorrhages NEC	胃肠系统出血（不另分类）	10027141	Melaena	黑便	52	13	176535	108440	2.45708	4.51222	1.33797	2.45665	4.51222	1.33797
10017947	Gastrointestinal disorders	胃肠系统疾病	10017926	Gastrointestinal and abdominal pains (excl oral and throat)	胃肠道和腹部疼痛（不包括口腔和咽喉）	10018012	Gastrointestinal signs and symptoms	胃肠道系统症状和体征	10017999	Gastrointestinal pain	胃肠痛	51	7	176536	108446	4.47561	9.86206	2.03113	4.47461	9.86206	2.03113
10017947	Gastrointestinal disorders	胃肠系统疾病	10017926	Gastrointestinal and abdominal pains (excl oral and throat)	胃肠道和腹部疼痛（不包括口腔和咽喉）	10018012	Gastrointestinal signs and symptoms	胃肠道系统症状和体征	10000084	Abdominal pain lower	下腹痛	49	17	176538	108436	1.77045	3.07402	1.01967	1.77023	3.07402	1.01967
10017947	Gastrointestinal disorders	胃肠系统疾病	10031020	Oral soft tissue swelling and oedema	口部软组织肿胀和水肿	10031013	Oral soft tissue conditions	口腔软组织类疾病	10030110	Oedema mouth	口水肿	47	1	176540	108452	28.873	209.278	3.98347	28.8656	209.278	3.98347
10017947	Gastrointestinal disorders	胃肠系统疾病	10018029	Haemorrhoids and gastrointestinal varices (excl oesophageal)	痔和胃肠道静脉曲张（不包括食管）	10018031	Gastrointestinal vascular conditions	胃肠系统血管疾病	10019022	Haemorrhoids	痔疮	46	27	176541	108426	1.04636	1.68297	0.650562	1.04635	1.68297	0.650562
10017947	Gastrointestinal disorders	胃肠系统疾病	10009888	Colitis (excl infective)	各种结肠炎（不包括感染性的）	10017969	Gastrointestinal inflammatory conditions	胃肠系统炎症	10056979	Colitis microscopic	显微镜下结肠炎	43	1	176544	108452	26.4151	191.83	3.63738	26.409	191.83	3.63738
10017947	Gastrointestinal disorders	胃肠系统疾病	10017847	Gastric ulcers and perforation	胃部溃疡和穿孔	10018027	Gastrointestinal ulceration and perforation	胃肠溃疡及穿孔	10017822	Gastric ulcer	胃溃疡	42	8	176545	108445	3.22488	6.86901	1.51402	3.22435	6.86901	1.51402
10017947	Gastrointestinal disorders	胃肠系统疾病	10031021	Oral soft tissue signs and symptoms	口部软组织症状和体征	10031013	Oral soft tissue conditions	口腔软组织类疾病	10057371	Hypoaesthesia oral	口腔感觉减退	42	6	176545	108447	4.29992	10.1152	1.82786	4.29913	10.1152	1.82786
10017947	Gastrointestinal disorders	胃肠系统疾病	10055797	Gingival haemorrhages	各种牙龈出血	10044018	Dental and gingival conditions	牙齿和牙龈类疾病	10018276	Gingival bleeding	牙龈出血	41	24	176546	108429	1.0492	1.73644	0.633957	1.04919	1.73644	0.633957
10017947	Gastrointestinal disorders	胃肠系统疾病	10027678	Gastrointestinal signs and symptoms NEC	各种胃肠道症状和体征（不另分类）	10018012	Gastrointestinal signs and symptoms	胃肠道系统症状和体征	10077605	Anal incontinence	肛门失禁	39	16	176548	108437	1.49713	2.67914	0.836612	1.49702	2.67914	0.836612
10017947	Gastrointestinal disorders	胃肠系统疾病	10017958	Non-site specific gastrointestinal haemorrhages	部位不明的胃肠出血	10017959	Gastrointestinal haemorrhages NEC	胃肠系统出血（不另分类）	10018830	Haematemesis	呕血	38	34	176549	108419	0.686349	1.09022	0.43209	0.686416	1.09022	0.43209
10017947	Gastrointestinal disorders	胃肠系统疾病	10034653	Peritoneal and retroperitoneal disorders	腹膜和腹膜后疾病	10034652	Peritoneal and retroperitoneal conditions	腹膜及腹后膜类疾病	10003445	Ascites	腹水	37	73	176550	108380	0.311143	0.462139	0.209483	0.311288	0.462139	0.209483
10017947	Gastrointestinal disorders	胃肠系统疾病	10043985	Tongue signs and symptoms	舌部症状和体征	10043946	Tongue conditions	舌疾病	10018388	Glossodynia	舌痛	36	6	176551	108447	3.68552	8.74711	1.55286	3.68497	8.74711	1.55286
10017947	Gastrointestinal disorders	胃肠系统疾病	10043954	Tongue disorders	舌异常	10043946	Tongue conditions	舌疾病	10018386	Glossitis	舌炎	35	6	176552	108447	3.58312	8.51908	1.50706	3.58261	8.51908	1.50706
10017947	Gastrointestinal disorders	胃肠系统疾病	10017958	Non-site specific gastrointestinal haemorrhages	部位不明的胃肠出血	10017959	Gastrointestinal haemorrhages NEC	胃肠系统出血（不另分类）	10046274	Upper gastrointestinal haemorrhage	上消化道出血	34	13	176553	108440	1.60639	3.04399	0.847729	1.60627	3.04399	0.847729
10017947	Gastrointestinal disorders	胃肠系统疾病	10009888	Colitis (excl infective)	各种结肠炎（不包括感染性的）	10017969	Gastrointestinal inflammatory conditions	胃肠系统炎症	10009887	Colitis	结肠炎	33	88	176554	108365	0.230167	0.343422	0.154262	0.230311	0.343422	0.154262
10017947	Gastrointestinal disorders	胃肠系统疾病	10018006	Gastrointestinal spastic and hypermotility disorders	各种胃肠道痉挛和蠕动过强性疾病	10017977	Gastrointestinal motility and defaecation conditions	胃肠运动及排便状况	10023003	Irritable bowel syndrome	肠易激综合症	33	3	176554	108450	6.75686	22.0322	2.0722	6.75578	22.0322	2.0722
10017947	Gastrointestinal disorders	胃肠系统疾病	10017921	Gastrointestinal inflammatory disorders NEC	胃肠道各种炎症（不另分类）	10017969	Gastrointestinal inflammatory conditions	胃肠系统炎症	10014866	Enteritis	肠炎	32	13	176555	108440	1.51188	2.8807	0.793477	1.51178	2.8807	0.793477
10017947	Gastrointestinal disorders	胃肠系统疾病	10031021	Oral soft tissue signs and symptoms	口部软组织症状和体征	10031013	Oral soft tissue conditions	口腔软组织类疾病	10057372	Paraesthesia oral	口部感觉异常	32	14	176555	108439	1.40387	2.63092	0.749114	1.4038	2.63092	0.749114
10017947	Gastrointestinal disorders	胃肠系统疾病	10031015	Oral soft tissue disorders NEC	口部软组织疾病（不另分类）	10031013	Oral soft tissue conditions	口腔软组织类疾病	10008417	Cheilitis	唇炎	31	4	176556	108449	4.76041	13.4862	1.68035	4.75975	13.4862	1.68035
10017947	Gastrointestinal disorders	胃肠系统疾病	10013530	Diverticula	各种憩室	10013535	Diverticular disorders	憩室类疾病	10013554	Diverticulum	憩室	31	8	176556	108445	2.38012	5.17811	1.09402	2.37988	5.17811	1.09402
10017947	Gastrointestinal disorders	胃肠系统疾病	10018006	Gastrointestinal spastic and hypermotility disorders	各种胃肠道痉挛和蠕动过强性疾病	10017977	Gastrointestinal motility and defaecation conditions	胃肠运动及排便状况	10017367	Frequent bowel movements	排便频率增加	31	7	176556	108446	2.72016	6.17756	1.19777	2.71986	6.17756	1.19777
10017947	Gastrointestinal disorders	胃肠系统疾病	10031021	Oral soft tissue signs and symptoms	口部软组织症状和体征	10031013	Oral soft tissue conditions	口腔软组织类疾病	10031009	Oral pain	口腔疼痛	29	25	176558	108428	0.712381	1.21631	0.417233	0.712428	1.21631	0.417233
10017947	Gastrointestinal disorders	胃肠系统疾病	10043954	Tongue disorders	舌异常	10043946	Tongue conditions	舌疾病	10043951	Tongue disorder	舌病	29	5	176558	108448	3.56256	9.20373	1.37899	3.56214	9.20373	1.37899
10017947	Gastrointestinal disorders	胃肠系统疾病	10025480	Malabsorption syndromes	各种吸收不良综合征	10025477	Malabsorption conditions	吸收不良类疾病	10009839	Coeliac disease	乳糜泻	28	2	176559	108451	8.59947	36.1	2.0485	8.59827	36.1	2.0485
10017947	Gastrointestinal disorders	胃肠系统疾病	10012714	Diaphragmatic hernias	各种膈疝	10000073	Abdominal hernias and other abdominal wall conditions	腹部疝及其它腹壁疾病	10020028	Hiatus hernia	裂孔疝	28	11	176559	108442	1.56341	3.14043	0.778317	1.56332	3.14043	0.778317
10017947	Gastrointestinal disorders	胃肠系统疾病	10044049	Dental pain and sensation disorders	牙齿疼痛和感觉障碍	10044018	Dental and gingival conditions	牙齿和牙龈类疾病	10044055	Toothache	牙疼	28	12	176559	108441	1.43311	2.81836	0.728726	1.43304	2.81836	0.728726
10017947	Gastrointestinal disorders	胃肠系统疾病	10030975	Oral dryness and saliva altered	口腔干燥和唾液改变	10039404	Salivary gland conditions	唾液腺疾病类	10039424	Salivary hypersecretion	唾液分泌过多	27	11	176560	108442	1.50757	3.03928	0.747794	1.50749	3.03928	0.747794
10017947	Gastrointestinal disorders	胃肠系统疾病	10031020	Oral soft tissue swelling and oedema	口部软组织肿胀和水肿	10031013	Oral soft tissue conditions	口腔软组织类疾病	10075203	Mouth swelling	口肿胀	26	2	176561	108451	7.98513	33.6444	1.89518	7.9841	33.6444	1.89518
10017947	Gastrointestinal disorders	胃肠系统疾病	10031021	Oral soft tissue signs and symptoms	口部软组织症状和体征	10031013	Oral soft tissue conditions	口腔软组织类疾病	10030973	Oral discomfort	口腔不适	26	5	176561	108448	3.19396	8.3179	1.22644	3.19364	8.3179	1.22644
10017947	Gastrointestinal disorders	胃肠系统疾病	10016097	Faecal abnormalities NEC	大便异常（不另分类）	10018012	Gastrointestinal signs and symptoms	胃肠道系统症状和体征	10000133	Abnormal faeces	粪便异常	25	5	176562	108448	3.0711	8.02263	1.17563	3.07081	8.02263	1.17563
10017947	Gastrointestinal disorders	胃肠系统疾病	10013862	Duodenal ulcers and perforation	十二指肠溃疡和穿孔	10018027	Gastrointestinal ulceration and perforation	胃肠溃疡及穿孔	10013836	Duodenal ulcer	十二指肠溃疡	25	9	176562	108444	1.70611	3.65524	0.796335	1.70601	3.65524	0.796335
10017947	Gastrointestinal disorders	胃肠系统疾病	10082211	Gingival disorders, signs and symptoms NEC	各种牙龈疾病、症状和体征（不另分类）	10044018	Dental and gingival conditions	牙齿和牙龈类疾病	10018284	Gingival hypertrophy	牙龈肥大	25	2	176562	108451	7.67797	32.4167	1.81854	7.67702	32.4167	1.81854
10017947	Gastrointestinal disorders	胃肠系统疾病	10082211	Gingival disorders, signs and symptoms NEC	各种牙龈疾病、症状和体征（不另分类）	10044018	Dental and gingival conditions	牙齿和牙龈类疾病	10018291	Gingival swelling	牙龈肿胀	25	2	176562	108451	7.67797	32.4167	1.81854	7.67702	32.4167	1.81854
10017947	Gastrointestinal disorders	胃肠系统疾病	10031020	Oral soft tissue swelling and oedema	口部软组织肿胀和水肿	10031013	Oral soft tissue conditions	口腔软组织类疾病	10024558	Lip oedema	唇部水肿	25	4	176562	108449	3.83891	11.031	1.33599	3.83851	11.031	1.33599
10017947	Gastrointestinal disorders	胃肠系统疾病	10027678	Gastrointestinal signs and symptoms NEC	各种胃肠道症状和体征（不另分类）	10018012	Gastrointestinal signs and symptoms	胃肠道系统症状和体征	10006326	Breath odour	口臭	24	2	176563	108451	7.37081	31.1891	1.74192	7.36994	31.1891	1.74192
10017947	Gastrointestinal disorders	胃肠系统疾病	10053171	Oesophagitis (excl infective)	各种食管炎（不包括感染性的）	10017969	Gastrointestinal inflammatory conditions	胃肠系统炎症	10030216	Oesophagitis	食管炎	24	52	176563	108401	0.283362	0.459648	0.174686	0.283459	0.459648	0.174686
10017947	Gastrointestinal disorders	胃肠系统疾病	10018006	Gastrointestinal spastic and hypermotility disorders	各种胃肠道痉挛和蠕动过强性疾病	10017977	Gastrointestinal motility and defaecation conditions	胃肠运动及排便状况	10007645	Cardiospasm	贲门痉挛	23	0	176564	108453	inf	inf		inf	inf
10017947	Gastrointestinal disorders	胃肠系统疾病	10033646	Acute and chronic pancreatitis	急性及慢性胰腺炎	10015674	Exocrine pancreas conditions	胰腺外分泌疾病	10033654	Pancreatitis necrotising	坏死性胰腺炎	23	3	176564	108450	4.70906	15.6843	1.41385	4.70857	15.6843	1.41385
10017947	Gastrointestinal disorders	胃肠系统疾病	10044037	Dental disorders NEC	各种牙齿疾病（不另分类）	10044018	Dental and gingival conditions	牙齿和牙龈类疾病	10044034	Tooth disorder	牙病	23	4	176564	108449	3.53176	10.2126	1.22136	3.53143	10.2126	1.22136
10017947	Gastrointestinal disorders	胃肠系统疾病	10030975	Oral dryness and saliva altered	口腔干燥和唾液改变	10039404	Salivary gland conditions	唾液腺疾病类	10024552	Lip dry	唇部干燥	22	1	176565	108452	13.5131	100.256	1.82138	13.5116	100.256	1.82138
10017947	Gastrointestinal disorders	胃肠系统疾病	10009888	Colitis (excl infective)	各种结肠炎（不包括感染性的）	10017969	Gastrointestinal inflammatory conditions	胃肠系统炎症	10009900	Colitis ulcerative	溃疡性结肠炎	21	5	176566	108448	2.57967	6.84153	0.972689	2.57948	6.84153	0.972689
10017947	Gastrointestinal disorders	胃肠系统疾病	10017926	Gastrointestinal and abdominal pains (excl oral and throat)	胃肠道和腹部疼痛（不包括口腔和咽喉）	10018012	Gastrointestinal signs and symptoms	胃肠道系统症状和体征	10000097	Abdominal tenderness	腹部触痛	20	9	176567	108444	1.36485	2.99755	0.621442	1.3648	2.99755	0.621442
10017947	Gastrointestinal disorders	胃肠系统疾病	10031021	Oral soft tissue signs and symptoms	口部软组织症状和体征	10031013	Oral soft tissue conditions	口腔软组织类疾病	10082548	Anaesthesia oral	口腔感觉缺失	20	5	176567	108448	2.45681	6.54626	0.922042	2.45665	6.54626	0.922042
10017947	Gastrointestinal disorders	胃肠系统疾病	10017950	Gastrointestinal dyskinetic disorders	各种胃肠道运动障碍性疾病	10017977	Gastrointestinal motility and defaecation conditions	胃肠运动及排便状况	10008399	Change of bowel habit	排便习惯改变	20	2	176567	108451	6.1422	26.2792	1.43561	6.14162	26.2792	1.43561
10017947	Gastrointestinal disorders	胃肠系统疾病	10016097	Faecal abnormalities NEC	大便异常（不另分类）	10018012	Gastrointestinal signs and symptoms	胃肠道系统症状和体征	10016102	Faeces pale	白色便	20	1	176567	108452	12.2845	91.5382	1.64859	12.2832	91.5382	1.64859
10017947	Gastrointestinal disorders	胃肠系统疾病	10017988	Benign neoplasms gastrointestinal (excl oral cavity)	各种良性胃肠道肿瘤（不包括口腔）	10017934	Benign neoplasms gastrointestinal	胃肠良性肿瘤类	10051589	Large intestine polyp	大肠息肉	20	0	176567	108453	inf	inf		inf	inf
10017947	Gastrointestinal disorders	胃肠系统疾病	10042129	Stomatitis and ulceration	口腔黏膜炎和溃疡	10031013	Oral soft tissue conditions	口腔软组织类疾病	10002959	Aphthous ulcer	阿弗他溃疡	19	45	176568	108408	0.259233	0.443202	0.151628	0.259313	0.443202	0.151628
10017947	Gastrointestinal disorders	胃肠系统疾病	10031021	Oral soft tissue signs and symptoms	口部软组织症状和体征	10031013	Oral soft tissue conditions	口腔软组织类疾病	10030995	Oral mucosal blistering	口腔粘膜起疱	19	3	176568	108450	3.89	13.1458	1.1511	3.88969	13.1458	1.1511
10017947	Gastrointestinal disorders	胃肠系统疾病	10031015	Oral soft tissue disorders NEC	口部软组织疾病（不另分类）	10031013	Oral soft tissue conditions	口腔软组织类疾病	10048470	Lip disorder	唇病变	18	0	176569	108453	inf	inf		inf	inf
10017947	Gastrointestinal disorders	胃肠系统疾病	10009888	Colitis (excl infective)	各种结肠炎（不包括感染性的）	10017969	Gastrointestinal inflammatory conditions	胃肠系统炎症	10009895	Colitis ischaemic	缺血性结肠炎	17	17	176570	108436	0.614125	1.20293	0.313526	0.614162	1.20293	0.313526
10017947	Gastrointestinal disorders	胃肠系统疾病	10018009	Gastrointestinal stenosis and obstruction NEC	各种胃肠道狭窄及阻塞（不另分类）	10018008	Gastrointestinal stenosis and obstruction	胃肠道狭窄及梗阻类疾病	10021328	Ileus	肠梗阻（机能性）	17	39	176570	108414	0.267641	0.47311	0.151406	0.267712	0.47311	0.151406
10017947	Gastrointestinal disorders	胃肠系统疾病	10031021	Oral soft tissue signs and symptoms	口部软组织症状和体征	10031013	Oral soft tissue conditions	口腔软组织类疾病	10024561	Lip pain	嘴唇疼痛	17	0	176570	108453	inf	inf		inf	inf
10017947	Gastrointestinal disorders	胃肠系统疾病	10033646	Acute and chronic pancreatitis	急性及慢性胰腺炎	10015674	Exocrine pancreas conditions	胰腺外分泌疾病	10033657	Pancreatitis relapsing	胰腺炎复发	17	1	176570	108452	10.4417	78.4641	1.38953	10.4408	78.4641	1.38953
10017947	Gastrointestinal disorders	胃肠系统疾病	10017926	Gastrointestinal and abdominal pains (excl oral and throat)	胃肠道和腹部疼痛（不包括口腔和咽喉）	10018012	Gastrointestinal signs and symptoms	胃肠道系统症状和体征	10030180	Oesophageal pain	食管痛	16	4	176571	108449	2.45678	7.3489	0.821315	2.45665	7.3489	0.821315
10017947	Gastrointestinal disorders	胃肠系统疾病	10043985	Tongue signs and symptoms	舌部症状和体征	10043946	Tongue conditions	舌疾病	10043949	Tongue discolouration	舌变色	15	18	176572	108435	0.51176	1.01548	0.257905	0.511802	1.01548	0.257905
10017947	Gastrointestinal disorders	胃肠系统疾病	10043954	Tongue disorders	舌异常	10043946	Tongue conditions	舌疾病	10043991	Tongue ulceration	舌溃疡	15	14	176572	108439	0.658002	1.36322	0.317605	0.658031	1.36322	0.317605
10017947	Gastrointestinal disorders	胃肠系统疾病	10017950	Gastrointestinal dyskinetic disorders	各种胃肠道运动障碍性疾病	10017977	Gastrointestinal motility and defaecation conditions	胃肠运动及排便状况	10061173	Gastrointestinal motility disorder	胃肠动力障碍	14	2	176573	108451	4.29939	18.918	0.9771	4.29913	18.918	0.9771
10017947	Gastrointestinal disorders	胃肠系统疾病	10000063	Abdominal findings abnormal	腹部检查异常	10018012	Gastrointestinal signs and symptoms	胃肠道系统症状和体征	10067715	Gastrointestinal sounds abnormal	胃肠鸣音异常	14	3	176573	108450	2.86624	9.97411	0.823664	2.86609	9.97411	0.823664
10017947	Gastrointestinal disorders	胃肠系统疾病	10017997	Gastrointestinal vascular occlusion and infarction	胃肠道血管闭塞及梗死	10018031	Gastrointestinal vascular conditions	胃肠系统血管疾病	10022680	Intestinal ischaemia	肠缺血	14	7	176573	108446	1.22834	3.04348	0.495757	1.22832	3.04348	0.495757
10017947	Gastrointestinal disorders	胃肠系统疾病	10034371	Peptic ulcers and perforation	消化溃疡和穿孔	10018027	Gastrointestinal ulceration and perforation	胃肠溃疡及穿孔	10034341	Peptic ulcer	消化性溃疡	14	6	176573	108447	1.43308	3.72936	0.550688	1.43304	3.72936	0.550688
10017947	Gastrointestinal disorders	胃肠系统疾病	10012325	Dental and periodontal infections and inflammations	牙齿和牙周感染及炎症	10044018	Dental and gingival conditions	牙齿和牙龈类疾病	10012318	Dental caries	龋齿	13	6	176574	108447	1.33071	3.50116	0.50577	1.33068	3.50116	0.50577
10017947	Gastrointestinal disorders	胃肠系统疾病	10022653	Intestinal haemorrhages	各种肠出血	10017959	Gastrointestinal haemorrhages NEC	胃肠系统出血（不另分类）	10050953	Lower gastrointestinal haemorrhage	下消化道出血	13	6	176574	108447	1.33071	3.50116	0.50577	1.33068	3.50116	0.50577
10017947	Gastrointestinal disorders	胃肠系统疾病	10017948	Gastrointestinal disorders NEC	各种胃肠疾病（不另分类）	10017943	Gastrointestinal conditions NEC	胃肠类疾病（不另分类）	10071275	Functional gastrointestinal disorder	功能性胃肠紊乱	12	3	176575	108450	2.45675	8.7062	0.693254	2.45665	8.7062	0.693254
10017947	Gastrointestinal disorders	胃肠系统疾病	10017751	Gastric and oesophageal haemorrhages	胃和食管出血	10017959	Gastrointestinal haemorrhages NEC	胃肠系统出血（不另分类）	10017788	Gastric haemorrhage	胃出血	12	8	176575	108445	0.921237	2.25378	0.376558	0.921243	2.25378	0.376558
10017947	Gastrointestinal disorders	胃肠系统疾病	10030168	Oesophageal disorders NEC	各种食管疾病（不另分类）	10017943	Gastrointestinal conditions NEC	胃肠类疾病（不另分类）	10061318	Oesophageal disorder	食管疾病	12	1	176575	108452	7.37038	56.6853	0.958316	7.36994	56.6853	0.958316
10017947	Gastrointestinal disorders	胃肠系统疾病	10017933	Gastrointestinal atonic and hypomotility disorders NEC	各种胃肠道弛缓和动力不足性疾病（不另分类）	10017977	Gastrointestinal motility and defaecation conditions	胃肠运动及排便状况	10017779	Gastric dilatation	胃扩张	11	1	176576	108452	6.75614	52.3326	0.872218	6.75578	52.3326	0.872218
10017947	Gastrointestinal disorders	胃肠系统疾病	10052778	Gastrointestinal mucosal dystrophies and secretion disorders	胃肠道粘膜营养不良和分泌功能异常	10017943	Gastrointestinal conditions NEC	胃肠类疾病（不另分类）	10020601	Hyperchlorhydria	胃酸过多	11	4	176576	108449	1.68899	5.30446	0.537789	1.68895	5.30446	0.537789
10017947	Gastrointestinal disorders	胃肠系统疾病	10027692	Pancreatic disorders NEC	各种胰腺疾病（不另分类）	10015674	Exocrine pancreas conditions	胰腺外分泌疾病	10033616	Pancreatic disorder	胰腺疾病	11	4	176576	108449	1.68899	5.30446	0.537789	1.68895	5.30446	0.537789
10017947	Gastrointestinal disorders	胃肠系统疾病	10002118	Anal and rectal signs and symptoms	肛门和直肠症状和体征	10002112	Anal and rectal conditions NEC	肛门和直肠类疾病（不另分类）	10068172	Anal pruritus	肛门瘙痒	10	1	176577	108452	6.14191	47.9815	0.7862	6.14162	47.9815	0.7862
10017947	Gastrointestinal disorders	胃肠系统疾病	10017950	Gastrointestinal dyskinetic disorders	各种胃肠道运动障碍性疾病	10017977	Gastrointestinal motility and defaecation conditions	胃肠运动及排便状况	10051244	Dyschezia	排便困难	10	3	176577	108450	2.04727	7.43915	0.56341	2.04721	7.43915	0.56341
10017947	Gastrointestinal disorders	胃肠系统疾病	10017847	Gastric ulcers and perforation	胃部溃疡和穿孔	10018027	Gastrointestinal ulceration and perforation	胃肠溃疡及穿孔	10017826	Gastric ulcer haemorrhage	胃溃疡出血	10	8	176577	108445	0.767689	1.94521	0.302973	0.767702	1.94521	0.302973
10017947	Gastrointestinal disorders	胃肠系统疾病	10082211	Gingival disorders, signs and symptoms NEC	各种牙龈疾病、症状和体征（不另分类）	10044018	Dental and gingival conditions	牙齿和牙龈类疾病	10018286	Gingival pain	牙龈疼痛	10	12	176577	108441	0.511774	1.18457	0.221103	0.511802	1.18457	0.221103
10017947	Gastrointestinal disorders	胃肠系统疾病	10033646	Acute and chronic pancreatitis	急性及慢性胰腺炎	10015674	Exocrine pancreas conditions	胰腺外分泌疾病	10033649	Pancreatitis chronic	慢性胰腺炎	10	1	176577	108452	6.14191	47.9815	0.7862	6.14162	47.9815	0.7862
10017947	Gastrointestinal disorders	胃肠系统疾病	10039409	Salivary gland enlargements	各种唾液腺增大	10039404	Salivary gland conditions	唾液腺疾病类	10039408	Salivary gland enlargement	唾液腺增大	10	0	176577	108453	inf	inf		inf	inf
10017947	Gastrointestinal disorders	胃肠系统疾病	10043985	Tongue signs and symptoms	舌部症状和体征	10043946	Tongue conditions	舌疾病	10077855	Tongue discomfort	舌不适	10	1	176577	108452	6.14191	47.9815	0.7862	6.14162	47.9815	0.7862
10017947	Gastrointestinal disorders	胃肠系统疾病	10002113	Anal and rectal disorders NEC	肛门和直肠疾病（不另分类）	10002112	Anal and rectal conditions NEC	肛门和直肠类疾病（不另分类）	10002644	Anorectal disorder	直肠肛门疾病	9	5	176578	108448	1.1055	3.29879	0.370476	1.10549	3.29879	0.370476
10017947	Gastrointestinal disorders	胃肠系统疾病	10031015	Oral soft tissue disorders NEC	口部软组织疾病（不另分类）	10031013	Oral soft tissue conditions	口腔软组织类疾病	10049047	Chapped lips	嘴唇皲裂	9	0	176578	108453	inf	inf		inf	inf
10017947	Gastrointestinal disorders	胃肠系统疾病	10013862	Duodenal ulcers and perforation	十二指肠溃疡和穿孔	10018027	Gastrointestinal ulceration and perforation	胃肠溃疡及穿孔	10013839	Duodenal ulcer haemorrhage	十二指肠溃疡出血	9	2	176578	108451	2.76382	12.7922	0.597137	2.76373	12.7922	0.597137
10017947	Gastrointestinal disorders	胃肠系统疾病	10022017	Inguinal hernias	各种腹股沟疝	10000073	Abdominal hernias and other abdominal wall conditions	腹部疝及其它腹壁疾病	10022016	Inguinal hernia	腹股沟疝	9	1	176578	108452	5.52769	43.6326	0.700287	5.52746	43.6326	0.700287
10017947	Gastrointestinal disorders	胃肠系统疾病	10018009	Gastrointestinal stenosis and obstruction NEC	各种胃肠道狭窄及阻塞（不另分类）	10018008	Gastrointestinal stenosis and obstruction	胃肠道狭窄及梗阻类疾病	10022687	Intestinal obstruction	肠梗阻	9	25	176578	108428	0.221059	0.473606	0.10318	0.221098	0.473606	0.10318
10017947	Gastrointestinal disorders	胃肠系统疾病	10002118	Anal and rectal signs and symptoms	肛门和直肠症状和体征	10002112	Anal and rectal conditions NEC	肛门和直肠类疾病（不另分类）	10057071	Rectal tenesmus	里急后重	9	5	176578	108448	1.1055	3.29879	0.370476	1.10549	3.29879	0.370476
10017947	Gastrointestinal disorders	胃肠系统疾病	10013811	Duodenal and small intestinal stenosis and obstruction	十二指肠和小肠狭窄和阻塞	10018008	Gastrointestinal stenosis and obstruction	胃肠道狭窄及梗阻类疾病	10041101	Small intestinal obstruction	小肠梗阻	9	34	176578	108419	0.16253	0.338875	0.0779516	0.162572	0.338875	0.0779516
10017947	Gastrointestinal disorders	胃肠系统疾病	10045459	Umbilical hernias	各种脐疝	10000073	Abdominal hernias and other abdominal wall conditions	腹部疝及其它腹壁疾病	10045458	Umbilical hernia	脐疝	9	0	176578	108453	inf	inf		inf	inf
10017947	Gastrointestinal disorders	胃肠系统疾病	10002118	Anal and rectal signs and symptoms	肛门和直肠症状和体征	10002112	Anal and rectal conditions NEC	肛门和直肠类疾病（不另分类）	10068286	Anorectal discomfort	肛门直肠不适	8	1	176579	108452	4.91347	39.2868	0.614512	4.91329	39.2868	0.614512
10017947	Gastrointestinal disorders	胃肠系统疾病	10017948	Gastrointestinal disorders NEC	各种胃肠疾病（不另分类）	10017943	Gastrointestinal conditions NEC	胃肠类疾病（不另分类）	10074458	Appendicolith	阑尾结石	8	0	176579	108453	inf	inf		inf	inf
10017947	Gastrointestinal disorders	胃肠系统疾病	10016097	Faecal abnormalities NEC	大便异常（不另分类）	10018012	Gastrointestinal signs and symptoms	胃肠道系统症状和体征	10016101	Faeces hard	硬便	8	0	176579	108453	inf	inf		inf	inf
10017947	Gastrointestinal disorders	胃肠系统疾病	10017948	Gastrointestinal disorders NEC	各种胃肠疾病（不另分类）	10017943	Gastrointestinal conditions NEC	胃肠类疾病（不另分类）	10016952	Food poisoning	食物中毒	8	0	176579	108453	inf	inf		inf	inf
10017947	Gastrointestinal disorders	胃肠系统疾病	10017847	Gastric ulcers and perforation	胃部溃疡和穿孔	10018027	Gastrointestinal ulceration and perforation	胃肠溃疡及穿孔	10017865	Gastritis erosive	糜烂性胃炎	8	1	176579	108452	4.91347	39.2868	0.614512	4.91329	39.2868	0.614512
10017947	Gastrointestinal disorders	胃肠系统疾病	10025480	Malabsorption syndromes	各种吸收不良综合征	10025477	Malabsorption conditions	吸收不良类疾病	10025476	Malabsorption	吸收不良	8	1	176579	108452	4.91347	39.2868	0.614512	4.91329	39.2868	0.614512
10017947	Gastrointestinal disorders	胃肠系统疾病	10031016	Oral soft tissue haemorrhages	口部软组织出血	10031013	Oral soft tissue conditions	口腔软组织类疾病	10028024	Mouth haemorrhage	口腔出血	8	11	176579	108442	0.446638	1.11044	0.179645	0.446663	1.11044	0.179645
10017947	Gastrointestinal disorders	胃肠系统疾病	10043985	Tongue signs and symptoms	舌部症状和体征	10043946	Tongue conditions	舌疾病	10049713	Tongue dry	舌干	8	1	176579	108452	4.91347	39.2868	0.614512	4.91329	39.2868	0.614512
10017947	Gastrointestinal disorders	胃肠系统疾病	10002113	Anal and rectal disorders NEC	肛门和直肠疾病（不另分类）	10002112	Anal and rectal conditions NEC	肛门和直肠类疾病（不另分类）	10002153	Anal fissure	肛裂	7	7	176580	108446	0.614147	1.75097	0.21541	0.614162	1.75097	0.21541
10017947	Gastrointestinal disorders	胃肠系统疾病	10012736	Diarrhoea (excl infective)	各种腹泻（不包括感染性的）	10017977	Gastrointestinal motility and defaecation conditions	胃肠运动及排便状况	10012741	Diarrhoea haemorrhagic	出血性腹泻	7	9	176580	108444	0.477661	1.28264	0.177883	0.477681	1.28264	0.177883
10017947	Gastrointestinal disorders	胃肠系统疾病	10017921	Gastrointestinal inflammatory disorders NEC	胃肠道各种炎症（不另分类）	10017969	Gastrointestinal inflammatory conditions	胃肠系统炎症	10013864	Duodenitis	十二指肠炎	7	4	176580	108449	1.07479	3.67165	0.314618	1.07478	3.67165	0.314618
10017947	Gastrointestinal disorders	胃肠系统疾病	10016097	Faecal abnormalities NEC	大便异常（不另分类）	10018012	Gastrointestinal signs and symptoms	胃肠道系统症状和体征	10056325	Faecaloma	粪瘤	7	8	176580	108445	0.537373	1.48196	0.194857	0.537392	1.48196	0.194857
10017947	Gastrointestinal disorders	胃肠系统疾病	10082211	Gingival disorders, signs and symptoms NEC	各种牙龈疾病、症状和体征（不另分类）	10044018	Dental and gingival conditions	牙齿和牙龈类疾病	10018280	Gingival disorder	牙龈疾病	7	1	176580	108452	4.29926	34.9454	0.528931	4.29913	34.9454	0.528931
10017947	Gastrointestinal disorders	胃肠系统疾病	10052736	Non-mechanical ileus	非机械性肠梗阻	10017977	Gastrointestinal motility and defaecation conditions	胃肠运动及排便状况	10021333	Ileus paralytic	麻痹性肠梗阻	7	9	176580	108444	0.477661	1.28264	0.177883	0.477681	1.28264	0.177883
10017947	Gastrointestinal disorders	胃肠系统疾病	10030206	Oesophageal ulcers and perforation	食管溃疡和穿孔	10018027	Gastrointestinal ulceration and perforation	胃肠溃疡及穿孔	10030201	Oesophageal ulcer	食管溃疡	7	3	176580	108450	1.43306	5.54204	0.370561	1.43304	5.54204	0.370561
10017947	Gastrointestinal disorders	胃肠系统疾病	10011774	Cystic pancreatic disorders	胆囊胰腺疾病	10015674	Exocrine pancreas conditions	胰腺外分泌疾病	10033615	Pancreatic cyst	胰腺的囊肿	7	0	176580	108453	inf	inf		inf	inf
10017947	Gastrointestinal disorders	胃肠系统疾病	10002115	Anal and rectal pains	肛门和直肠疼痛	10002112	Anal and rectal conditions NEC	肛门和直肠类疾病（不另分类）	10036772	Proctalgia	肛部痛	7	9	176580	108444	0.477661	1.28264	0.177883	0.477681	1.28264	0.177883
10017947	Gastrointestinal disorders	胃肠系统疾病	10025480	Malabsorption syndromes	各种吸收不良综合征	10025477	Malabsorption conditions	吸收不良类疾病	10041969	Steatorrhoea	脂肪痢	7	0	176580	108453	inf	inf		inf	inf
10017947	Gastrointestinal disorders	胃肠系统疾病	10043985	Tongue signs and symptoms	舌部症状和体征	10043946	Tongue conditions	舌疾病	10043945	Tongue coated	苔舌	7	3	176580	108450	1.43306	5.54204	0.370561	1.43304	5.54204	0.370561
10017947	Gastrointestinal disorders	胃肠系统疾病	10022653	Intestinal haemorrhages	各种肠出血	10017959	Gastrointestinal haemorrhages NEC	胃肠系统出血（不另分类）	10049555	Anal haemorrhage	肛门出血	6	1	176581	108452	3.68506	30.6105	0.443628	3.68497	30.6105	0.443628
10017947	Gastrointestinal disorders	胃肠系统疾病	10018006	Gastrointestinal spastic and hypermotility disorders	各种胃肠道痉挛和蠕动过强性疾病	10017977	Gastrointestinal motility and defaecation conditions	胃肠运动及排便状况	10012110	Defaecation urgency	紧急排便感	6	3	176581	108450	1.22833	4.91163	0.307189	1.22832	4.91163	0.307189
10017947	Gastrointestinal disorders	胃肠系统疾病	10017921	Gastrointestinal inflammatory disorders NEC	胃肠道各种炎症（不另分类）	10017969	Gastrointestinal inflammatory conditions	胃肠系统炎症	10070840	Gastrointestinal tract irritation	胃肠道刺激	6	2	176581	108451	1.84251	9.12924	0.371867	1.84249	9.12924	0.371867
10017947	Gastrointestinal disorders	胃肠系统疾病	10042129	Stomatitis and ulceration	口腔黏膜炎和溃疡	10031013	Oral soft tissue conditions	口腔软组织类疾病	10024572	Lip ulceration	嘴唇溃疡形成	6	3	176581	108450	1.22833	4.91163	0.307189	1.22832	4.91163	0.307189
10017947	Gastrointestinal disorders	胃肠系统疾病	10027678	Gastrointestinal signs and symptoms NEC	各种胃肠道症状和体征（不另分类）	10018012	Gastrointestinal signs and symptoms	胃肠道系统症状和体征	10030094	Odynophagia	吞咽痛	6	16	176581	108437	0.230285	0.588528	0.0901078	0.230311	0.588528	0.0901078
10017947	Gastrointestinal disorders	胃肠系统疾病	10018006	Gastrointestinal spastic and hypermotility disorders	各种胃肠道痉挛和蠕动过强性疾病	10017977	Gastrointestinal motility and defaecation conditions	胃肠运动及排便状况	10030184	Oesophageal spasm	食管痉挛	6	2	176581	108451	1.84251	9.12924	0.371867	1.84249	9.12924	0.371867
10017947	Gastrointestinal disorders	胃肠系统疾病	10036775	Rectal inflammations NEC	各种直肠炎症（不另分类）	10017969	Gastrointestinal inflammatory conditions	胃肠系统炎症	10036774	Proctitis	直肠炎	6	6	176581	108447	0.614149	1.9043	0.198067	0.614162	1.9043	0.198067
10017947	Gastrointestinal disorders	胃肠系统疾病	10034654	Peritoneal and retroperitoneal fibrosis and adhesions	腹膜和腹膜后纤维化及粘连	10034652	Peritoneal and retroperitoneal conditions	腹膜及腹后膜类疾病	10038979	Retroperitoneal fibrosis	腹膜后纤维化	6	5	176581	108448	0.736985	2.41494	0.224911	0.736994	2.41494	0.224911
10017947	Gastrointestinal disorders	胃肠系统疾病	10012329	Dental surface disorders	各种牙齿表面疾病	10044018	Dental and gingival conditions	牙齿和牙龈类疾病	10044032	Tooth discolouration	牙齿变色	6	4	176581	108449	0.92124	3.26468	0.259959	0.921243	3.26468	0.259959
10017947	Gastrointestinal disorders	胃肠系统疾病	10043954	Tongue disorders	舌异常	10043946	Tongue conditions	舌疾病	10080276	Trichoglossia	毛舌	6	1	176581	108452	3.68506	30.6105	0.443628	3.68497	30.6105	0.443628
10017947	Gastrointestinal disorders	胃肠系统疾病	10016770	Flatulence, bloating and distension	肠胃胀气、气胀和膨胀	10018012	Gastrointestinal signs and symptoms	胃肠道系统症状和体征	10052813	Aerophagia	吞气症	5	1	176582	108452	3.07087	26.2862	0.358751	3.07081	26.2862	0.358751
10017947	Gastrointestinal disorders	胃肠系统疾病	10017950	Gastrointestinal dyskinetic disorders	各种胃肠道运动障碍性疾病	10017977	Gastrointestinal motility and defaecation conditions	胃肠运动及排便状况	10063541	Bowel movement irregularity	大便不规律	5	2	176582	108451	1.53542	7.91433	0.297879	1.5354	7.91433	0.297879
10017947	Gastrointestinal disorders	胃肠系统疾病	10013530	Diverticula	各种憩室	10013535	Diverticular disorders	憩室类疾病	10013559	Diverticulum intestinal	肠道憩室	5	7	176582	108446	0.438671	1.3822	0.139222	0.438687	1.3822	0.139222
10017947	Gastrointestinal disorders	胃肠系统疾病	10032172	Intestinal ulcers and perforation NEC	肠溃疡和穿孔（不另分类）	10018027	Gastrointestinal ulceration and perforation	胃肠溃疡及穿孔	10022694	Intestinal perforation	肠穿孔	5	36	176582	108417	0.0852744	0.217312	0.0334621	0.0853003	0.217312	0.0334621
10017947	Gastrointestinal disorders	胃肠系统疾病	10032172	Intestinal ulcers and perforation NEC	肠溃疡和穿孔（不另分类）	10018027	Gastrointestinal ulceration and perforation	胃肠溃疡及穿孔	10023804	Large intestine perforation	大肠穿孔	5	37	176582	108416	0.0829689	0.211111	0.0326076	0.0829948	0.211111	0.0326076
10017947	Gastrointestinal disorders	胃肠系统疾病	10016097	Faecal abnormalities NEC	大便异常（不另分类）	10018012	Gastrointestinal signs and symptoms	胃肠道系统症状和体征	10028140	Mucous stools	粘液便	5	0	176582	108453	inf	inf		inf	inf
10017947	Gastrointestinal disorders	胃肠系统疾病	10082211	Gingival disorders, signs and symptoms NEC	各种牙龈疾病、症状和体征（不另分类）	10044018	Dental and gingival conditions	牙齿和牙龈类疾病	10074863	Noninfective gingivitis	非感染性龈炎	5	0	176582	108453	inf	inf		inf	inf
10017947	Gastrointestinal disorders	胃肠系统疾病	10031015	Oral soft tissue disorders NEC	口部软组织疾病（不另分类）	10031013	Oral soft tissue conditions	口腔软组织类疾病	10067621	Oral disorder	口腔病	5	5	176582	108448	0.614151	2.1215	0.17779	0.614162	2.1215	0.17779
10017947	Gastrointestinal disorders	胃肠系统疾病	10031020	Oral soft tissue swelling and oedema	口部软组织肿胀和水肿	10031013	Oral soft tissue conditions	口腔软组织类疾病	10056998	Palatal oedema	上颚水肿	5	0	176582	108453	inf	inf		inf	inf
10017947	Gastrointestinal disorders	胃肠系统疾病	10034655	Peritoneal and retroperitoneal haemorrhages	腹膜和腹膜后出血	10034652	Peritoneal and retroperitoneal conditions	腹膜及腹后膜类疾病	10038980	Retroperitoneal haemorrhage	腹膜后出血	5	4	176582	108449	0.767696	2.85899	0.206142	0.767702	2.85899	0.206142
10017947	Gastrointestinal disorders	胃肠系统疾病	10043985	Tongue signs and symptoms	舌部症状和体征	10043946	Tongue conditions	舌疾病	10043942	Tongue blistering	舌水疱	5	2	176582	108451	1.53542	7.91433	0.297879	1.5354	7.91433	0.297879
10017947	Gastrointestinal disorders	胃肠系统疾病	10044048	Tooth missing	牙齿缺失	10044018	Dental and gingival conditions	牙齿和牙龈类疾病	10044044	Tooth loss	牙齿脱落	5	3	176582	108450	1.0236	4.28333	0.244614	1.0236	4.28333	0.244614
10017947	Gastrointestinal disorders	胃肠系统疾病	10017926	Gastrointestinal and abdominal pains (excl oral and throat)	胃肠道和腹部疼痛（不包括口腔和咽喉）	10018012	Gastrointestinal signs and symptoms	胃肠道系统症状和体征	10000090	Abdominal rigidity	腹部强直	4	1	176583	108452	2.45668	21.9808	0.27457	2.45665	21.9808	0.27457
10017947	Gastrointestinal disorders	胃肠系统疾病	10017854	Gastritis (excl infective)	各种胃炎（不包括感染性的）	10017969	Gastrointestinal inflammatory conditions	胃肠系统炎症	10008882	Chronic gastritis	慢性胃炎	4	1	176583	108452	2.45668	21.9808	0.27457	2.45665	21.9808	0.27457
10017947	Gastrointestinal disorders	胃肠系统疾病	10016097	Faecal abnormalities NEC	大便异常（不另分类）	10018012	Gastrointestinal signs and symptoms	胃肠道系统症状和体征	10074859	Faeces soft	粪便松软	4	0	176583	108453	inf	inf		inf	inf
10017947	Gastrointestinal disorders	胃肠系统疾病	10018023	Gastrointestinal ulcers and perforation, site unspecified	部位不明的胃肠道溃疡和穿孔	10018027	Gastrointestinal ulceration and perforation	胃肠溃疡及穿孔	10061459	Gastrointestinal ulcer	胃肠溃疡	4	0	176583	108453	inf	inf		inf	inf
10017947	Gastrointestinal disorders	胃肠系统疾病	10017933	Gastrointestinal atonic and hypomotility disorders NEC	各种胃肠道弛缓和动力不足性疾病（不另分类）	10017977	Gastrointestinal motility and defaecation conditions	胃肠运动及排便状况	10021518	Impaired gastric emptying	胃排空障碍	4	3	176583	108450	0.818878	3.65894	0.183267	0.818882	3.65894	0.183267
10017947	Gastrointestinal disorders	胃肠系统疾病	10022653	Intestinal haemorrhages	各种肠出血	10017959	Gastrointestinal haemorrhages NEC	胃肠系统出血（不另分类）	10059175	Intestinal haemorrhage	肠出血	4	2	176583	108451	1.22833	6.70653	0.224974	1.22832	6.70653	0.224974
10017947	Gastrointestinal disorders	胃肠系统疾病	10031015	Oral soft tissue disorders NEC	口部软组织疾病（不另分类）	10031013	Oral soft tissue conditions	口腔软组织类疾病	10049307	Lip blister	嘴唇起疱	4	2	176583	108451	1.22833	6.70653	0.224974	1.22832	6.70653	0.224974
10017947	Gastrointestinal disorders	胃肠系统疾病	10044037	Dental disorders NEC	各种牙齿疾病（不另分类）	10044018	Dental and gingival conditions	牙齿和牙龈类疾病	10065612	Loose tooth	牙齿松动	4	3	176583	108450	0.818878	3.65894	0.183267	0.818882	3.65894	0.183267
10017947	Gastrointestinal disorders	胃肠系统疾病	10011774	Cystic pancreatic disorders	胆囊胰腺疾病	10015674	Exocrine pancreas conditions	胰腺外分泌疾病	10033635	Pancreatic pseudocyst	胰腺假性囊肿	4	1	176583	108452	2.45668	21.9808	0.27457	2.45665	21.9808	0.27457
10017947	Gastrointestinal disorders	胃肠系统疾病	10002118	Anal and rectal signs and symptoms	肛门和直肠症状和体征	10002112	Anal and rectal conditions NEC	肛门和直肠类疾病（不另分类）	10049101	Rectal discharge	直肠分泌物	4	0	176583	108453	inf	inf		inf	inf
10017947	Gastrointestinal disorders	胃肠系统疾病	10043954	Tongue disorders	舌异常	10043946	Tongue conditions	舌疾病	10049870	Tongue haemorrhage	舌出血	4	0	176583	108453	inf	inf		inf	inf
10017947	Gastrointestinal disorders	胃肠系统疾病	10043985	Tongue signs and symptoms	舌部症状和体征	10043946	Tongue conditions	舌疾病	10043963	Tongue movement disturbance	舌运动障碍	4	0	176583	108453	inf	inf		inf	inf
10017947	Gastrointestinal disorders	胃肠系统疾病	10018009	Gastrointestinal stenosis and obstruction NEC	各种胃肠道狭窄及阻塞（不另分类）	10018008	Gastrointestinal stenosis and obstruction	胃肠道狭窄及梗阻类疾病	10047697	Volvulus	肠扭转	4	1	176583	108452	2.45668	21.9808	0.27457	2.45665	21.9808	0.27457
10017947	Gastrointestinal disorders	胃肠系统疾病	10075884	Abdominal hernias NEC	腹疝（不另分类）	10000073	Abdominal hernias and other abdominal wall conditions	腹部疝及其它腹壁疾病	10060954	Abdominal hernia	腹疝	3	4	176584	108449	0.460612	2.05812	0.103086	0.460621	2.05812	0.103086
10017947	Gastrointestinal disorders	胃肠系统疾病	10027678	Gastrointestinal signs and symptoms NEC	各种胃肠道症状和体征（不另分类）	10018012	Gastrointestinal signs and symptoms	胃肠道系统症状和体征	10060926	Abdominal symptom	腹部症状	3	1	176584	108452	1.8425	17.7139	0.191647	1.84249	17.7139	0.191647
10017947	Gastrointestinal disorders	胃肠系统疾病	10052778	Gastrointestinal mucosal dystrophies and secretion disorders	胃肠道粘膜营养不良和分泌功能异常	10017943	Gastrointestinal conditions NEC	胃肠类疾病（不另分类）	10004137	Barrett's oesophagus	巴氏食管	3	1	176584	108452	1.8425	17.7139	0.191647	1.84249	17.7139	0.191647
10017947	Gastrointestinal disorders	胃肠系统疾病	10031021	Oral soft tissue signs and symptoms	口部软组织症状和体征	10031013	Oral soft tissue conditions	口腔软组织类疾病	10075366	Coating in mouth	口中有苔	3	0	176584	108453	inf	inf		inf	inf
10017947	Gastrointestinal disorders	胃肠系统疾病	10013530	Diverticula	各种憩室	10013535	Diverticular disorders	憩室类疾病	10013560	Diverticulum intestinal haemorrhagic	肠憩室出血	3	0	176584	108453	inf	inf		inf	inf
10017947	Gastrointestinal disorders	胃肠系统疾病	10009888	Colitis (excl infective)	各种结肠炎（不包括感染性的）	10017969	Gastrointestinal inflammatory conditions	胃肠系统炎症	10014896	Enterocolitis haemorrhagic	出血性小肠结肠炎	3	4	176584	108449	0.460612	2.05812	0.103086	0.460621	2.05812	0.103086
10017947	Gastrointestinal disorders	胃肠系统疾病	10017854	Gastritis (excl infective)	各种胃炎（不包括感染性的）	10017969	Gastrointestinal inflammatory conditions	胃肠系统炎症	10017866	Gastritis haemorrhagic	出血性胃炎	3	1	176584	108452	1.8425	17.7139	0.191647	1.84249	17.7139	0.191647
10017947	Gastrointestinal disorders	胃肠系统疾病	10017921	Gastrointestinal inflammatory disorders NEC	胃肠道各种炎症（不另分类）	10017969	Gastrointestinal inflammatory conditions	胃肠系统炎症	10064147	Gastrointestinal inflammation	胃肠炎症	3	7	176584	108446	0.2632	1.01787	0.0680582	0.263212	1.01787	0.0680582
10017947	Gastrointestinal disorders	胃肠系统疾病	10018023	Gastrointestinal ulcers and perforation, site unspecified	部位不明的胃肠道溃疡和穿孔	10018027	Gastrointestinal ulceration and perforation	胃肠溃疡及穿孔	10056743	Gastrointestinal ulcer haemorrhage	胃肠溃疡出血	3	0	176584	108453	inf	inf		inf	inf
10017947	Gastrointestinal disorders	胃肠系统疾病	10082211	Gingival disorders, signs and symptoms NEC	各种牙龈疾病、症状和体征（不另分类）	10044018	Dental and gingival conditions	牙齿和牙龈类疾病	10018290	Gingival recession	牙龈退缩	3	0	176584	108453	inf	inf		inf	inf
10017947	Gastrointestinal disorders	胃肠系统疾病	10018029	Haemorrhoids and gastrointestinal varices (excl oesophageal)	痔和胃肠道静脉曲张（不包括食管）	10018031	Gastrointestinal vascular conditions	胃肠系统血管疾病	10054787	Haemorrhoidal haemorrhage	痔疮出血	3	8	176584	108445	0.230298	0.868112	0.0610947	0.230311	0.868112	0.0610947
10017947	Gastrointestinal disorders	胃肠系统疾病	10017997	Gastrointestinal vascular occlusion and infarction	胃肠道血管闭塞及梗死	10018031	Gastrointestinal vascular conditions	胃肠系统血管疾病	10022657	Intestinal infarction	肠梗死	3	2	176584	108451	0.921241	5.51356	0.153927	0.921243	5.51356	0.153927
10017947	Gastrointestinal disorders	胃肠系统疾病	10017988	Benign neoplasms gastrointestinal (excl oral cavity)	各种良性胃肠道肿瘤（不包括口腔）	10017934	Benign neoplasms gastrointestinal	胃肠良性肿瘤类	10048616	Intestinal polyp	肠息肉	3	0	176584	108453	inf	inf		inf	inf
10017947	Gastrointestinal disorders	胃肠系统疾病	10017958	Non-site specific gastrointestinal haemorrhages	部位不明的胃肠出血	10017959	Gastrointestinal haemorrhages NEC	胃肠系统出血（不另分类）	10056457	Intra-abdominal haematoma	腹内血肿	3	1	176584	108452	1.8425	17.7139	0.191647	1.84249	17.7139	0.191647
10017947	Gastrointestinal disorders	胃肠系统疾病	10042129	Stomatitis and ulceration	口腔黏膜炎和溃疡	10031013	Oral soft tissue conditions	口腔软组织类疾病	10051992	Lip erosion	嘴唇糜烂	3	1	176584	108452	1.8425	17.7139	0.191647	1.84249	17.7139	0.191647
10017947	Gastrointestinal disorders	胃肠系统疾病	10052736	Non-mechanical ileus	非机械性肠梗阻	10017977	Gastrointestinal motility and defaecation conditions	胃肠运动及排便状况	10027110	Megacolon	巨结肠	3	0	176584	108453	inf	inf		inf	inf
10017947	Gastrointestinal disorders	胃肠系统疾病	10030196	Oesophageal stenosis and obstruction	食道狭窄和阻塞	10018008	Gastrointestinal stenosis and obstruction	胃肠道狭窄及梗阻类疾病	10030194	Oesophageal stenosis	食管狭窄	3	2	176584	108451	0.921241	5.51356	0.153927	0.921243	5.51356	0.153927
10017947	Gastrointestinal disorders	胃肠系统疾病	10042129	Stomatitis and ulceration	口腔黏膜炎和溃疡	10031013	Oral soft tissue conditions	口腔软组织类疾病	10064594	Oral mucosa erosion	口腔黏膜糜烂	3	4	176584	108449	0.460612	2.05812	0.103086	0.460621	2.05812	0.103086
10017947	Gastrointestinal disorders	胃肠系统疾病	10027692	Pancreatic disorders NEC	各种胰腺疾病（不另分类）	10015674	Exocrine pancreas conditions	胰腺外分泌疾病	10072787	Pancreatic steatosis	胰腺脂肪变性	3	1	176584	108452	1.8425	17.7139	0.191647	1.84249	17.7139	0.191647
10017947	Gastrointestinal disorders	胃肠系统疾病	10044037	Dental disorders NEC	各种牙齿疾病（不另分类）	10044018	Dental and gingival conditions	牙齿和牙龈类疾病	10034536	Periodontal disease	牙周病	3	2	176584	108451	0.921241	5.51356	0.153927	0.921243	5.51356	0.153927
10017947	Gastrointestinal disorders	胃肠系统疾病	10043954	Tongue disorders	舌异常	10043946	Tongue conditions	舌疾病	10035630	Plicated tongue	裂缝舌	3	0	176584	108453	inf	inf		inf	inf
10017947	Gastrointestinal disorders	胃肠系统疾病	10030975	Oral dryness and saliva altered	口腔干燥和唾液改变	10039404	Salivary gland conditions	唾液腺疾病类	10039379	Saliva altered	唾液改变	3	0	176584	108453	inf	inf		inf	inf
10017947	Gastrointestinal disorders	胃肠系统疾病	10043985	Tongue signs and symptoms	舌部症状和体征	10043946	Tongue conditions	舌疾病	10079075	Tongue erythema	舌部红斑	3	0	176584	108453	inf	inf		inf	inf
10017947	Gastrointestinal disorders	胃肠系统疾病	10043985	Tongue signs and symptoms	舌部症状和体征	10043946	Tongue conditions	舌疾病	10070072	Tongue pruritus	舌痒	3	0	176584	108453	inf	inf		inf	inf
10017947	Gastrointestinal disorders	胃肠系统疾病	10030209	Oesophageal varices	食管静脉类曲张	10018031	Gastrointestinal vascular conditions	胃肠系统血管疾病	10056091	Varices oesophageal	食管静脉曲张	3	2	176584	108451	0.921241	5.51356	0.153927	0.921243	5.51356	0.153927
10017947	Gastrointestinal disorders	胃肠系统疾病	10052777	Abdominal wall conditions NEC	各种腹壁疾病（不另分类）	10000073	Abdominal hernias and other abdominal wall conditions	腹部疝及其它腹壁疾病	10067383	Abdominal wall haematoma	腹壁血肿	2	0	176585	108453	inf	inf		inf	inf
10017947	Gastrointestinal disorders	胃肠系统疾病	10002113	Anal and rectal disorders NEC	肛门和直肠疾病（不另分类）	10002112	Anal and rectal conditions NEC	肛门和直肠类疾病（不另分类）	10049823	Anal sphincter atony	肛门括约肌张力缺乏	2	1	176585	108452	1.22833	13.547	0.111374	1.22832	13.547	0.111374
10017947	Gastrointestinal disorders	胃肠系统疾病	10031021	Oral soft tissue signs and symptoms	口部软组织症状和体征	10031013	Oral soft tissue conditions	口腔软组织类疾病	10068065	Burning mouth syndrome	灼口综合征	2	0	176585	108453	inf	inf		inf	inf
10017947	Gastrointestinal disorders	胃肠系统疾病	10009888	Colitis (excl infective)	各种结肠炎（不包括感染性的）	10017969	Gastrointestinal inflammatory conditions	胃肠系统炎症	10011401	Crohn's disease	克罗恩氏病	2	2	176585	108451	0.614157	4.36017	0.086508	0.614162	4.36017	0.086508
10017947	Gastrointestinal disorders	胃肠系统疾病	10017933	Gastrointestinal atonic and hypomotility disorders NEC	各种胃肠道弛缓和动力不足性疾病（不另分类）	10017977	Gastrointestinal motility and defaecation conditions	胃肠运动及排便状况	10051153	Diabetic gastroparesis	糖尿病性胃轻瘫	2	0	176585	108453	inf	inf		inf	inf
10017947	Gastrointestinal disorders	胃肠系统疾病	10018023	Gastrointestinal ulcers and perforation, site unspecified	部位不明的胃肠道溃疡和穿孔	10018027	Gastrointestinal ulceration and perforation	胃肠溃疡及穿孔	10061820	Diverticular perforation	憩室穿孔	2	14	176585	108439	0.0877271	0.386013	0.0199373	0.0877374	0.386013	0.0199373
10017947	Gastrointestinal disorders	胃肠系统疾病	10017921	Gastrointestinal inflammatory disorders NEC	胃肠道各种炎症（不另分类）	10017969	Gastrointestinal inflammatory conditions	胃肠系统炎症	10014893	Enterocolitis	小肠结肠炎	2	25	176585	108428	0.0491222	0.207396	0.0116347	0.0491329	0.207396	0.0116347
10017947	Gastrointestinal disorders	胃肠系统疾病	10030206	Oesophageal ulcers and perforation	食管溃疡和穿孔	10018027	Gastrointestinal ulceration and perforation	胃肠溃疡及穿孔	10063655	Erosive oesophagitis	糜烂性食管炎	2	1	176585	108452	1.22833	13.547	0.111374	1.22832	13.547	0.111374
10017947	Gastrointestinal disorders	胃肠系统疾病	10016435	Femoral hernias	各种股疝	10000073	Abdominal hernias and other abdominal wall conditions	腹部疝及其它腹壁疾病	10074987	Femoral hernia incarcerated	嵌顿性股疝	2	0	176585	108453	inf	inf		inf	inf
10017947	Gastrointestinal disorders	胃肠系统疾病	10017933	Gastrointestinal atonic and hypomotility disorders NEC	各种胃肠道弛缓和动力不足性疾病（不另分类）	10017977	Gastrointestinal motility and defaecation conditions	胃肠运动及排便状况	10052405	Gastric hypomotility	胃动力减退	2	0	176585	108453	inf	inf		inf	inf
10017947	Gastrointestinal disorders	胃肠系统疾病	10018006	Gastrointestinal spastic and hypermotility disorders	各种胃肠道痉挛和蠕动过强性疾病	10017977	Gastrointestinal motility and defaecation conditions	胃肠运动及排便状况	10052402	Gastrointestinal hypermotility	胃肠运动过强	2	0	176585	108453	inf	inf		inf	inf
10017947	Gastrointestinal disorders	胃肠系统疾病	10017983	Gastrointestinal necrosis and gangrene (excl gangrenous hernia)	胃肠道坏死和坏疽（不包括坏疽性疝）	10018031	Gastrointestinal vascular conditions	胃肠系统血管疾病	10017982	Gastrointestinal necrosis	胃肠坏死	2	5	176585	108448	0.245656	1.26624	0.0476585	0.245665	1.26624	0.0476585
10017947	Gastrointestinal disorders	胃肠系统疾病	10018009	Gastrointestinal stenosis and obstruction NEC	各种胃肠道狭窄及阻塞（不另分类）	10018008	Gastrointestinal stenosis and obstruction	胃肠道狭窄及梗阻类疾病	10061974	Gastrointestinal obstruction	胃肠梗阻	2	1	176585	108452	1.22833	13.547	0.111374	1.22832	13.547	0.111374
10017947	Gastrointestinal disorders	胃肠系统疾病	10017921	Gastrointestinal inflammatory disorders NEC	胃肠道各种炎症（不另分类）	10017969	Gastrointestinal inflammatory conditions	胃肠系统炎症	10059024	Gastrointestinal toxicity	胃肠道毒性	2	24	176585	108429	0.0511694	0.21652	0.0120927	0.0511802	0.21652	0.0120927
10017947	Gastrointestinal disorders	胃肠系统疾病	10034655	Peritoneal and retroperitoneal haemorrhages	腹膜和腹膜后出血	10034652	Peritoneal and retroperitoneal conditions	腹膜及腹后膜类疾病	10018935	Haemoperitoneum	腹膜出血	2	0	176585	108453	inf	inf		inf	inf
10017947	Gastrointestinal disorders	胃肠系统疾病	10017933	Gastrointestinal atonic and hypomotility disorders NEC	各种胃肠道弛缓和动力不足性疾病（不另分类）	10017977	Gastrointestinal motility and defaecation conditions	胃肠运动及排便状况	10022642	Intestinal dilatation	肠扩张	2	2	176585	108451	0.614157	4.36017	0.086508	0.614162	4.36017	0.086508
10017947	Gastrointestinal disorders	胃肠系统疾病	10023796	Large intestinal stenosis and obstruction	大肠狭窄和阻塞	10018008	Gastrointestinal stenosis and obstruction	胃肠道狭窄及梗阻类疾病	10062062	Large intestinal obstruction	大肠梗阻	2	2	176585	108451	0.614157	4.36017	0.086508	0.614162	4.36017	0.086508
10017947	Gastrointestinal disorders	胃肠系统疾病	10032172	Intestinal ulcers and perforation NEC	肠溃疡和穿孔（不另分类）	10018027	Gastrointestinal ulceration and perforation	胃肠溃疡及穿孔	10023799	Large intestinal ulcer	大肠溃疡	2	1	176585	108452	1.22833	13.547	0.111374	1.22832	13.547	0.111374
10017947	Gastrointestinal disorders	胃肠系统疾病	10031021	Oral soft tissue signs and symptoms	口部软组织症状和体征	10031013	Oral soft tissue conditions	口腔软组织类疾病	10064482	Lip exfoliation	唇表皮剥脱	2	0	176585	108453	inf	inf		inf	inf
10017947	Gastrointestinal disorders	胃肠系统疾病	10017752	Gastric and pyloric stenosis and obstruction	胃和幽门狭窄和阻塞	10018008	Gastrointestinal stenosis and obstruction	胃肠道狭窄及梗阻类疾病	10029957	Obstruction gastric	胃阻塞	2	4	176585	108449	0.307073	1.67658	0.0562417	0.307081	1.67658	0.0562417
10017947	Gastrointestinal disorders	胃肠系统疾病	10033646	Acute and chronic pancreatitis	急性及慢性胰腺炎	10015674	Exocrine pancreas conditions	胰腺外分泌疾病	10079822	Obstructive pancreatitis	阻塞性胰腺炎	2	0	176585	108453	inf	inf		inf	inf
10017947	Gastrointestinal disorders	胃肠系统疾病	10033646	Acute and chronic pancreatitis	急性及慢性胰腺炎	10015674	Exocrine pancreas conditions	胰腺外分泌疾病	10052400	Oedematous pancreatitis	水肿性胰腺炎	2	2	176585	108451	0.614157	4.36017	0.086508	0.614162	4.36017	0.086508
10017947	Gastrointestinal disorders	胃肠系统疾病	10030196	Oesophageal stenosis and obstruction	食道狭窄和阻塞	10018008	Gastrointestinal stenosis and obstruction	胃肠道狭窄及梗阻类疾病	10030178	Oesophageal obstruction	食管阻塞	2	1	176585	108452	1.22833	13.547	0.111374	1.22832	13.547	0.111374
10017947	Gastrointestinal disorders	胃肠系统疾病	10053171	Oesophagitis (excl infective)	各种食管炎（不包括感染性的）	10017969	Gastrointestinal inflammatory conditions	胃肠系统炎症	10030219	Oesophagitis haemorrhagic	出血性食管炎	2	0	176585	108453	inf	inf		inf	inf
10017947	Gastrointestinal disorders	胃肠系统疾病	10031015	Oral soft tissue disorders NEC	口部软组织疾病（不另分类）	10031013	Oral soft tissue conditions	口腔软组织类疾病	10030983	Oral lichen planus	口腔扁平苔藓	2	0	176585	108453	inf	inf		inf	inf
10017947	Gastrointestinal disorders	胃肠系统疾病	10031015	Oral soft tissue disorders NEC	口部软组织疾病（不另分类）	10031013	Oral soft tissue conditions	口腔软组织类疾病	10083833	Oral lichenoid reaction	口部苔藓样反应	2	0	176585	108453	inf	inf		inf	inf
10017947	Gastrointestinal disorders	胃肠系统疾病	10031021	Oral soft tissue signs and symptoms	口部软组织症状和体征	10031013	Oral soft tissue conditions	口腔软组织类疾病	10030997	Oral mucosal eruption	口腔粘膜发疹	2	2	176585	108451	0.614157	4.36017	0.086508	0.614162	4.36017	0.086508
10017947	Gastrointestinal disorders	胃肠系统疾病	10027692	Pancreatic disorders NEC	各种胰腺疾病（不另分类）	10015674	Exocrine pancreas conditions	胰腺外分泌疾病	10079281	Pancreatic failure	胰腺衰竭	2	0	176585	108453	inf	inf		inf	inf
10017947	Gastrointestinal disorders	胃肠系统疾病	10027692	Pancreatic disorders NEC	各种胰腺疾病（不另分类）	10015674	Exocrine pancreas conditions	胰腺外分泌疾病	10049082	Pancreatic mass	胰腺肿块	2	1	176585	108452	1.22833	13.547	0.111374	1.22832	13.547	0.111374
10017947	Gastrointestinal disorders	胃肠系统疾病	10033646	Acute and chronic pancreatitis	急性及慢性胰腺炎	10015674	Exocrine pancreas conditions	胰腺外分泌疾病	10033650	Pancreatitis haemorrhagic	出血性胰腺炎	2	1	176585	108452	1.22833	13.547	0.111374	1.22832	13.547	0.111374
10017947	Gastrointestinal disorders	胃肠系统疾病	10027692	Pancreatic disorders NEC	各种胰腺疾病（不另分类）	10015674	Exocrine pancreas conditions	胰腺外分泌疾病	10051252	Pancreatolithiasis	胰石病	2	0	176585	108453	inf	inf		inf	inf
10017947	Gastrointestinal disorders	胃肠系统疾病	10039409	Salivary gland enlargements	各种唾液腺增大	10039404	Salivary gland conditions	唾液腺疾病类	10034023	Parotid gland enlargement	腮腺增大	2	0	176585	108453	inf	inf		inf	inf
10017947	Gastrointestinal disorders	胃肠系统疾病	10034371	Peptic ulcers and perforation	消化溃疡和穿孔	10018027	Gastrointestinal ulceration and perforation	胃肠溃疡及穿孔	10034344	Peptic ulcer haemorrhage	消化性溃疡出血	2	0	176585	108453	inf	inf		inf	inf
10017947	Gastrointestinal disorders	胃肠系统疾病	10017988	Benign neoplasms gastrointestinal (excl oral cavity)	各种良性胃肠道肿瘤（不包括口腔）	10017934	Benign neoplasms gastrointestinal	胃肠良性肿瘤类	10038074	Rectal polyp	直肠息肉	2	0	176585	108453	inf	inf		inf	inf
10017947	Gastrointestinal disorders	胃肠系统疾病	10002113	Anal and rectal disorders NEC	肛门和直肠疾病（不另分类）	10002112	Anal and rectal conditions NEC	肛门和直肠类疾病（不另分类）	10038077	Rectal prolapse	直肠脱垂	2	1	176585	108452	1.22833	13.547	0.111374	1.22832	13.547	0.111374
10017947	Gastrointestinal disorders	胃肠系统疾病	10017854	Gastritis (excl infective)	各种胃炎（不包括感染性的）	10017969	Gastrointestinal inflammatory conditions	胃肠系统炎症	10057969	Reflux gastritis	反流性胃炎	2	0	176585	108453	inf	inf		inf	inf
10017947	Gastrointestinal disorders	胃肠系统疾病	10028817	Nausea and vomiting symptoms	恶心和呕吐症状	10018012	Gastrointestinal signs and symptoms	胃肠道系统症状和体征	10067171	Regurgitation	反流	2	2	176585	108451	0.614157	4.36017	0.086508	0.614162	4.36017	0.086508
10017947	Gastrointestinal disorders	胃肠系统疾病	10039407	Salivary gland disorders NEC	唾液腺疾病（不另分类）	10039404	Salivary gland conditions	唾液腺疾病类	10061935	Salivary gland disorder	唾液腺疾病	2	0	176585	108453	inf	inf		inf	inf
10017947	Gastrointestinal disorders	胃肠系统疾病	10022653	Intestinal haemorrhages	各种肠出血	10017959	Gastrointestinal haemorrhages NEC	胃肠系统出血（不另分类）	10052535	Small intestinal haemorrhage	小肠出血	2	3	176585	108450	0.409435	2.45043	0.068411	0.409441	2.45043	0.068411
10017947	Gastrointestinal disorders	胃肠系统疾病	10044037	Dental disorders NEC	各种牙齿疾病（不另分类）	10044018	Dental and gingival conditions	牙齿和牙龈类疾病	10044038	Tooth erosion	牙齿侵蚀	2	0	176585	108453	inf	inf		inf	inf
10017947	Gastrointestinal disorders	胃肠系统疾病	10028817	Nausea and vomiting symptoms	恶心和呕吐症状	10018012	Gastrointestinal signs and symptoms	胃肠道系统症状和体征	10047708	Vomiting projectile	喷射样呕吐	2	2	176585	108451	0.614157	4.36017	0.086508	0.614162	4.36017	0.086508
10017947	Gastrointestinal disorders	胃肠系统疾病	10034654	Peritoneal and retroperitoneal fibrosis and adhesions	腹膜和腹膜后纤维化及粘连	10034652	Peritoneal and retroperitoneal conditions	腹膜及腹后膜类疾病	10000050	Abdominal adhesions	腹腔粘连	1	4	176586	108449	0.153536	1.37374	0.0171599	0.15354	1.37374	0.0171599
10017947	Gastrointestinal disorders	胃肠系统疾病	10052777	Abdominal wall conditions NEC	各种腹壁疾病（不另分类）	10000073	Abdominal hernias and other abdominal wall conditions	腹部疝及其它腹壁疾病	10077983	Abdominal fat apron	腹部脂肪堆积	1	0	176586	108453	inf	inf		inf	inf
10017947	Gastrointestinal disorders	胃肠系统疾病	10000063	Abdominal findings abnormal	腹部检查异常	10018012	Gastrointestinal signs and symptoms	胃肠道系统症状和体征	10000077	Abdominal mass	腹部肿块	1	4	176586	108449	0.153536	1.37374	0.0171599	0.15354	1.37374	0.0171599
10017947	Gastrointestinal disorders	胃肠系统疾病	10017926	Gastrointestinal and abdominal pains (excl oral and throat)	胃肠道和腹部疼痛（不包括口腔和咽喉）	10018012	Gastrointestinal signs and symptoms	胃肠道系统症状和体征	10052489	Abdominal rebound tenderness	腹部反跳痛	1	0	176586	108453	inf	inf		inf	inf
10017947	Gastrointestinal disorders	胃肠系统疾病	10052777	Abdominal wall conditions NEC	各种腹壁疾病（不另分类）	10000073	Abdominal hernias and other abdominal wall conditions	腹部疝及其它腹壁疾病	10051634	Abdominal wall cyst	腹壁囊肿	1	0	176586	108453	inf	inf		inf	inf
10017947	Gastrointestinal disorders	胃肠系统疾病	10027678	Gastrointestinal signs and symptoms NEC	各种胃肠道症状和体征（不另分类）	10018012	Gastrointestinal signs and symptoms	胃肠道系统症状和体征	10000647	Acute abdomen	急腹症	1	1	176586	108452	0.61416	9.81948	0.0384126	0.614162	9.81948	0.0384126
10017947	Gastrointestinal disorders	胃肠系统疾病	10002118	Anal and rectal signs and symptoms	肛门和直肠症状和体征	10002112	Anal and rectal conditions NEC	肛门和直肠类疾病（不另分类）	10078682	Anal eczema	肛门湿疹	1	0	176586	108453	inf	inf		inf	inf
10017947	Gastrointestinal disorders	胃肠系统疾病	10002118	Anal and rectal signs and symptoms	肛门和直肠症状和体征	10002112	Anal and rectal conditions NEC	肛门和直肠类疾病（不另分类）	10050247	Anal inflammation	肛门炎症	1	1	176586	108452	0.61416	9.81948	0.0384126	0.614162	9.81948	0.0384126
10017947	Gastrointestinal disorders	胃肠系统疾病	10017988	Benign neoplasms gastrointestinal (excl oral cavity)	各种良性胃肠道肿瘤（不包括口腔）	10017934	Benign neoplasms gastrointestinal	胃肠良性肿瘤类	10002168	Anal polyp	肛门息肉	1	0	176586	108453	inf	inf		inf	inf
10017947	Gastrointestinal disorders	胃肠系统疾病	10002119	Anal and rectal ulcers and perforation	肛门和直肠溃疡和穿孔	10018027	Gastrointestinal ulceration and perforation	胃肠溃疡及穿孔	10002180	Anal ulcer	肛门溃疡	1	2	176586	108451	0.307077	3.3867	0.0278431	0.307081	3.3867	0.0278431
10017947	Gastrointestinal disorders	胃肠系统疾病	10031015	Oral soft tissue disorders NEC	口部软组织疾病（不另分类）	10031013	Oral soft tissue conditions	口腔软组织类疾病	10064223	Angina bullosa haemorrhagica	出血性水泡性咽峡炎	1	0	176586	108453	inf	inf		inf	inf
10017947	Gastrointestinal disorders	胃肠系统疾病	10017948	Gastrointestinal disorders NEC	各种胃肠疾病（不另分类）	10017943	Gastrointestinal conditions NEC	胃肠类疾病（不另分类）	10060960	Appendix disorder	阑尾疾病	1	2	176586	108451	0.307077	3.3867	0.0278431	0.307081	3.3867	0.0278431
10017947	Gastrointestinal disorders	胃肠系统疾病	10017948	Gastrointestinal disorders NEC	各种胃肠疾病（不另分类）	10017943	Gastrointestinal conditions NEC	胃肠类疾病（不另分类）	10004542	Bezoar	肠胃结石	1	0	176586	108453	inf	inf		inf	inf
10017947	Gastrointestinal disorders	胃肠系统疾病	10009888	Colitis (excl infective)	各种结肠炎（不包括感染性的）	10017969	Gastrointestinal inflammatory conditions	胃肠系统炎症	10058358	Colitis erosive	糜烂性结肠炎	1	0	176586	108453	inf	inf		inf	inf
10017947	Gastrointestinal disorders	胃肠系统疾病	10018032	Gastrointestinal vascular malformations	胃肠道血管畸形类	10018031	Gastrointestinal vascular conditions	胃肠系统血管疾病	10089355	Colonic angioectasia	结肠血管扩张症	1	0	176586	108453	inf	inf		inf	inf
10017947	Gastrointestinal disorders	胃肠系统疾病	10017950	Gastrointestinal dyskinetic disorders	各种胃肠道运动障碍性疾病	10017977	Gastrointestinal motility and defaecation conditions	胃肠运动及排便状况	10079938	Defaecation disorder	大便排便异常	1	1	176586	108452	0.61416	9.81948	0.0384126	0.614162	9.81948	0.0384126
10017947	Gastrointestinal disorders	胃肠系统疾病	10044037	Dental disorders NEC	各种牙齿疾病（不另分类）	10044018	Dental and gingival conditions	牙齿和牙龈类疾病	10012316	Dental alveolar anomaly	牙槽异常	1	0	176586	108453	inf	inf		inf	inf
10017947	Gastrointestinal disorders	胃肠系统疾病	10044049	Dental pain and sensation disorders	牙齿疼痛和感觉障碍	10044018	Dental and gingival conditions	牙齿和牙龈类疾病	10054217	Dental discomfort	牙不适	1	0	176586	108453	inf	inf		inf	inf
10017947	Gastrointestinal disorders	胃肠系统疾病	10028817	Nausea and vomiting symptoms	恶心和呕吐症状	10018012	Gastrointestinal signs and symptoms	胃肠道系统症状和体征	10079120	Discoloured vomit	呕吐物变色	1	1	176586	108452	0.61416	9.81948	0.0384126	0.614162	9.81948	0.0384126
10017947	Gastrointestinal disorders	胃肠系统疾病	10013811	Duodenal and small intestinal stenosis and obstruction	十二指肠和小肠狭窄和阻塞	10018008	Gastrointestinal stenosis and obstruction	胃肠道狭窄及梗阻类疾病	10050094	Duodenal stenosis	十二指肠狭窄	1	1	176586	108452	0.61416	9.81948	0.0384126	0.614162	9.81948	0.0384126
10017947	Gastrointestinal disorders	胃肠系统疾病	10013862	Duodenal ulcers and perforation	十二指肠溃疡和穿孔	10018027	Gastrointestinal ulceration and perforation	胃肠溃疡及穿孔	10013849	Duodenal ulcer perforation	十二指肠溃疡穿孔	1	2	176586	108451	0.307077	3.3867	0.0278431	0.307081	3.3867	0.0278431
10017947	Gastrointestinal disorders	胃肠系统疾病	10017921	Gastrointestinal inflammatory disorders NEC	胃肠道各种炎症（不另分类）	10017969	Gastrointestinal inflammatory conditions	胃肠系统炎症	10013865	Duodenitis haemorrhagic	出血性十二指肠炎	1	0	176586	108453	inf	inf		inf	inf
10017947	Gastrointestinal disorders	胃肠系统疾病	10017948	Gastrointestinal disorders NEC	各种胃肠疾病（不另分类）	10017943	Gastrointestinal conditions NEC	胃肠类疾病（不另分类）	10082129	Dysbiosis	微生态失衡	1	1	176586	108452	0.61416	9.81948	0.0384126	0.614162	9.81948	0.0384126
10017947	Gastrointestinal disorders	胃肠系统疾病	10017921	Gastrointestinal inflammatory disorders NEC	胃肠道各种炎症（不另分类）	10017969	Gastrointestinal inflammatory conditions	胃肠系统炎症	10064231	Epiploic appendagitis	肠脂垂炎	1	0	176586	108453	inf	inf		inf	inf
10017947	Gastrointestinal disorders	胃肠系统疾病	10013862	Duodenal ulcers and perforation	十二指肠溃疡和穿孔	10018027	Gastrointestinal ulceration and perforation	胃肠溃疡及穿孔	10062532	Erosive duodenitis	糜烂性十二指肠炎	1	0	176586	108453	inf	inf		inf	inf
10017947	Gastrointestinal disorders	胃肠系统疾病	10018032	Gastrointestinal vascular malformations	胃肠道血管畸形类	10018031	Gastrointestinal vascular conditions	胃肠系统血管疾病	10051585	Gastric antral vascular ectasia	胃窦血管扩张	1	0	176586	108453	inf	inf		inf	inf
10017947	Gastrointestinal disorders	胃肠系统疾病	10052778	Gastrointestinal mucosal dystrophies and secretion disorders	胃肠道粘膜营养不良和分泌功能异常	10017943	Gastrointestinal conditions NEC	胃肠类疾病（不另分类）	10061164	Gastric mucosal lesion	胃粘膜损伤	1	0	176586	108453	inf	inf		inf	inf
10017947	Gastrointestinal disorders	胃肠系统疾病	10017988	Benign neoplasms gastrointestinal (excl oral cavity)	各种良性胃肠道肿瘤（不包括口腔）	10017934	Benign neoplasms gastrointestinal	胃肠良性肿瘤类	10017817	Gastric polyps	胃息肉	1	0	176586	108453	inf	inf		inf	inf
10017947	Gastrointestinal disorders	胃肠系统疾病	10017921	Gastrointestinal inflammatory disorders NEC	胃肠道各种炎症（不另分类）	10017969	Gastrointestinal inflammatory conditions	胃肠系统炎症	10017902	Gastroenteritis eosinophilic	嗜酸细胞性胃肠炎	1	0	176586	108453	inf	inf		inf	inf
10017947	Gastrointestinal disorders	胃肠系统疾病	10018032	Gastrointestinal vascular malformations	胃肠道血管畸形类	10018031	Gastrointestinal vascular conditions	胃肠系统血管疾病	10017928	Gastrointestinal angiodysplasia	胃肠血管发育异常	1	0	176586	108453	inf	inf		inf	inf
10017947	Gastrointestinal disorders	胃肠系统疾病	10018023	Gastrointestinal ulcers and perforation, site unspecified	部位不明的胃肠道溃疡和穿孔	10018027	Gastrointestinal ulceration and perforation	胃肠溃疡及穿孔	10018001	Gastrointestinal perforation	胃肠穿孔	1	16	176586	108437	0.0383797	0.289416	0.00508956	0.0383851	0.289416	0.00508956
10017947	Gastrointestinal disorders	胃肠系统疾病	10052778	Gastrointestinal mucosal dystrophies and secretion disorders	胃肠道粘膜营养不良和分泌功能异常	10017943	Gastrointestinal conditions NEC	胃肠类疾病（不另分类）	10057084	Gastrointestinal tract mucosal pigmentation	胃肠道粘膜色素沉着	1	0	176586	108453	inf	inf		inf	inf
10017947	Gastrointestinal disorders	胃肠系统疾病	10082211	Gingival disorders, signs and symptoms NEC	各种牙龈疾病、症状和体征（不另分类）	10044018	Dental and gingival conditions	牙齿和牙龈类疾病	10018278	Gingival discolouration	牙龈变色	1	0	176586	108453	inf	inf		inf	inf
10017947	Gastrointestinal disorders	胃肠系统疾病	10082211	Gingival disorders, signs and symptoms NEC	各种牙龈疾病、症状和体征（不另分类）	10044018	Dental and gingival conditions	牙齿和牙龈类疾病	10077854	Gingival discomfort	牙龈不适	1	0	176586	108453	inf	inf		inf	inf
10017947	Gastrointestinal disorders	胃肠系统疾病	10082211	Gingival disorders, signs and symptoms NEC	各种牙龈疾病、症状和体征（不另分类）	10044018	Dental and gingival conditions	牙齿和牙龈类疾病	10067419	Gingival erythema	牙龈红斑	1	0	176586	108453	inf	inf		inf	inf
10017947	Gastrointestinal disorders	胃肠系统疾病	10082211	Gingival disorders, signs and symptoms NEC	各种牙龈疾病、症状和体征（不另分类）	10044018	Dental and gingival conditions	牙齿和牙龈类疾病	10018285	Gingival hypoplasia	牙龈发育不良	1	0	176586	108453	inf	inf		inf	inf
10017947	Gastrointestinal disorders	胃肠系统疾病	10082211	Gingival disorders, signs and symptoms NEC	各种牙龈疾病、症状和体征（不另分类）	10044018	Dental and gingival conditions	牙齿和牙龈类疾病	10049305	Gingival oedema	牙龈水肿	1	0	176586	108453	inf	inf		inf	inf
10017947	Gastrointestinal disorders	胃肠系统疾病	10082211	Gingival disorders, signs and symptoms NEC	各种牙龈疾病、症状和体征（不另分类）	10044018	Dental and gingival conditions	牙齿和牙龈类疾病	10049398	Gingival ulceration	牙龈溃疡	1	0	176586	108453	inf	inf		inf	inf
10017947	Gastrointestinal disorders	胃肠系统疾病	10044049	Dental pain and sensation disorders	牙齿疼痛和感觉障碍	10044018	Dental and gingival conditions	牙齿和牙龈类疾病	10082426	Hyperaesthesia teeth	牙齿感觉过敏	1	3	176586	108450	0.204716	1.96815	0.0212934	0.204721	1.96815	0.0212934
10017947	Gastrointestinal disorders	胃肠系统疾病	10043954	Tongue disorders	舌异常	10043946	Tongue conditions	舌疾病	10020893	Hypertrophy of tongue papillae	舌乳头肥大	1	0	176586	108453	inf	inf		inf	inf
10017947	Gastrointestinal disorders	胃肠系统疾病	10028817	Nausea and vomiting symptoms	恶心和呕吐症状	10018012	Gastrointestinal signs and symptoms	胃肠道系统症状和体征	10075315	Infantile vomiting	幼儿呕吐	1	0	176586	108453	inf	inf		inf	inf
10017947	Gastrointestinal disorders	胃肠系统疾病	10009888	Colitis (excl infective)	各种结肠炎（不包括感染性的）	10017969	Gastrointestinal inflammatory conditions	胃肠系统炎症	10021972	Inflammatory bowel disease	炎症性肠病	1	1	176586	108452	0.61416	9.81948	0.0384126	0.614162	9.81948	0.0384126
10017947	Gastrointestinal disorders	胃肠系统疾病	10017933	Gastrointestinal atonic and hypomotility disorders NEC	各种胃肠道弛缓和动力不足性疾病（不另分类）	10017977	Gastrointestinal motility and defaecation conditions	胃肠运动及排便状况	10059158	Infrequent bowel movements	大便次数少	1	2	176586	108451	0.307077	3.3867	0.0278431	0.307081	3.3867	0.0278431
10017947	Gastrointestinal disorders	胃肠系统疾病	10075884	Abdominal hernias NEC	腹疝（不另分类）	10000073	Abdominal hernias and other abdominal wall conditions	腹部疝及其它腹壁疾病	10051989	Internal hernia	内疝	1	0	176586	108453	inf	inf		inf	inf
10017947	Gastrointestinal disorders	胃肠系统疾病	10017952	Gastrointestinal fistulae	各种胃肠道瘘管	10017943	Gastrointestinal conditions NEC	胃肠类疾病（不另分类）	10022647	Intestinal fistula	肠瘘	1	2	176586	108451	0.307077	3.3867	0.0278431	0.307081	3.3867	0.0278431
10017947	Gastrointestinal disorders	胃肠系统疾病	10017933	Gastrointestinal atonic and hypomotility disorders NEC	各种胃肠道弛缓和动力不足性疾病（不另分类）	10017977	Gastrointestinal motility and defaecation conditions	胃肠运动及排便状况	10022698	Intestinal pseudo-obstruction	假性肠梗阻	1	0	176586	108453	inf	inf		inf	inf
10017947	Gastrointestinal disorders	胃肠系统疾病	10018009	Gastrointestinal stenosis and obstruction NEC	各种胃肠道狭窄及阻塞（不另分类）	10018008	Gastrointestinal stenosis and obstruction	胃肠道狭窄及梗阻类疾病	10022699	Intestinal stenosis	肠狭窄	1	0	176586	108453	inf	inf		inf	inf
10017947	Gastrointestinal disorders	胃肠系统疾病	10034653	Peritoneal and retroperitoneal disorders	腹膜和腹膜后疾病	10034652	Peritoneal and retroperitoneal conditions	腹膜及腹后膜类疾病	10078659	Intra-abdominal fluid collection	腹内积液	1	3	176586	108450	0.204716	1.96815	0.0212934	0.204721	1.96815	0.0212934
10017947	Gastrointestinal disorders	胃肠系统疾病	10031015	Oral soft tissue disorders NEC	口部软组织疾病（不另分类）	10031013	Oral soft tissue conditions	口腔软组织类疾病	10024396	Leukoplakia oral	口腔粘膜白斑	1	2	176586	108451	0.307077	3.3867	0.0278431	0.307081	3.3867	0.0278431
10017947	Gastrointestinal disorders	胃肠系统疾病	10031016	Oral soft tissue haemorrhages	口部软组织出血	10031013	Oral soft tissue conditions	口腔软组织类疾病	10049297	Lip haemorrhage	嘴唇出血	1	0	176586	108453	inf	inf		inf	inf
10017947	Gastrointestinal disorders	胃肠系统疾病	10034653	Peritoneal and retroperitoneal disorders	腹膜和腹膜后疾病	10034652	Peritoneal and retroperitoneal conditions	腹膜及腹后膜类疾病	10025538	Malignant ascites	恶性腹水	1	0	176586	108453	inf	inf		inf	inf
10017947	Gastrointestinal disorders	胃肠系统疾病	10017921	Gastrointestinal inflammatory disorders NEC	胃肠道各种炎症（不另分类）	10017969	Gastrointestinal inflammatory conditions	胃肠系统炎症	10063031	Mesenteric panniculitis	肠系膜脂膜炎	1	0	176586	108453	inf	inf		inf	inf
10017947	Gastrointestinal disorders	胃肠系统疾病	10017997	Gastrointestinal vascular occlusion and infarction	胃肠道血管闭塞及梗死	10018031	Gastrointestinal vascular conditions	胃肠系统血管疾病	10027402	Mesenteric vein thrombosis	肠系膜静脉血栓形成	1	1	176586	108452	0.61416	9.81948	0.0384126	0.614162	9.81948	0.0384126
10017947	Gastrointestinal disorders	胃肠系统疾病	10030968	Benign oral cavity neoplasms	各种良性口腔肿瘤	10017934	Benign neoplasms gastrointestinal	胃肠良性肿瘤类	10028020	Mouth cyst	口腔囊肿	1	0	176586	108453	inf	inf		inf	inf
10017947	Gastrointestinal disorders	胃肠系统疾病	10030206	Oesophageal ulcers and perforation	食管溃疡和穿孔	10018027	Gastrointestinal ulceration and perforation	胃肠溃疡及穿孔	10055668	Necrotising oesophagitis	坏死性食管炎	1	0	176586	108453	inf	inf		inf	inf
10017947	Gastrointestinal disorders	胃肠系统疾病	10039415	Salivary gland infections and inflammations	唾液腺感染和炎症	10039404	Salivary gland conditions	唾液腺疾病类	10075243	Noninfective sialoadenitis	非感染性涎腺炎	1	0	176586	108453	inf	inf		inf	inf
10017947	Gastrointestinal disorders	胃肠系统疾病	10027678	Gastrointestinal signs and symptoms NEC	各种胃肠道症状和体征（不另分类）	10018012	Gastrointestinal signs and symptoms	胃肠道系统症状和体征	10053634	Oesophageal discomfort	食管不适	1	1	176586	108452	0.61416	9.81948	0.0384126	0.614162	9.81948	0.0384126
10017947	Gastrointestinal disorders	胃肠系统疾病	10030168	Oesophageal disorders NEC	各种食管疾病（不另分类）	10017943	Gastrointestinal conditions NEC	胃肠类疾病（不另分类）	10064342	Oesophageal oedema	食管水肿	1	0	176586	108453	inf	inf		inf	inf
10017947	Gastrointestinal disorders	胃肠系统疾病	10030206	Oesophageal ulcers and perforation	食管溃疡和穿孔	10018027	Gastrointestinal ulceration and perforation	胃肠溃疡及穿孔	10030181	Oesophageal perforation	食管穿孔	1	1	176586	108452	0.61416	9.81948	0.0384126	0.614162	9.81948	0.0384126
10017947	Gastrointestinal disorders	胃肠系统疾病	10030206	Oesophageal ulcers and perforation	食管溃疡和穿孔	10018027	Gastrointestinal ulceration and perforation	胃肠溃疡及穿孔	10030202	Oesophageal ulcer haemorrhage	食管溃疡出血	1	0	176586	108453	inf	inf		inf	inf
10017947	Gastrointestinal disorders	胃肠系统疾病	10031021	Oral soft tissue signs and symptoms	口部软组织症状和体征	10031013	Oral soft tissue conditions	口腔软组织类疾病	10067418	Oral mucosal erythema	口腔粘膜红斑	1	1	176586	108452	0.61416	9.81948	0.0384126	0.614162	9.81948	0.0384126
10017947	Gastrointestinal disorders	胃肠系统疾病	10031021	Oral soft tissue signs and symptoms	口部软组织症状和体征	10031013	Oral soft tissue conditions	口腔软组织类疾病	10064487	Oral mucosal exfoliation	口腔粘膜脱落	1	2	176586	108451	0.307077	3.3867	0.0278431	0.307081	3.3867	0.0278431
10017947	Gastrointestinal disorders	胃肠系统疾病	10031021	Oral soft tissue signs and symptoms	口部软组织症状和体征	10031013	Oral soft tissue conditions	口腔软组织类疾病	10052894	Oral pruritus	口腔瘙痒	1	2	176586	108451	0.307077	3.3867	0.0278431	0.307081	3.3867	0.0278431
10017947	Gastrointestinal disorders	胃肠系统疾病	10031015	Oral soft tissue disorders NEC	口部软组织疾病（不另分类）	10031013	Oral soft tissue conditions	口腔软组织类疾病	10052453	Palatal disorder	上颚疾病	1	0	176586	108453	inf	inf		inf	inf
10017947	Gastrointestinal disorders	胃肠系统疾病	10031020	Oral soft tissue swelling and oedema	口部软组织肿胀和水肿	10031013	Oral soft tissue conditions	口腔软组织类疾病	10074403	Palatal swelling	腭肿胀	1	0	176586	108453	inf	inf		inf	inf
10017947	Gastrointestinal disorders	胃肠系统疾病	10027692	Pancreatic disorders NEC	各种胰腺疾病（不另分类）	10015674	Exocrine pancreas conditions	胰腺外分泌疾病	10033603	Pancreatic atrophy	胰腺萎缩	1	0	176586	108453	inf	inf		inf	inf
10017947	Gastrointestinal disorders	胃肠系统疾病	10027692	Pancreatic disorders NEC	各种胰腺疾病（不另分类）	10015674	Exocrine pancreas conditions	胰腺外分泌疾病	10064858	Pancreatic duct dilatation	胰管扩张	1	0	176586	108453	inf	inf		inf	inf
10017947	Gastrointestinal disorders	胃肠系统疾病	10033646	Acute and chronic pancreatitis	急性及慢性胰腺炎	10015674	Exocrine pancreas conditions	胰腺外分泌疾病	10056975	Pancreatic phlegmon	胰腺蜂窝织炎	1	0	176586	108453	inf	inf		inf	inf
10017947	Gastrointestinal disorders	胃肠系统疾病	10034371	Peptic ulcers and perforation	消化溃疡和穿孔	10018027	Gastrointestinal ulceration and perforation	胃肠溃疡及穿孔	10034354	Peptic ulcer perforation	消化性溃疡穿孔	1	0	176586	108453	inf	inf		inf	inf
10017947	Gastrointestinal disorders	胃肠系统疾病	10034653	Peritoneal and retroperitoneal disorders	腹膜和腹膜后疾病	10034652	Peritoneal and retroperitoneal conditions	腹膜及腹后膜类疾病	10067011	Peritoneal cloudy effluent	腹膜浑浊流出物	1	0	176586	108453	inf	inf		inf	inf
10017947	Gastrointestinal disorders	胃肠系统疾病	10034653	Peritoneal and retroperitoneal disorders	腹膜和腹膜后疾病	10034652	Peritoneal and retroperitoneal conditions	腹膜及腹后膜类疾病	10061343	Peritoneal disorder	腹膜疾病	1	0	176586	108453	inf	inf		inf	inf
10017947	Gastrointestinal disorders	胃肠系统疾病	10017751	Gastric and oesophageal haemorrhages	胃和食管出血	10017959	Gastrointestinal haemorrhages NEC	胃肠系统出血（不另分类）	10050897	Portal hypertensive gastropathy	门静脉高压性胃病	1	0	176586	108453	inf	inf		inf	inf
10017947	Gastrointestinal disorders	胃肠系统疾病	10044050	Dental pulp disorders	各种牙髓疾病	10044018	Dental and gingival conditions	牙齿和牙龈类疾病	10082273	Pulpless tooth	无髓牙	1	0	176586	108453	inf	inf		inf	inf
10017947	Gastrointestinal disorders	胃肠系统疾病	10042129	Stomatitis and ulceration	口腔黏膜炎和溃疡	10031013	Oral soft tissue conditions	口腔软组织类疾病	10074068	Pyostomatitis vegetans	增殖性脓性口腔黏膜炎	1	0	176586	108453	inf	inf		inf	inf
10017947	Gastrointestinal disorders	胃肠系统疾病	10039407	Salivary gland disorders NEC	唾液腺疾病（不另分类）	10039404	Salivary gland conditions	唾液腺疾病类	10039394	Salivary gland calculus	唾液腺结石	1	0	176586	108453	inf	inf		inf	inf
10017947	Gastrointestinal disorders	胃肠系统疾病	10039407	Salivary gland disorders NEC	唾液腺疾病（不另分类）	10039404	Salivary gland conditions	唾液腺疾病类	10039421	Salivary gland pain	唾液腺疼痛	1	0	176586	108453	inf	inf		inf	inf
10017947	Gastrointestinal disorders	胃肠系统疾病	10032172	Intestinal ulcers and perforation NEC	肠溃疡和穿孔（不另分类）	10018027	Gastrointestinal ulceration and perforation	胃肠溃疡及穿孔	10061550	Small intestinal ulcer haemorrhage	小肠溃疡出血	1	0	176586	108453	inf	inf		inf	inf
10017947	Gastrointestinal disorders	胃肠系统疾病	10043985	Tongue signs and symptoms	舌部症状和体征	10043946	Tongue conditions	舌疾病	10081491	Stiff tongue	强硬舌	1	0	176586	108453	inf	inf		inf	inf
10017947	Gastrointestinal disorders	胃肠系统疾病	10017948	Gastrointestinal disorders NEC	各种胃肠疾病（不另分类）	10017943	Gastrointestinal conditions NEC	胃肠类疾病（不另分类）	10066792	Stomach mass	胃肿块	1	0	176586	108453	inf	inf		inf	inf
10017947	Gastrointestinal disorders	胃肠系统疾病	10043985	Tongue signs and symptoms	舌部症状和体征	10043946	Tongue conditions	舌疾病	10051495	Strawberry tongue	草莓舌	1	0	176586	108453	inf	inf		inf	inf
10017947	Gastrointestinal disorders	胃肠系统疾病	10018009	Gastrointestinal stenosis and obstruction NEC	各种胃肠道狭窄及阻塞（不另分类）	10018008	Gastrointestinal stenosis and obstruction	胃肠道狭窄及梗阻类疾病	10050396	Subileus	不完全性肠梗阻（机能性）	1	3	176586	108450	0.204716	1.96815	0.0212934	0.204721	1.96815	0.0212934
10017947	Gastrointestinal disorders	胃肠系统疾病	10043985	Tongue signs and symptoms	舌部症状和体征	10043946	Tongue conditions	舌疾病	10052002	Tongue eruption	舌发疹	1	0	176586	108453	inf	inf		inf	inf
10017947	Gastrointestinal disorders	胃肠系统疾病	10043985	Tongue signs and symptoms	舌部症状和体征	10043946	Tongue conditions	舌疾病	10064488	Tongue exfoliation	舌苔剥脱	1	0	176586	108453	inf	inf		inf	inf
10017947	Gastrointestinal disorders	胃肠系统疾病	10043954	Tongue disorders	舌异常	10043946	Tongue conditions	舌疾病	10043957	Tongue geographic	地图舌	1	0	176586	108453	inf	inf		inf	inf
10017947	Gastrointestinal disorders	胃肠系统疾病	10043985	Tongue signs and symptoms	舌部症状和体征	10043946	Tongue conditions	舌疾病	10043977	Tongue rough	舌粗糙	1	0	176586	108453	inf	inf		inf	inf
10018065	General disorders and administration site conditions	全身性疾病及给药部位各种反应	10003550	Asthenic conditions	虚弱状态	10018073	General system disorders NEC	全身系统疾病（不另分类）	10016256	Fatigue	疲劳	2479	1212	174108	107241	1.25984	1.35	1.17571	1.25619	1.34999	1.17571
10018065	General disorders and administration site conditions	全身性疾病及给药部位各种反应	10003550	Asthenic conditions	虚弱状态	10018073	General system disorders NEC	全身系统疾病（不另分类）	10003549	Asthenia	虚弱	2365	1372	174222	107081	1.05946	1.13282	0.990856	1.05867	1.13282	0.990861
10018065	General disorders and administration site conditions	全身性疾病及给药部位各种反应	10033372	Pain and discomfort NEC	疼痛和不适（不另分类）	10018073	General system disorders NEC	全身系统疾病（不另分类）	10033371	Pain	疼痛	1874	406	174713	108047	2.85451	3.17866	2.56341	2.83483	3.17866	2.56341
10018065	General disorders and administration site conditions	全身性疾病及给药部位各种反应	10022528	Interactions	各种相互作用	10062915	Therapeutic and nontherapeutic effects (excl toxicity)	治疗性及非治疗性反应类（不包括毒性）	10013710	Drug interaction	药物相互作用	1441	74	175146	108379	12.0497	15.2227	9.53812	11.9596	15.2227	9.53813
10018065	General disorders and administration site conditions	全身性疾病及给药部位各种反应	10003550	Asthenic conditions	虚弱状态	10018073	General system disorders NEC	全身系统疾病（不另分类）	10025482	Malaise	难受	1098	295	175489	108158	2.29398	2.6092	2.01684	2.28593	2.6092	2.01684
10018065	General disorders and administration site conditions	全身性疾病及给药部位各种反应	10033372	Pain and discomfort NEC	疼痛和不适（不另分类）	10018073	General system disorders NEC	全身系统疾病（不另分类）	10008479	Chest pain	胸痛	969	273	175618	108180	2.18645	2.50125	1.91127	2.17994	2.50125	1.91127
10018065	General disorders and administration site conditions	全身性疾病及给药部位各种反应	10030113	Oedema NEC	各种水肿（不另分类）	10018073	General system disorders NEC	全身系统疾病（不另分类）	10030124	Oedema peripheral	外周水肿	869	189	175718	108264	2.83286	3.31607	2.42007	2.82384	3.31607	2.42007
10018065	General disorders and administration site conditions	全身性疾病及给药部位各种反应	10017578	Gait disturbances	行走障碍	10018073	General system disorders NEC	全身系统疾病（不另分类）	10017577	Gait disturbance	步态障碍	830	148	175757	108305	3.45583	4.11695	2.90087	3.44429	4.11695	2.90088
10018065	General disorders and administration site conditions	全身性疾病及给药部位各种反应	10043409	Therapeutic and nontherapeutic responses	各种治疗和非治疗反应	10062915	Therapeutic and nontherapeutic effects (excl toxicity)	治疗性及非治疗性反应类（不包括毒性）	10013709	Drug ineffective	药物无效	765	776	175822	107677	0.603739	0.667334	0.546205	0.605456	0.667333	0.546206
10018065	General disorders and administration site conditions	全身性疾病及给药部位各种反应	10016286	Febrile disorders	发热疾病	10005908	Body temperature conditions	体温状况类	10037660	Pyrexia	发热	613	2091	175974	106362	0.177192	0.193946	0.161886	0.180048	0.193945	0.161886
10018065	General disorders and administration site conditions	全身性疾病及给药部位各种反应	10030113	Oedema NEC	各种水肿（不另分类）	10018073	General system disorders NEC	全身系统疾病（不另分类）	10016029	Face oedema	面部水肿	375	51	176212	108402	4.52338	6.06103	3.37582	4.5159	6.06103	3.37582
10018065	General disorders and administration site conditions	全身性疾病及给药部位各种反应	10018072	General signs and symptoms NEC	一般症状和体征（不另分类）	10018073	General system disorders NEC	全身系统疾病（不另分类）	10048959	Peripheral swelling	外周肿胀	365	70	176222	108383	3.20698	4.14202	2.48301	3.20242	4.14202	2.48301
10018065	General disorders and administration site conditions	全身性疾病及给药部位各种反应	10068759	Feelings and sensations NEC	各种感受与感觉（不另分类）	10018073	General system disorders NEC	全身系统疾病（不另分类）	10016322	Feeling abnormal	感受异常	359	49	176228	108404	4.5068	6.075	3.34342	4.49968	6.075	3.34342
10018065	General disorders and administration site conditions	全身性疾病及给药部位各种反应	10011907	Death and sudden death	死亡和猝死	10053172	Fatal outcomes	致命后果	10011906	Death	死亡	346	1603	176241	106850	0.130861	0.14702	0.116478	0.132564	0.14702	0.116478
10018065	General disorders and administration site conditions	全身性疾病及给药部位各种反应	10033372	Pain and discomfort NEC	疼痛和不适（不另分类）	10018073	General system disorders NEC	全身系统疾病（不另分类）	10008469	Chest discomfort	胸部不适	345	67	176242	108386	3.16671	4.11432	2.43735	3.16248	4.11432	2.43735
10018065	General disorders and administration site conditions	全身性疾病及给药部位各种反应	10030113	Oedema NEC	各种水肿（不另分类）	10018073	General system disorders NEC	全身系统疾病（不另分类）	10030095	Oedema	水肿	337	156	176250	108297	1.32737	1.60505	1.09773	1.32675	1.60505	1.09773
10018065	General disorders and administration site conditions	全身性疾病及给药部位各种反应	10018072	General signs and symptoms NEC	一般症状和体征（不另分类）	10018073	General system disorders NEC	全身系统疾病（不另分类）	10062355	Unevaluable event	无法评估的事件	336	71	176251	108382	2.91009	3.75957	2.25255	2.90646	3.75957	2.25255
10018065	General disorders and administration site conditions	全身性疾病及给药部位各种反应	10018072	General signs and symptoms NEC	一般症状和体征（不另分类）	10018073	General system disorders NEC	全身系统疾病（不另分类）	10010264	Condition aggravated	病情恶化	302	186	176285	108267	0.997183	1.19724	0.830552	0.997188	1.19724	0.830553
10018065	General disorders and administration site conditions	全身性疾病及给药部位各种反应	10043409	Therapeutic and nontherapeutic responses	各种治疗和非治疗反应	10062915	Therapeutic and nontherapeutic effects (excl toxicity)	治疗性及非治疗性反应类（不包括毒性）	10061822	Drug intolerance	药物不耐受	298	77	176289	108376	2.37921	3.05704	1.85168	2.37689	3.05704	1.85168
10018065	General disorders and administration site conditions	全身性疾病及给药部位各种反应	10017578	Gait disturbances	行走障碍	10018073	General system disorders NEC	全身系统疾病（不另分类）	10017581	Gait inability	步态无力	241	49	176346	108404	3.02344	4.11087	2.22365	3.02067	4.11087	2.22365
10018065	General disorders and administration site conditions	全身性疾病及给药部位各种反应	10018072	General signs and symptoms NEC	一般症状和体征（不另分类）	10018073	General system disorders NEC	全身系统疾病（不另分类）	10042682	Swelling face	面肿	237	42	176350	108411	3.46894	4.81664	2.49833	3.46563	4.81664	2.49833
10018065	General disorders and administration site conditions	全身性疾病及给药部位各种反应	10018072	General signs and symptoms NEC	一般症状和体征（不另分类）	10018073	General system disorders NEC	全身系统疾病（不另分类）	10042674	Swelling	肿胀	222	73	176365	108380	1.86882	2.43478	1.43441	1.86773	2.43478	1.43441
10018065	General disorders and administration site conditions	全身性疾病及给药部位各种反应	10043409	Therapeutic and nontherapeutic responses	各种治疗和非治疗反应	10062915	Therapeutic and nontherapeutic effects (excl toxicity)	治疗性及非治疗性反应类（不包括毒性）	10060933	Adverse event	不良事件	218	132	176369	108321	1.01432	1.25924	0.817031	1.0143	1.25924	0.817031
10018065	General disorders and administration site conditions	全身性疾病及给药部位各种反应	10068759	Feelings and sensations NEC	各种感受与感觉（不另分类）	10018073	General system disorders NEC	全身系统疾病（不另分类）	10008531	Chills	寒战	211	263	176376	108190	0.492124	0.589947	0.410521	0.492731	0.589947	0.410521
10018065	General disorders and administration site conditions	全身性疾病及给药部位各种反应	10068759	Feelings and sensations NEC	各种感受与感觉（不另分类）	10018073	General system disorders NEC	全身系统疾病（不另分类）	10016334	Feeling hot	感觉热	209	18	176378	108435	7.13837	11.5537	4.4104	7.1311	11.5537	4.4104
10018065	General disorders and administration site conditions	全身性疾病及给药部位各种反应	10043409	Therapeutic and nontherapeutic responses	各种治疗和非治疗反应	10062915	Therapeutic and nontherapeutic effects (excl toxicity)	治疗性及非治疗性反应类（不包括毒性）	10043414	Therapeutic response decreased	治疗反应减弱	173	43	176414	108410	2.47237	3.45302	1.77023	2.47093	3.45302	1.77023
10018065	General disorders and administration site conditions	全身性疾病及给药部位各种反应	10033372	Pain and discomfort NEC	疼痛和不适（不另分类）	10018073	General system disorders NEC	全身系统疾病（不另分类）	10013082	Discomfort	不适	169	17	176418	108436	6.11038	10.0619	3.71072	6.10549	10.0619	3.71072
10018065	General disorders and administration site conditions	全身性疾病及给药部位各种反应	10018072	General signs and symptoms NEC	一般症状和体征（不另分类）	10018073	General system disorders NEC	全身系统疾病（不另分类）	10022004	Influenza like illness	流感样疾病	165	38	176422	108415	2.66831	3.79696	1.87516	2.66676	3.79696	1.87516
10018065	General disorders and administration site conditions	全身性疾病及给药部位各种反应	10043409	Therapeutic and nontherapeutic responses	各种治疗和非治疗反应	10062915	Therapeutic and nontherapeutic effects (excl toxicity)	治疗性及非治疗性反应类（不包括毒性）	10043417	Therapeutic response unexpected	意外的治疗反应	164	19	176423	108434	5.30518	8.53123	3.29906	5.30119	8.53123	3.29906
10018065	General disorders and administration site conditions	全身性疾病及给药部位各种反应	10018072	General signs and symptoms NEC	一般症状和体征（不另分类）	10018073	General system disorders NEC	全身系统疾病（不另分类）	10049438	General physical health deterioration	全身状况恶化	109	268	176478	108185	0.249326	0.311548	0.199531	0.24979	0.311548	0.199532
10018065	General disorders and administration site conditions	全身性疾病及给药部位各种反应	10033372	Pain and discomfort NEC	疼痛和不适（不另分类）	10018073	General system disorders NEC	全身系统疾病（不另分类）	10043224	Tenderness	触痛	92	6	176495	108447	9.42154	21.5178	4.12521	9.41715	21.5178	4.12521
10018065	General disorders and administration site conditions	全身性疾病及给药部位各种反应	10043409	Therapeutic and nontherapeutic responses	各种治疗和非治疗反应	10062915	Therapeutic and nontherapeutic effects (excl toxicity)	治疗性及非治疗性反应类（不包括毒性）	10061623	Adverse drug reaction	药品不良反应	84	31	176503	108422	1.6645	2.51302	1.10248	1.66418	2.51302	1.10248
10018065	General disorders and administration site conditions	全身性疾病及给药部位各种反应	10068759	Feelings and sensations NEC	各种感受与感觉（不另分类）	10018073	General system disorders NEC	全身系统疾病（不另分类）	10016326	Feeling cold	感到寒冷	66	23	176521	108430	1.76266	2.83338	1.09656	1.76238	2.83338	1.09656
10018065	General disorders and administration site conditions	全身性疾病及给药部位各种反应	10001424	Adverse effect absent	没有不良反应	10018073	General system disorders NEC	全身系统疾病（不另分类）	10067482	No adverse event	无不良事件	60	82	176527	108371	0.4492	0.626741	0.321952	0.449387	0.626741	0.321952
10018065	General disorders and administration site conditions	全身性疾病及给药部位各种反应	10043409	Therapeutic and nontherapeutic responses	各种治疗和非治疗反应	10062915	Therapeutic and nontherapeutic effects (excl toxicity)	治疗性及非治疗性反应类（不包括毒性）	10051082	Therapy non-responder	治疗无反应者	60	100	176527	108353	0.368282	0.507251	0.267386	0.368497	0.507251	0.267386
10018065	General disorders and administration site conditions	全身性疾病及给药部位各种反应	10021950	Inflammations	各种炎症	10018073	General system disorders NEC	全身系统疾病（不另分类）	10061218	Inflammation	炎症	59	33	176528	108420	1.09808	1.6815	0.717085	1.09805	1.6815	0.717085
10018065	General disorders and administration site conditions	全身性疾病及给药部位各种反应	10018072	General signs and symptoms NEC	一般症状和体征（不另分类）	10018073	General system disorders NEC	全身系统疾病（不另分类）	10077361	Multiple organ dysfunction syndrome	多器官功能不全综合征	56	64	176531	108389	0.537245	0.769066	0.375302	0.537392	0.769066	0.375302
10018065	General disorders and administration site conditions	全身性疾病及给药部位各种反应	10068759	Feelings and sensations NEC	各种感受与感觉（不另分类）	10018073	General system disorders NEC	全身系统疾病（不另分类）	10043458	Thirst	口渴	55	12	176532	108441	2.81547	5.25753	1.50772	2.81491	5.25753	1.50772
10018065	General disorders and administration site conditions	全身性疾病及给药部位各种反应	10043409	Therapeutic and nontherapeutic responses	各种治疗和非治疗反应	10062915	Therapeutic and nontherapeutic effects (excl toxicity)	治疗性及非治疗性反应类（不包括毒性）	10082201	Therapeutic product effect decreased	治疗产品效果下降	52	11	176535	108442	2.90387	5.56535	1.51517	2.90331	5.56535	1.51517
10018065	General disorders and administration site conditions	全身性疾病及给药部位各种反应	10043409	Therapeutic and nontherapeutic responses	各种治疗和非治疗反应	10062915	Therapeutic and nontherapeutic effects (excl toxicity)	治疗性及非治疗性反应类（不包括毒性）	10049414	Treatment noncompliance	治疗不服从	52	31	176535	108422	1.03022	1.60734	0.660312	1.03021	1.60734	0.660312
10018065	General disorders and administration site conditions	全身性疾病及给药部位各种反应	10018072	General signs and symptoms NEC	一般症状和体征（不另分类）	10018073	General system disorders NEC	全身系统疾病（不另分类）	10080284	Illness	患病	49	25	176538	108428	1.20381	1.94894	0.743568	1.20376	1.94894	0.743568
10018065	General disorders and administration site conditions	全身性疾病及给药部位各种反应	10018072	General signs and symptoms NEC	一般症状和体征（不另分类）	10018073	General system disorders NEC	全身系统疾病（不另分类）	10061819	Disease recurrence	疾病复发	45	142	176542	108311	0.194423	0.271896	0.139026	0.194629	0.271896	0.139026
10018065	General disorders and administration site conditions	全身性疾病及给药部位各种反应	10030113	Oedema NEC	各种水肿（不另分类）	10018073	General system disorders NEC	全身系统疾病（不另分类）	10018092	Generalised oedema	全身性水肿	44	21	176543	108432	1.28689	2.16437	0.765155	1.28682	2.16437	0.765155
10018065	General disorders and administration site conditions	全身性疾病及给药部位各种反应	10022528	Interactions	各种相互作用	10062915	Therapeutic and nontherapeutic effects (excl toxicity)	治疗性及非治疗性反应类（不包括毒性）	10068072	Potentiating drug interaction	协同性药物相互作用	43	2	176544	108451	13.2075	54.5215	3.19941	13.2045	54.5215	3.19941
10018065	General disorders and administration site conditions	全身性疾病及给药部位各种反应	10018072	General signs and symptoms NEC	一般症状和体征（不另分类）	10018073	General system disorders NEC	全身系统疾病（不另分类）	10051301	Exercise tolerance decreased	运动耐量降低	40	3	176547	108450	8.19045	26.4768	2.53367	8.18882	26.4768	2.53367
10018065	General disorders and administration site conditions	全身性疾病及给药部位各种反应	10043409	Therapeutic and nontherapeutic responses	各种治疗和非治疗反应	10062915	Therapeutic and nontherapeutic effects (excl toxicity)	治疗性及非治疗性反应类（不包括毒性）	10082200	Therapeutic product effect incomplete	治疗产品效果不全	40	41	176547	108412	0.599091	0.92618	0.387517	0.599182	0.92618	0.387517
10018065	General disorders and administration site conditions	全身性疾病及给药部位各种反应	10003550	Asthenic conditions	虚弱状态	10018073	General system disorders NEC	全身系统疾病（不另分类）	10011953	Decreased activity	活动减少	39	4	176548	108449	5.98918	16.7603	2.14019	5.98808	16.7603	2.14019
10018065	General disorders and administration site conditions	全身性疾病及给药部位各种反应	10033372	Pain and discomfort NEC	疼痛和不适（不另分类）	10018073	General system disorders NEC	全身系统疾病（不另分类）	10016059	Facial pain	面痛	39	5	176548	108448	4.7913	12.1565	1.88842	4.79046	12.1565	1.88842
10018065	General disorders and administration site conditions	全身性疾病及给药部位各种反应	10043409	Therapeutic and nontherapeutic responses	各种治疗和非治疗反应	10062915	Therapeutic and nontherapeutic effects (excl toxicity)	治疗性及非治疗性反应类（不包括毒性）	10074941	Therapeutic response changed	治疗反应变化	36	3	176551	108450	7.37124	23.937	2.26993	7.36994	23.937	2.26993
10018065	General disorders and administration site conditions	全身性疾病及给药部位各种反应	10043409	Therapeutic and nontherapeutic responses	各种治疗和非治疗反应	10062915	Therapeutic and nontherapeutic effects (excl toxicity)	治疗性及非治疗性反应类（不包括毒性）	10066901	Treatment failure	治疗失败	34	82	176553	108371	0.254509	0.379633	0.170625	0.254652	0.379633	0.170625
10018065	General disorders and administration site conditions	全身性疾病及给药部位各种反应	10018072	General signs and symptoms NEC	一般症状和体征（不另分类）	10018073	General system disorders NEC	全身系统疾病（不另分类）	10061818	Disease progression	疾病进展	33	1422	176554	107031	0.0140685	0.0198687	0.00996145	0.0142527	0.0198687	0.00996146
10018065	General disorders and administration site conditions	全身性疾病及给药部位各种反应	10011907	Death and sudden death	死亡和猝死	10053172	Fatal outcomes	致命后果	10042434	Sudden death	猝死	31	37	176556	108416	0.514483	0.829193	0.319217	0.514568	0.829193	0.319217
10018065	General disorders and administration site conditions	全身性疾病及给药部位各种反应	10018072	General signs and symptoms NEC	一般症状和体征（不另分类）	10018073	General system disorders NEC	全身系统疾病（不另分类）	10011469	Crying	哭	30	3	176557	108450	6.14249	20.1276	1.87455	6.14162	20.1276	1.87455
10018065	General disorders and administration site conditions	全身性疾病及给药部位各种反应	10022528	Interactions	各种相互作用	10062915	Therapeutic and nontherapeutic effects (excl toxicity)	治疗性及非治疗性反应类（不包括毒性）	10016948	Food interaction	食物相互作用	29	0	176558	108453	inf	inf		inf	inf
10018065	General disorders and administration site conditions	全身性疾病及给药部位各种反应	10068759	Feelings and sensations NEC	各种感受与感觉（不另分类）	10018073	General system disorders NEC	全身系统疾病（不另分类）	10061549	Sensation of foreign body	异物感	28	8	176559	108445	2.14975	4.71682	0.979774	2.14957	4.71682	0.979774
10018065	General disorders and administration site conditions	全身性疾病及给药部位各种反应	10043409	Therapeutic and nontherapeutic responses	各种治疗和非治疗反应	10062915	Therapeutic and nontherapeutic effects (excl toxicity)	治疗性及非治疗性反应类（不包括毒性）	10067484	Adverse reaction	不良反应	26	9	176561	108444	1.77436	3.78672	0.831419	1.77425	3.78672	0.831419
10018065	General disorders and administration site conditions	全身性疾病及给药部位各种反应	10068756	Withdrawal and rebound effects	各种停药与反弹效应	10062915	Therapeutic and nontherapeutic effects (excl toxicity)	治疗性及非治疗性反应类（不包括毒性）	10013754	Drug withdrawal syndrome	药物戒断综合征	26	0	176561	108453	inf	inf		inf	inf
10018065	General disorders and administration site conditions	全身性疾病及给药部位各种反应	10005907	Body temperature altered	体温变化	10005908	Body temperature conditions	体温状况类	10021113	Hypothermia	体温过低	26	8	176561	108445	1.99617	4.40924	0.903716	1.99603	4.40924	0.903716
10018065	General disorders and administration site conditions	全身性疾病及给药部位各种反应	10018072	General signs and symptoms NEC	一般症状和体征（不另分类）	10018073	General system disorders NEC	全身系统疾病（不另分类）	10061520	Ill-defined disorder	未明确定义的疾病	26	43	176561	108410	0.371261	0.604189	0.228132	0.371354	0.604189	0.228132
10018065	General disorders and administration site conditions	全身性疾病及给药部位各种反应	10022097	Injection site reactions	注射部位各种反应	10001316	Administration site reactions	给药部位各种反应	10022086	Injection site pain	注射部位痛	21	48	176566	108405	0.268609	0.448592	0.160838	0.268696	0.448592	0.160838
10018065	General disorders and administration site conditions	全身性疾病及给药部位各种反应	10030113	Oedema NEC	各种水肿（不另分类）	10018073	General system disorders NEC	全身系统疾病（不另分类）	10048961	Localised oedema	局部水肿	21	8	176566	108445	1.61225	3.64004	0.714097	1.61217	3.64004	0.714097
10018065	General disorders and administration site conditions	全身性疾病及给药部位各种反应	10018072	General signs and symptoms NEC	一般症状和体征（不另分类）	10018073	General system disorders NEC	全身系统疾病（不另分类）	10048222	Xerosis	干燥病	21	2	176566	108451	6.44935	27.5065	1.51215	6.4487	27.5065	1.51215
10018065	General disorders and administration site conditions	全身性疾病及给药部位各种反应	10068759	Feelings and sensations NEC	各种感受与感觉（不另分类）	10018073	General system disorders NEC	全身系统疾病（不另分类）	10016338	Feeling jittery	紧张不安	18	1	176569	108452	11.0559	82.8217	1.47587	11.0549	82.8217	1.47587
10018065	General disorders and administration site conditions	全身性疾病及给药部位各种反应	10028114	Mucosal findings abnormal	各种粘膜异常	10018073	General system disorders NEC	全身系统疾病（不另分类）	10028116	Mucosal inflammation	粘膜炎症	18	369	176569	108084	0.0298602	0.0479279	0.0186036	0.0299591	0.0479279	0.0186036
10018065	General disorders and administration site conditions	全身性疾病及给药部位各种反应	10068759	Feelings and sensations NEC	各种感受与感觉（不另分类）	10018073	General system disorders NEC	全身系统疾病（不另分类）	10061458	Feeling of body temperature change	体温感觉改变	17	3	176570	108450	3.48049	11.8769	1.01995	3.48025	11.8769	1.01995
10018065	General disorders and administration site conditions	全身性疾病及给药部位各种反应	10030113	Oedema NEC	各种水肿（不另分类）	10018073	General system disorders NEC	全身系统疾病（不另分类）	10018713	Gravitational oedema	重力性水肿	17	6	176570	108447	1.7402	4.41386	0.686084	1.74013	4.41386	0.686084
10018065	General disorders and administration site conditions	全身性疾病及给药部位各种反应	10019910	Hernias NEC	各种疝气（不另分类）	10018073	General system disorders NEC	全身系统疾病（不另分类）	10019909	Hernia	疝气	16	2	176571	108451	4.91365	21.371	1.12975	4.91329	21.371	1.12975
10018065	General disorders and administration site conditions	全身性疾病及给药部位各种反应	10019237	Healing abnormal NEC	愈合异常（不另分类）	10007867	Tissue disorders NEC	组织疾病（不另分类）	10021519	Impaired healing	愈合不良	16	52	176571	108401	0.188899	0.330829	0.107859	0.188973	0.330829	0.107859
10018065	General disorders and administration site conditions	全身性疾病及给药部位各种反应	10018072	General signs and symptoms NEC	一般症状和体征（不另分类）	10018073	General system disorders NEC	全身系统疾病（不另分类）	10048919	Performance status decreased	体力状态下降	14	17	176573	108436	0.505741	1.02602	0.249289	0.50578	1.02602	0.249289
10018065	General disorders and administration site conditions	全身性疾病及给药部位各种反应	10068759	Feelings and sensations NEC	各种感受与感觉（不另分类）	10018073	General system disorders NEC	全身系统疾病（不另分类）	10057040	Temperature intolerance	寒热不耐受	13	3	176574	108450	2.66149	9.34007	0.758402	2.66137	9.34007	0.758402
10018065	General disorders and administration site conditions	全身性疾病及给药部位各种反应	10068760	Ulcers NEC	各种溃疡（不另分类）	10007867	Tissue disorders NEC	组织疾病（不另分类）	10045285	Ulcer	溃疡	13	8	176574	108445	0.998013	2.40797	0.413638	0.998013	2.40797	0.413638
10018065	General disorders and administration site conditions	全身性疾病及给药部位各种反应	10068760	Ulcers NEC	各种溃疡（不另分类）	10007867	Tissue disorders NEC	组织疾病（不另分类）	10061577	Ulcer haemorrhage	溃疡出血	13	2	176574	108451	3.99227	17.6919	0.900878	3.99205	17.6919	0.900878
10018065	General disorders and administration site conditions	全身性疾病及给药部位各种反应	10044694	Trophic disorders	营养障碍	10007867	Tissue disorders NEC	组织疾病（不另分类）	10003694	Atrophy	萎缩	12	2	176575	108451	3.68515	16.4661	0.824745	3.68497	16.4661	0.824745
10018065	General disorders and administration site conditions	全身性疾病及给药部位各种反应	10043409	Therapeutic and nontherapeutic responses	各种治疗和非治疗反应	10062915	Therapeutic and nontherapeutic effects (excl toxicity)	治疗性及非治疗性反应类（不包括毒性）	10051118	Drug ineffective for unapproved indication	对非适应症用药无效	12	25	176575	108428	0.29475	0.586691	0.14808	0.294798	0.586691	0.14808
10018065	General disorders and administration site conditions	全身性疾病及给药部位各种反应	10068759	Feelings and sensations NEC	各种感受与感觉（不另分类）	10018073	General system disorders NEC	全身系统疾病（不另分类）	10020466	Hunger	饥饿感	12	3	176575	108450	2.45675	8.7062	0.693254	2.45665	8.7062	0.693254
10018065	General disorders and administration site conditions	全身性疾病及给药部位各种反应	10017578	Gait disturbances	行走障碍	10018073	General system disorders NEC	全身系统疾病（不另分类）	10024860	Loss of control of legs	双腿失控	12	2	176575	108451	3.68515	16.4661	0.824745	3.68497	16.4661	0.824745
10018065	General disorders and administration site conditions	全身性疾病及给药部位各种反应	10068759	Feelings and sensations NEC	各种感受与感觉（不另分类）	10018073	General system disorders NEC	全身系统疾病（不另分类）	10016330	Feeling drunk	醉酒感	11	3	176576	108450	2.252	8.07254	0.628244	2.25193	8.07254	0.628244
10018065	General disorders and administration site conditions	全身性疾病及给药部位各种反应	10022528	Interactions	各种相互作用	10062915	Therapeutic and nontherapeutic effects (excl toxicity)	治疗性及非治疗性反应类（不包括毒性）	10068071	Inhibitory drug interaction	抑制性药物相互作用	11	1	176576	108452	6.75614	52.3326	0.872218	6.75578	52.3326	0.872218
10018065	General disorders and administration site conditions	全身性疾病及给药部位各种反应	10033372	Pain and discomfort NEC	疼痛和不适（不另分类）	10018073	General system disorders NEC	全身系统疾病（不另分类）	10062501	Non-cardiac chest pain	非心源性胸痛	11	5	176576	108448	1.35118	3.88899	0.469449	1.35116	3.88899	0.469449
10018065	General disorders and administration site conditions	全身性疾病及给药部位各种反应	10018072	General signs and symptoms NEC	一般症状和体征（不另分类）	10018073	General system disorders NEC	全身系统疾病（不另分类）	10053459	Secretion discharge	分泌性排出物	11	5	176576	108448	1.35118	3.88899	0.469449	1.35116	3.88899	0.469449
10018065	General disorders and administration site conditions	全身性疾病及给药部位各种反应	10043409	Therapeutic and nontherapeutic responses	各种治疗和非治疗反应	10062915	Therapeutic and nontherapeutic effects (excl toxicity)	治疗性及非治疗性反应类（不包括毒性）	10043415	Therapeutic response increased	治疗反应增强	11	2	176576	108451	3.37804	15.2408	0.748722	3.37789	15.2408	0.748722
10018065	General disorders and administration site conditions	全身性疾病及给药部位各种反应	10068756	Withdrawal and rebound effects	各种停药与反弹效应	10062915	Therapeutic and nontherapeutic effects (excl toxicity)	治疗性及非治疗性反应类（不包括毒性）	10048010	Withdrawal syndrome	戒断综合征	11	2	176576	108451	3.37804	15.2408	0.748722	3.37789	15.2408	0.748722
10018065	General disorders and administration site conditions	全身性疾病及给药部位各种反应	10057175	Mass conditions NEC	各种肿块状况（不另分类）	10007867	Tissue disorders NEC	组织疾病（不另分类）	10011732	Cyst	囊肿	10	11	176577	108442	0.558304	1.31465	0.237101	0.558329	1.31465	0.237101
10018065	General disorders and administration site conditions	全身性疾病及给药部位各种反应	10057175	Mass conditions NEC	各种肿块状况（不另分类）	10007867	Tissue disorders NEC	组织疾病（不另分类）	10054107	Nodule	结节	10	7	176577	108446	0.877367	2.30504	0.333952	0.877374	2.30504	0.333952
10018065	General disorders and administration site conditions	全身性疾病及给药部位各种反应	10003550	Asthenic conditions	虚弱状态	10018073	General system disorders NEC	全身系统疾病（不另分类）	10041052	Sluggishness	反应迟缓	10	2	176577	108451	3.07093	14.0161	0.672839	3.07081	14.0161	0.672839
10018065	General disorders and administration site conditions	全身性疾病及给药部位各种反应	10022528	Interactions	各种相互作用	10062915	Therapeutic and nontherapeutic effects (excl toxicity)	治疗性及非治疗性反应类（不包括毒性）	10001597	Alcohol interaction	酒精相互作用	9	0	176578	108453	inf	inf		inf	inf
10018065	General disorders and administration site conditions	全身性疾病及给药部位各种反应	10044694	Trophic disorders	营养障碍	10007867	Tissue disorders NEC	组织疾病（不另分类）	10006938	Calcinosis	钙质沉着	9	1	176578	108452	5.52769	43.6326	0.700287	5.52746	43.6326	0.700287
10018065	General disorders and administration site conditions	全身性疾病及给药部位各种反应	10043409	Therapeutic and nontherapeutic responses	各种治疗和非治疗反应	10062915	Therapeutic and nontherapeutic effects (excl toxicity)	治疗性及非治疗性反应类（不包括毒性）	10052805	Drug tolerance decreased	药物耐受性降低	9	13	176578	108440	0.42516	0.99467	0.181729	0.425189	0.99467	0.181729
10018065	General disorders and administration site conditions	全身性疾病及给药部位各种反应	10022097	Injection site reactions	注射部位各种反应	10001316	Administration site reactions	给药部位各种反应	10022093	Injection site pruritus	注射部位瘙痒	9	6	176578	108447	0.921239	2.5883	0.327891	0.921243	2.5883	0.327891
10018065	General disorders and administration site conditions	全身性疾病及给药部位各种反应	10028114	Mucosal findings abnormal	各种粘膜异常	10018073	General system disorders NEC	全身系统疾病（不另分类）	10028111	Mucosal dryness	粘膜干燥	9	7	176578	108446	0.789626	2.12035	0.29406	0.789637	2.12035	0.29406
10018065	General disorders and administration site conditions	全身性疾病及给药部位各种反应	10043409	Therapeutic and nontherapeutic responses	各种治疗和非治疗反应	10062915	Therapeutic and nontherapeutic effects (excl toxicity)	治疗性及非治疗性反应类（不包括毒性）	10060769	Therapeutic product ineffective	治疗产品无效	9	2	176578	108451	2.76382	12.7922	0.597137	2.76373	12.7922	0.597137
10018065	General disorders and administration site conditions	全身性疾病及给药部位各种反应	10003550	Asthenic conditions	虚弱状态	10018073	General system disorders NEC	全身系统疾病（不另分类）	10008874	Chronic fatigue syndrome	慢性疲劳综合征	8	0	176579	108453	inf	inf		inf	inf
10018065	General disorders and administration site conditions	全身性疾病及给药部位各种反应	10057175	Mass conditions NEC	各种肿块状况（不另分类）	10007867	Tissue disorders NEC	组织疾病（不另分类）	10026865	Mass	肿块	8	5	176579	108448	0.982658	3.00388	0.321457	0.982659	3.00388	0.321457
10018065	General disorders and administration site conditions	全身性疾病及给药部位各种反应	10028882	Necrosis NEC	各种坏死（不另分类）	10007867	Tissue disorders NEC	组织疾病（不另分类）	10028851	Necrosis	坏死	8	31	176579	108422	0.158455	0.34473	0.072834	0.158493	0.34473	0.072834
10018065	General disorders and administration site conditions	全身性疾病及给药部位各种反应	10018072	General signs and symptoms NEC	一般症状和体征（不另分类）	10018073	General system disorders NEC	全身系统疾病（不另分类）	10067476	Apparent death	假死	7	0	176580	108453	inf	inf		inf	inf
10018065	General disorders and administration site conditions	全身性疾病及给药部位各种反应	10043409	Therapeutic and nontherapeutic responses	各种治疗和非治疗反应	10062915	Therapeutic and nontherapeutic effects (excl toxicity)	治疗性及非治疗性反应类（不包括毒性）	10052804	Drug tolerance	药物耐受性	7	3	176580	108450	1.43306	5.54204	0.370561	1.43304	5.54204	0.370561
10018065	General disorders and administration site conditions	全身性疾病及给药部位各种反应	10043409	Therapeutic and nontherapeutic responses	各种治疗和非治疗反应	10062915	Therapeutic and nontherapeutic effects (excl toxicity)	治疗性及非治疗性反应类（不包括毒性）	10052806	Drug tolerance increased	药物耐受性增强	7	0	176580	108453	inf	inf		inf	inf
10018065	General disorders and administration site conditions	全身性疾病及给药部位各种反应	10018072	General signs and symptoms NEC	一般症状和体征（不另分类）	10018073	General system disorders NEC	全身系统疾病（不另分类）	10060891	General symptom	全身症状	7	2	176580	108451	2.14961	10.3481	0.44654	2.14957	10.3481	0.44654
10018065	General disorders and administration site conditions	全身性疾病及给药部位各种反应	10022097	Injection site reactions	注射部位各种反应	10001316	Administration site reactions	给药部位各种反应	10022061	Injection site erythema	注射部位红斑	7	27	176580	108426	0.159194	0.365574	0.0693229	0.159227	0.365574	0.0693229
10018065	General disorders and administration site conditions	全身性疾病及给药部位各种反应	10022097	Injection site reactions	注射部位各种反应	10001316	Administration site reactions	给药部位各种反应	10053425	Injection site swelling	注射部位肿胀	7	19	176580	108434	0.226239	0.538196	0.0951034	0.22627	0.538196	0.0951034
10018065	General disorders and administration site conditions	全身性疾病及给药部位各种反应	10018072	General signs and symptoms NEC	一般症状和体征（不另分类）	10018073	General system disorders NEC	全身系统疾病（不另分类）	10010253	Concomitant disease aggravated	伴随疾病恶化	6	2	176581	108451	1.84251	9.12924	0.371867	1.84249	9.12924	0.371867
10018065	General disorders and administration site conditions	全身性疾病及给药部位各种反应	10018072	General signs and symptoms NEC	一般症状和体征（不另分类）	10018073	General system disorders NEC	全身系统疾病（不另分类）	10061619	Deformity	畸形	6	2	176581	108451	1.84251	9.12924	0.371867	1.84249	9.12924	0.371867
10018065	General disorders and administration site conditions	全身性疾病及给药部位各种反应	10021950	Inflammations	各种炎症	10018073	General system disorders NEC	全身系统疾病（不另分类）	10018691	Granuloma	肉芽肿	6	3	176581	108450	1.22833	4.91163	0.307189	1.22832	4.91163	0.307189
10018065	General disorders and administration site conditions	全身性疾病及给药部位各种反应	10016286	Febrile disorders	发热疾病	10005908	Body temperature conditions	体温状况类	10020741	Hyperpyrexia	高热	6	64	176581	108389	0.0575457	0.13288	0.024921	0.0575777	0.13288	0.024921
10018065	General disorders and administration site conditions	全身性疾病及给药部位各种反应	10022097	Injection site reactions	注射部位各种反应	10001316	Administration site reactions	给药部位各种反应	10022095	Injection site reaction	注射部位反应	6	57	176581	108396	0.0646168	0.149865	0.0278606	0.0646486	0.149865	0.0278606
10018065	General disorders and administration site conditions	全身性疾病及给药部位各种反应	10028114	Mucosal findings abnormal	各种粘膜异常	10018073	General system disorders NEC	全身系统疾病（不另分类）	10061529	Polyp	息肉	6	2	176581	108451	1.84251	9.12924	0.371867	1.84249	9.12924	0.371867
10018065	General disorders and administration site conditions	全身性疾病及给药部位各种反应	10043409	Therapeutic and nontherapeutic responses	各种治疗和非治疗反应	10062915	Therapeutic and nontherapeutic effects (excl toxicity)	治疗性及非治疗性反应类（不包括毒性）	10059866	Drug resistance	耐药	5	56	176582	108397	0.0548091	0.136828	0.0219549	0.0548359	0.136828	0.0219549
10018065	General disorders and administration site conditions	全身性疾病及给药部位各种反应	10022528	Interactions	各种相互作用	10062915	Therapeutic and nontherapeutic effects (excl toxicity)	治疗性及非治疗性反应类（不包括毒性）	10074868	Drug-disease interaction	药病相互作用	5	0	176582	108453	inf	inf		inf	inf
10018065	General disorders and administration site conditions	全身性疾病及给药部位各种反应	10016654	Fibrosis NEC	各种纤维化（不另分类）	10007867	Tissue disorders NEC	组织疾病（不另分类）	10016642	Fibrosis	纤维化	5	2	176582	108451	1.53542	7.91433	0.297879	1.5354	7.91433	0.297879
10018065	General disorders and administration site conditions	全身性疾病及给药部位各种反应	10022097	Injection site reactions	注射部位各种反应	10001316	Administration site reactions	给药部位各种反应	10022078	Injection site inflammation	注射部位炎症	5	20	176582	108433	0.153516	0.40905	0.0576148	0.15354	0.40905	0.0576148
10018065	General disorders and administration site conditions	全身性疾病及给药部位各种反应	10018072	General signs and symptoms NEC	一般症状和体征（不另分类）	10018073	General system disorders NEC	全身系统疾病（不另分类）	10029719	Nonspecific reaction	非特异性反应	5	4	176582	108449	0.767696	2.85899	0.206142	0.767702	2.85899	0.206142
10018065	General disorders and administration site conditions	全身性疾病及给药部位各种反应	10018072	General signs and symptoms NEC	一般症状和体征（不另分类）	10018073	General system disorders NEC	全身系统疾病（不另分类）	10039740	Screaming	尖叫	5	1	176582	108452	3.07087	26.2862	0.358751	3.07081	26.2862	0.358751
10018065	General disorders and administration site conditions	全身性疾病及给药部位各种反应	10033372	Pain and discomfort NEC	疼痛和不适（不另分类）	10018073	General system disorders NEC	全身系统疾病（不另分类）	10048750	Axillary pain	腋痛	4	3	176583	108450	0.818878	3.65894	0.183267	0.818882	3.65894	0.183267
10018065	General disorders and administration site conditions	全身性疾病及给药部位各种反应	10021544	Implant and catheter site reactions	植入物和插管部位的各种反应	10001316	Administration site reactions	给药部位各种反应	10051099	Catheter site haemorrhage	插管部位出血	4	1	176583	108452	2.45668	21.9808	0.27457	2.45665	21.9808	0.27457
10018065	General disorders and administration site conditions	全身性疾病及给药部位各种反应	10069785	Complications associated with device NEC	各种器械相关并发症（不另分类）	10069781	Complications associated with device	器械相关并发症类	10077107	Complication associated with device	装置相关并发症	4	13	176583	108440	0.188955	0.579523	0.061609	0.188973	0.579523	0.061609
10018065	General disorders and administration site conditions	全身性疾病及给药部位各种反应	10018072	General signs and symptoms NEC	一般症状和体征（不另分类）	10018073	General system disorders NEC	全身系统疾病（不另分类）	10011376	Crepitations	捻发音	4	1	176583	108452	2.45668	21.9808	0.27457	2.45665	21.9808	0.27457
10018065	General disorders and administration site conditions	全身性疾病及给药部位各种反应	10018072	General signs and symptoms NEC	一般症状和体征（不另分类）	10018073	General system disorders NEC	全身系统疾病（不另分类）	10012559	Developmental delay	发育延迟	4	3	176583	108450	0.818878	3.65894	0.183267	0.818882	3.65894	0.183267
10018065	General disorders and administration site conditions	全身性疾病及给药部位各种反应	10043409	Therapeutic and nontherapeutic responses	各种治疗和非治疗反应	10062915	Therapeutic and nontherapeutic effects (excl toxicity)	治疗性及非治疗性反应类（不包括毒性）	10083365	Drug effect less than expected	药效不及预期	4	0	176583	108453	inf	inf		inf	inf
10018065	General disorders and administration site conditions	全身性疾病及给药部位各种反应	10043409	Therapeutic and nontherapeutic responses	各种治疗和非治疗反应	10062915	Therapeutic and nontherapeutic effects (excl toxicity)	治疗性及非治疗性反应类（不包括毒性）	10079317	Drug effective for unapproved indication	药物对未经批准的指征起效	4	13	176583	108440	0.188955	0.579523	0.061609	0.188973	0.579523	0.061609
10018065	General disorders and administration site conditions	全身性疾病及给药部位各种反应	10068759	Feelings and sensations NEC	各种感受与感觉（不另分类）	10018073	General system disorders NEC	全身系统疾病（不另分类）	10019133	Hangover	延续效应	4	0	176583	108453	inf	inf		inf	inf
10018065	General disorders and administration site conditions	全身性疾病及给药部位各种反应	10022528	Interactions	各种相互作用	10062915	Therapeutic and nontherapeutic effects (excl toxicity)	治疗性及非治疗性反应类（不包括毒性）	10070493	Herbal interaction	草药相互作用	4	1	176583	108452	2.45668	21.9808	0.27457	2.45665	21.9808	0.27457
10018065	General disorders and administration site conditions	全身性疾病及给药部位各种反应	10022097	Injection site reactions	注射部位各种反应	10001316	Administration site reactions	给药部位各种反应	10022067	Injection site haemorrhage	注射部位出血	4	4	176583	108449	0.614153	2.45577	0.153591	0.614162	2.45577	0.153591
10018065	General disorders and administration site conditions	全身性疾病及给药部位各种反应	10028114	Mucosal findings abnormal	各种粘膜异常	10018073	General system disorders NEC	全身系统疾病（不另分类）	10028124	Mucosal ulceration	粘膜溃疡	4	6	176583	108447	0.409428	1.45093	0.115534	0.409441	1.45093	0.115534
10018065	General disorders and administration site conditions	全身性疾病及给药部位各种反应	10068756	Withdrawal and rebound effects	各种停药与反弹效应	10062915	Therapeutic and nontherapeutic effects (excl toxicity)	治疗性及非治疗性反应类（不包括毒性）	10038001	Rebound effect	反跳作用	4	1	176583	108452	2.45668	21.9808	0.27457	2.45665	21.9808	0.27457
10018065	General disorders and administration site conditions	全身性疾病及给药部位各种反应	10003057	Application and instillation site reactions	敷用和滴用部位的各种反应	10001316	Administration site reactions	给药部位各种反应	10003041	Application site erythema	外用药部位红斑	3	3	176584	108450	0.614155	3.043	0.123952	0.614162	3.043	0.123952
10018065	General disorders and administration site conditions	全身性疾病及给药部位各种反应	10022528	Interactions	各种相互作用	10062915	Therapeutic and nontherapeutic effects (excl toxicity)	治疗性及非治疗性反应类（不包括毒性）	10053581	Drug therapeutic incompatibility	药物治疗性配伍禁忌	3	0	176584	108453	inf	inf		inf	inf
10018065	General disorders and administration site conditions	全身性疾病及给药部位各种反应	10044694	Trophic disorders	营养障碍	10007867	Tissue disorders NEC	组织疾病（不另分类）	10058314	Dysplasia	发育不良	3	5	176584	108448	0.368486	1.54195	0.0880586	0.368497	1.54195	0.0880586
10018065	General disorders and administration site conditions	全身性疾病及给药部位各种反应	10028114	Mucosal findings abnormal	各种粘膜异常	10018073	General system disorders NEC	全身系统疾病（不另分类）	10014579	Enanthema	粘膜疹	3	1	176584	108452	1.8425	17.7139	0.191647	1.84249	17.7139	0.191647
10018065	General disorders and administration site conditions	全身性疾病及给药部位各种反应	10018072	General signs and symptoms NEC	一般症状和体征（不另分类）	10018073	General system disorders NEC	全身系统疾病（不另分类）	10016251	Fat tissue increased	脂肪组织增多	3	0	176584	108453	inf	inf		inf	inf
10018065	General disorders and administration site conditions	全身性疾病及给药部位各种反应	10044694	Trophic disorders	营养障碍	10007867	Tissue disorders NEC	组织疾病（不另分类）	10020718	Hyperplasia	增生	3	2	176584	108451	0.921241	5.51356	0.153927	0.921243	5.51356	0.153927
10018065	General disorders and administration site conditions	全身性疾病及给药部位各种反应	10043409	Therapeutic and nontherapeutic responses	各种治疗和非治疗反应	10062915	Therapeutic and nontherapeutic effects (excl toxicity)	治疗性及非治疗性反应类（不包括毒性）	10049998	Idiosyncratic drug reaction	药物特异质反应	3	3	176584	108450	0.614155	3.043	0.123952	0.614162	3.043	0.123952
10018065	General disorders and administration site conditions	全身性疾病及给药部位各种反应	10022097	Injection site reactions	注射部位各种反应	10001316	Administration site reactions	给药部位各种反应	10022066	Injection site haematoma	注射部位血肿	3	0	176584	108453	inf	inf		inf	inf
10018065	General disorders and administration site conditions	全身性疾病及给药部位各种反应	10022097	Injection site reactions	注射部位各种反应	10001316	Administration site reactions	给药部位各种反应	10022094	Injection site rash	注射部位皮疹	3	1	176584	108452	1.8425	17.7139	0.191647	1.84249	17.7139	0.191647
10018065	General disorders and administration site conditions	全身性疾病及给药部位各种反应	10022097	Injection site reactions	注射部位各种反应	10001316	Administration site reactions	给药部位各种反应	10022107	Injection site urticaria	注射部位荨麻疹	3	0	176584	108453	inf	inf		inf	inf
10018065	General disorders and administration site conditions	全身性疾病及给药部位各种反应	10028114	Mucosal findings abnormal	各种粘膜异常	10018073	General system disorders NEC	全身系统疾病（不另分类）	10082268	Mucosal disorder	粘膜疾病	3	5	176584	108448	0.368486	1.54195	0.0880586	0.368497	1.54195	0.0880586
10018065	General disorders and administration site conditions	全身性疾病及给药部位各种反应	10018072	General signs and symptoms NEC	一般症状和体征（不另分类）	10018073	General system disorders NEC	全身系统疾病（不另分类）	10061876	Obstruction	阻塞	3	2	176584	108451	0.921241	5.51356	0.153927	0.921243	5.51356	0.153927
10018065	General disorders and administration site conditions	全身性疾病及给药部位各种反应	10068759	Feelings and sensations NEC	各种感受与感觉（不另分类）	10018073	General system disorders NEC	全身系统疾病（不另分类）	10040007	Sense of oppression	压抑感	3	5	176584	108448	0.368486	1.54195	0.0880586	0.368497	1.54195	0.0880586
10018065	General disorders and administration site conditions	全身性疾病及给药部位各种反应	10018072	General signs and symptoms NEC	一般症状和体征（不另分类）	10018073	General system disorders NEC	全身系统疾病（不另分类）	10080080	Symptom recurrence	症状重复出现	3	0	176584	108453	inf	inf		inf	inf
10018065	General disorders and administration site conditions	全身性疾病及给药部位各种反应	10005907	Body temperature altered	体温变化	10005908	Body temperature conditions	体温状况类	10061376	Temperature regulation disorder	温度调节紊乱	3	0	176584	108453	inf	inf		inf	inf
10018065	General disorders and administration site conditions	全身性疾病及给药部位各种反应	10043409	Therapeutic and nontherapeutic responses	各种治疗和非治疗反应	10062915	Therapeutic and nontherapeutic effects (excl toxicity)	治疗性及非治疗性反应类（不包括毒性）	10082202	Therapeutic product effect delayed	治疗产品效果延迟	3	1	176584	108452	1.8425	17.7139	0.191647	1.84249	17.7139	0.191647
10018065	General disorders and administration site conditions	全身性疾病及给药部位各种反应	10043409	Therapeutic and nontherapeutic responses	各种治疗和非治疗反应	10062915	Therapeutic and nontherapeutic effects (excl toxicity)	治疗性及非治疗性反应类（不包括毒性）	10082205	Therapeutic product effect prolonged	治疗产品效果延长	3	0	176584	108453	inf	inf		inf	inf
10018065	General disorders and administration site conditions	全身性疾病及给药部位各种反应	10043409	Therapeutic and nontherapeutic responses	各种治疗和非治疗反应	10062915	Therapeutic and nontherapeutic effects (excl toxicity)	治疗性及非治疗性反应类（不包括毒性）	10078575	Therapeutic response shortened	治疗应答缩短	3	0	176584	108453	inf	inf		inf	inf
10018065	General disorders and administration site conditions	全身性疾病及给药部位各种反应	10043409	Therapeutic and nontherapeutic responses	各种治疗和非治疗反应	10062915	Therapeutic and nontherapeutic effects (excl toxicity)	治疗性及非治疗性反应类（不包括毒性）	10078115	Therapy partial responder	治疗部分应答者	3	47	176584	108406	0.0391855	0.125901	0.0121961	0.0392018	0.125901	0.0121961
10018065	General disorders and administration site conditions	全身性疾病及给药部位各种反应	10003057	Application and instillation site reactions	敷用和滴用部位的各种反应	10001316	Administration site reactions	给药部位各种反应	10059005	Application site discolouration	外用药部位变色	2	1	176585	108452	1.22833	13.547	0.111374	1.22832	13.547	0.111374
10018065	General disorders and administration site conditions	全身性疾病及给药部位各种反应	10003057	Application and instillation site reactions	敷用和滴用部位的各种反应	10001316	Administration site reactions	给药部位各种反应	10003051	Application site pain	外用药部位疼痛	2	3	176585	108450	0.409435	2.45043	0.068411	0.409441	2.45043	0.068411
10018065	General disorders and administration site conditions	全身性疾病及给药部位各种反应	10003057	Application and instillation site reactions	敷用和滴用部位的各种反应	10001316	Administration site reactions	给药部位各种反应	10048941	Application site vesicles	外用药部位囊泡	2	2	176585	108451	0.614157	4.36017	0.086508	0.614162	4.36017	0.086508
10018065	General disorders and administration site conditions	全身性疾病及给药部位各种反应	10057175	Mass conditions NEC	各种肿块状况（不另分类）	10007867	Tissue disorders NEC	组织疾病（不另分类）	10061803	Cyst rupture	囊肿破裂	2	0	176585	108453	inf	inf		inf	inf
10018065	General disorders and administration site conditions	全身性疾病及给药部位各种反应	10068756	Withdrawal and rebound effects	各种停药与反弹效应	10062915	Therapeutic and nontherapeutic effects (excl toxicity)	治疗性及非治疗性反应类（不包括毒性）	10013756	Drug withdrawal syndrome neonatal	新生儿药物戒断综合征	2	0	176585	108453	inf	inf		inf	inf
10018065	General disorders and administration site conditions	全身性疾病及给药部位各种反应	10068759	Feelings and sensations NEC	各种感受与感觉（不另分类）	10018073	General system disorders NEC	全身系统疾病（不另分类）	10059186	Early satiety	早饱	2	1	176585	108452	1.22833	13.547	0.111374	1.22832	13.547	0.111374
10018065	General disorders and administration site conditions	全身性疾病及给药部位各种反应	10005907	Body temperature altered	体温变化	10005908	Body temperature conditions	体温状况类	10020843	Hyperthermia	体温过高	2	10	176585	108443	0.122822	0.560578	0.0269104	0.122832	0.560578	0.0269104
10018065	General disorders and administration site conditions	全身性疾病及给药部位各种反应	10044694	Trophic disorders	营养障碍	10007867	Tissue disorders NEC	组织疾病（不另分类）	10020880	Hypertrophy	肥大	2	0	176585	108453	inf	inf		inf	inf
10018065	General disorders and administration site conditions	全身性疾病及给药部位各种反应	10021544	Implant and catheter site reactions	植入物和插管部位的各种反应	10001316	Administration site reactions	给药部位各种反应	10063778	Implant site erosion	植入物部位糜烂	2	0	176585	108453	inf	inf		inf	inf
10018065	General disorders and administration site conditions	全身性疾病及给药部位各种反应	10021544	Implant and catheter site reactions	植入物和插管部位的各种反应	10001316	Administration site reactions	给药部位各种反应	10063779	Implant site erythema	植入物部位红斑	2	0	176585	108453	inf	inf		inf	inf
10018065	General disorders and administration site conditions	全身性疾病及给药部位各种反应	10021544	Implant and catheter site reactions	植入物和插管部位的各种反应	10001316	Administration site reactions	给药部位各种反应	10063856	Implant site extravasation	植入物部位外渗	2	1	176585	108452	1.22833	13.547	0.111374	1.22832	13.547	0.111374
10018065	General disorders and administration site conditions	全身性疾病及给药部位各种反应	10021544	Implant and catheter site reactions	植入物和插管部位的各种反应	10001316	Administration site reactions	给药部位各种反应	10063782	Implant site pain	植入物部位疼痛	2	0	176585	108453	inf	inf		inf	inf
10018065	General disorders and administration site conditions	全身性疾病及给药部位各种反应	10043409	Therapeutic and nontherapeutic responses	各种治疗和非治疗反应	10062915	Therapeutic and nontherapeutic effects (excl toxicity)	治疗性及非治疗性反应类（不包括毒性）	10021576	Inadequate analgesia	不完全性痛觉丧失	2	4	176585	108449	0.307073	1.67658	0.0562417	0.307081	1.67658	0.0562417
10018065	General disorders and administration site conditions	全身性疾病及给药部位各种反应	10018072	General signs and symptoms NEC	一般症状和体征（不另分类）	10018073	General system disorders NEC	全身系统疾病（不另分类）	10060708	Induration	硬结	2	6	176585	108447	0.204712	1.0143	0.0413161	0.204721	1.0143	0.0413161
10018065	General disorders and administration site conditions	全身性疾病及给药部位各种反应	10068753	Infusion site reactions	输液部位各种反应	10001316	Administration site reactions	给药部位各种反应	10065464	Infusion site haemorrhage	输液部位出血	2	1	176585	108452	1.22833	13.547	0.111374	1.22832	13.547	0.111374
10018065	General disorders and administration site conditions	全身性疾病及给药部位各种反应	10022097	Injection site reactions	注射部位各种反应	10001316	Administration site reactions	给药部位各种反应	10057664	Injected limb mobility decreased	注射后肢体活动性降低	2	0	176585	108453	inf	inf		inf	inf
10018065	General disorders and administration site conditions	全身性疾病及给药部位各种反应	10022097	Injection site reactions	注射部位各种反应	10001316	Administration site reactions	给药部位各种反应	10022052	Injection site bruising	注射部位瘀青	2	0	176585	108453	inf	inf		inf	inf
10018065	General disorders and administration site conditions	全身性疾病及给药部位各种反应	10022097	Injection site reactions	注射部位各种反应	10001316	Administration site reactions	给药部位各种反应	10054266	Injection site discomfort	注射部位不适	2	0	176585	108453	inf	inf		inf	inf
10018065	General disorders and administration site conditions	全身性疾病及给药部位各种反应	10022097	Injection site reactions	注射部位各种反应	10001316	Administration site reactions	给药部位各种反应	10022081	Injection site mass	注射部位肿块	2	6	176585	108447	0.204712	1.0143	0.0413161	0.204721	1.0143	0.0413161
10018065	General disorders and administration site conditions	全身性疾病及给药部位各种反应	10022097	Injection site reactions	注射部位各种反应	10001316	Administration site reactions	给药部位各种反应	10057880	Injection site nodule	注射部位结节	2	0	176585	108453	inf	inf		inf	inf
10018065	General disorders and administration site conditions	全身性疾病及给药部位各种反应	10022097	Injection site reactions	注射部位各种反应	10001316	Administration site reactions	给药部位各种反应	10022112	Injection site warmth	注射部位发热	2	0	176585	108453	inf	inf		inf	inf
10018065	General disorders and administration site conditions	全身性疾病及给药部位各种反应	10069785	Complications associated with device NEC	各种器械相关并发症（不另分类）	10069781	Complications associated with device	器械相关并发症类	10076104	Medical device site erosion	医疗设备施用部位糜烂	2	0	176585	108453	inf	inf		inf	inf
10018065	General disorders and administration site conditions	全身性疾病及给药部位各种反应	10069785	Complications associated with device NEC	各种器械相关并发症（不另分类）	10069781	Complications associated with device	器械相关并发症类	10075576	Medical device site erythema	医疗设备施用部位红斑	2	1	176585	108452	1.22833	13.547	0.111374	1.22832	13.547	0.111374
10018065	General disorders and administration site conditions	全身性疾病及给药部位各种反应	10069785	Complications associated with device NEC	各种器械相关并发症（不另分类）	10069781	Complications associated with device	器械相关并发症类	10076133	Medical device site pain	医疗设备施用部位疼痛	2	1	176585	108452	1.22833	13.547	0.111374	1.22832	13.547	0.111374
10018065	General disorders and administration site conditions	全身性疾病及给药部位各种反应	10057196	Administration site reactions NEC	给药部位的各种反应（不另分类）	10001316	Administration site reactions	给药部位各种反应	10062611	Oral administration complication	口服药并发症	2	0	176585	108453	inf	inf		inf	inf
10018065	General disorders and administration site conditions	全身性疾病及给药部位各种反应	10018072	General signs and symptoms NEC	一般症状和体征（不另分类）	10018073	General system disorders NEC	全身系统疾病（不另分类）	10053159	Organ failure	器官衰竭	2	4	176585	108449	0.307073	1.67658	0.0562417	0.307081	1.67658	0.0562417
10018065	General disorders and administration site conditions	全身性疾病及给药部位各种反应	10018072	General signs and symptoms NEC	一般症状和体征（不另分类）	10018073	General system disorders NEC	全身系统疾病（不另分类）	10051588	Physical deconditioning	体力减退	2	4	176585	108449	0.307073	1.67658	0.0562417	0.307081	1.67658	0.0562417
10018065	General disorders and administration site conditions	全身性疾病及给药部位各种反应	10018072	General signs and symptoms NEC	一般症状和体征（不另分类）	10018073	General system disorders NEC	全身系统疾病（不另分类）	10063493	Premature ageing	提早衰老	2	1	176585	108452	1.22833	13.547	0.111374	1.22832	13.547	0.111374
10018065	General disorders and administration site conditions	全身性疾病及给药部位各种反应	10017578	Gait disturbances	行走障碍	10018073	General system disorders NEC	全身系统疾病（不另分类）	10082328	Propulsive gait	前冲步态	2	0	176585	108453	inf	inf		inf	inf
10018065	General disorders and administration site conditions	全身性疾病及给药部位各种反应	10018072	General signs and symptoms NEC	一般症状和体征（不另分类）	10018073	General system disorders NEC	全身系统疾病（不另分类）	10072850	Sensitivity to weather change	对天气变化的敏感性	2	0	176585	108453	inf	inf		inf	inf
10018065	General disorders and administration site conditions	全身性疾病及给药部位各种反应	10043409	Therapeutic and nontherapeutic responses	各种治疗和非治疗反应	10062915	Therapeutic and nontherapeutic effects (excl toxicity)	治疗性及非治疗性反应类（不包括毒性）	10063672	Similar reaction on previous exposure to drug	用药反应与前次药物暴露相似	2	0	176585	108453	inf	inf		inf	inf
10018065	General disorders and administration site conditions	全身性疾病及给药部位各种反应	10043409	Therapeutic and nontherapeutic responses	各种治疗和非治疗反应	10062915	Therapeutic and nontherapeutic effects (excl toxicity)	治疗性及非治疗性反应类（不包括毒性）	10082204	Therapeutic product effect variable	治疗产品效果不稳	2	0	176585	108453	inf	inf		inf	inf
10018065	General disorders and administration site conditions	全身性疾病及给药部位各种反应	10018072	General signs and symptoms NEC	一般症状和体征（不另分类）	10018073	General system disorders NEC	全身系统疾病（不另分类）	10076269	Unmasking of previously unidentified disease	揭露以前未知的疾病	2	3	176585	108450	0.409435	2.45043	0.068411	0.409441	2.45043	0.068411
10018065	General disorders and administration site conditions	全身性疾病及给药部位各种反应	10068754	Vaccination site reactions	接种疫苗部位各种反应	10001316	Administration site reactions	给药部位各种反应	10068879	Vaccination site pain	疫苗接种部位疼痛	2	0	176585	108453	inf	inf		inf	inf
10018065	General disorders and administration site conditions	全身性疾病及给药部位各种反应	10069789	Vascular complications associated with device	各种器械相关血管并发症	10069781	Complications associated with device	器械相关并发症类	10077144	Vascular stent stenosis	血管支架狭窄	2	0	176585	108453	inf	inf		inf	inf
10018065	General disorders and administration site conditions	全身性疾病及给药部位各种反应	10057196	Administration site reactions NEC	给药部位的各种反应（不另分类）	10001316	Administration site reactions	给药部位各种反应	10075947	Administration site joint movement impairment	给药部位关节运动障碍	1	0	176586	108453	inf	inf		inf	inf
10018065	General disorders and administration site conditions	全身性疾病及给药部位各种反应	10003057	Application and instillation site reactions	敷用和滴用部位的各种反应	10001316	Administration site reactions	给药部位各种反应	10050114	Application site bruise	外用药部位瘀伤	1	0	176586	108453	inf	inf		inf	inf
10018065	General disorders and administration site conditions	全身性疾病及给药部位各种反应	10003057	Application and instillation site reactions	敷用和滴用部位的各种反应	10001316	Administration site reactions	给药部位各种反应	10072694	Application site haemorrhage	外用药部位出血	1	0	176586	108453	inf	inf		inf	inf
10018065	General disorders and administration site conditions	全身性疾病及给药部位各种反应	10003057	Application and instillation site reactions	敷用和滴用部位的各种反应	10001316	Administration site reactions	给药部位各种反应	10058713	Application site mass	外用药部位肿块	1	0	176586	108453	inf	inf		inf	inf
10018065	General disorders and administration site conditions	全身性疾病及给药部位各种反应	10003057	Application and instillation site reactions	敷用和滴用部位的各种反应	10001316	Administration site reactions	给药部位各种反应	10003054	Application site rash	外用药部位皮疹	1	0	176586	108453	inf	inf		inf	inf
10018065	General disorders and administration site conditions	全身性疾病及给药部位各种反应	10003057	Application and instillation site reactions	敷用和滴用部位的各种反应	10001316	Administration site reactions	给药部位各种反应	10050104	Application site urticaria	外用药部位荨麻疹	1	0	176586	108453	inf	inf		inf	inf
10018065	General disorders and administration site conditions	全身性疾病及给药部位各种反应	10011907	Death and sudden death	死亡和猝死	10053172	Fatal outcomes	致命后果	10049054	Brain death	脑死亡	1	2	176586	108451	0.307077	3.3867	0.0278431	0.307081	3.3867	0.0278431
10018065	General disorders and administration site conditions	全身性疾病及给药部位各种反应	10021544	Implant and catheter site reactions	植入物和插管部位的各种反应	10001316	Administration site reactions	给药部位各种反应	10055662	Catheter site haematoma	插管部位血肿	1	0	176586	108453	inf	inf		inf	inf
10018065	General disorders and administration site conditions	全身性疾病及给药部位各种反应	10021544	Implant and catheter site reactions	植入物和插管部位的各种反应	10001316	Administration site reactions	给药部位各种反应	10007811	Catheter site related reaction	插管部位相关反应	1	5	176586	108448	0.122827	1.05139	0.0143492	0.122832	1.05139	0.0143492
10018065	General disorders and administration site conditions	全身性疾病及给药部位各种反应	10069785	Complications associated with device NEC	各种器械相关并发症（不另分类）	10069781	Complications associated with device	器械相关并发症类	10010151	Complication of device removal	装置移除并发症	1	0	176586	108453	inf	inf		inf	inf
10018065	General disorders and administration site conditions	全身性疾病及给药部位各种反应	10018072	General signs and symptoms NEC	一般症状和体征（不另分类）	10018073	General system disorders NEC	全身系统疾病（不另分类）	10048659	Concomitant disease progression	伴随疾病进展	1	1	176586	108452	0.61416	9.81948	0.0384126	0.614162	9.81948	0.0384126
10018065	General disorders and administration site conditions	全身性疾病及给药部位各种反应	10069789	Vascular complications associated with device	各种器械相关血管并发症	10069781	Complications associated with device	器械相关并发症类	10074896	Device embolisation	器械血栓栓塞	1	0	176586	108453	inf	inf		inf	inf
10018065	General disorders and administration site conditions	全身性疾病及给药部位各种反应	10069789	Vascular complications associated with device	各种器械相关血管并发症	10069781	Complications associated with device	器械相关并发症类	10077455	Device related thrombosis	器械相关血栓症	1	4	176586	108449	0.153536	1.37374	0.0171599	0.15354	1.37374	0.0171599
10018065	General disorders and administration site conditions	全身性疾病及给药部位各种反应	10018072	General signs and symptoms NEC	一般症状和体征（不另分类）	10018073	General system disorders NEC	全身系统疾病（不另分类）	10067671	Disease complication	疾病并发症	1	15	176586	108438	0.0409387	0.309937	0.00540747	0.0409441	0.309937	0.00540747
10018065	General disorders and administration site conditions	全身性疾病及给药部位各种反应	10043409	Therapeutic and nontherapeutic responses	各种治疗和非治疗反应	10062915	Therapeutic and nontherapeutic effects (excl toxicity)	治疗性及非治疗性反应类（不包括毒性）	10088898	Drug rechallenge positive	药物再激发试验阳性	1	0	176586	108453	inf	inf		inf	inf
10018065	General disorders and administration site conditions	全身性疾病及给药部位各种反应	10022528	Interactions	各种相互作用	10062915	Therapeutic and nontherapeutic effects (excl toxicity)	治疗性及非治疗性反应类（不包括毒性）	10086809	Drug-genetic interaction	药物-基因相互作用	1	0	176586	108453	inf	inf		inf	inf
10018065	General disorders and administration site conditions	全身性疾病及给药部位各种反应	10018072	General signs and symptoms NEC	一般症状和体征（不另分类）	10018073	General system disorders NEC	全身系统疾病（不另分类）	10063045	Effusion	渗出	1	2	176586	108451	0.307077	3.3867	0.0278431	0.307081	3.3867	0.0278431
10018065	General disorders and administration site conditions	全身性疾病及给药部位各种反应	10018072	General signs and symptoms NEC	一般症状和体征（不另分类）	10018073	General system disorders NEC	全身系统疾病（不另分类）	10048779	Energy increased	精力增加	1	1	176586	108452	0.61416	9.81948	0.0384126	0.614162	9.81948	0.0384126
10018065	General disorders and administration site conditions	全身性疾病及给药部位各种反应	10043409	Therapeutic and nontherapeutic responses	各种治疗和非治疗反应	10062915	Therapeutic and nontherapeutic effects (excl toxicity)	治疗性及非治疗性反应类（不包括毒性）	10048653	Enzyme inhibition	酶抑制	1	0	176586	108453	inf	inf		inf	inf
10018065	General disorders and administration site conditions	全身性疾病及给药部位各种反应	10018072	General signs and symptoms NEC	一般症状和体征（不另分类）	10018073	General system disorders NEC	全身系统疾病（不另分类）	10062654	Foaming at mouth	口吐白沫	1	1	176586	108452	0.61416	9.81948	0.0384126	0.614162	9.81948	0.0384126
10018065	General disorders and administration site conditions	全身性疾病及给药部位各种反应	10005907	Body temperature altered	体温变化	10005908	Body temperature conditions	体温状况类	10020844	Hyperthermia malignant	恶性高热	1	0	176586	108453	inf	inf		inf	inf
10018065	General disorders and administration site conditions	全身性疾病及给药部位各种反应	10021544	Implant and catheter site reactions	植入物和插管部位的各种反应	10001316	Administration site reactions	给药部位各种反应	10075373	Implant site dehiscence	植入物部位裂开	1	1	176586	108452	0.61416	9.81948	0.0384126	0.614162	9.81948	0.0384126
10018065	General disorders and administration site conditions	全身性疾病及给药部位各种反应	10021544	Implant and catheter site reactions	植入物和插管部位的各种反应	10001316	Administration site reactions	给药部位各种反应	10063775	Implant site discharge	植入物部位分泌物	1	0	176586	108453	inf	inf		inf	inf
10018065	General disorders and administration site conditions	全身性疾病及给药部位各种反应	10021544	Implant and catheter site reactions	植入物和插管部位的各种反应	10001316	Administration site reactions	给药部位各种反应	10063857	Implant site fibrosis	植入物部位纤维化	1	0	176586	108453	inf	inf		inf	inf
10018065	General disorders and administration site conditions	全身性疾病及给药部位各种反应	10033372	Pain and discomfort NEC	疼痛和不适（不另分类）	10018073	General system disorders NEC	全身系统疾病（不另分类）	10065390	Inflammatory pain	炎性疼痛	1	0	176586	108453	inf	inf		inf	inf
10018065	General disorders and administration site conditions	全身性疾病及给药部位各种反应	10068753	Infusion site reactions	输液部位各种反应	10001316	Administration site reactions	给药部位各种反应	10069667	Infusion site discomfort	输液部位不适	1	1	176586	108452	0.61416	9.81948	0.0384126	0.614162	9.81948	0.0384126
10018065	General disorders and administration site conditions	全身性疾病及给药部位各种反应	10068753	Infusion site reactions	输液部位各种反应	10001316	Administration site reactions	给药部位各种反应	10048634	Infusion site erythema	输液部位红斑	1	25	176586	108428	0.024561	0.18127	0.00332785	0.0245665	0.18127	0.00332785
10018065	General disorders and administration site conditions	全身性疾病及给药部位各种反应	10068753	Infusion site reactions	输液部位各种反应	10001316	Administration site reactions	给药部位各种反应	10064774	Infusion site extravasation	输液部位渗出	1	39	176586	108414	0.0157422	0.114586	0.0021627	0.0157477	0.114586	0.0021627
10018065	General disorders and administration site conditions	全身性疾病及给药部位各种反应	10068753	Infusion site reactions	输液部位各种反应	10001316	Administration site reactions	给药部位各种反应	10065476	Infusion site mass	输液部位肿块	1	0	176586	108453	inf	inf		inf	inf
10018065	General disorders and administration site conditions	全身性疾病及给药部位各种反应	10068753	Infusion site reactions	输液部位各种反应	10001316	Administration site reactions	给药部位各种反应	10053483	Infusion site pain	输液部位疼痛	1	18	176586	108435	0.0341146	0.255558	0.00455399	0.0341201	0.255558	0.00455399
10018065	General disorders and administration site conditions	全身性疾病及给药部位各种反应	10068753	Infusion site reactions	输液部位各种反应	10001316	Administration site reactions	给药部位各种反应	10059830	Infusion site rash	输液部位皮疹	1	1	176586	108452	0.61416	9.81948	0.0384126	0.614162	9.81948	0.0384126
10018065	General disorders and administration site conditions	全身性疾病及给药部位各种反应	10068753	Infusion site reactions	输液部位各种反应	10001316	Administration site reactions	给药部位各种反应	10065491	Infusion site vesicles	输液部位囊泡	1	2	176586	108451	0.307077	3.3867	0.0278431	0.307081	3.3867	0.0278431
10018065	General disorders and administration site conditions	全身性疾病及给药部位各种反应	10022097	Injection site reactions	注射部位各种反应	10001316	Administration site reactions	给药部位各种反应	10022071	Injection site hypersensitivity	注射部位超敏	1	1	176586	108452	0.61416	9.81948	0.0384126	0.614162	9.81948	0.0384126
10018065	General disorders and administration site conditions	全身性疾病及给药部位各种反应	10022097	Injection site reactions	注射部位各种反应	10001316	Administration site reactions	给药部位各种反应	10067255	Injection site macule	注射部位斑疹	1	0	176586	108453	inf	inf		inf	inf
10018065	General disorders and administration site conditions	全身性疾病及给药部位各种反应	10003057	Application and instillation site reactions	敷用和滴用部位的各种反应	10001316	Administration site reactions	给药部位各种反应	10022459	Instillation site pain	滴用部位疼痛	1	0	176586	108453	inf	inf		inf	inf
10018065	General disorders and administration site conditions	全身性疾病及给药部位各种反应	10043409	Therapeutic and nontherapeutic responses	各种治疗和非治疗反应	10062915	Therapeutic and nontherapeutic effects (excl toxicity)	治疗性及非治疗性反应类（不包括毒性）	10084221	Loss of therapeutic response	治疗反应丧失	1	2	176586	108451	0.307077	3.3867	0.0278431	0.307081	3.3867	0.0278431
10018065	General disorders and administration site conditions	全身性疾病及给药部位各种反应	10069785	Complications associated with device NEC	各种器械相关并发症（不另分类）	10069781	Complications associated with device	器械相关并发症类	10053683	Medical device discomfort	医疗装置不适	1	0	176586	108453	inf	inf		inf	inf
10018065	General disorders and administration site conditions	全身性疾病及给药部位各种反应	10069785	Complications associated with device NEC	各种器械相关并发症（不另分类）	10069781	Complications associated with device	器械相关并发症类	10075570	Medical device site bruise	医疗设备施用部位青肿	1	0	176586	108453	inf	inf		inf	inf
10018065	General disorders and administration site conditions	全身性疾病及给药部位各种反应	10069785	Complications associated with device NEC	各种器械相关并发症（不另分类）	10069781	Complications associated with device	器械相关并发症类	10075573	Medical device site discharge	医疗设备施用部位分泌物	1	0	176586	108453	inf	inf		inf	inf
10018065	General disorders and administration site conditions	全身性疾病及给药部位各种反应	10069785	Complications associated with device NEC	各种器械相关并发症（不另分类）	10069781	Complications associated with device	器械相关并发症类	10075574	Medical device site discolouration	医疗设备施用部位变色	1	0	176586	108453	inf	inf		inf	inf
10018065	General disorders and administration site conditions	全身性疾病及给药部位各种反应	10069785	Complications associated with device NEC	各种器械相关并发症（不另分类）	10069781	Complications associated with device	器械相关并发症类	10076101	Medical device site discomfort	医疗设备施用部位不适	1	0	176586	108453	inf	inf		inf	inf
10018065	General disorders and administration site conditions	全身性疾病及给药部位各种反应	10069785	Complications associated with device NEC	各种器械相关并发症（不另分类）	10069781	Complications associated with device	器械相关并发症类	10075578	Medical device site haemorrhage	医疗设备施用部位出血	1	0	176586	108453	inf	inf		inf	inf
10018065	General disorders and administration site conditions	全身性疾病及给药部位各种反应	10018072	General signs and symptoms NEC	一般症状和体征（不另分类）	10018073	General system disorders NEC	全身系统疾病（不另分类）	10027783	Moaning	呻吟	1	1	176586	108452	0.61416	9.81948	0.0384126	0.614162	9.81948	0.0384126
10018065	General disorders and administration site conditions	全身性疾病及给药部位各种反应	10028114	Mucosal findings abnormal	各种粘膜异常	10018073	General system disorders NEC	全身系统疾病（不另分类）	10067994	Mucosal atrophy	粘膜萎缩	1	0	176586	108453	inf	inf		inf	inf
10018065	General disorders and administration site conditions	全身性疾病及给药部位各种反应	10028114	Mucosal findings abnormal	各种粘膜异常	10018073	General system disorders NEC	全身系统疾病（不另分类）	10064486	Mucosal exfoliation	粘膜脱落	1	0	176586	108453	inf	inf		inf	inf
10018065	General disorders and administration site conditions	全身性疾病及给药部位各种反应	10028114	Mucosal findings abnormal	各种粘膜异常	10018073	General system disorders NEC	全身系统疾病（不另分类）	10061298	Mucosal haemorrhage	粘膜出血	1	1	176586	108452	0.61416	9.81948	0.0384126	0.614162	9.81948	0.0384126
10018065	General disorders and administration site conditions	全身性疾病及给药部位各种反应	10028114	Mucosal findings abnormal	各种粘膜异常	10018073	General system disorders NEC	全身系统疾病（不另分类）	10028119	Mucosal membrane hyperplasia	粘膜增生	1	0	176586	108453	inf	inf		inf	inf
10018065	General disorders and administration site conditions	全身性疾病及给药部位各种反应	10018072	General signs and symptoms NEC	一般症状和体征（不另分类）	10018073	General system disorders NEC	全身系统疾病（不另分类）	10058092	Multi-organ disorder	多器官疾病	1	2	176586	108451	0.307077	3.3867	0.0278431	0.307081	3.3867	0.0278431
10018065	General disorders and administration site conditions	全身性疾病及给药部位各种反应	10028114	Mucosal findings abnormal	各种粘膜异常	10018073	General system disorders NEC	全身系统疾病（不另分类）	10030111	Oedema mucosal	粘膜水肿	1	2	176586	108451	0.307077	3.3867	0.0278431	0.307081	3.3867	0.0278431
10018065	General disorders and administration site conditions	全身性疾病及给药部位各种反应	10069784	Cardiac complications associated with device	各种器械相关心脏并发症	10069781	Complications associated with device	器械相关并发症类	10053486	Pacemaker generated arrhythmia	起搏器产生的心律失常	1	0	176586	108453	inf	inf		inf	inf
10018065	General disorders and administration site conditions	全身性疾病及给药部位各种反应	10021950	Inflammations	各种炎症	10018073	General system disorders NEC	全身系统疾病（不另分类）	10033708	Papillitis	乳头状结构炎症	1	0	176586	108453	inf	inf		inf	inf
10018065	General disorders and administration site conditions	全身性疾病及给药部位各种反应	10043409	Therapeutic and nontherapeutic responses	各种治疗和非治疗反应	10062915	Therapeutic and nontherapeutic effects (excl toxicity)	治疗性及非治疗性反应类（不包括毒性）	10048958	Paradoxical drug reaction	反常药物反应	1	2	176586	108451	0.307077	3.3867	0.0278431	0.307081	3.3867	0.0278431
10018065	General disorders and administration site conditions	全身性疾病及给药部位各种反应	10057175	Mass conditions NEC	各种肿块状况（不另分类）	10007867	Tissue disorders NEC	组织疾病（不另分类）	10034260	Pelvic mass	盆腔肿物	1	2	176586	108451	0.307077	3.3867	0.0278431	0.307081	3.3867	0.0278431
10018065	General disorders and administration site conditions	全身性疾病及给药部位各种反应	10021950	Inflammations	各种炎症	10018073	General system disorders NEC	全身系统疾病（不另分类）	10036141	Polyserositis	多浆膜炎	1	1	176586	108452	0.61416	9.81948	0.0384126	0.614162	9.81948	0.0384126
10018065	General disorders and administration site conditions	全身性疾病及给药部位各种反应	10018072	General signs and symptoms NEC	一般症状和体征（不另分类）	10018073	General system disorders NEC	全身系统疾病（不另分类）	10036495	Pre-existing condition improved	基础病病情改善	1	0	176586	108453	inf	inf		inf	inf
10018065	General disorders and administration site conditions	全身性疾病及给药部位各种反应	10018072	General signs and symptoms NEC	一般症状和体征（不另分类）	10018073	General system disorders NEC	全身系统疾病（不另分类）	10056658	Pseudocyst	假性囊肿	1	0	176586	108453	inf	inf		inf	inf
10018065	General disorders and administration site conditions	全身性疾病及给药部位各种反应	10021950	Inflammations	各种炎症	10018073	General system disorders NEC	全身系统疾病（不另分类）	10058556	Serositis	浆膜炎	1	0	176586	108453	inf	inf		inf	inf
10018065	General disorders and administration site conditions	全身性疾病及给药部位各种反应	10011907	Death and sudden death	死亡和猝死	10053172	Fatal outcomes	致命后果	10049418	Sudden cardiac death	心源性猝死	1	2	176586	108451	0.307077	3.3867	0.0278431	0.307081	3.3867	0.0278431
10018065	General disorders and administration site conditions	全身性疾病及给药部位各种反应	10033372	Pain and discomfort NEC	疼痛和不适（不另分类）	10018073	General system disorders NEC	全身系统疾病（不另分类）	10050822	Suprapubic pain	耻骨弓上疼痛	1	1	176586	108452	0.61416	9.81948	0.0384126	0.614162	9.81948	0.0384126
10018065	General disorders and administration site conditions	全身性疾病及给药部位各种反应	10043409	Therapeutic and nontherapeutic responses	各种治疗和非治疗反应	10062915	Therapeutic and nontherapeutic effects (excl toxicity)	治疗性及非治疗性反应类（不包括毒性）	10066902	Surgical failure	外科手术失败	1	0	176586	108453	inf	inf		inf	inf
10018065	General disorders and administration site conditions	全身性疾病及给药部位各种反应	10018072	General signs and symptoms NEC	一般症状和体征（不另分类）	10018073	General system disorders NEC	全身系统疾病（不另分类）	10042750	Symptom masked	隐匿性症状	1	1	176586	108452	0.61416	9.81948	0.0384126	0.614162	9.81948	0.0384126
10018065	General disorders and administration site conditions	全身性疾病及给药部位各种反应	10021950	Inflammations	各种炎症	10018073	General system disorders NEC	全身系统疾病（不另分类）	10051379	Systemic inflammatory response syndrome	全身性炎症反应综合征	1	5	176586	108448	0.122827	1.05139	0.0143492	0.122832	1.05139	0.0143492
10018065	General disorders and administration site conditions	全身性疾病及给药部位各种反应	10043409	Therapeutic and nontherapeutic responses	各种治疗和非治疗反应	10062915	Therapeutic and nontherapeutic effects (excl toxicity)	治疗性及非治疗性反应类（不包括毒性）	10082203	Therapeutic product effect increased	治疗产品效果增加	1	2	176586	108451	0.307077	3.3867	0.0278431	0.307081	3.3867	0.0278431
10018065	General disorders and administration site conditions	全身性疾病及给药部位各种反应	10043409	Therapeutic and nontherapeutic responses	各种治疗和非治疗反应	10062915	Therapeutic and nontherapeutic effects (excl toxicity)	治疗性及非治疗性反应类（不包括毒性）	10046862	Vaccination failure	接种疫苗失败	1	0	176586	108453	inf	inf		inf	inf
10018065	General disorders and administration site conditions	全身性疾病及给药部位各种反应	10068754	Vaccination site reactions	接种疫苗部位各种反应	10001316	Administration site reactions	给药部位各种反应	10059079	Vaccination site erythema	疫苗接种部位点红斑	1	0	176586	108453	inf	inf		inf	inf
10018065	General disorders and administration site conditions	全身性疾病及给药部位各种反应	10068754	Vaccination site reactions	接种疫苗部位各种反应	10001316	Administration site reactions	给药部位各种反应	10069620	Vaccination site swelling	疫苗接种部位肿胀	1	0	176586	108453	inf	inf		inf	inf
10018065	General disorders and administration site conditions	全身性疾病及给药部位各种反应	10069789	Vascular complications associated with device	各种器械相关血管并发症	10069781	Complications associated with device	器械相关并发症类	10063934	Vascular stent thrombosis	血管支架血栓形成	1	0	176586	108453	inf	inf		inf	inf
10019805	Hepatobiliary disorders	肝胆系统疾病	10019661	Hepatic enzymes and function abnormalities	肝酶和肝功能异常	10019654	Hepatic and hepatobiliary disorders	肝脏及肝胆类疾病	10019670	Hepatic function abnormal	肝功能异常	1079	656	175508	107797	1.01025	1.11352	0.916549	1.01018	1.11352	0.916551
10019805	Hepatobiliary disorders	肝胆系统疾病	10019833	Hepatocellular damage and hepatitis NEC	肝细胞损害和肝炎（不另分类）	10019654	Hepatic and hepatobiliary disorders	肝脏及肝胆类疾病	10019717	Hepatitis	肝炎	633	72	175954	108381	5.41533	6.91106	4.24332	5.39951	6.91106	4.24332
10019805	Hepatobiliary disorders	肝胆系统疾病	10008636	Cholestasis and jaundice	胆汁淤积和黄疸类病症	10019654	Hepatic and hepatobiliary disorders	肝脏及肝胆类疾病	10023126	Jaundice	黄疸	358	80	176229	108373	2.75193	3.50715	2.15933	2.74837	3.50715	2.15933
10019805	Hepatobiliary disorders	肝胆系统疾病	10019833	Hepatocellular damage and hepatitis NEC	肝细胞损害和肝炎（不另分类）	10019654	Hepatic and hepatobiliary disorders	肝脏及肝胆类疾病	10067125	Liver injury	肝损伤	173	183	176414	108270	0.58019	0.714323	0.471244	0.580601	0.714322	0.471244
10019805	Hepatobiliary disorders	肝胆系统疾病	10019833	Hepatocellular damage and hepatitis NEC	肝细胞损害和肝炎（不另分类）	10019654	Hepatic and hepatobiliary disorders	肝脏及肝胆类疾病	10019837	Hepatocellular injury	肝细胞损伤	154	78	176433	108375	1.21276	1.59264	0.92349	1.21258	1.59264	0.92349
10019805	Hepatobiliary disorders	肝胆系统疾病	10008636	Cholestasis and jaundice	胆汁淤积和黄疸类病症	10019654	Hepatic and hepatobiliary disorders	肝脏及肝胆类疾病	10019754	Hepatitis cholestatic	胆汁淤积性肝炎	153	18	176434	108435	5.22404	8.51411	3.20533	5.22038	8.51411	3.20533
10019805	Hepatobiliary disorders	肝胆系统疾病	10019833	Hepatocellular damage and hepatitis NEC	肝细胞损害和肝炎（不另分类）	10019654	Hepatic and hepatobiliary disorders	肝脏及肝胆类疾病	10072268	Drug-induced liver injury	药物诱导的肝损伤	146	41	176441	108412	2.188	3.09409	1.54725	2.18702	3.09409	1.54725
10019805	Hepatobiliary disorders	肝胆系统疾病	10008636	Cholestasis and jaundice	胆汁淤积和黄疸类病症	10019654	Hepatic and hepatobiliary disorders	肝脏及肝胆类疾病	10020578	Hyperbilirubinaemia	高胆红素血症	139	46	176448	108407	1.85651	2.59135	1.33006	1.85584	2.59135	1.33006
10019805	Hepatobiliary disorders	肝胆系统疾病	10019664	Hepatic failure and associated disorders	肝衰竭和相关疾病	10019654	Hepatic and hepatobiliary disorders	肝脏及肝胆类疾病	10019663	Hepatic failure	肝衰竭	129	58	176458	108395	1.36625	1.86269	1.00212	1.36598	1.86269	1.00212
10019805	Hepatobiliary disorders	肝胆系统疾病	10027681	Hepatic and hepatobiliary disorders NEC	各种肝脏及肝胆疾病（不另分类）	10019654	Hepatic and hepatobiliary disorders	肝脏及肝胆类疾病	10024670	Liver disorder	肝脏疾病	117	55	176470	108398	1.30669	1.80043	0.948352	1.30649	1.80043	0.948352
10019805	Hepatobiliary disorders	肝胆系统疾病	10019833	Hepatocellular damage and hepatitis NEC	肝细胞损害和肝炎（不另分类）	10019654	Hepatic and hepatobiliary disorders	肝脏及肝胆类疾病	10019708	Hepatic steatosis	肝脂肪变性	115	26	176472	108427	2.7176	4.15971	1.77545	2.71649	4.15971	1.77545
10019805	Hepatobiliary disorders	肝胆系统疾病	10019833	Hepatocellular damage and hepatitis NEC	肝细胞损害和肝炎（不另分类）	10019654	Hepatic and hepatobiliary disorders	肝脏及肝胆类疾病	10019851	Hepatotoxicity	肝脏毒性	104	83	176483	108370	0.769416	1.02681	0.576543	0.769552	1.02681	0.576543
10019805	Hepatobiliary disorders	肝胆系统疾病	10019661	Hepatic enzymes and function abnormalities	肝酶和肝功能异常	10019654	Hepatic and hepatobiliary disorders	肝脏及肝胆类疾病	10068237	Hypertransaminasaemia	高转氨酶血症	101	120	176486	108333	0.516643	0.673258	0.396461	0.51692	0.673258	0.396461
10019805	Hepatobiliary disorders	肝胆系统疾病	10019833	Hepatocellular damage and hepatitis NEC	肝细胞损害和肝炎（不另分类）	10019654	Hepatic and hepatobiliary disorders	肝脏及肝胆类疾病	10019727	Hepatitis acute	急性肝炎	89	14	176498	108439	3.90578	6.86226	2.22305	3.90431	6.86226	2.22305
10019805	Hepatobiliary disorders	肝胆系统疾病	10008616	Cholecystitis and cholelithiasis	胆囊炎和胆石病	10017628	Gallbladder disorders	胆囊类疾病	10008629	Cholelithiasis	胆石症	87	26	176500	108427	2.0556	3.18582	1.32634	2.05508	3.18582	1.32635
10019805	Hepatobiliary disorders	肝胆系统疾病	10008636	Cholestasis and jaundice	胆汁淤积和黄疸类病症	10019654	Hepatic and hepatobiliary disorders	肝脏及肝胆类疾病	10008635	Cholestasis	胆汁淤积	83	60	176504	108393	0.84952	1.18428	0.609387	0.849591	1.18428	0.609387
10019805	Hepatobiliary disorders	肝胆系统疾病	10019833	Hepatocellular damage and hepatitis NEC	肝细胞损害和肝炎（不另分类）	10019654	Hepatic and hepatobiliary disorders	肝脏及肝胆类疾病	10049199	Hepatic cytolysis	肝细胞溶解	83	91	176504	108362	0.559963	0.754048	0.415834	0.56017	0.754048	0.415834
10019805	Hepatobiliary disorders	肝胆系统疾病	10019833	Hepatocellular damage and hepatitis NEC	肝细胞损害和肝炎（不另分类）	10019654	Hepatic and hepatobiliary disorders	肝脏及肝胆类疾病	10003827	Autoimmune hepatitis	自身免疫性肝炎	69	3	176518	108450	14.1309	44.8952	4.44772	14.1257	44.8952	4.44772
10019805	Hepatobiliary disorders	肝胆系统疾病	10019664	Hepatic failure and associated disorders	肝衰竭和相关疾病	10019654	Hepatic and hepatobiliary disorders	肝脏及肝胆类疾病	10000804	Acute hepatic failure	急性肝衰竭	62	29	176525	108424	1.31315	2.04099	0.844862	1.31304	2.04099	0.844862
10019805	Hepatobiliary disorders	肝胆系统疾病	10019709	Hepatobiliary signs and symptoms	肝胆症状和体征	10019654	Hepatic and hepatobiliary disorders	肝脏及肝胆类疾病	10019842	Hepatomegaly	肝肿大	55	9	176532	108444	3.75407	7.59617	1.85528	3.75321	7.59617	1.85528
10019805	Hepatobiliary disorders	肝胆系统疾病	10019669	Hepatic fibrosis and cirrhosis	肝纤维化和硬化	10019654	Hepatic and hepatobiliary disorders	肝脏及肝胆类疾病	10019641	Hepatic cirrhosis	肝硬化	45	7	176542	108446	3.94893	8.75679	1.7808	3.94818	8.75679	1.7808
10019805	Hepatobiliary disorders	肝胆系统疾病	10017629	Gallbladder disorders NEC	各种胆囊疾病（不另分类）	10017628	Gallbladder disorders	胆囊类疾病	10017626	Gallbladder disorder	胆囊病变	41	7	176546	108446	3.59784	8.01992	1.61404	3.59723	8.01992	1.61404
10019805	Hepatobiliary disorders	肝胆系统疾病	10008616	Cholecystitis and cholelithiasis	胆囊炎和胆石病	10017628	Gallbladder disorders	胆囊类疾病	10008612	Cholecystitis	胆囊炎	40	15	176547	108438	1.63791	2.96503	0.904795	1.63776	2.96503	0.904795
10019805	Hepatobiliary disorders	肝胆系统疾病	10008636	Cholestasis and jaundice	胆汁淤积和黄疸类病症	10019654	Hepatic and hepatobiliary disorders	肝脏及肝胆类疾病	10023129	Jaundice cholestatic	胆汁淤积性黄疸	34	4	176553	108449	5.22119	14.714	1.85272	5.22038	14.714	1.85272
10019805	Hepatobiliary disorders	肝胆系统疾病	10019833	Hepatocellular damage and hepatitis NEC	肝细胞损害和肝炎（不另分类）	10019654	Hepatic and hepatobiliary disorders	肝脏及肝胆类疾病	10019692	Hepatic necrosis	肝坏死	29	13	176558	108440	1.37011	2.63567	0.712234	1.37005	2.63567	0.712234
10019805	Hepatobiliary disorders	肝胆系统疾病	10019833	Hepatocellular damage and hepatitis NEC	肝细胞损害和肝炎（不另分类）	10019654	Hepatic and hepatobiliary disorders	肝脏及肝胆类疾病	10019795	Hepatitis toxic	中毒性肝炎	29	9	176558	108444	1.97913	4.18107	0.936828	1.97897	4.18107	0.936828
10019805	Hepatobiliary disorders	肝胆系统疾病	10019709	Hepatobiliary signs and symptoms	肝胆症状和体征	10019654	Hepatic and hepatobiliary disorders	肝脏及肝胆类疾病	10019705	Hepatic pain	肝痛	24	5	176563	108448	2.94824	7.72736	1.12485	2.94798	7.72736	1.12485
10019805	Hepatobiliary disorders	肝胆系统疾病	10027681	Hepatic and hepatobiliary disorders NEC	各种肝脏及肝胆疾病（不另分类）	10019654	Hepatic and hepatobiliary disorders	肝脏及肝胆类疾病	10019646	Hepatic cyst	肝囊肿	18	5	176569	108448	2.21111	5.95571	0.820891	2.21098	5.95571	0.820891
10019805	Hepatobiliary disorders	肝胆系统疾病	10019833	Hepatocellular damage and hepatitis NEC	肝细胞损害和肝炎（不另分类）	10019654	Hepatic and hepatobiliary disorders	肝脏及肝胆类疾病	10019772	Hepatitis fulminant	暴发性肝炎	17	2	176570	108451	5.22078	22.5979	1.20616	5.22038	22.5979	1.20616
10019805	Hepatobiliary disorders	肝胆系统疾病	10008636	Cholestasis and jaundice	胆汁淤积和黄疸类病症	10019654	Hepatic and hepatobiliary disorders	肝脏及肝胆类疾病	10058117	Ocular icterus	眼黄疸	15	2	176572	108451	4.60652	20.1444	1.0534	4.60621	20.1444	1.0534
10019805	Hepatobiliary disorders	肝胆系统疾病	10019833	Hepatocellular damage and hepatitis NEC	肝细胞损害和肝炎（不另分类）	10019654	Hepatic and hepatobiliary disorders	肝脏及肝胆类疾病	10066758	Mixed liver injury	混合性肝脏损伤	13	10	176574	108443	0.798396	1.82085	0.350076	0.79841	1.82085	0.350076
10019805	Hepatobiliary disorders	肝胆系统疾病	10029976	Obstructive bile duct disorders (excl neoplasms)	阻塞性胆道疾病（不包括肿瘤）	10004606	Bile duct disorders	胆管系统疾病	10004637	Bile duct stone	胆管结石	9	2	176578	108451	2.76382	12.7922	0.597137	2.76373	12.7922	0.597137
10019805	Hepatobiliary disorders	肝胆系统疾病	10004607	Bile duct infections and inflammations	胆道感染和炎症	10004606	Bile duct disorders	胆管系统疾病	10004663	Biliary colic	胆绞痛	8	2	176579	108451	2.45671	11.5693	0.521675	2.45665	11.5693	0.521675
10019805	Hepatobiliary disorders	肝胆系统疾病	10004607	Bile duct infections and inflammations	胆道感染和炎症	10004606	Bile duct disorders	胆管系统疾病	10008604	Cholangitis	胆管炎	7	8	176580	108445	0.537373	1.48196	0.194857	0.537392	1.48196	0.194857
10019805	Hepatobiliary disorders	肝胆系统疾病	10019833	Hepatocellular damage and hepatitis NEC	肝细胞损害和肝炎（不另分类）	10019654	Hepatic and hepatobiliary disorders	肝脏及肝胆类疾病	10018704	Granulomatous liver disease	肉芽肿性肝病	7	0	176580	108453	inf	inf		inf	inf
10019805	Hepatobiliary disorders	肝胆系统疾病	10019669	Hepatic fibrosis and cirrhosis	肝纤维化和硬化	10019654	Hepatic and hepatobiliary disorders	肝脏及肝胆类疾病	10004659	Biliary cirrhosis	胆汁性肝硬化	6	1	176581	108452	3.68506	30.6105	0.443628	3.68497	30.6105	0.443628
10019805	Hepatobiliary disorders	肝胆系统疾病	10008616	Cholecystitis and cholelithiasis	胆囊炎和胆石病	10017628	Gallbladder disorders	胆囊类疾病	10008614	Cholecystitis acute	急性胆囊炎	6	15	176581	108438	0.245639	0.633122	0.0953032	0.245665	0.633122	0.0953032
10019805	Hepatobiliary disorders	肝胆系统疾病	10019833	Hepatocellular damage and hepatitis NEC	肝细胞损害和肝炎（不另分类）	10019654	Hepatic and hepatobiliary disorders	肝脏及肝胆类疾病	10067969	Cholestatic liver injury	胆汁郁积性肝病损伤	6	5	176581	108448	0.736985	2.41494	0.224911	0.736994	2.41494	0.224911
10019805	Hepatobiliary disorders	肝胆系统疾病	10019664	Hepatic failure and associated disorders	肝衰竭和相关疾病	10019654	Hepatic and hepatobiliary disorders	肝脏及肝胆类疾病	10019846	Hepatorenal syndrome	肝肾综合征	6	6	176581	108447	0.614149	1.9043	0.198067	0.614162	1.9043	0.198067
10019805	Hepatobiliary disorders	肝胆系统疾病	10019709	Hepatobiliary signs and symptoms	肝胆症状和体征	10019654	Hepatic and hepatobiliary disorders	肝脏及肝胆类疾病	10019847	Hepatosplenomegaly	肝脾肿大	6	3	176581	108450	1.22833	4.91163	0.307189	1.22832	4.91163	0.307189
10019805	Hepatobiliary disorders	肝胆系统疾病	10029976	Obstructive bile duct disorders (excl neoplasms)	阻塞性胆道疾病（不包括肿瘤）	10004606	Bile duct disorders	胆管系统疾病	10084247	Biliary obstruction	胆管阻塞	5	8	176582	108445	0.383834	1.17334	0.125564	0.383851	1.17334	0.125564
10019805	Hepatobiliary disorders	肝胆系统疾病	10042257	Structural and other bile duct disorders	结构性和其他胆道疾病	10004606	Bile duct disorders	胆管系统疾病	10061008	Biliary tract disorder	胆道病	5	2	176582	108451	1.53542	7.91433	0.297879	1.5354	7.91433	0.297879
10019805	Hepatobiliary disorders	肝胆系统疾病	10008616	Cholecystitis and cholelithiasis	胆囊炎和胆石病	10017628	Gallbladder disorders	胆囊类疾病	10008617	Cholecystitis chronic	慢性胆囊炎	5	0	176582	108453	inf	inf		inf	inf
10019805	Hepatobiliary disorders	肝胆系统疾病	10017629	Gallbladder disorders NEC	各种胆囊疾病（不另分类）	10017628	Gallbladder disorders	胆囊类疾病	10062693	Gallbladder enlargement	胆囊扩大	5	1	176582	108452	3.07087	26.2862	0.358751	3.07081	26.2862	0.358751
10019805	Hepatobiliary disorders	肝胆系统疾病	10027681	Hepatic and hepatobiliary disorders NEC	各种肝脏及肝胆疾病（不另分类）	10019654	Hepatic and hepatobiliary disorders	肝脏及肝胆类疾病	10061998	Hepatic lesion	肝病损	5	20	176582	108433	0.153516	0.40905	0.0576148	0.15354	0.40905	0.0576148
10019805	Hepatobiliary disorders	肝胆系统疾病	10019833	Hepatocellular damage and hepatitis NEC	肝细胞损害和肝炎（不另分类）	10019654	Hepatic and hepatobiliary disorders	肝脏及肝胆类疾病	10029530	Non-alcoholic fatty liver	非酒精性脂肪肝	5	1	176582	108452	3.07087	26.2862	0.358751	3.07081	26.2862	0.358751
10019805	Hepatobiliary disorders	肝胆系统疾病	10019833	Hepatocellular damage and hepatitis NEC	肝细胞损害和肝炎（不另分类）	10019654	Hepatic and hepatobiliary disorders	肝脏及肝胆类疾病	10053219	Non-alcoholic steatohepatitis	非酒精性脂肪性肝炎	5	1	176582	108452	3.07087	26.2862	0.358751	3.07081	26.2862	0.358751
10019805	Hepatobiliary disorders	肝胆系统疾病	10029976	Obstructive bile duct disorders (excl neoplasms)	阻塞性胆道疾病（不包括肿瘤）	10004606	Bile duct disorders	胆管系统疾病	10051341	Bile duct stenosis	胆管狭窄	4	2	176583	108451	1.22833	6.70653	0.224974	1.22832	6.70653	0.224974
10019805	Hepatobiliary disorders	肝胆系统疾病	10019712	Hepatic vascular disorders	各种肝血管病	10019654	Hepatic and hepatobiliary disorders	肝脏及肝胆类疾病	10084058	Congestive hepatopathy	充血性肝病	4	1	176583	108452	2.45668	21.9808	0.27457	2.45665	21.9808	0.27457
10019805	Hepatobiliary disorders	肝胆系统疾病	10019669	Hepatic fibrosis and cirrhosis	肝纤维化和硬化	10019654	Hepatic and hepatobiliary disorders	肝脏及肝胆类疾病	10019668	Hepatic fibrosis	肝纤维化	4	5	176583	108448	0.491318	1.82973	0.131929	0.491329	1.82973	0.131929
10019805	Hepatobiliary disorders	肝胆系统疾病	10019712	Hepatic vascular disorders	各种肝血管病	10019654	Hepatic and hepatobiliary disorders	肝脏及肝胆类疾病	10019677	Hepatic haemorrhage	肝出血	4	3	176583	108450	0.818878	3.65894	0.183267	0.818882	3.65894	0.183267
10019805	Hepatobiliary disorders	肝胆系统疾病	10019709	Hepatobiliary signs and symptoms	肝胆症状和体征	10019654	Hepatic and hepatobiliary disorders	肝脏及肝胆类疾病	10024712	Liver tenderness	肝脏压痛	4	0	176583	108453	inf	inf		inf	inf
10019805	Hepatobiliary disorders	肝胆系统疾病	10019712	Hepatic vascular disorders	各种肝血管病	10019654	Hepatic and hepatobiliary disorders	肝脏及肝胆类疾病	10036200	Portal hypertension	门静脉高压症	4	3	176583	108450	0.818878	3.65894	0.183267	0.818882	3.65894	0.183267
10019805	Hepatobiliary disorders	肝胆系统疾病	10042257	Structural and other bile duct disorders	结构性和其他胆道疾病	10004606	Bile duct disorders	胆管系统疾病	10057202	Biliary dilatation	胆管扩张	3	4	176584	108449	0.460612	2.05812	0.103086	0.460621	2.05812	0.103086
10019805	Hepatobiliary disorders	肝胆系统疾病	10004607	Bile duct infections and inflammations	胆道感染和炎症	10004606	Bile duct disorders	胆管系统疾病	10008609	Cholangitis sclerosing	硬化性胆管炎	3	2	176584	108451	0.921241	5.51356	0.153927	0.921243	5.51356	0.153927
10019805	Hepatobiliary disorders	肝胆系统疾病	10019833	Hepatocellular damage and hepatitis NEC	肝细胞损害和肝炎（不另分类）	10019654	Hepatic and hepatobiliary disorders	肝脏及肝胆类疾病	10008909	Chronic hepatitis	慢性肝炎	3	1	176584	108452	1.8425	17.7139	0.191647	1.84249	17.7139	0.191647
10019805	Hepatobiliary disorders	肝胆系统疾病	10019669	Hepatic fibrosis and cirrhosis	肝纤维化和硬化	10019654	Hepatic and hepatobiliary disorders	肝脏及肝胆类疾病	10009208	Cirrhosis alcoholic	酒精性肝硬化	3	0	176584	108453	inf	inf		inf	inf
10019805	Hepatobiliary disorders	肝胆系统疾病	10017629	Gallbladder disorders NEC	各种胆囊疾病（不另分类）	10017628	Gallbladder disorders	胆囊类疾病	10049704	Gallbladder polyp	胆囊息肉	3	1	176584	108452	1.8425	17.7139	0.191647	1.84249	17.7139	0.191647
10019805	Hepatobiliary disorders	肝胆系统疾病	10019833	Hepatocellular damage and hepatitis NEC	肝细胞损害和肝炎（不另分类）	10019654	Hepatic and hepatobiliary disorders	肝脏及肝胆类疾病	10023025	Ischaemic hepatitis	缺血性肝炎	3	1	176584	108452	1.8425	17.7139	0.191647	1.84249	17.7139	0.191647
10019805	Hepatobiliary disorders	肝胆系统疾病	10042257	Structural and other bile duct disorders	结构性和其他胆道疾病	10004606	Bile duct disorders	胆管系统疾病	10052384	Biliary cyst	胆管囊肿	2	0	176585	108453	inf	inf		inf	inf
10019805	Hepatobiliary disorders	肝胆系统疾病	10008636	Cholestasis and jaundice	胆汁淤积和黄疸类病症	10019654	Hepatic and hepatobiliary disorders	肝脏及肝胆类疾病	10071634	Deficiency of bile secretion	胆汁分泌不足	2	0	176585	108453	inf	inf		inf	inf
10019805	Hepatobiliary disorders	肝胆系统疾病	10019712	Hepatic vascular disorders	各种肝血管病	10019654	Hepatic and hepatobiliary disorders	肝脏及肝胆类疾病	10019680	Hepatic infarction	肝梗死	2	0	176585	108453	inf	inf		inf	inf
10019805	Hepatobiliary disorders	肝胆系统疾病	10027681	Hepatic and hepatobiliary disorders NEC	各种肝脏及肝胆疾病（不另分类）	10019654	Hepatic and hepatobiliary disorders	肝脏及肝胆类疾病	10057110	Hepatic mass	肝脏肿块	2	5	176585	108448	0.245656	1.26624	0.0476585	0.245665	1.26624	0.0476585
10019805	Hepatobiliary disorders	肝胆系统疾病	10019664	Hepatic failure and associated disorders	肝衰竭和相关疾病	10019654	Hepatic and hepatobiliary disorders	肝脏及肝胆类疾病	10019845	Hepatorenal failure	肝肾衰竭	2	0	176585	108453	inf	inf		inf	inf
10019805	Hepatobiliary disorders	肝胆系统疾病	10008636	Cholestasis and jaundice	胆汁淤积和黄疸类病症	10019654	Hepatic and hepatobiliary disorders	肝脏及肝胆类疾病	10023136	Jaundice hepatocellular	肝细胞性黄疸	2	1	176585	108452	1.22833	13.547	0.111374	1.22832	13.547	0.111374
10019805	Hepatobiliary disorders	肝胆系统疾病	10019669	Hepatic fibrosis and cirrhosis	肝纤维化和硬化	10019654	Hepatic and hepatobiliary disorders	肝脏及肝胆类疾病	10074726	Portal fibrosis	肝门纤维化	2	0	176585	108453	inf	inf		inf	inf
10019805	Hepatobiliary disorders	肝胆系统疾病	10019712	Hepatic vascular disorders	各种肝血管病	10019654	Hepatic and hepatobiliary disorders	肝脏及肝胆类疾病	10036206	Portal vein thrombosis	门静脉血栓形成	2	10	176585	108443	0.122822	0.560578	0.0269104	0.122832	0.560578	0.0269104
10019805	Hepatobiliary disorders	肝胆系统疾病	10027681	Hepatic and hepatobiliary disorders NEC	各种肝脏及肝胆疾病（不另分类）	10019654	Hepatic and hepatobiliary disorders	肝脏及肝胆类疾病	10059118	Biloma	胆汁瘤	1	2	176586	108451	0.307077	3.3867	0.0278431	0.307081	3.3867	0.0278431
10019805	Hepatobiliary disorders	肝胆系统疾病	10004607	Bile duct infections and inflammations	胆道感染和炎症	10004606	Bile duct disorders	胆管系统疾病	10008602	Cholangiolitis	毛细胆管炎	1	0	176586	108453	inf	inf		inf	inf
10019805	Hepatobiliary disorders	肝胆系统疾病	10008616	Cholecystitis and cholelithiasis	胆囊炎和胆石病	10017628	Gallbladder disorders	胆囊类疾病	10008630	Cholelithiasis obstructive	梗阻性胆石病	1	1	176586	108452	0.61416	9.81948	0.0384126	0.614162	9.81948	0.0384126
10019805	Hepatobiliary disorders	肝胆系统疾病	10019669	Hepatic fibrosis and cirrhosis	肝纤维化和硬化	10019654	Hepatic and hepatobiliary disorders	肝脏及肝胆类疾病	10063075	Cryptogenic cirrhosis	隐源性肝硬化	1	0	176586	108453	inf	inf		inf	inf
10019805	Hepatobiliary disorders	肝胆系统疾病	10042257	Structural and other bile duct disorders	结构性和其他胆道疾病	10004606	Bile duct disorders	胆管系统疾病	10052383	Dilatation intrahepatic duct acquired	获得性肝内胆管扩张	1	0	176586	108453	inf	inf		inf	inf
10019805	Hepatobiliary disorders	肝胆系统疾病	10017629	Gallbladder disorders NEC	各种胆囊疾病（不另分类）	10017628	Gallbladder disorders	胆囊类疾病	10080936	Gallbladder hypofunction	胆囊功能低下	1	0	176586	108453	inf	inf		inf	inf
10019805	Hepatobiliary disorders	肝胆系统疾病	10017629	Gallbladder disorders NEC	各种胆囊疾病（不另分类）	10017628	Gallbladder disorders	胆囊类疾病	10017637	Gallbladder oedema	胆囊水肿	1	0	176586	108453	inf	inf		inf	inf
10019805	Hepatobiliary disorders	肝胆系统疾病	10027681	Hepatic and hepatobiliary disorders NEC	各种肝脏及肝胆疾病（不另分类）	10019654	Hepatic and hepatobiliary disorders	肝脏及肝胆类疾病	10058947	Haemobilia	胆道出血	1	1	176586	108452	0.61416	9.81948	0.0384126	0.614162	9.81948	0.0384126
10019805	Hepatobiliary disorders	肝胆系统疾病	10019712	Hepatic vascular disorders	各种肝血管病	10019654	Hepatic and hepatobiliary disorders	肝脏及肝胆类疾病	10056328	Hepatic ischaemia	肝缺血	1	1	176586	108452	0.61416	9.81948	0.0384126	0.614162	9.81948	0.0384126
10019805	Hepatobiliary disorders	肝胆系统疾病	10019712	Hepatic vascular disorders	各种肝血管病	10019654	Hepatic and hepatobiliary disorders	肝脏及肝胆类疾病	10074494	Hepatic vascular thrombosis	肝血管血栓症	1	0	176586	108453	inf	inf		inf	inf
10019805	Hepatobiliary disorders	肝胆系统疾病	10019833	Hepatocellular damage and hepatitis NEC	肝细胞损害和肝炎（不另分类）	10019654	Hepatic and hepatobiliary disorders	肝脏及肝胆类疾病	10019755	Hepatitis chronic active	慢性活动性肝炎	1	0	176586	108453	inf	inf		inf	inf
10019805	Hepatobiliary disorders	肝胆系统疾病	10008636	Cholestasis and jaundice	胆汁淤积和黄疸类病症	10019654	Hepatic and hepatobiliary disorders	肝脏及肝胆类疾病	10020580	Hyperbilirubinaemia neonatal	新生儿高胆红素血症	1	0	176586	108453	inf	inf		inf	inf
10019805	Hepatobiliary disorders	肝胆系统疾病	10042257	Structural and other bile duct disorders	结构性和其他胆道疾病	10004606	Bile duct disorders	胆管系统疾病	10034405	Perforation bile duct	胆管穿孔	1	1	176586	108452	0.61416	9.81948	0.0384126	0.614162	9.81948	0.0384126
10019805	Hepatobiliary disorders	肝胆系统疾病	10019709	Hepatobiliary signs and symptoms	肝胆症状和体征	10019654	Hepatic and hepatobiliary disorders	肝脏及肝胆类疾病	10066004	Pneumobilia	胆道气肿	1	0	176586	108453	inf	inf		inf	inf
10019805	Hepatobiliary disorders	肝胆系统疾病	10017629	Gallbladder disorders NEC	各种胆囊疾病（不另分类）	10017628	Gallbladder disorders	胆囊类疾病	10050899	Porcelain gallbladder	陶瓷样胆囊	1	0	176586	108453	inf	inf		inf	inf
10019805	Hepatobiliary disorders	肝胆系统疾病	10019664	Hepatic failure and associated disorders	肝衰竭和相关疾病	10019654	Hepatic and hepatobiliary disorders	肝脏及肝胆类疾病	10056956	Subacute hepatic failure	亚急性肝功能衰竭	1	1	176586	108452	0.61416	9.81948	0.0384126	0.614162	9.81948	0.0384126
10019805	Hepatobiliary disorders	肝胆系统疾病	10042257	Structural and other bile duct disorders	结构性和其他胆道疾病	10004606	Bile duct disorders	胆管系统疾病	10054753	Vanishing bile duct syndrome	胆管消失综合征	1	7	176586	108446	0.0877322	0.713107	0.0107935	0.0877374	0.713107	0.0107935
10019805	Hepatobiliary disorders	肝胆系统疾病	10019833	Hepatocellular damage and hepatitis NEC	肝细胞损害和肝炎（不另分类）	10019654	Hepatic and hepatobiliary disorders	肝脏及肝胆类疾病	10048255	Zieve syndrome	齐夫综合征	1	0	176586	108453	inf	inf		inf	inf
10021428	Immune system disorders	免疫系统疾病	10001737	Allergies to foods, food additives, drugs and other chemicals	对食物、食物添加剂、药物和其他化学物的过敏	10001708	Allergic conditions	过敏类反应	10013700	Drug hypersensitivity	药物性超敏反应	1402	83	175185	108370	10.4492	13.0406	8.37272	10.3742	13.0406	8.37273
10021428	Immune system disorders	免疫系统疾病	10027654	Allergic conditions NEC	各种过敏反应（不另分类）	10001708	Allergic conditions	过敏类反应	10020751	Hypersensitivity	超敏反应	406	185	176181	108268	1.34864	1.60499	1.13323	1.34784	1.60499	1.13323
10021428	Immune system disorders	免疫系统疾病	10077535	Anaphylactic and anaphylactoid responses	速发严重过敏反应与类过敏反应	10001708	Allergic conditions	过敏类反应	10002198	Anaphylactic reaction	速发严重过敏反应	87	52	176500	108401	1.02755	1.44893	0.728723	1.02754	1.44893	0.728723
10021428	Immune system disorders	免疫系统疾病	10077535	Anaphylactic and anaphylactoid responses	速发严重过敏反应与类过敏反应	10001708	Allergic conditions	过敏类反应	10002199	Anaphylactic shock	过敏性休克	42	57	176545	108396	0.45241	0.674005	0.30367	0.45254	0.674005	0.30367
10021428	Immune system disorders	免疫系统疾病	10077535	Anaphylactic and anaphylactoid responses	速发严重过敏反应与类过敏反应	10001708	Allergic conditions	过敏类反应	10002216	Anaphylactoid reaction	类过敏反应	18	20	176569	108433	0.5527	1.04487	0.292358	0.552746	1.04487	0.292358
10021428	Immune system disorders	免疫系统疾病	10001737	Allergies to foods, food additives, drugs and other chemicals	对食物、食物添加剂、药物和其他化学物的过敏	10001708	Allergic conditions	过敏类反应	10079925	Reaction to excipient	赋形剂反应	15	1	176572	108452	9.21313	69.7504	1.21694	9.21243	69.7504	1.21694
10021428	Immune system disorders	免疫系统疾病	10027657	Autoimmune disorders NEC	各种自身免疫疾病（不另分类）	10003816	Autoimmune disorders	自身免疫类疾病	10061664	Autoimmune disorder	自身免疫疾病	14	3	176573	108450	2.86624	9.97411	0.823664	2.86609	9.97411	0.823664
10021428	Immune system disorders	免疫系统疾病	10001737	Allergies to foods, food additives, drugs and other chemicals	对食物、食物添加剂、药物和其他化学物的过敏	10001708	Allergic conditions	过敏类反应	10016946	Food allergy	食物过敏	9	2	176578	108451	2.76382	12.7922	0.597137	2.76373	12.7922	0.597137
10021428	Immune system disorders	免疫系统疾病	10052737	Atopic disorders	各种过敏性疾病	10001708	Allergic conditions	过敏类反应	10048908	Seasonal allergy	季节性过敏	9	3	176578	108450	1.84253	6.80616	0.4988	1.84249	6.80616	0.4988
10021428	Immune system disorders	免疫系统疾病	10027682	Immune and associated conditions NEC	免疫及相关疾病（不另分类）	10027665	Immune disorders NEC	免疫类疾病（不另分类）	10021425	Immune system disorder	免疫系统紊乱	8	5	176579	108448	0.982658	3.00388	0.321457	0.982659	3.00388	0.321457
10021428	Immune system disorders	免疫系统疾病	10027682	Immune and associated conditions NEC	免疫及相关疾病（不另分类）	10027665	Immune disorders NEC	免疫类疾病（不另分类）	10011968	Decreased immune responsiveness	免疫反应降低	7	1	176580	108452	4.29926	34.9454	0.528931	4.29913	34.9454	0.528931
10021428	Immune system disorders	免疫系统疾病	10002023	Amyloidoses	各种淀粉样变性病	10027665	Immune disorders NEC	免疫类疾病（不另分类）	10002022	Amyloidosis	淀粉样变性	6	0	176581	108453	inf	inf		inf	inf
10021428	Immune system disorders	免疫系统疾病	10039487	Acute and chronic sarcoidosis	急性与慢性结节病	10027665	Immune disorders NEC	免疫类疾病（不另分类）	10039486	Sarcoidosis	肉状瘤病	5	5	176582	108448	0.614151	2.1215	0.17779	0.614162	2.1215	0.17779
10021428	Immune system disorders	免疫系统疾病	10027654	Allergic conditions NEC	各种过敏反应（不另分类）	10001708	Allergic conditions	过敏类反应	10040400	Serum sickness	血清病	4	0	176583	108453	inf	inf		inf	inf
10021428	Immune system disorders	免疫系统疾病	10052779	Transplant rejections	各种移植排异	10027665	Immune disorders NEC	免疫类疾病（不另分类）	10044439	Transplant rejection	移植排斥	4	1	176583	108452	2.45668	21.9808	0.27457	2.45665	21.9808	0.27457
10021428	Immune system disorders	免疫系统疾病	10027654	Allergic conditions NEC	各种过敏反应（不另分类）	10001708	Allergic conditions	过敏类反应	10045240	Type i hypersensitivity	I 型超敏反应	4	0	176583	108453	inf	inf		inf	inf
10021428	Immune system disorders	免疫系统疾病	10001737	Allergies to foods, food additives, drugs and other chemicals	对食物、食物添加剂、药物和其他化学物的过敏	10001708	Allergic conditions	过敏类反应	10078853	Allergic reaction to excipient	对赋形剂的过敏反应	3	0	176584	108453	inf	inf		inf	inf
10021428	Immune system disorders	免疫系统疾病	10001737	Allergies to foods, food additives, drugs and other chemicals	对食物、食物添加剂、药物和其他化学物的过敏	10001708	Allergic conditions	过敏类反应	10011411	Cross sensitivity reaction	交叉敏感反应	3	0	176584	108453	inf	inf		inf	inf
10021428	Immune system disorders	免疫系统疾病	10052779	Transplant rejections	各种移植排异	10027665	Immune disorders NEC	免疫类疾病（不另分类）	10019315	Heart transplant rejection	心脏移植排斥	3	1	176584	108452	1.8425	17.7139	0.191647	1.84249	17.7139	0.191647
10021428	Immune system disorders	免疫系统疾病	10052739	Immunodeficiency disorders NEC	免疫功能缺陷疾病（不另分类）	10021460	Immunodeficiency syndromes	免疫缺陷综合征	10061598	Immunodeficiency	免疫缺陷	3	8	176584	108445	0.230298	0.868112	0.0610947	0.230311	0.868112	0.0610947
10021428	Immune system disorders	免疫系统疾病	10027654	Allergic conditions NEC	各种过敏反应（不另分类）	10001708	Allergic conditions	过敏类反应	10028164	Multiple allergies	混合性过敏	3	1	176584	108452	1.8425	17.7139	0.191647	1.84249	17.7139	0.191647
10021428	Immune system disorders	免疫系统疾病	10001737	Allergies to foods, food additives, drugs and other chemicals	对食物、食物添加剂、药物和其他化学物的过敏	10001708	Allergic conditions	过敏类反应	10039251	Rubber sensitivity	橡胶敏感	3	0	176584	108453	inf	inf		inf	inf
10021428	Immune system disorders	免疫系统疾病	10027654	Allergic conditions NEC	各种过敏反应（不另分类）	10001708	Allergic conditions	过敏类反应	10053614	Type iii immune complex mediated reaction	III 型免疫复合物介导的反应	3	3	176584	108450	0.614155	3.043	0.123952	0.614162	3.043	0.123952
10021428	Immune system disorders	免疫系统疾病	10027654	Allergic conditions NEC	各种过敏反应（不另分类）	10001708	Allergic conditions	过敏类反应	10053613	Type iv hypersensitivity reaction	IV 型超敏反应	3	5	176584	108448	0.368486	1.54195	0.0880586	0.368497	1.54195	0.0880586
10021428	Immune system disorders	免疫系统疾病	10027654	Allergic conditions NEC	各种过敏反应（不另分类）	10001708	Allergic conditions	过敏类反应	10058285	Allergy to arthropod bite	节肢动物咬伤过敏	2	0	176585	108453	inf	inf		inf	inf
10021428	Immune system disorders	免疫系统疾病	10027654	Allergic conditions NEC	各种过敏反应（不另分类）	10001708	Allergic conditions	过敏类反应	10066414	Allergy to metals	金属过敏	2	0	176585	108453	inf	inf		inf	inf
10021428	Immune system disorders	免疫系统疾病	10047112	Vasculitides	脉管炎症	10027665	Immune disorders NEC	免疫类疾病（不另分类）	10050894	Anti-neutrophil cytoplasmic antibody positive vasculitis	抗中性粒细胞胞浆抗体阳性血管炎	2	0	176585	108453	inf	inf		inf	inf
10021428	Immune system disorders	免疫系统疾病	10052739	Immunodeficiency disorders NEC	免疫功能缺陷疾病（不另分类）	10021460	Immunodeficiency syndromes	免疫缺陷综合征	10020983	Hypogammaglobulinaemia	低丙种球蛋白血症	2	6	176585	108447	0.204712	1.0143	0.0413161	0.204721	1.0143	0.0413161
10021428	Immune system disorders	免疫系统疾病	10052739	Immunodeficiency disorders NEC	免疫功能缺陷疾病（不另分类）	10021460	Immunodeficiency syndromes	免疫缺陷综合征	10062016	Immunosuppression	免疫抑制	2	22	176585	108431	0.0558222	0.2374	0.013126	0.0558329	0.2374	0.013126
10021428	Immune system disorders	免疫系统疾病	10001737	Allergies to foods, food additives, drugs and other chemicals	对食物、食物添加剂、药物和其他化学物的过敏	10001708	Allergic conditions	过敏类反应	10052098	Iodine allergy	碘过敏	2	0	176585	108453	inf	inf		inf	inf
10021428	Immune system disorders	免疫系统疾病	10052779	Transplant rejections	各种移植排异	10027665	Immune disorders NEC	免疫类疾病（不另分类）	10024715	Liver transplant rejection	肝脏移植排斥	2	0	176585	108453	inf	inf		inf	inf
10021428	Immune system disorders	免疫系统疾病	10027654	Allergic conditions NEC	各种过敏反应（不另分类）	10001708	Allergic conditions	过敏类反应	10054000	Type ii hypersensitivity	II 型超敏反应	2	0	176585	108453	inf	inf		inf	inf
10021428	Immune system disorders	免疫系统疾病	10027654	Allergic conditions NEC	各种过敏反应（不另分类）	10001708	Allergic conditions	过敏类反应	10058284	Allergy to arthropod sting	节肢动物蛰刺过敏	1	0	176586	108453	inf	inf		inf	inf
10021428	Immune system disorders	免疫系统疾病	10001737	Allergies to foods, food additives, drugs and other chemicals	对食物、食物添加剂、药物和其他化学物的过敏	10001708	Allergic conditions	过敏类反应	10066973	Contrast media allergy	造影剂过敏	1	0	176586	108453	inf	inf		inf	inf
10021428	Immune system disorders	免疫系统疾病	10001737	Allergies to foods, food additives, drugs and other chemicals	对食物、食物添加剂、药物和其他化学物的过敏	10001708	Allergic conditions	过敏类反应	10010836	Contrast media reaction	造影剂反应	1	0	176586	108453	inf	inf		inf	inf
10021428	Immune system disorders	免疫系统疾病	10027654	Allergic conditions NEC	各种过敏反应（不另分类）	10001708	Allergic conditions	过敏类反应	10077439	Dust allergy	粉尘过敏	1	0	176586	108453	inf	inf		inf	inf
10021428	Immune system disorders	免疫系统疾病	10047112	Vasculitides	脉管炎症	10027665	Immune disorders NEC	免疫类疾病（不另分类）	10078117	Eosinophilic granulomatosis with polyangiitis	嗜酸性肉芽肿性多血管炎	1	0	176586	108453	inf	inf		inf	inf
10021428	Immune system disorders	免疫系统疾病	10027682	Immune and associated conditions NEC	免疫及相关疾病（不另分类）	10027665	Immune disorders NEC	免疫类疾病（不另分类）	10067742	Graft versus host disease in lung	肺部移植物抗宿主病	1	0	176586	108453	inf	inf		inf	inf
10021428	Immune system disorders	免疫系统疾病	10027682	Immune and associated conditions NEC	免疫及相关疾病（不另分类）	10027665	Immune disorders NEC	免疫类疾病（不另分类）	10077665	Immune-mediated adverse reaction	免疫介导性不良反应	1	0	176586	108453	inf	inf		inf	inf
10021428	Immune system disorders	免疫系统疾病	10001737	Allergies to foods, food additives, drugs and other chemicals	对食物、食物添加剂、药物和其他化学物的过敏	10001708	Allergic conditions	过敏类反应	10037974	Reaction to colouring	着色（剂）反应	1	0	176586	108453	inf	inf		inf	inf
10021881	Infections and infestations	感染及侵染类疾病	10025101	Lower respiratory tract and lung infections	下呼吸道和肺部感染	10021879	Infections - pathogen unspecified	感染 - 未指明病原	10035664	Pneumonia	感染性肺炎	232	676	176355	107777	0.209739	0.243519	0.180646	0.210777	0.243518	0.180646
10021881	Infections and infestations	感染及侵染类疾病	10046577	Urinary tract infections	各种尿路感染	10021879	Infections - pathogen unspecified	感染 - 未指明病原	10046571	Urinary tract infection	尿路感染	159	194	176428	108259	0.502912	0.620314	0.40773	0.503359	0.620313	0.40773
10021881	Infections and infestations	感染及侵染类疾病	10040054	Sepsis, bacteraemia, viraemia and fungaemia NEC	脓毒症、菌血症、病毒血症和真菌血症（不另分类）	10021879	Infections - pathogen unspecified	感染 - 未指明病原	10040047	Sepsis	脓毒症	114	423	176473	108030	0.16498	0.202916	0.134136	0.165519	0.202916	0.134136
10021881	Infections and infestations	感染及侵染类疾病	10084510	Coronavirus infections	冠状病毒类感染	10047438	Viral infectious disorders	病毒感染性疾病	10084268	Covid-19	COVID-19	95	30	176492	108423	1.94535	2.9329	1.29033	1.94485	2.9329	1.29033
10021881	Infections and infestations	感染及侵染类疾病	10046309	Upper respiratory tract infections	各种上呼吸道感染	10021879	Infections - pathogen unspecified	感染 - 未指明病原	10040753	Sinusitis	鼻窦炎	86	38	176501	108415	1.39014	2.03657	0.948888	1.38995	2.03657	0.948888
10021881	Infections and infestations	感染及侵染类疾病	10015909	Eye and eyelid infections	眼睛和眼睑感染	10021879	Infections - pathogen unspecified	感染 - 未指明病原	10010741	Conjunctivitis	结膜炎	85	21	176502	108432	2.48661	4.00926	1.54223	2.48589	4.00926	1.54223
10021881	Infections and infestations	感染及侵染类疾病	10046309	Upper respiratory tract infections	各种上呼吸道感染	10021879	Infections - pathogen unspecified	感染 - 未指明病原	10039083	Rhinitis	鼻炎	83	16	176504	108437	3.18699	5.44273	1.86615	3.18596	5.44273	1.86615
10021881	Infections and infestations	感染及侵染类疾病	10046309	Upper respiratory tract infections	各种上呼吸道感染	10021879	Infections - pathogen unspecified	感染 - 未指明病原	10046306	Upper respiratory tract infection	上呼吸道感染	73	48	176514	108405	0.934011	1.34452	0.64884	0.934038	1.34452	0.64884
10021881	Infections and infestations	感染及侵染类疾病	10025101	Lower respiratory tract and lung infections	下呼吸道和肺部感染	10021879	Infections - pathogen unspecified	感染 - 未指明病原	10006451	Bronchitis	支气管炎	71	49	176516	108404	0.889864	1.2807	0.618301	0.889908	1.2807	0.618301
10021881	Infections and infestations	感染及侵染类疾病	10046309	Upper respiratory tract infections	各种上呼吸道感染	10021879	Infections - pathogen unspecified	感染 - 未指明病原	10028810	Nasopharyngitis	鼻咽炎	62	50	176525	108403	0.761477	1.10532	0.524599	0.761561	1.10532	0.524599
10021881	Infections and infestations	感染及侵染类疾病	10021902	Infections NEC	各种感染（不另分类）	10021879	Infections - pathogen unspecified	感染 - 未指明病原	10021789	Infection	感染	61	351	176526	108102	0.106426	0.139692	0.0810818	0.106735	0.139692	0.0810819
10021881	Infections and infestations	感染及侵染类疾病	10046309	Upper respiratory tract infections	各种上呼吸道感染	10021879	Infections - pathogen unspecified	感染 - 未指明病原	10034835	Pharyngitis	咽炎	60	34	176527	108419	1.08384	1.65089	0.711567	1.08382	1.65089	0.711567
10021881	Infections and infestations	感染及侵染类疾病	10004047	Bacterial infections NEC	各种细菌感染（不另分类）	10004018	Bacterial infectious disorders	细菌感染性疾病	10007882	Cellulitis	蜂窝织炎	48	87	176539	108366	0.338668	0.48179	0.238063	0.338848	0.48179	0.238063
10021881	Infections and infestations	感染及侵染类疾病	10046577	Urinary tract infections	各种尿路感染	10021879	Infections - pathogen unspecified	感染 - 未指明病原	10011781	Cystitis	膀胱炎	47	50	176540	108403	0.5772	0.859599	0.387575	0.577312	0.859599	0.387575
10021881	Infections and infestations	感染及侵染类疾病	10019972	Herpes viral infections	各种疱疹病毒感染	10047438	Viral infectious disorders	病毒感染性疾病	10019974	Herpes zoster	带状疱疹	43	125	176544	108328	0.21108	0.298519	0.149252	0.211272	0.298519	0.149252
10021881	Infections and infestations	感染及侵染类疾病	10047465	Viral infections NEC	各种病毒感染（不另分类）	10047438	Viral infectious disorders	病毒感染性疾病	10047461	Viral infection	病毒感染	41	21	176546	108432	1.19912	2.02912	0.708631	1.19908	2.02912	0.708631
10021881	Infections and infestations	感染及侵染类疾病	10022005	Influenza viral infections	流感病毒感染	10047438	Viral infectious disorders	病毒感染性疾病	10022000	Influenza	流行性感冒	40	33	176547	108420	0.744381	1.18032	0.469452	0.744439	1.18032	0.469452
10021881	Infections and infestations	感染及侵染类疾病	10012326	Dental and oral soft tissue infections	牙齿和口腔软组织感染	10021879	Infections - pathogen unspecified	感染 - 未指明病原	10018292	Gingivitis	龈炎	30	11	176557	108442	1.6751	3.34269	0.839433	1.67499	3.34269	0.839433
10021881	Infections and infestations	感染及侵染类疾病	10040786	Skin structures and soft tissue infections	皮肤结构和软组织感染	10021879	Infections - pathogen unspecified	感染 - 未指明病原	10037888	Rash pustular	脓疱疹	30	14	176557	108439	1.31611	2.48214	0.697849	1.31606	2.48214	0.697849
10021881	Infections and infestations	感染及侵染类疾病	10017536	Fungal infections NEC	各种真菌感染（不另分类）	10017528	Fungal infectious disorders	真菌感染性疾病	10017533	Fungal infection	真菌感染	29	30	176558	108423	0.593623	0.98902	0.356301	0.59369	0.98902	0.356301
10021881	Infections and infestations	感染及侵染类疾病	10041925	Staphylococcal infections	各种葡萄球菌感染	10004018	Bacterial infectious disorders	细菌感染性疾病	10058080	Staphylococcal infection	葡萄球菌感染	27	47	176560	108406	0.352717	0.566248	0.219709	0.352816	0.566248	0.219709
10021881	Infections and infestations	感染及侵染类疾病	10017967	Abdominal and gastrointestinal infections	腹部和胃肠道感染	10021879	Infections - pathogen unspecified	感染 - 未指明病原	10013538	Diverticulitis	憩室炎	26	39	176561	108414	0.409354	0.672418	0.249206	0.409441	0.672418	0.249206
10021881	Infections and infestations	感染及侵染类疾病	10025101	Lower respiratory tract and lung infections	下呼吸道和肺部感染	10021879	Infections - pathogen unspecified	感染 - 未指明病原	10035669	Pneumonia aspiration	感染性吸入性肺炎	25	49	176562	108404	0.313251	0.507143	0.193488	0.313348	0.507143	0.193488
10021881	Infections and infestations	感染及侵染类疾病	10017967	Abdominal and gastrointestinal infections	腹部和胃肠道感染	10021879	Infections - pathogen unspecified	感染 - 未指明病原	10017888	Gastroenteritis	胃肠炎	24	28	176563	108425	0.52636	0.908014	0.305122	0.526424	0.908014	0.305122
10021881	Infections and infestations	感染及侵染类疾病	10025101	Lower respiratory tract and lung infections	下呼吸道和肺部感染	10021879	Infections - pathogen unspecified	感染 - 未指明病原	10024968	Lower respiratory tract infection	下呼吸道感染	23	25	176564	108428	0.564972	0.995378	0.320676	0.565029	0.995378	0.320676
10021881	Infections and infestations	感染及侵染类疾病	10004047	Bacterial infections NEC	各种细菌感染（不另分类）	10004018	Bacterial infectious disorders	细菌感染性疾病	10060945	Bacterial infection	细菌性感染	22	28	176565	108425	0.482491	0.843383	0.276029	0.482556	0.843383	0.276029
10021881	Infections and infestations	感染及侵染类疾病	10017967	Abdominal and gastrointestinal infections	腹部和胃肠道感染	10021879	Infections - pathogen unspecified	感染 - 未指明病原	10003011	Appendicitis	阑尾炎	15	21	176572	108432	0.438639	0.850923	0.226113	0.438687	0.850923	0.226113
10021881	Infections and infestations	感染及侵染类疾病	10007134	Candida infections	各种念珠菌感染	10017528	Fungal infectious disorders	真菌感染性疾病	10074170	Candida infection	念珠菌感染	14	64	176573	108389	0.134279	0.239431	0.0753073	0.134348	0.239431	0.0753073
10021881	Infections and infestations	感染及侵染类疾病	10019375	Helicobacter infections	各种螺杆菌感染	10004018	Bacterial infectious disorders	细菌感染性疾病	10054263	Helicobacter infection	螺杆菌感染	14	0	176573	108453	inf	inf		inf	inf
10021881	Infections and infestations	感染及侵染类疾病	10046577	Urinary tract infections	各种尿路感染	10021879	Infections - pathogen unspecified	感染 - 未指明病原	10023424	Kidney infection	肾脏感染	14	5	176573	108448	1.71971	4.77465	0.619397	1.71965	4.77465	0.619397
10021881	Infections and infestations	感染及侵染类疾病	10021902	Infections NEC	各种感染（不另分类）	10021879	Infections - pathogen unspecified	感染 - 未指明病原	10062352	Respiratory tract infection	呼吸道感染	14	25	176573	108428	0.343879	0.661559	0.178748	0.343931	0.661559	0.178748
10021881	Infections and infestations	感染及侵染类疾病	10040054	Sepsis, bacteraemia, viraemia and fungaemia NEC	脓毒症、菌血症、病毒血症和真菌血症（不另分类）	10021879	Infections - pathogen unspecified	感染 - 未指明病原	10040070	Septic shock	感染性休克	14	110	176573	108343	0.078093	0.136199	0.0447763	0.0781661	0.136199	0.0447763
10021881	Infections and infestations	感染及侵染类疾病	10047465	Viral infections NEC	各种病毒感染（不另分类）	10047438	Viral infectious disorders	病毒感染性疾病	10017918	Gastroenteritis viral	病毒性胃肠炎	12	7	176575	108446	1.05285	2.67433	0.414495	1.05285	2.67433	0.414495
10021881	Infections and infestations	感染及侵染类疾病	10085260	Hepatitis virus infections	肝炎病毒感染	10047438	Viral infectious disorders	病毒感染性疾病	10019744	Hepatitis c	丙型肝炎	12	0	176575	108453	inf	inf		inf	inf
10021881	Infections and infestations	感染及侵染类疾病	10007134	Candida infections	各种念珠菌感染	10017528	Fungal infectious disorders	真菌感染性疾病	10030963	Oral candidiasis	口腔念珠菌病	11	48	176576	108405	0.140692	0.270914	0.0730645	0.140745	0.270914	0.0730645
10021881	Infections and infestations	感染及侵染类疾病	10021902	Infections NEC	各种感染（不另分类）	10021879	Infections - pathogen unspecified	感染 - 未指明病原	10000269	Abscess	脓肿	10	52	176577	108401	0.118058	0.232294	0.0600004	0.118108	0.232294	0.0600004
10021881	Infections and infestations	感染及侵染类疾病	10019972	Herpes viral infections	各种疱疹病毒感染	10047438	Viral infectious disorders	病毒感染性疾病	10019948	Herpes simplex	单纯疱疹	10	23	176577	108430	0.266985	0.560961	0.12707	0.267027	0.560961	0.12707
10021881	Infections and infestations	感染及侵染类疾病	10021902	Infections NEC	各种感染（不另分类）	10021879	Infections - pathogen unspecified	感染 - 未指明病原	10024774	Localised infection	局部感染	10	13	176577	108440	0.472402	1.07738	0.207136	0.472432	1.07738	0.207136
10021881	Infections and infestations	感染及侵染类疾病	10014013	Ear infections	各种耳部感染	10021879	Infections - pathogen unspecified	感染 - 未指明病原	10033072	Otitis externa	外耳炎	10	3	176577	108450	2.04727	7.43915	0.56341	2.04721	7.43915	0.56341
10021881	Infections and infestations	感染及侵染类疾病	10040786	Skin structures and soft tissue infections	皮肤结构和软组织感染	10021879	Infections - pathogen unspecified	感染 - 未指明病原	10037578	Pustule	脓疱	10	1	176577	108452	6.14191	47.9815	0.7862	6.14162	47.9815	0.7862
10021881	Infections and infestations	感染及侵染类疾病	10040054	Sepsis, bacteraemia, viraemia and fungaemia NEC	脓毒症、菌血症、病毒血症和真菌血症（不另分类）	10021879	Infections - pathogen unspecified	感染 - 未指明病原	10048709	Urosepsis	尿脓毒症	10	11	176577	108442	0.558304	1.31465	0.237101	0.558329	1.31465	0.237101
10021881	Infections and infestations	感染及侵染类疾病	10004047	Bacterial infections NEC	各种细菌感染（不另分类）	10004018	Bacterial infectious disorders	细菌感染性疾病	10016936	Folliculitis	毛囊炎	9	7	176578	108446	0.789626	2.12035	0.29406	0.789637	2.12035	0.29406
10021881	Infections and infestations	感染及侵染类疾病	10041925	Staphylococcal infections	各种葡萄球菌感染	10004018	Bacterial infectious disorders	细菌感染性疾病	10017553	Furuncle	疖	9	6	176578	108447	0.921239	2.5883	0.327891	0.921243	2.5883	0.327891
10021881	Infections and infestations	感染及侵染类疾病	10017536	Fungal infections NEC	各种真菌感染（不另分类）	10017528	Fungal infectious disorders	真菌感染性疾病	10030338	Onychomycosis	甲真菌病	9	5	176578	108448	1.1055	3.29879	0.370476	1.10549	3.29879	0.370476
10021881	Infections and infestations	感染及侵染类疾病	10007134	Candida infections	各种念珠菌感染	10017528	Fungal infectious disorders	真菌感染性疾病	10054152	Skin candida	皮肤念珠菌	9	1	176578	108452	5.52769	43.6326	0.700287	5.52746	43.6326	0.700287
10021881	Infections and infestations	感染及侵染类疾病	10040054	Sepsis, bacteraemia, viraemia and fungaemia NEC	脓毒症、菌血症、病毒血症和真菌血症（不另分类）	10021879	Infections - pathogen unspecified	感染 - 未指明病原	10003997	Bacteraemia	菌血症	8	28	176579	108425	0.175437	0.384932	0.0799577	0.175475	0.384932	0.0799577
10021881	Infections and infestations	感染及侵染类疾病	10047465	Viral infections NEC	各种病毒感染（不另分类）	10047438	Viral infectious disorders	病毒感染性疾病	10006448	Bronchiolitis	细支气管炎	8	6	176579	108447	0.818874	2.36015	0.284116	0.818882	2.36015	0.284116
10021881	Infections and infestations	感染及侵染类疾病	10015909	Eye and eyelid infections	眼睛和眼睑感染	10021879	Infections - pathogen unspecified	感染 - 未指明病原	10015929	Eye infection	眼部感染	8	5	176579	108448	0.982658	3.00388	0.321457	0.982659	3.00388	0.321457
10021881	Infections and infestations	感染及侵染类疾病	10017536	Fungal infections NEC	各种真菌感染（不另分类）	10017528	Fungal infectious disorders	真菌感染性疾病	10017543	Fungal skin infection	真菌性皮肤感染	8	2	176579	108451	2.45671	11.5693	0.521675	2.45665	11.5693	0.521675
10021881	Infections and infestations	感染及侵染类疾病	10042180	Streptococcal infections	各种链球菌感染	10004018	Bacterial infectious disorders	细菌感染性疾病	10061372	Streptococcal infection	链球菌感染	8	11	176579	108442	0.446638	1.11044	0.179645	0.446663	1.11044	0.179645
10021881	Infections and infestations	感染及侵染类疾病	10007580	Cardiac infections	各种心脏感染	10021879	Infections - pathogen unspecified	感染 - 未指明病原	10014665	Endocarditis	心内膜炎	7	3	176580	108450	1.43306	5.54204	0.370561	1.43304	5.54204	0.370561
10021881	Infections and infestations	感染及侵染类疾病	10085260	Hepatitis virus infections	肝炎病毒感染	10047438	Viral infectious disorders	病毒感染性疾病	10019719	Hepatitis a	甲型肝炎	7	1	176580	108452	4.29926	34.9454	0.528931	4.29913	34.9454	0.528931
10021881	Infections and infestations	感染及侵染类疾病	10085260	Hepatitis virus infections	肝炎病毒感染	10047438	Viral infectious disorders	病毒感染性疾病	10019731	Hepatitis b	乙型肝炎	7	19	176580	108434	0.226239	0.538196	0.0951034	0.22627	0.538196	0.0951034
10021881	Infections and infestations	感染及侵染类疾病	10015107	Epstein-Barr viral infections	EB 病毒感染	10047438	Viral infectious disorders	病毒感染性疾病	10021914	Infectious mononucleosis	传染性单核细胞增多症	7	0	176580	108453	inf	inf		inf	inf
10021881	Infections and infestations	感染及侵染类疾病	10046309	Upper respiratory tract infections	各种上呼吸道感染	10021879	Infections - pathogen unspecified	感染 - 未指明病原	10023874	Laryngitis	喉炎	7	5	176580	108448	0.859821	2.7092	0.272882	0.859827	2.7092	0.272882
10021881	Infections and infestations	感染及侵染类疾病	10005940	Bone and joint infections	骨和关节感染	10021879	Infections - pathogen unspecified	感染 - 未指明病原	10031252	Osteomyelitis	骨髓炎	7	6	176580	108447	0.716511	2.1321	0.24079	0.716522	2.1321	0.24079
10021881	Infections and infestations	感染及侵染类疾病	10014013	Ear infections	各种耳部感染	10021879	Infections - pathogen unspecified	感染 - 未指明病原	10033078	Otitis media	中耳炎	7	10	176580	108443	0.429891	1.12942	0.163629	0.429913	1.12942	0.163629
10021881	Infections and infestations	感染及侵染类疾病	10012326	Dental and oral soft tissue infections	牙齿和口腔软组织感染	10021879	Infections - pathogen unspecified	感染 - 未指明病原	10034539	Periodontitis	牙周炎	7	4	176580	108449	1.07479	3.67165	0.314618	1.07478	3.67165	0.314618
10021881	Infections and infestations	感染及侵染类疾病	10046309	Upper respiratory tract infections	各种上呼吸道感染	10021879	Infections - pathogen unspecified	感染 - 未指明病原	10001076	Acute sinusitis	急性鼻窦炎	6	2	176581	108451	1.84251	9.12924	0.371867	1.84249	9.12924	0.371867
10021881	Infections and infestations	感染及侵染类疾病	10009653	Clostridia infections	各种梭状芽孢杆菌感染	10004018	Bacterial infectious disorders	细菌感染性疾病	10009657	Clostridium difficile colitis	艰难梭状芽胞杆菌性结肠炎	6	21	176581	108432	0.175447	0.434706	0.07081	0.175475	0.434706	0.07081
10021881	Infections and infestations	感染及侵染类疾病	10014889	Enterococcal infections	各种肠球菌感染	10004018	Bacterial infectious disorders	细菌感染性疾病	10061124	Enterococcal infection	肠球菌感染	6	6	176581	108447	0.614149	1.9043	0.198067	0.614162	1.9043	0.198067
10021881	Infections and infestations	感染及侵染类疾病	10015295	Escherichia infections	各种埃希氏杆菌感染	10004018	Bacterial infectious disorders	细菌感染性疾病	10061126	Escherichia infection	埃希菌感染	6	16	176581	108437	0.230285	0.588528	0.0901078	0.230311	0.588528	0.0901078
10021881	Infections and infestations	感染及侵染类疾病	10021902	Infections NEC	各种感染（不另分类）	10021879	Infections - pathogen unspecified	感染 - 未指明病原	10021866	Infection susceptibility increased	感染易感性增加	6	4	176581	108449	0.92124	3.26468	0.259959	0.921243	3.26468	0.259959
10021881	Infections and infestations	感染及侵染类疾病	10004047	Bacterial infections NEC	各种细菌感染（不另分类）	10004018	Bacterial infectious disorders	细菌感染性疾病	10034016	Paronychia	甲沟炎	6	11	176581	108442	0.334975	0.905803	0.123877	0.334997	0.905803	0.123877
10021881	Infections and infestations	感染及侵染类疾病	10017967	Abdominal and gastrointestinal infections	腹部和胃肠道感染	10021879	Infections - pathogen unspecified	感染 - 未指明病原	10034674	Peritonitis	腹膜炎	6	21	176581	108432	0.175447	0.434706	0.07081	0.175475	0.434706	0.07081
10021881	Infections and infestations	感染及侵染类疾病	10044756	Tuberculous infections	结核菌感染	10028440	Mycobacterial infectious disorders	分支杆菌感染性疾病	10044755	Tuberculosis	结核病	6	9	176581	108444	0.409421	1.15031	0.145723	0.409441	1.15031	0.145723
10021881	Infections and infestations	感染及侵染类疾病	10021902	Infections NEC	各种感染（不另分类）	10021879	Infections - pathogen unspecified	感染 - 未指明病原	10064687	Device related infection	装置相关感染	5	30	176582	108423	0.102335	0.263763	0.0397039	0.10236	0.263763	0.0397039
10021881	Infections and infestations	感染及侵染类疾病	10015295	Escherichia infections	各种埃希氏杆菌感染	10004018	Bacterial infectious disorders	细菌感染性疾病	10052238	Escherichia urinary tract infection	埃希氏菌性尿路感染	5	8	176582	108445	0.383834	1.17334	0.125564	0.383851	1.17334	0.125564
10021881	Infections and infestations	感染及侵染类疾病	10019375	Helicobacter infections	各种螺杆菌感染	10004018	Bacterial infectious disorders	细菌感染性疾病	10054272	Helicobacter gastritis	螺杆菌性胃炎	5	1	176582	108452	3.07087	26.2862	0.358751	3.07081	26.2862	0.358751
10021881	Infections and infestations	感染及侵染类疾病	10023455	Klebsiella infections	各种克雷伯杆菌感染	10004018	Bacterial infectious disorders	细菌感染性疾病	10061259	Klebsiella infection	克雷伯菌感染	5	9	176582	108444	0.341182	1.01809	0.114338	0.341201	1.01809	0.114338
10021881	Infections and infestations	感染及侵染类疾病	10006038	Borrelial infections	各种伯雷尔氏螺旋体感染	10004018	Bacterial infectious disorders	细菌感染性疾病	10025169	Lyme disease	莱姆病	5	0	176582	108453	inf	inf		inf	inf
10021881	Infections and infestations	感染及侵染类疾病	10019972	Herpes viral infections	各种疱疹病毒感染	10047438	Viral infectious disorders	病毒感染性疾病	10067152	Oral herpes	口腔疱疹	5	18	176582	108435	0.170577	0.459457	0.0633281	0.170601	0.459457	0.0633281
10021881	Infections and infestations	感染及侵染类疾病	10047465	Viral infections NEC	各种病毒感染（不另分类）	10047438	Viral infectious disorders	病毒感染性疾病	10035737	Pneumonia viral	病毒性肺炎	5	0	176582	108453	inf	inf		inf	inf
10021881	Infections and infestations	感染及侵染类疾病	10037132	Pseudomonal infections	各种假单胞菌感染	10004018	Bacterial infectious disorders	细菌感染性疾病	10061471	Pseudomonas infection	假单胞菌感染	5	16	176582	108437	0.191903	0.523857	0.0702991	0.191926	0.523857	0.0702991
10021881	Infections and infestations	感染及侵染类疾病	10021902	Infections NEC	各种感染（不另分类）	10021879	Infections - pathogen unspecified	感染 - 未指明病原	10037686	Pyuria	脓尿	5	1	176582	108452	3.07087	26.2862	0.358751	3.07081	26.2862	0.358751
10021881	Infections and infestations	感染及侵染类疾病	10041925	Staphylococcal infections	各种葡萄球菌感染	10004018	Bacterial infectious disorders	细菌感染性疾病	10056430	Staphylococcal sepsis	葡萄球菌脓毒症	5	10	176582	108443	0.307061	0.898395	0.10495	0.307081	0.898395	0.10495
10021881	Infections and infestations	感染及侵染类疾病	10047465	Viral infections NEC	各种病毒感染（不另分类）	10047438	Viral infectious disorders	病毒感染性疾病	10051512	Viral myositis	病毒性肌炎	5	0	176582	108453	inf	inf		inf	inf
10021881	Infections and infestations	感染及侵染类疾病	10038586	Female reproductive tract infections	女性生殖道感染	10021879	Infections - pathogen unspecified	感染 - 未指明病原	10047780	Vulvitis	外阴炎	5	4	176582	108449	0.767696	2.85899	0.206142	0.767702	2.85899	0.206142
10021881	Infections and infestations	感染及侵染类疾病	10004047	Bacterial infections NEC	各种细菌感染（不另分类）	10004018	Bacterial infectious disorders	细菌感染性疾病	10053840	Bacterial sepsis	细菌性脓毒症	4	10	176583	108443	0.245648	0.783268	0.0770398	0.245665	0.783268	0.0770398
10021881	Infections and infestations	感染及侵染类疾病	10046309	Upper respiratory tract infections	各种上呼吸道感染	10021879	Infections - pathogen unspecified	感染 - 未指明病原	10009137	Chronic sinusitis	慢性鼻窦炎	4	2	176583	108451	1.22833	6.70653	0.224974	1.22832	6.70653	0.224974
10021881	Infections and infestations	感染及侵染类疾病	10009653	Clostridia infections	各种梭状芽孢杆菌感染	10004018	Bacterial infectious disorders	细菌感染性疾病	10054236	Clostridium difficile infection	难辨梭状芽胞杆菌感染	4	29	176583	108424	0.0846912	0.240915	0.0297724	0.084712	0.240915	0.0297724
10021881	Infections and infestations	感染及侵染类疾病	10011827	Cytomegaloviral infections	各种巨细胞病毒感染	10047438	Viral infectious disorders	病毒感染性疾病	10011831	Cytomegalovirus infection	巨细胞病毒感染	4	24	176583	108429	0.10234	0.294963	0.0355078	0.10236	0.294963	0.0355078
10021881	Infections and infestations	感染及侵染类疾病	10014013	Ear infections	各种耳部感染	10021879	Infections - pathogen unspecified	感染 - 未指明病原	10014011	Ear infection	耳部感染	4	8	176583	108445	0.307065	1.01977	0.092461	0.307081	1.01977	0.092461
10021881	Infections and infestations	感染及侵染类疾病	10007935	Central nervous system and spinal infections	中枢神经系统和脊髓感染	10021879	Infections - pathogen unspecified	感染 - 未指明病原	10014581	Encephalitis	脑炎	4	12	176583	108441	0.204703	0.634724	0.0660179	0.204721	0.634724	0.0660179
10021881	Infections and infestations	感染及侵染类疾病	10004047	Bacterial infections NEC	各种细菌感染（不另分类）	10004018	Bacterial infectious disorders	细菌感染性疾病	10017711	Gangrene	坏疽	4	3	176583	108450	0.818878	3.65894	0.183267	0.818882	3.65894	0.183267
10021881	Infections and infestations	感染及侵染类疾病	10017967	Abdominal and gastrointestinal infections	腹部和胃肠道感染	10021879	Infections - pathogen unspecified	感染 - 未指明病原	10017964	Gastrointestinal infection	胃肠感染	4	8	176583	108445	0.307065	1.01977	0.092461	0.307081	1.01977	0.092461
10021881	Infections and infestations	感染及侵染类疾病	10085260	Hepatitis virus infections	肝炎病毒感染	10047438	Viral infectious disorders	病毒感染性疾病	10058827	Hepatitis b reactivation	乙型肝炎再激活	4	26	176583	108427	0.0944659	0.270685	0.0329675	0.0944864	0.270685	0.0329675
10021881	Infections and infestations	感染及侵染类疾病	10021902	Infections NEC	各种感染（不另分类）	10021879	Infections - pathogen unspecified	感染 - 未指明病原	10059650	Implant site infection	植入物部位感染	4	0	176583	108453	inf	inf		inf	inf
10021881	Infections and infestations	感染及侵染类疾病	10014013	Ear infections	各种耳部感染	10021879	Infections - pathogen unspecified	感染 - 未指明病原	10023567	Labyrinthitis	迷路炎	4	1	176583	108452	2.45668	21.9808	0.27457	2.45665	21.9808	0.27457
10021881	Infections and infestations	感染及侵染类疾病	10062910	Vascular infections	血管感染	10021879	Infections - pathogen unspecified	感染 - 未指明病原	10025226	Lymphangitis	淋巴管炎	4	3	176583	108450	0.818878	3.65894	0.183267	0.818882	3.65894	0.183267
10021881	Infections and infestations	感染及侵染类疾病	10011486	Cryptococcal infections	隐球菌感染	10017528	Fungal infectious disorders	真菌感染性疾病	10027209	Meningitis cryptococcal	隐球菌性脑膜炎	4	8	176583	108445	0.307065	1.01977	0.092461	0.307081	1.01977	0.092461
10021881	Infections and infestations	感染及侵染类疾病	10027684	Infectious transmissions	传染病的传播	10002252	Ancillary infectious topics	其他感染相关主题	10029803	Nosocomial infection	医院内感染	4	4	176583	108449	0.614153	2.45577	0.153591	0.614162	2.45577	0.153591
10021881	Infections and infestations	感染及侵染类疾病	10004047	Bacterial infections NEC	各种细菌感染（不另分类）	10004018	Bacterial infectious disorders	细菌感染性疾病	10060946	Pneumonia bacterial	细菌性肺炎	4	12	176583	108441	0.204703	0.634724	0.0660179	0.204721	0.634724	0.0660179
10021881	Infections and infestations	感染及侵染类疾病	10046577	Urinary tract infections	各种尿路感染	10021879	Infections - pathogen unspecified	感染 - 未指明病原	10037596	Pyelonephritis	肾盂肾炎	4	7	176583	108446	0.350935	1.19885	0.102728	0.35095	1.19885	0.102728
10021881	Infections and infestations	感染及侵染类疾病	10040786	Skin structures and soft tissue infections	皮肤结构和软组织感染	10021879	Infections - pathogen unspecified	感染 - 未指明病原	10042343	Subcutaneous abscess	皮下脓肿	4	9	176583	108444	0.272944	0.886344	0.0840515	0.272961	0.886344	0.0840515
10021881	Infections and infestations	感染及侵染类疾病	10012326	Dental and oral soft tissue infections	牙齿和口腔软组织感染	10021879	Infections - pathogen unspecified	感染 - 未指明病原	10044016	Tooth abscess	牙脓肿	4	4	176583	108449	0.614153	2.45577	0.153591	0.614162	2.45577	0.153591
10021881	Infections and infestations	感染及侵染类疾病	10014889	Enterococcal infections	各种肠球菌感染	10004018	Bacterial infectious disorders	细菌感染性疾病	10046572	Urinary tract infection enterococcal	尿路肠球菌感染	4	1	176583	108452	2.45668	21.9808	0.27457	2.45665	21.9808	0.27457
10021881	Infections and infestations	感染及侵染类疾病	10004047	Bacterial infections NEC	各种细菌感染（不另分类）	10004018	Bacterial infectious disorders	细菌感染性疾病	10053555	Arthritis bacterial	细菌性关节炎	3	6	176584	108447	0.307069	1.22785	0.0767937	0.307081	1.22785	0.0767937
10021881	Infections and infestations	感染及侵染类疾病	10003486	Aspergillus infections	各种曲霉菌感染	10017528	Fungal infectious disorders	真菌感染性疾病	10006473	Bronchopulmonary aspergillosis	支气管肺曲霉病	3	22	176584	108431	0.0837338	0.279769	0.0250612	0.0837493	0.279769	0.0250612
10021881	Infections and infestations	感染及侵染类疾病	10084510	Coronavirus infections	冠状病毒类感染	10047438	Viral infectious disorders	病毒感染性疾病	10084380	Covid-19 pneumonia	COVID-19 肺炎	3	1	176584	108452	1.8425	17.7139	0.191647	1.84249	17.7139	0.191647
10021881	Infections and infestations	感染及侵染类疾病	10017967	Abdominal and gastrointestinal infections	腹部和胃肠道感染	10021879	Infections - pathogen unspecified	感染 - 未指明病原	10013541	Diverticulitis intestinal haemorrhagic	出血性肠憩室炎	3	1	176584	108452	1.8425	17.7139	0.191647	1.84249	17.7139	0.191647
10021881	Infections and infestations	感染及侵染类疾病	10017967	Abdominal and gastrointestinal infections	腹部和胃肠道感染	10021879	Infections - pathogen unspecified	感染 - 未指明病原	10051402	Dysentery	痢疾	3	4	176584	108449	0.460612	2.05812	0.103086	0.460621	2.05812	0.103086
10021881	Infections and infestations	感染及侵染类疾病	10057192	Muscle and soft tissue infections	肌肉和软组织感染	10021879	Infections - pathogen unspecified	感染 - 未指明病原	10017068	Fournier's gangrene	特发性阴囊坏疽	3	2	176584	108451	0.921241	5.51356	0.153927	0.921243	5.51356	0.153927
10021881	Infections and infestations	感染及侵染类疾病	10017967	Abdominal and gastrointestinal infections	腹部和胃肠道感染	10021879	Infections - pathogen unspecified	感染 - 未指明病原	10056663	Gastric infection	胃部感染	3	1	176584	108452	1.8425	17.7139	0.191647	1.84249	17.7139	0.191647
10021881	Infections and infestations	感染及侵染类疾病	10085260	Hepatitis virus infections	肝炎病毒感染	10047438	Viral infectious disorders	病毒感染性疾病	10019768	Hepatitis e	戊型肝炎	3	0	176584	108453	inf	inf		inf	inf
10021881	Infections and infestations	感染及侵染类疾病	10047465	Viral infections NEC	各种病毒感染（不另分类）	10047438	Viral infectious disorders	病毒感染性疾病	10019799	Hepatitis viral	病毒性肝炎	3	0	176584	108453	inf	inf		inf	inf
10021881	Infections and infestations	感染及侵染类疾病	10019972	Herpes viral infections	各种疱疹病毒感染	10047438	Viral infectious disorders	病毒感染性疾病	10019973	Herpes virus infection	疱疹病毒感染	3	11	176584	108442	0.167485	0.600365	0.0467234	0.167499	0.600365	0.0467234
10021881	Infections and infestations	感染及侵染类疾病	10006261	Breast infections	各种乳腺感染	10021879	Infections - pathogen unspecified	感染 - 未指明病原	10026883	Mastitis	乳腺炎	3	25	176584	108428	0.0736837	0.244053	0.0222463	0.0736994	0.244053	0.0222463
10021881	Infections and infestations	感染及侵染类疾病	10007935	Central nervous system and spinal infections	中枢神经系统和脊髓感染	10021879	Infections - pathogen unspecified	感染 - 未指明病原	10028524	Myelitis	脊髓炎	3	7	176584	108446	0.2632	1.01787	0.0680582	0.263212	1.01787	0.0680582
10021881	Infections and infestations	感染及侵染类疾病	10040054	Sepsis, bacteraemia, viraemia and fungaemia NEC	脓毒症、菌血症、病毒血症和真菌血症（不另分类）	10021879	Infections - pathogen unspecified	感染 - 未指明病原	10049151	Neutropenic sepsis	中性粒细胞减少性脓毒症	3	123	176584	108330	0.0149628	0.0470362	0.00475987	0.0149796	0.0470362	0.00475987
10021881	Infections and infestations	感染及侵染类疾病	10012326	Dental and oral soft tissue infections	牙齿和口腔软组织感染	10021879	Infections - pathogen unspecified	感染 - 未指明病原	10048685	Oral infection	口腔感染	3	2	176584	108451	0.921241	5.51356	0.153927	0.921243	5.51356	0.153927
10021881	Infections and infestations	感染及侵染类疾病	10012326	Dental and oral soft tissue infections	牙齿和口腔软组织感染	10021879	Infections - pathogen unspecified	感染 - 未指明病原	10034535	Periodontal destruction	牙周破坏	3	0	176584	108453	inf	inf		inf	inf
10021881	Infections and infestations	感染及侵染类疾病	10021902	Infections NEC	各种感染（不另分类）	10021879	Infections - pathogen unspecified	感染 - 未指明病原	10036410	Postoperative wound infection	术后伤口感染	3	26	176584	108427	0.070849	0.234085	0.0214434	0.0708648	0.234085	0.0214434
10021881	Infections and infestations	感染及侵染类疾病	10004047	Bacterial infections NEC	各种细菌感染（不另分类）	10004018	Bacterial infectious disorders	细菌感染性疾病	10052891	Skin bacterial infection	皮肤细菌感染	3	0	176584	108453	inf	inf		inf	inf
10021881	Infections and infestations	感染及侵染类疾病	10041925	Staphylococcal infections	各种葡萄球菌感染	10004018	Bacterial infectious disorders	细菌感染性疾病	10051017	Staphylococcal bacteraemia	葡萄球菌菌血症	3	3	176584	108450	0.614155	3.043	0.123952	0.614162	3.043	0.123952
10021881	Infections and infestations	感染及侵染类疾病	10043870	Tinea infections	各种癣类感染	10017528	Fungal infectious disorders	真菌感染性疾病	10060889	Tinea infection	癣菌感染	3	1	176584	108452	1.8425	17.7139	0.191647	1.84249	17.7139	0.191647
10021881	Infections and infestations	感染及侵染类疾病	10038586	Female reproductive tract infections	女性生殖道感染	10021879	Infections - pathogen unspecified	感染 - 未指明病原	10046914	Vaginal infection	阴道感染	3	6	176584	108447	0.307069	1.22785	0.0767937	0.307081	1.22785	0.0767937
10021881	Infections and infestations	感染及侵染类疾病	10021902	Infections NEC	各种感染（不另分类）	10021879	Infections - pathogen unspecified	感染 - 未指明病原	10048038	Wound infection	伤口感染	3	49	176584	108404	0.0375854	0.120587	0.0117149	0.0376017	0.120587	0.0117149
10021881	Infections and infestations	感染及侵染类疾病	10017536	Fungal infections NEC	各种真菌感染（不另分类）	10017528	Fungal infectious disorders	真菌感染性疾病	10064899	Vulvovaginal mycotic infection	外阴阴道真菌感染	3	1	176584	108452	1.8425	17.7139	0.191647	1.84249	17.7139	0.191647
10021881	Infections and infestations	感染及侵染类疾病	10014143	Ectoparasitic infestations	外寄生虫侵染	10014142	Ectoparasitic disorders	体表寄生物疾病	10063409	Acarodermatitis	螨性皮炎	2	0	176585	108453	inf	inf		inf	inf
10021881	Infections and infestations	感染及侵染类疾病	10025101	Lower respiratory tract and lung infections	下呼吸道和肺部感染	10021879	Infections - pathogen unspecified	感染 - 未指明病原	10003757	Atypical pneumonia	非典型肺炎	2	16	176585	108437	0.0767598	0.333853	0.0176487	0.0767702	0.333853	0.0176487
10021881	Infections and infestations	感染及侵染类疾病	10004047	Bacterial infections NEC	各种细菌感染（不另分类）	10004018	Bacterial infectious disorders	细菌感染性疾病	10061736	Bronchitis bacterial	细菌性支气管炎	2	0	176585	108453	inf	inf		inf	inf
10021881	Infections and infestations	感染及侵染类疾病	10005940	Bone and joint infections	骨和关节感染	10021879	Infections - pathogen unspecified	感染 - 未指明病原	10061022	Bursitis infective	感染性滑囊炎	2	1	176585	108452	1.22833	13.547	0.111374	1.22832	13.547	0.111374
10021881	Infections and infestations	感染及侵染类疾病	10009653	Clostridia infections	各种梭状芽孢杆菌感染	10004018	Bacterial infectious disorders	细菌感染性疾病	10061043	Clostridial infection	梭状芽孢杆菌感染	2	12	176585	108441	0.10235	0.457325	0.0229062	0.10236	0.457325	0.0229062
10021881	Infections and infestations	感染及侵染类疾病	10009653	Clostridia infections	各种梭状芽孢杆菌感染	10004018	Bacterial infectious disorders	细菌感染性疾病	10058305	Clostridium colitis	梭状芽胞杆菌性结肠炎	2	7	176585	108446	0.175465	0.844679	0.0364495	0.175475	0.844679	0.0364495
10021881	Infections and infestations	感染及侵染类疾病	10084510	Coronavirus infections	冠状病毒类感染	10047438	Viral infectious disorders	病毒感染性疾病	10051905	Coronavirus infection	冠状病毒感染	2	2	176585	108451	0.614157	4.36017	0.086508	0.614162	4.36017	0.086508
10021881	Infections and infestations	感染及侵染类疾病	10021902	Infections NEC	各种感染（不另分类）	10021879	Infections - pathogen unspecified	感染 - 未指明病原	10014568	Empyema	积脓症	2	0	176585	108453	inf	inf		inf	inf
10021881	Infections and infestations	感染及侵染类疾病	10001427	Enterobacter infections	各种肠杆菌感染	10004018	Bacterial infectious disorders	细菌感染性疾病	10051910	Enterobacter infection	肠杆菌感染	2	2	176585	108451	0.614157	4.36017	0.086508	0.614162	4.36017	0.086508
10021881	Infections and infestations	感染及侵染类疾病	10001427	Enterobacter infections	各种肠杆菌感染	10004018	Bacterial infectious disorders	细菌感染性疾病	10054219	Enterobacter sepsis	肠杆菌性脓毒症	2	0	176585	108453	inf	inf		inf	inf
10021881	Infections and infestations	感染及侵染类疾病	10015107	Epstein-Barr viral infections	EB 病毒感染	10047438	Viral infectious disorders	病毒感染性疾病	10015108	Epstein-barr virus infection	EB病毒感染	2	7	176585	108446	0.175465	0.844679	0.0364495	0.175475	0.844679	0.0364495
10021881	Infections and infestations	感染及侵染类疾病	10044756	Tuberculous infections	结核菌感染	10028440	Mycobacterial infectious disorders	分支杆菌感染性疾病	10015213	Erythema induratum	硬结性红斑	2	0	176585	108453	inf	inf		inf	inf
10021881	Infections and infestations	感染及侵染类疾病	10007935	Central nervous system and spinal infections	中枢神经系统和脊髓感染	10021879	Infections - pathogen unspecified	感染 - 未指明病原	10061846	Extradural abscess	硬脑膜外脓肿	2	3	176585	108450	0.409435	2.45043	0.068411	0.409441	2.45043	0.068411
10021881	Infections and infestations	感染及侵染类疾病	10015909	Eye and eyelid infections	眼睛和眼睑感染	10021879	Infections - pathogen unspecified	感染 - 未指明病原	10015988	Eyelid infection	眼睑感染	2	0	176585	108453	inf	inf		inf	inf
10021881	Infections and infestations	感染及侵染类疾病	10004047	Bacterial infections NEC	各种细菌感染（不另分类）	10004018	Bacterial infectious disorders	细菌感染性疾病	10061971	Gastritis bacterial	细菌性胃炎	2	1	176585	108452	1.22833	13.547	0.111374	1.22832	13.547	0.111374
10021881	Infections and infestations	感染及侵染类疾病	10019972	Herpes viral infections	各种疱疹病毒感染	10047438	Viral infectious disorders	病毒感染性疾病	10018150	Genital herpes	生殖器疱疹	2	4	176585	108449	0.307073	1.67658	0.0562417	0.307081	1.67658	0.0562417
10021881	Infections and infestations	感染及侵染类疾病	10046577	Urinary tract infections	各种尿路感染	10021879	Infections - pathogen unspecified	感染 - 未指明病原	10061182	Genitourinary tract infection	泌尿生殖道感染	2	0	176585	108453	inf	inf		inf	inf
10021881	Infections and infestations	感染及侵染类疾病	10018948	Haemophilus infections	各种嗜血杆菌属感染	10004018	Bacterial infectious disorders	细菌感染性疾病	10061190	Haemophilus infection	嗜血杆菌感染	2	1	176585	108452	1.22833	13.547	0.111374	1.22832	13.547	0.111374
10021881	Infections and infestations	感染及侵染类疾病	10085260	Hepatitis virus infections	肝炎病毒感染	10047438	Viral infectious disorders	病毒感染性疾病	10019786	Hepatitis non-a non-b	非甲非乙型肝炎	2	0	176585	108453	inf	inf		inf	inf
10021881	Infections and infestations	感染及侵染类疾病	10020140	Histoplasma infections	组织胞浆菌感染	10017528	Fungal infectious disorders	真菌感染性疾病	10020141	Histoplasmosis	组织胞浆菌病	2	1	176585	108452	1.22833	13.547	0.111374	1.22832	13.547	0.111374
10021881	Infections and infestations	感染及侵染类疾病	10007935	Central nervous system and spinal infections	中枢神经系统和脊髓感染	10021879	Infections - pathogen unspecified	感染 - 未指明病原	10027199	Meningitis	脑膜炎	2	31	176585	108422	0.0396125	0.165522	0.00948002	0.0396233	0.165522	0.00948002
10021881	Infections and infestations	感染及侵染类疾病	10017536	Fungal infections NEC	各种真菌感染（不另分类）	10017528	Fungal infectious disorders	真菌感染性疾病	10061324	Oral fungal infection	口腔真菌感染	2	9	176585	108444	0.136471	0.631647	0.0294852	0.13648	0.631647	0.0294852
10021881	Infections and infestations	感染及侵染类疾病	10004047	Bacterial infections NEC	各种细菌感染（不另分类）	10004018	Bacterial infectious disorders	细菌感染性疾病	10062070	Peritonitis bacterial	细菌性腹膜炎	2	3	176585	108450	0.409435	2.45043	0.068411	0.409441	2.45043	0.068411
10021881	Infections and infestations	感染及侵染类疾病	10042180	Streptococcal infections	各种链球菌感染	10004018	Bacterial infectious disorders	细菌感染性疾病	10034839	Pharyngitis streptococcal	链球菌性咽炎	2	1	176585	108452	1.22833	13.547	0.111374	1.22832	13.547	0.111374
10021881	Infections and infestations	感染及侵染类疾病	10035660	Pneumocystis infections	肺囊虫感染	10017528	Fungal infectious disorders	真菌感染性疾病	10073755	Pneumocystis jirovecii pneumonia	耶氏肺孢子虫肺炎	2	118	176585	108335	0.0103983	0.0420681	0.00257024	0.0104095	0.0420681	0.00257024
10021881	Infections and infestations	感染及侵染类疾病	10023455	Klebsiella infections	各种克雷伯杆菌感染	10004018	Bacterial infectious disorders	细菌感染性疾病	10035717	Pneumonia klebsiella	克雷伯菌性肺炎	2	2	176585	108451	0.614157	4.36017	0.086508	0.614162	4.36017	0.086508
10021881	Infections and infestations	感染及侵染类疾病	10024179	Legionella infections	各种军团菌感染	10004018	Bacterial infectious disorders	细菌感染性疾病	10035718	Pneumonia legionella	军团菌性肺炎	2	1	176585	108452	1.22833	13.547	0.111374	1.22832	13.547	0.111374
10021881	Infections and infestations	感染及侵染类疾病	10041925	Staphylococcal infections	各种葡萄球菌感染	10004018	Bacterial infectious disorders	细菌感染性疾病	10035734	Pneumonia staphylococcal	葡萄球菌性肺炎	2	8	176585	108445	0.153531	0.72302	0.0326018	0.15354	0.72302	0.0326018
10021881	Infections and infestations	感染及侵染类疾病	10021902	Infections NEC	各种感染（不另分类）	10021879	Infections - pathogen unspecified	感染 - 未指明病原	10037569	Purulent discharge	脓性分泌物	2	7	176585	108446	0.175465	0.844679	0.0364495	0.175475	0.844679	0.0364495
10021881	Infections and infestations	感染及侵染类疾病	10017967	Abdominal and gastrointestinal infections	腹部和胃肠道感染	10021879	Infections - pathogen unspecified	感染 - 未指明病原	10048947	Rectal abscess	直肠脓肿	2	3	176585	108450	0.409435	2.45043	0.068411	0.409441	2.45043	0.068411
10021881	Infections and infestations	感染及侵染类疾病	10040115	Serratia infections	各种沙雷氏菌感染	10004018	Bacterial infectious disorders	细菌感染性疾病	10061512	Serratia infection	沙雷菌感染	2	1	176585	108452	1.22833	13.547	0.111374	1.22832	13.547	0.111374
10021881	Infections and infestations	感染及侵染类疾病	10012326	Dental and oral soft tissue infections	牙齿和口腔软组织感染	10021879	Infections - pathogen unspecified	感染 - 未指明病原	10040628	Sialoadenitis	涎腺炎	2	7	176585	108446	0.175465	0.844679	0.0364495	0.175475	0.844679	0.0364495
10021881	Infections and infestations	感染及侵染类疾病	10025101	Lower respiratory tract and lung infections	下呼吸道和肺部感染	10021879	Infections - pathogen unspecified	感染 - 未指明病原	10050090	Sputum purulent	脓痰	2	0	176585	108453	inf	inf		inf	inf
10021881	Infections and infestations	感染及侵染类疾病	10041925	Staphylococcal infections	各种葡萄球菌感染	10004018	Bacterial infectious disorders	细菌感染性疾病	10066409	Staphylococcal skin infection	皮肤葡萄球菌感染	2	0	176585	108453	inf	inf		inf	inf
10021881	Infections and infestations	感染及侵染类疾病	10046309	Upper respiratory tract infections	各种上呼吸道感染	10021879	Infections - pathogen unspecified	感染 - 未指明病原	10044008	Tonsillitis	扁桃体炎	2	12	176585	108441	0.10235	0.457325	0.0229062	0.10236	0.457325	0.0229062
10021881	Infections and infestations	感染及侵染类疾病	10012326	Dental and oral soft tissue infections	牙齿和口腔软组织感染	10021879	Infections - pathogen unspecified	感染 - 未指明病原	10048762	Tooth infection	牙齿感染	2	4	176585	108449	0.307073	1.67658	0.0562417	0.307081	1.67658	0.0562417
10021881	Infections and infestations	感染及侵染类疾病	10025101	Lower respiratory tract and lung infections	下呼吸道和肺部感染	10021879	Infections - pathogen unspecified	感染 - 未指明病原	10044314	Tracheobronchitis	气管支气管炎	2	1	176585	108452	1.22833	13.547	0.111374	1.22832	13.547	0.111374
10021881	Infections and infestations	感染及侵染类疾病	10041925	Staphylococcal infections	各种葡萄球菌感染	10004018	Bacterial infectious disorders	细菌感染性疾病	10062280	Urinary tract infection staphylococcal	尿路葡萄球菌感染	2	0	176585	108453	inf	inf		inf	inf
10021881	Infections and infestations	感染及侵染类疾病	10004047	Bacterial infections NEC	各种细菌感染（不另分类）	10004018	Bacterial infectious disorders	细菌感染性疾病	10047931	Whipple's disease	惠普尔病	2	0	176585	108453	inf	inf		inf	inf
10021881	Infections and infestations	感染及侵染类疾病	10047465	Viral infections NEC	各种病毒感染（不另分类）	10047438	Viral infectious disorders	病毒感染性疾病	10047476	Viral rash	病毒性皮疹	2	0	176585	108453	inf	inf		inf	inf
10021881	Infections and infestations	感染及侵染类疾病	10047465	Viral infections NEC	各种病毒感染（不另分类）	10047438	Viral infectious disorders	病毒感染性疾病	10047482	Viral upper respiratory tract infection	病毒性上呼吸道感染	2	1	176585	108452	1.22833	13.547	0.111374	1.22832	13.547	0.111374
10021881	Infections and infestations	感染及侵染类疾病	10021902	Infections NEC	各种感染（不另分类）	10021879	Infections - pathogen unspecified	感染 - 未指明病原	10065648	Virologic failure	病毒学失败	2	0	176585	108453	inf	inf		inf	inf
10021881	Infections and infestations	感染及侵染类疾病	10017967	Abdominal and gastrointestinal infections	腹部和胃肠道感染	10021879	Infections - pathogen unspecified	感染 - 未指明病原	10060921	Abdominal abscess	腹部脓肿	1	6	176586	108447	0.102355	0.850228	0.0123221	0.10236	0.850228	0.0123221
10021881	Infections and infestations	感染及侵染类疾病	10040054	Sepsis, bacteraemia, viraemia and fungaemia NEC	脓毒症、菌血症、病毒血症和真菌血症（不另分类）	10021879	Infections - pathogen unspecified	感染 - 未指明病原	10058040	Abdominal sepsis	腹部脓毒症	1	5	176586	108448	0.122827	1.05139	0.0143492	0.122832	1.05139	0.0143492
10021881	Infections and infestations	感染及侵染类疾病	10005940	Bone and joint infections	骨和关节感染	10021879	Infections - pathogen unspecified	感染 - 未指明病原	10053573	Abscess jaw	颌部脓肿	1	0	176586	108453	inf	inf		inf	inf
10021881	Infections and infestations	感染及侵染类疾病	10021902	Infections NEC	各种感染（不另分类）	10021879	Infections - pathogen unspecified	感染 - 未指明病原	10050473	Abscess limb	肢体脓肿	1	3	176586	108450	0.204716	1.96815	0.0212934	0.204721	1.96815	0.0212934
10021881	Infections and infestations	感染及侵染类疾病	10012326	Dental and oral soft tissue infections	牙齿和口腔软组织感染	10021879	Infections - pathogen unspecified	感染 - 未指明病原	10000311	Abscess oral	口腔脓肿	1	1	176586	108452	0.61416	9.81948	0.0384126	0.614162	9.81948	0.0384126
10021881	Infections and infestations	感染及侵染类疾病	10042180	Streptococcal infections	各种链球菌感染	10004018	Bacterial infectious disorders	细菌感染性疾病	10054265	Alpha haemolytic streptococcal infection	α－溶血性链球菌感染	1	2	176586	108451	0.307077	3.3867	0.0278431	0.307081	3.3867	0.0278431
10021881	Infections and infestations	感染及侵染类疾病	10017967	Abdominal and gastrointestinal infections	腹部和胃肠道感染	10021879	Infections - pathogen unspecified	感染 - 未指明病原	10048946	Anal abscess	肛门脓肿	1	7	176586	108446	0.0877322	0.713107	0.0107935	0.0877374	0.713107	0.0107935
10021881	Infections and infestations	感染及侵染类疾病	10017967	Abdominal and gastrointestinal infections	腹部和胃肠道感染	10021879	Infections - pathogen unspecified	感染 - 未指明病原	10061628	Anal infection	肛门感染	1	0	176586	108453	inf	inf		inf	inf
10021881	Infections and infestations	感染及侵染类疾病	10028914	Nematode infections	各种线虫感染	10019381	Helminthic disorders	蠕虫疾病	10002533	Anisakiasis	异尖线虫病	1	0	176586	108453	inf	inf		inf	inf
10021881	Infections and infestations	感染及侵染类疾病	10040786	Skin structures and soft tissue infections	皮肤结构和软组织感染	10021879	Infections - pathogen unspecified	感染 - 未指明病原	10049044	Application site pustules	外用药部位脓疮	1	0	176586	108453	inf	inf		inf	inf
10021881	Infections and infestations	感染及侵染类疾病	10003486	Aspergillus infections	各种曲霉菌感染	10017528	Fungal infectious disorders	真菌感染性疾病	10003487	Aspergilloma	曲霉肿	1	2	176586	108451	0.307077	3.3867	0.0278431	0.307081	3.3867	0.0278431
10021881	Infections and infestations	感染及侵染类疾病	10003754	Atypical mycobacterial infections	非典型分支杆菌感染	10028440	Mycobacterial infectious disorders	分支杆菌感染性疾病	10071075	Atypical mycobacterial pneumonia	非典型分枝杆菌肺炎	1	0	176586	108453	inf	inf		inf	inf
10021881	Infections and infestations	感染及侵染类疾病	10003964	Babesia infections	巴贝西虫感染	10037072	Protozoal infectious disorders	原虫感染性疾病	10003965	Babesiosis	巴贝西虫病	1	0	176586	108453	inf	inf		inf	inf
10021881	Infections and infestations	感染及侵染类疾病	10004047	Bacterial infections NEC	各种细菌感染（不另分类）	10004018	Bacterial infectious disorders	细菌感染性疾病	10058890	Bacteroides infection	拟杆菌感染	1	1	176586	108452	0.61416	9.81948	0.0384126	0.614162	9.81948	0.0384126
10021881	Infections and infestations	感染及侵染类疾病	10064462	Hepatobiliary and spleen infections	肝胆和脾脏感染	10021879	Infections - pathogen unspecified	感染 - 未指明病原	10057847	Biliary sepsis	胆源性脓毒症	1	2	176586	108451	0.307077	3.3867	0.0278431	0.307081	3.3867	0.0278431
10021881	Infections and infestations	感染及侵染类疾病	10064462	Hepatobiliary and spleen infections	肝胆和脾脏感染	10021879	Infections - pathogen unspecified	感染 - 未指明病原	10061695	Biliary tract infection	胆道感染	1	2	176586	108451	0.307077	3.3867	0.0278431	0.307081	3.3867	0.0278431
10021881	Infections and infestations	感染及侵染类疾病	10005096	Blastomyces infections	各种芽生菌感染	10017528	Fungal infectious disorders	真菌感染性疾病	10005098	Blastomycosis	芽生菌病	1	2	176586	108451	0.307077	3.3867	0.0278431	0.307081	3.3867	0.0278431
10021881	Infections and infestations	感染及侵染类疾病	10043870	Tinea infections	各种癣类感染	10017528	Fungal infectious disorders	真菌感染性疾病	10005913	Body tinea	体癣	1	0	176586	108453	inf	inf		inf	inf
10021881	Infections and infestations	感染及侵染类疾病	10006495	Brucella infections	布鲁氏菌感染	10004018	Bacterial infectious disorders	细菌感染性疾病	10006500	Brucellosis	布鲁菌病	1	0	176586	108453	inf	inf		inf	inf
10021881	Infections and infestations	感染及侵染类疾病	10040786	Skin structures and soft tissue infections	皮肤结构和软组织感染	10021879	Infections - pathogen unspecified	感染 - 未指明病原	10007247	Carbuncle	痈	1	0	176586	108453	inf	inf		inf	inf
10021881	Infections and infestations	感染及侵染类疾病	10004047	Bacterial infections NEC	各种细菌感染（不另分类）	10004018	Bacterial infectious disorders	细菌感染性疾病	10053183	Catheter site cellulitis	插管部位蜂窝织炎	1	0	176586	108453	inf	inf		inf	inf
10021881	Infections and infestations	感染及侵染类疾病	10004047	Bacterial infections NEC	各种细菌感染（不另分类）	10004018	Bacterial infectious disorders	细菌感染性疾病	10007918	Cellulitis orbital	眼眶蜂窝织炎	1	0	176586	108453	inf	inf		inf	inf
10021881	Infections and infestations	感染及侵染类疾病	10064462	Hepatobiliary and spleen infections	肝胆和脾脏感染	10021879	Infections - pathogen unspecified	感染 - 未指明病原	10062631	Cholecystitis infective	感染性胆囊炎	1	3	176586	108450	0.204716	1.96815	0.0212934	0.204721	1.96815	0.0212934
10021881	Infections and infestations	感染及侵染类疾病	10004047	Bacterial infections NEC	各种细菌感染（不另分类）	10004018	Bacterial infectious disorders	细菌感染性疾病	10051904	Citrobacter infection	枸橼酸杆菌感染	1	1	176586	108452	0.61416	9.81948	0.0384126	0.614162	9.81948	0.0384126
10021881	Infections and infestations	感染及侵染类疾病	10015909	Eye and eyelid infections	眼睛和眼睑感染	10021879	Infections - pathogen unspecified	感染 - 未指明病原	10010985	Corneal abscess	角膜脓肿	1	0	176586	108453	inf	inf		inf	inf
10021881	Infections and infestations	感染及侵染类疾病	10011486	Cryptococcal infections	隐球菌感染	10017528	Fungal infectious disorders	真菌感染性疾病	10054216	Cryptococcal cutaneous infection	隐球菌性皮肤感染	1	0	176586	108453	inf	inf		inf	inf
10021881	Infections and infestations	感染及侵染类疾病	10037132	Pseudomonal infections	各种假单胞菌感染	10004018	Bacterial infectious disorders	细菌感染性疾病	10011799	Cystitis pseudomonal	假单胞菌性膀胱炎	1	0	176586	108453	inf	inf		inf	inf
10021881	Infections and infestations	感染及侵染类疾病	10057199	Flaviviral infections	各种黄热病病毒感染	10047438	Viral infectious disorders	病毒感染性疾病	10012310	Dengue fever	登革热	1	0	176586	108453	inf	inf		inf	inf
10021881	Infections and infestations	感染及侵染类疾病	10043870	Tinea infections	各种癣类感染	10017528	Fungal infectious disorders	真菌感染性疾病	10012511	Dermatophytosis of nail	甲皮癣菌病	1	0	176586	108453	inf	inf		inf	inf
10021881	Infections and infestations	感染及侵染类疾病	10040054	Sepsis, bacteraemia, viraemia and fungaemia NEC	脓毒症、菌血症、病毒血症和真菌血症（不另分类）	10021879	Infections - pathogen unspecified	感染 - 未指明病原	10084453	Device related bacteraemia	装置相关性菌血症	1	0	176586	108453	inf	inf		inf	inf
10021881	Infections and infestations	感染及侵染类疾病	10040054	Sepsis, bacteraemia, viraemia and fungaemia NEC	脓毒症、菌血症、病毒血症和真菌血症（不另分类）	10021879	Infections - pathogen unspecified	感染 - 未指明病原	10069802	Device related sepsis	装置相关的脓毒症	1	6	176586	108447	0.102355	0.850228	0.0123221	0.10236	0.850228	0.0123221
10021881	Infections and infestations	感染及侵染类疾病	10040786	Skin structures and soft tissue infections	皮肤结构和软组织感染	10021879	Infections - pathogen unspecified	感染 - 未指明病原	10014199	Eczema infected	感染性湿疹	1	0	176586	108453	inf	inf		inf	inf
10021881	Infections and infestations	感染及侵染类疾病	10004047	Bacterial infections NEC	各种细菌感染（不另分类）	10004018	Bacterial infectious disorders	细菌感染性疾病	10014666	Endocarditis bacterial	细菌性心内膜炎	1	2	176586	108451	0.307077	3.3867	0.0278431	0.307081	3.3867	0.0278431
10021881	Infections and infestations	感染及侵染类疾病	10017967	Abdominal and gastrointestinal infections	腹部和胃肠道感染	10021879	Infections - pathogen unspecified	感染 - 未指明病原	10058839	Enteritis infectious	感染性肠炎	1	4	176586	108449	0.153536	1.37374	0.0171599	0.15354	1.37374	0.0171599
10021881	Infections and infestations	感染及侵染类疾病	10001427	Enterobacter infections	各种肠杆菌感染	10004018	Bacterial infectious disorders	细菌感染性疾病	10058857	Enterobacter bacteraemia	肠杆菌菌血症	1	0	176586	108453	inf	inf		inf	inf
10021881	Infections and infestations	感染及侵染类疾病	10017967	Abdominal and gastrointestinal infections	腹部和胃肠道感染	10021879	Infections - pathogen unspecified	感染 - 未指明病原	10058838	Enterocolitis infectious	感染性小肠结肠炎	1	4	176586	108449	0.153536	1.37374	0.0171599	0.15354	1.37374	0.0171599
10021881	Infections and infestations	感染及侵染类疾病	10046309	Upper respiratory tract infections	各种上呼吸道感染	10021879	Infections - pathogen unspecified	感染 - 未指明病原	10015030	Epiglottitis	会厌炎	1	2	176586	108451	0.307077	3.3867	0.0278431	0.307081	3.3867	0.0278431
10021881	Infections and infestations	感染及侵染类疾病	10042180	Streptococcal infections	各种链球菌感染	10004018	Bacterial infectious disorders	细菌感染性疾病	10015145	Erysipelas	丹毒	1	25	176586	108428	0.024561	0.18127	0.00332785	0.0245665	0.18127	0.00332785
10021881	Infections and infestations	感染及侵染类疾病	10015295	Escherichia infections	各种埃希氏杆菌感染	10004018	Bacterial infectious disorders	细菌感染性疾病	10054258	Escherichia bacteraemia	埃希菌菌血症	1	6	176586	108447	0.102355	0.850228	0.0123221	0.10236	0.850228	0.0123221
10021881	Infections and infestations	感染及侵染类疾病	10015295	Escherichia infections	各种埃希氏杆菌感染	10004018	Bacterial infectious disorders	细菌感染性疾病	10015296	Escherichia sepsis	埃希菌性脓毒症	1	11	176586	108442	0.0558275	0.432436	0.00720734	0.0558329	0.432436	0.00720734
10021881	Infections and infestations	感染及侵染类疾病	10004047	Bacterial infections NEC	各种细菌感染（不另分类）	10004018	Bacterial infectious disorders	细菌感染性疾病	10015729	External ear cellulitis	外耳蜂窝织炎	1	0	176586	108453	inf	inf		inf	inf
10021881	Infections and infestations	感染及侵染类疾病	10017536	Fungal infections NEC	各种真菌感染（不另分类）	10017528	Fungal infectious disorders	真菌感染性疾病	10017525	Fungal cystitis	真菌性膀胱炎	1	1	176586	108452	0.61416	9.81948	0.0384126	0.614162	9.81948	0.0384126
10021881	Infections and infestations	感染及侵染类疾病	10017536	Fungal infections NEC	各种真菌感染（不另分类）	10017528	Fungal infectious disorders	真菌感染性疾病	10058872	Fungal sepsis	真菌性脓毒症	1	4	176586	108449	0.153536	1.37374	0.0171599	0.15354	1.37374	0.0171599
10021881	Infections and infestations	感染及侵染类疾病	10001430	Aeromonas infections	各种单胞菌感染	10004018	Bacterial infectious disorders	细菌感染性疾病	10017891	Gastroenteritis aeromonas	气单胞菌性胃肠炎	1	0	176586	108453	inf	inf		inf	inf
10021881	Infections and infestations	感染及侵染类疾病	10006985	Caliciviral infections	卡里西病毒感染	10047438	Viral infectious disorders	病毒感染性疾病	10068189	Gastroenteritis norovirus	诺如病毒性胃肠炎	1	0	176586	108453	inf	inf		inf	inf
10021881	Infections and infestations	感染及侵染类疾病	10007134	Candida infections	各种念珠菌感染	10017528	Fungal infectious disorders	真菌感染性疾病	10017938	Gastrointestinal candidiasis	胃肠念珠菌病	1	0	176586	108453	inf	inf		inf	inf
10021881	Infections and infestations	感染及侵染类疾病	10047465	Viral infections NEC	各种病毒感染（不另分类）	10047438	Viral infectious disorders	病毒感染性疾病	10069049	Gastrointestinal viral infection	胃肠病毒感染	1	0	176586	108453	inf	inf		inf	inf
10021881	Infections and infestations	感染及侵染类疾病	10021902	Infections NEC	各种感染（不另分类）	10021879	Infections - pathogen unspecified	感染 - 未指明病原	10078121	Genital ulcer syndrome	生殖器溃疡综合征	1	0	176586	108453	inf	inf		inf	inf
10021881	Infections and infestations	感染及侵染类疾病	10022005	Influenza viral infections	流感病毒感染	10047438	Viral infectious disorders	病毒感染性疾病	10069767	H1n1 influenza	H1N1流感	1	0	176586	108453	inf	inf		inf	inf
10021881	Infections and infestations	感染及侵染类疾病	10047465	Viral infections NEC	各种病毒感染（不另分类）	10047438	Viral infectious disorders	病毒感染性疾病	10061192	Haemorrhagic fever	出血热	1	0	176586	108453	inf	inf		inf	inf
10021881	Infections and infestations	感染及侵染类疾病	10064462	Hepatobiliary and spleen infections	肝胆和脾脏感染	10021879	Infections - pathogen unspecified	感染 - 未指明病原	10056522	Hepatic infection	肝脏感染	1	0	176586	108453	inf	inf		inf	inf
10021881	Infections and infestations	感染及侵染类疾病	10019972	Herpes viral infections	各种疱疹病毒感染	10047438	Viral infectious disorders	病毒感染性疾病	10062004	Herpes ophthalmic	眼部疱疹	1	1	176586	108452	0.61416	9.81948	0.0384126	0.614162	9.81948	0.0384126
10021881	Infections and infestations	感染及侵染类疾病	10019972	Herpes viral infections	各种疱疹病毒感染	10047438	Viral infectious disorders	病毒感染性疾病	10063491	Herpes zoster oticus	耳部带状疱疹	1	1	176586	108452	0.61416	9.81948	0.0384126	0.614162	9.81948	0.0384126
10021881	Infections and infestations	感染及侵染类疾病	10038997	Retroviral infections	各种逆转录病毒感染	10047438	Viral infectious disorders	病毒感染性疾病	10020161	Hiv infection	HIV感染	1	1	176586	108452	0.61416	9.81948	0.0384126	0.614162	9.81948	0.0384126
10021881	Infections and infestations	感染及侵染类疾病	10015909	Eye and eyelid infections	眼睛和眼睑感染	10021879	Infections - pathogen unspecified	感染 - 未指明病原	10020377	Hordeolum	睑腺炎	1	3	176586	108450	0.204716	1.96815	0.0212934	0.204721	1.96815	0.0212934
10021881	Infections and infestations	感染及侵染类疾病	10039134	Rickettsial infectious disorders NEC	立克次体传染性疾病（不另分类）	10039135	Rickettsial infectious disorders	立克次体感染性疾病类	10071038	Human anaplasmosis	人无形体病	1	0	176586	108453	inf	inf		inf	inf
10021881	Infections and infestations	感染及侵染类疾病	10040786	Skin structures and soft tissue infections	皮肤结构和软组织感染	10021879	Infections - pathogen unspecified	感染 - 未指明病原	10021531	Impetigo	脓疱病	1	0	176586	108453	inf	inf		inf	inf
10021881	Infections and infestations	感染及侵染类疾病	10021902	Infections NEC	各种感染（不另分类）	10021879	Infections - pathogen unspecified	感染 - 未指明病原	10076911	Infected bite	咬伤感染	1	0	176586	108453	inf	inf		inf	inf
10021881	Infections and infestations	感染及侵染类疾病	10040786	Skin structures and soft tissue infections	皮肤结构和软组织感染	10021879	Infections - pathogen unspecified	感染 - 未指明病原	10021784	Infected skin ulcer	感染性皮肤溃疡	1	2	176586	108451	0.307077	3.3867	0.0278431	0.307081	3.3867	0.0278431
10021881	Infections and infestations	感染及侵染类疾病	10021902	Infections NEC	各种感染（不另分类）	10021879	Infections - pathogen unspecified	感染 - 未指明病原	10070891	Infection reactivation	感染再激活	1	2	176586	108451	0.307077	3.3867	0.0278431	0.307081	3.3867	0.0278431
10021881	Infections and infestations	感染及侵染类疾病	10057192	Muscle and soft tissue infections	肌肉和软组织感染	10021879	Infections - pathogen unspecified	感染 - 未指明病原	10021918	Infective myositis	感染性肌炎	1	0	176586	108453	inf	inf		inf	inf
10021881	Infections and infestations	感染及侵染类疾病	10004047	Bacterial infections NEC	各种细菌感染（不另分类）	10004018	Bacterial infectious disorders	细菌感染性疾病	10065455	Infusion site cellulitis	输液部位蜂窝织炎	1	0	176586	108453	inf	inf		inf	inf
10021881	Infections and infestations	感染及侵染类疾病	10021902	Infections NEC	各种感染（不另分类）	10021879	Infections - pathogen unspecified	感染 - 未指明病原	10022044	Injection site abscess	注射部位脓肿	1	0	176586	108453	inf	inf		inf	inf
10021881	Infections and infestations	感染及侵染类疾病	10004047	Bacterial infections NEC	各种细菌感染（不另分类）	10004018	Bacterial infectious disorders	细菌感染性疾病	10050057	Injection site cellulitis	注射部位蜂窝织炎	1	2	176586	108451	0.307077	3.3867	0.0278431	0.307081	3.3867	0.0278431
10021881	Infections and infestations	感染及侵染类疾病	10004047	Bacterial infections NEC	各种细菌感染（不另分类）	10004018	Bacterial infectious disorders	细菌感染性疾病	10022651	Intestinal gangrene	肠坏疽	1	1	176586	108452	0.61416	9.81948	0.0384126	0.614162	9.81948	0.0384126
10021881	Infections and infestations	感染及侵染类疾病	10024234	Leptospira infections	钩端螺旋体感染	10004018	Bacterial infectious disorders	细菌感染性疾病	10024238	Leptospirosis	钩端螺旋体病	1	0	176586	108453	inf	inf		inf	inf
10021881	Infections and infestations	感染及侵染类疾病	10025101	Lower respiratory tract and lung infections	下呼吸道和肺部感染	10021879	Infections - pathogen unspecified	感染 - 未指明病原	10025028	Lung abscess	肺脓肿	1	6	176586	108447	0.102355	0.850228	0.0123221	0.10236	0.850228	0.0123221
10021881	Infections and infestations	感染及侵染类疾病	10021902	Infections NEC	各种感染（不另分类）	10021879	Infections - pathogen unspecified	感染 - 未指明病原	10050823	Lymph gland infection	淋巴腺感染	1	1	176586	108452	0.61416	9.81948	0.0384126	0.614162	9.81948	0.0384126
10021881	Infections and infestations	感染及侵染类疾病	10021902	Infections NEC	各种感染（不另分类）	10021879	Infections - pathogen unspecified	感染 - 未指明病原	10075580	Medical device site infection	医疗设备施用部位感染	1	0	176586	108453	inf	inf		inf	inf
10021881	Infections and infestations	感染及侵染类疾病	10004047	Bacterial infections NEC	各种细菌感染（不另分类）	10004018	Bacterial infectious disorders	细菌感染性疾病	10027202	Meningitis bacterial	细菌性脑膜炎	1	9	176586	108444	0.0682349	0.53861	0.00864448	0.0682402	0.53861	0.00864448
10021881	Infections and infestations	感染及侵染类疾病	10027808	Molluscum contagiosum viral infections	各种传染性软疣病毒感染	10047438	Viral infectious disorders	病毒感染性疾病	10027807	Molluscum contagiosum	传染性软疣	1	0	176586	108453	inf	inf		inf	inf
10021881	Infections and infestations	感染及侵染类疾病	10003754	Atypical mycobacterial infections	非典型分支杆菌感染	10028440	Mycobacterial infectious disorders	分支杆菌感染性疾病	10062207	Mycobacterial infection	分枝杆菌感染	1	0	176586	108453	inf	inf		inf	inf
10021881	Infections and infestations	感染及侵染类疾病	10003754	Atypical mycobacterial infections	非典型分支杆菌感染	10028440	Mycobacterial infectious disorders	分支杆菌感染性疾病	10071401	Mycobacterium chelonae infection	龟分枝杆菌感染	1	1	176586	108452	0.61416	9.81948	0.0384126	0.614162	9.81948	0.0384126
10021881	Infections and infestations	感染及侵染类疾病	10040786	Skin structures and soft tissue infections	皮肤结构和软组织感染	10021879	Infections - pathogen unspecified	感染 - 未指明病原	10061304	Nail infection	指（趾）甲感染	1	2	176586	108451	0.307077	3.3867	0.0278431	0.307081	3.3867	0.0278431
10021881	Infections and infestations	感染及侵染类疾病	10046309	Upper respiratory tract infections	各种上呼吸道感染	10021879	Infections - pathogen unspecified	感染 - 未指明病原	10028781	Nasal vestibulitis	鼻前庭炎	1	0	176586	108453	inf	inf		inf	inf
10021881	Infections and infestations	感染及侵染类疾病	10021902	Infections NEC	各种感染（不另分类）	10021879	Infections - pathogen unspecified	感染 - 未指明病原	10061308	Neonatal infection	新生儿感染	1	1	176586	108452	0.61416	9.81948	0.0384126	0.614162	9.81948	0.0384126
10021881	Infections and infestations	感染及侵染类疾病	10029443	Nocardia infections	诺卡氏菌感染	10004018	Bacterial infectious disorders	细菌感染性疾病	10029444	Nocardiosis	诺卡菌病	1	9	176586	108444	0.0682349	0.53861	0.00864448	0.0682402	0.53861	0.00864448
10021881	Infections and infestations	感染及侵染类疾病	10007134	Candida infections	各种念珠菌感染	10017528	Fungal infectious disorders	真菌感染性疾病	10030154	Oesophageal candidiasis	食管念珠菌病	1	8	176586	108445	0.076765	0.613792	0.00960075	0.0767702	0.613792	0.00960075
10021881	Infections and infestations	感染及侵染类疾病	10019972	Herpes viral infections	各种疱疹病毒感染	10047438	Viral infectious disorders	病毒感染性疾病	10030865	Ophthalmic herpes zoster	眼带状疱疹	1	5	176586	108448	0.122827	1.05139	0.0143492	0.122832	1.05139	0.0143492
10021881	Infections and infestations	感染及侵染类疾病	10007134	Candida infections	各种念珠菌感染	10017528	Fungal infectious disorders	真菌感染性疾病	10050346	Oropharyngeal candidiasis	口咽念珠菌病	1	0	176586	108453	inf	inf		inf	inf
10021881	Infections and infestations	感染及侵染类疾病	10005940	Bone and joint infections	骨和关节感染	10021879	Infections - pathogen unspecified	感染 - 未指明病原	10031256	Osteomyelitis chronic	慢性骨髓炎	1	0	176586	108453	inf	inf		inf	inf
10021881	Infections and infestations	感染及侵染类疾病	10017536	Fungal infections NEC	各种真菌感染（不另分类）	10017528	Fungal infectious disorders	真菌感染性疾病	10052557	Otitis externa fungal	真菌性外耳炎	1	0	176586	108453	inf	inf		inf	inf
10021881	Infections and infestations	感染及侵染类疾病	10017967	Abdominal and gastrointestinal infections	腹部和胃肠道感染	10021879	Infections - pathogen unspecified	感染 - 未指明病原	10051741	Pancreas infection	胰腺感染	1	2	176586	108451	0.307077	3.3867	0.0278431	0.307081	3.3867	0.0278431
10021881	Infections and infestations	感染及侵染类疾病	10017967	Abdominal and gastrointestinal infections	腹部和胃肠道感染	10021879	Infections - pathogen unspecified	感染 - 未指明病原	10048984	Pancreatic abscess	胰腺脓肿	1	0	176586	108453	inf	inf		inf	inf
10021881	Infections and infestations	感染及侵染类疾病	10012326	Dental and oral soft tissue infections	牙齿和口腔软组织感染	10021879	Infections - pathogen unspecified	感染 - 未指明病原	10034038	Parotitis	腮腺炎	1	1	176586	108452	0.61416	9.81948	0.0384126	0.614162	9.81948	0.0384126
10021881	Infections and infestations	感染及侵染类疾病	10038587	Male reproductive tract infections	男性生殖道感染	10021879	Infections - pathogen unspecified	感染 - 未指明病原	10061912	Penile infection	阴茎感染	1	0	176586	108453	inf	inf		inf	inf
10021881	Infections and infestations	感染及侵染类疾病	10017967	Abdominal and gastrointestinal infections	腹部和胃肠道感染	10021879	Infections - pathogen unspecified	感染 - 未指明病原	10034649	Peritoneal abscess	腹膜脓肿	1	0	176586	108453	inf	inf		inf	inf
10021881	Infections and infestations	感染及侵染类疾病	10025101	Lower respiratory tract and lung infections	下呼吸道和肺部感染	10021879	Infections - pathogen unspecified	感染 - 未指明病原	10055672	Pneumonia necrotising	坏死性肺炎	1	0	176586	108453	inf	inf		inf	inf
10021881	Infections and infestations	感染及侵染类疾病	10033796	Parainfluenzae viral infections	副流行感冒病毒感染	10047438	Viral infectious disorders	病毒感染性疾病	10035727	Pneumonia parainfluenzae viral	副流感病毒性肺炎	1	0	176586	108453	inf	inf		inf	inf
10021881	Infections and infestations	感染及侵染类疾病	10042180	Streptococcal infections	各种链球菌感染	10004018	Bacterial infectious disorders	细菌感染性疾病	10035735	Pneumonia streptococcal	链球菌性肺炎	1	4	176586	108449	0.153536	1.37374	0.0171599	0.15354	1.37374	0.0171599
10021881	Infections and infestations	感染及侵染类疾病	10036017	Poliomyelitis viral infections	脊髓灰质炎病毒感染	10047438	Viral infectious disorders	病毒感染性疾病	10036012	Poliomyelitis	脊髓灰质炎	1	0	176586	108453	inf	inf		inf	inf
10021881	Infections and infestations	感染及侵染类疾病	10021902	Infections NEC	各种感染（不另分类）	10021879	Infections - pathogen unspecified	感染 - 未指明病原	10067268	Post procedural infection	操作后感染	1	8	176586	108445	0.076765	0.613792	0.00960075	0.0767702	0.613792	0.00960075
10021881	Infections and infestations	感染及侵染类疾病	10019972	Herpes viral infections	各种疱疹病毒感染	10047438	Viral infectious disorders	病毒感染性疾病	10036780	Proctitis herpes	疱疹性直肠炎	1	0	176586	108453	inf	inf		inf	inf
10021881	Infections and infestations	感染及侵染类疾病	10009653	Clostridia infections	各种梭状芽孢杆菌感染	10004018	Bacterial infectious disorders	细菌感染性疾病	10037128	Pseudomembranous colitis	假膜性结肠炎	1	10	176586	108443	0.0614109	0.47975	0.00786095	0.0614162	0.47975	0.00786095
10021881	Infections and infestations	感染及侵染类疾病	10046577	Urinary tract infections	各种尿路感染	10021879	Infections - pathogen unspecified	感染 - 未指明病原	10037597	Pyelonephritis acute	急性肾盂肾炎	1	1	176586	108452	0.61416	9.81948	0.0384126	0.614162	9.81948	0.0384126
10021881	Infections and infestations	感染及侵染类疾病	10040786	Skin structures and soft tissue infections	皮肤结构和软组织感染	10021879	Infections - pathogen unspecified	感染 - 未指明病原	10037632	Pyoderma	脓皮病	1	0	176586	108453	inf	inf		inf	inf
10021881	Infections and infestations	感染及侵染类疾病	10004047	Bacterial infections NEC	各种细菌感染（不另分类）	10004018	Bacterial infectious disorders	细菌感染性疾病	10037652	Pyomyositis	脓性肌炎	1	0	176586	108453	inf	inf		inf	inf
10021881	Infections and infestations	感染及侵染类疾病	10046577	Urinary tract infections	各种尿路感染	10021879	Infections - pathogen unspecified	感染 - 未指明病原	10038351	Renal abscess	肾脓肿	1	2	176586	108451	0.307077	3.3867	0.0278431	0.307081	3.3867	0.0278431
10021881	Infections and infestations	感染及侵染类疾病	10007134	Candida infections	各种念珠菌感染	10017528	Fungal infectious disorders	真菌感染性疾病	10038705	Respiratory moniliasis	呼吸道念珠菌病	1	0	176586	108453	inf	inf		inf	inf
10021881	Infections and infestations	感染及侵染类疾病	10004047	Bacterial infections NEC	各种细菌感染（不另分类）	10004018	Bacterial infectious disorders	细菌感染性疾病	10065041	Rhodococcus infection	红球菌感染	1	0	176586	108453	inf	inf		inf	inf
10021881	Infections and infestations	感染及侵染类疾病	10039231	Rotaviral infections	各种轮状病毒感染	10047438	Viral infectious disorders	病毒感染性疾病	10067470	Rotavirus infection	轮状病毒感染	1	1	176586	108452	0.61416	9.81948	0.0384126	0.614162	9.81948	0.0384126
10021881	Infections and infestations	感染及侵染类疾病	10040054	Sepsis, bacteraemia, viraemia and fungaemia NEC	脓毒症、菌血症、病毒血症和真菌血症（不另分类）	10021879	Infections - pathogen unspecified	感染 - 未指明病原	10053879	Sepsis syndrome	脓毒症综合征	1	2	176586	108451	0.307077	3.3867	0.0278431	0.307081	3.3867	0.0278431
10021881	Infections and infestations	感染及侵染类疾病	10041925	Staphylococcal infections	各种葡萄球菌感染	10004018	Bacterial infectious disorders	细菌感染性疾病	10040063	Septic arthritis staphylococcal	葡萄球菌性脓毒性关节炎	1	0	176586	108453	inf	inf		inf	inf
10021881	Infections and infestations	感染及侵染类疾病	10040054	Sepsis, bacteraemia, viraemia and fungaemia NEC	脓毒症、菌血症、病毒血症和真菌血症（不另分类）	10021879	Infections - pathogen unspecified	感染 - 未指明病原	10062657	Septic rash	脓毒性皮疹	1	0	176586	108453	inf	inf		inf	inf
10021881	Infections and infestations	感染及侵染类疾病	10084510	Coronavirus infections	冠状病毒类感染	10047438	Viral infectious disorders	病毒感染性疾病	10061982	Severe acute respiratory syndrome	严重急性呼吸综合征（SARS)	1	0	176586	108453	inf	inf		inf	inf
10021881	Infections and infestations	感染及侵染类疾病	10027684	Infectious transmissions	传染病的传播	10002252	Ancillary infectious topics	其他感染相关主题	10040490	Sexually transmitted disease	性传播疾病	1	0	176586	108453	inf	inf		inf	inf
10021881	Infections and infestations	感染及侵染类疾病	10040786	Skin structures and soft tissue infections	皮肤结构和软组织感染	10021879	Infections - pathogen unspecified	感染 - 未指明病原	10040872	Skin infection	皮肤感染	1	22	176586	108431	0.0279109	0.207076	0.00376201	0.0279164	0.207076	0.00376201
10021881	Infections and infestations	感染及侵染类疾病	10004047	Bacterial infections NEC	各种细菌感染（不另分类）	10004018	Bacterial infectious disorders	细菌感染性疾病	10041126	Small intestine gangrene	小肠坏疽	1	0	176586	108453	inf	inf		inf	inf
10021881	Infections and infestations	感染及侵染类疾病	10041925	Staphylococcal infections	各种葡萄球菌感染	10004018	Bacterial infectious disorders	细菌感染性疾病	10064250	Staphylococcal osteomyelitis	葡萄球菌性骨髓炎	1	0	176586	108453	inf	inf		inf	inf
10021881	Infections and infestations	感染及侵染类疾病	10004047	Bacterial infections NEC	各种细菌感染（不另分类）	10004018	Bacterial infectious disorders	细菌感染性疾病	10054138	Stenotrophomonas infection	寡养单胞菌感染	1	0	176586	108453	inf	inf		inf	inf
10021881	Infections and infestations	感染及侵染类疾病	10042180	Streptococcal infections	各种链球菌感染	10004018	Bacterial infectious disorders	细菌感染性疾病	10051018	Streptococcal bacteraemia	链球菌菌血症	1	1	176586	108452	0.61416	9.81948	0.0384126	0.614162	9.81948	0.0384126
10021881	Infections and infestations	感染及侵染类疾病	10047465	Viral infections NEC	各种病毒感染（不另分类）	10047438	Viral infectious disorders	病毒感染性疾病	10042666	Sweating fever	汗热病	1	0	176586	108453	inf	inf		inf	inf
10021881	Infections and infestations	感染及侵染类疾病	10043870	Tinea infections	各种癣类感染	10017528	Fungal infectious disorders	真菌感染性疾病	10043873	Tinea pedis	足癣	1	4	176586	108449	0.153536	1.37374	0.0171599	0.15354	1.37374	0.0171599
10021881	Infections and infestations	感染及侵染类疾病	10012326	Dental and oral soft tissue infections	牙齿和口腔软组织感染	10021879	Infections - pathogen unspecified	感染 - 未指明病原	10066991	Tongue abscess	舌脓肿	1	0	176586	108453	inf	inf		inf	inf
10021881	Infections and infestations	感染及侵染类疾病	10021902	Infections NEC	各种感染（不另分类）	10021879	Infections - pathogen unspecified	感染 - 未指明病原	10044248	Toxic shock syndrome	中毒性休克综合征	1	1	176586	108452	0.61416	9.81948	0.0384126	0.614162	9.81948	0.0384126
10021881	Infections and infestations	感染及侵染类疾病	10057179	Toxoplasma infections	弓形体感染	10037072	Protozoal infectious disorders	原虫感染性疾病	10044272	Toxoplasmosis	弓形虫病	1	0	176586	108453	inf	inf		inf	inf
10021881	Infections and infestations	感染及侵染类疾病	10027684	Infectious transmissions	传染病的传播	10002252	Ancillary infectious topics	其他感染相关主题	10072753	Transmission of an infectious agent via product	感染性病原体经产品传播	1	0	176586	108453	inf	inf		inf	inf
10021881	Infections and infestations	感染及侵染类疾病	10044756	Tuberculous infections	结核菌感染	10028440	Mycobacterial infectious disorders	分支杆菌感染性疾病	10044819	Tuberculosis of eye	眼结核	1	0	176586	108453	inf	inf		inf	inf
10021881	Infections and infestations	感染及侵染类疾病	10007134	Candida infections	各种念珠菌感染	10017528	Fungal infectious disorders	真菌感染性疾病	10083162	Urinary tract candidiasis	泌尿道念珠菌病	1	0	176586	108453	inf	inf		inf	inf
10021881	Infections and infestations	感染及侵染类疾病	10037132	Pseudomonal infections	各种假单胞菌感染	10004018	Bacterial infectious disorders	细菌感染性疾病	10062279	Urinary tract infection pseudomonal	尿路假单胞菌感染	1	1	176586	108452	0.61416	9.81948	0.0384126	0.614162	9.81948	0.0384126
10021881	Infections and infestations	感染及侵染类疾病	10062910	Vascular infections	血管感染	10021879	Infections - pathogen unspecified	感染 - 未指明病原	10080714	Vascular device infection	血管装置感染	1	10	176586	108443	0.0614109	0.47975	0.00786095	0.0614162	0.47975	0.00786095
10021881	Infections and infestations	感染及侵染类疾病	10047465	Viral infections NEC	各种病毒感染（不另分类）	10047438	Viral infectious disorders	病毒感染性疾病	10047393	Vestibular neuronitis	前庭神经元炎	1	0	176586	108453	inf	inf		inf	inf
10021881	Infections and infestations	感染及侵染类疾病	10047465	Viral infections NEC	各种病毒感染（不另分类）	10047438	Viral infectious disorders	病毒感染性疾病	10064948	Viral rhinitis	病毒性鼻炎	1	0	176586	108453	inf	inf		inf	inf
10021881	Infections and infestations	感染及侵染类疾病	10057168	Leishmania infections	利什曼原虫感染	10037072	Protozoal infectious disorders	原虫感染性疾病	10047505	Visceral leishmaniasis	内脏利什曼病	1	0	176586	108453	inf	inf		inf	inf
10021881	Infections and infestations	感染及侵染类疾病	10021902	Infections NEC	各种感染（不另分类）	10021879	Infections - pathogen unspecified	感染 - 未指明病原	10058042	Wound abscess	伤口脓肿	1	2	176586	108451	0.307077	3.3867	0.0278431	0.307081	3.3867	0.0278431
10021881	Infections and infestations	感染及侵染类疾病	10037132	Pseudomonal infections	各种假单胞菌感染	10004018	Bacterial infectious disorders	细菌感染性疾病	10059444	Wound infection pseudomonas	伤口假单胞菌感染	1	0	176586	108453	inf	inf		inf	inf
10021881	Infections and infestations	感染及侵染类疾病	10041925	Staphylococcal infections	各种葡萄球菌感染	10004018	Bacterial infectious disorders	细菌感染性疾病	10059442	Wound infection staphylococcal	伤口葡萄球菌感染	1	3	176586	108450	0.204716	1.96815	0.0212934	0.204721	1.96815	0.0212934
10021881	Infections and infestations	感染及侵染类疾病	10007134	Candida infections	各种念珠菌感染	10017528	Fungal infectious disorders	真菌感染性疾病	10047784	Vulvovaginal candidiasis	外阴阴道念珠菌病	1	2	176586	108451	0.307077	3.3867	0.0278431	0.307081	3.3867	0.0278431
10021881	Infections and infestations	感染及侵染类疾病	10038586	Female reproductive tract infections	女性生殖道感染	10021879	Infections - pathogen unspecified	感染 - 未指明病原	10047794	Vulvovaginitis	外阴阴道炎	1	1	176586	108452	0.61416	9.81948	0.0384126	0.614162	9.81948	0.0384126
10022117	Injury, poisoning and procedural complications	各类损伤、中毒及操作并发症	10029511	Non-site specific injuries NEC	部位不确定的各种损伤（不另分类）	10022114	Injuries NEC	各种损伤（不另分类）	10016173	Fall	跌倒	516	272	176071	108181	1.16559	1.35024	1.00618	1.1651	1.35024	1.00619
10022117	Injury, poisoning and procedural complications	各类损伤、中毒及操作并发症	10035777	Poisoning and toxicity	中毒与毒性	10071947	Exposures, chemical injuries and poisoning	暴露、化学伤和中毒	10070863	Toxicity to various agents	各种制剂毒性	244	197	176343	108256	0.760357	0.917521	0.630113	0.760688	0.917521	0.630113
10022117	Injury, poisoning and procedural complications	各类损伤、中毒及操作并发症	10079146	Medication errors, product use errors and issues NEC	不另分类的各种用药错误、产品使用错误和问题	10079145	Medication errors and other product use errors and issues	用药错误及其他产品使用错误和问题	10027091	Medication error	用药错误	233	43	176354	108410	3.33098	4.61201	2.40576	3.3279	4.61201	2.40576
10022117	Injury, poisoning and procedural complications	各类损伤、中毒及操作并发症	10028288	Muscle, tendon and ligament injuries	肌肉、肌腱和韧带损伤	10022114	Injuries NEC	各种损伤（不另分类）	10043248	Tendon rupture	肌腱断裂	176	2	176411	108451	54.0992	218.027	13.4236	54.0462	218.027	13.4236
10022117	Injury, poisoning and procedural complications	各类损伤、中毒及操作并发症	10076291	Off label uses	各种超说明书使用	10079156	Off label uses and intentional product misuses/use issues	超说明书使用及故意导致的产品误用/使用类问题	10053762	Off label use	超说明书使用	168	880	176419	107573	0.116408	0.137318	0.0986827	0.117249	0.137318	0.0986828
10022117	Injury, poisoning and procedural complications	各类损伤、中毒及操作并发症	10076292	Overdoses NEC	用药过量（不另分类）	10079159	Overdoses and underdoses NEC	用药过量及用药剂量不足（不另分类）	10033295	Overdose	用药过量	163	48	176424	108405	2.08659	2.87915	1.51221	2.08559	2.87915	1.51221
10022117	Injury, poisoning and procedural complications	各类损伤、中毒及操作并发症	10079147	Product administration errors and issues	各种产品给用错误和问题	10079145	Medication errors and other product use errors and issues	用药错误及其他产品使用错误和问题	10078504	Contraindicated product administered	给予了禁忌产品	156	8	176431	108445	11.9859	24.3926	5.88953	11.9762	24.3926	5.88953
10022117	Injury, poisoning and procedural complications	各类损伤、中毒及操作并发症	10027699	Skin injuries NEC	各种皮肤损伤（不另分类）	10022114	Injuries NEC	各种损伤（不另分类）	10050584	Contusion	挫伤	145	46	176442	108407	1.93671	2.69865	1.3899	1.93594	2.69865	1.3899
10022117	Injury, poisoning and procedural complications	各类损伤、中毒及操作并发症	10076292	Overdoses NEC	用药过量（不另分类）	10079159	Overdoses and underdoses NEC	用药过量及用药剂量不足（不另分类）	10022523	Intentional overdose	有意用药过量	137	3	176450	108450	28.0677	88.109	8.94117	28.0467	88.109	8.94117
10022117	Injury, poisoning and procedural complications	各类损伤、中毒及操作并发症	10079146	Medication errors, product use errors and issues NEC	不另分类的各种用药错误、产品使用错误和问题	10079145	Medication errors and other product use errors and issues	用药错误及其他产品使用错误和问题	10076573	Wrong technique in product usage process	产品使用过程中的技术性错误	122	34	176465	108419	2.20459	3.22431	1.50737	2.20376	3.22431	1.50737
10022117	Injury, poisoning and procedural complications	各类损伤、中毒及操作并发症	10079147	Product administration errors and issues	各种产品给用错误和问题	10079145	Medication errors and other product use errors and issues	用药错误及其他产品使用错误和问题	10084406	Product dose omission issue	产品漏用问题	108	95	176479	108358	0.69802	0.9197	0.529773	0.698205	0.9197	0.529773
10022117	Injury, poisoning and procedural complications	各类损伤、中毒及操作并发症	10028288	Muscle, tendon and ligament injuries	肌肉、肌腱和韧带损伤	10022114	Injuries NEC	各种损伤（不另分类）	10028314	Muscle injury	肌肉损伤	107	1	176480	108452	65.7546	471.105	9.1777	65.7153	471.105	9.1777
10022117	Injury, poisoning and procedural complications	各类损伤、中毒及操作并发症	10079147	Product administration errors and issues	各种产品给用错误和问题	10079145	Medication errors and other product use errors and issues	用药错误及其他产品使用错误和问题	10081576	Product administration error	产品给用错误	104	31	176483	108422	2.06104	3.07823	1.37997	2.06041	3.07823	1.37997
10022117	Injury, poisoning and procedural complications	各类损伤、中毒及操作并发症	10079152	Product prescribing errors and issues	各种产品处方错误和问题	10079145	Medication errors and other product use errors and issues	用药错误及其他产品使用错误和问题	10081770	Product prescribing error	产品处方错误	102	10	176485	108443	6.26749	11.9999	3.27348	6.26445	11.9999	3.27348
10022117	Injury, poisoning and procedural complications	各类损伤、中毒及操作并发症	10079146	Medication errors, product use errors and issues NEC	不另分类的各种用药错误、产品使用错误和问题	10079145	Medication errors and other product use errors and issues	用药错误及其他产品使用错误和问题	10076476	Product use in unapproved indication	产品用于未经批准的适应症	90	946	176497	107507	0.0579496	0.0719459	0.0466762	0.0584298	0.0719458	0.0466763
10022117	Injury, poisoning and procedural complications	各类损伤、中毒及操作并发症	10079157	Intentional product misuses	各种故意导致的产品误用问题	10079156	Off label uses and intentional product misuses/use issues	超说明书使用及故意导致的产品误用/使用类问题	10074903	Intentional product misuse	有意误用产品	89	9	176498	108444	6.07594	12.0607	3.06094	6.07338	12.0607	3.06094
10022117	Injury, poisoning and procedural complications	各类损伤、中毒及操作并发症	10028288	Muscle, tendon and ligament injuries	肌肉、肌腱和韧带损伤	10022114	Injuries NEC	各种损伤（不另分类）	10028331	Muscle rupture	肌肉断裂	80	0	176507	108453	inf	inf		inf	inf
10022117	Injury, poisoning and procedural complications	各类损伤、中毒及操作并发症	10079150	Product monitoring errors and issues	各种产品监测错误和问题	10079145	Medication errors and other product use errors and issues	用药错误及其他产品使用错误和问题	10064373	Labelled drug-drug interaction medication error	说明书注明的药物间相互作用类用药错误	69	1	176518	108452	42.3933	305.258	5.88746	42.3772	305.258	5.88746
10022117	Injury, poisoning and procedural complications	各类损伤、中毒及操作并发症	10079147	Product administration errors and issues	各种产品给用错误和问题	10079145	Medication errors and other product use errors and issues	用药错误及其他产品使用错误和问题	10081572	Inappropriate schedule of product administration	产品给用时间表不当	67	121	176520	108332	0.339823	0.458056	0.252107	0.340073	0.458056	0.252107
10022117	Injury, poisoning and procedural complications	各类损伤、中毒及操作并发症	10079147	Product administration errors and issues	各种产品给用错误和问题	10079145	Medication errors and other product use errors and issues	用药错误及其他产品使用错误和问题	10064355	Incorrect dose administered	给用了不正确的剂量	59	69	176528	108384	0.524994	0.743236	0.370836	0.525153	0.743236	0.370836
10022117	Injury, poisoning and procedural complications	各类损伤、中毒及操作并发症	10079149	Product dispensing errors and issues	各种产品配发错误和问题	10079145	Medication errors and other product use errors and issues	用药错误及其他产品使用错误和问题	10080359	Product dispensing error	产品配发错误	57	55	176530	108398	0.636378	0.921805	0.43933	0.636495	0.921805	0.43933
10022117	Injury, poisoning and procedural complications	各类损伤、中毒及操作并发症	10071949	Exposures associated with pregnancy, delivery and lactation	与妊娠、分娩和泌乳有关的暴露	10071947	Exposures, chemical injuries and poisoning	暴露、化学伤和中毒	10073513	Exposure during pregnancy	妊娠过程中暴露	42	47	176545	108406	0.548718	0.831998	0.36189	0.548825	0.831998	0.36189
10022117	Injury, poisoning and procedural complications	各类损伤、中毒及操作并发症	10079147	Product administration errors and issues	各种产品给用错误和问题	10079145	Medication errors and other product use errors and issues	用药错误及其他产品使用错误和问题	10000381	Accidental overdose	意外用药过量	41	33	176546	108420	0.762995	1.20676	0.482418	0.76305	1.20676	0.482418
10022117	Injury, poisoning and procedural complications	各类损伤、中毒及操作并发症	10029511	Non-site specific injuries NEC	部位不确定的各种损伤（不另分类）	10022114	Injuries NEC	各种损伤（不另分类）	10022116	Injury	损伤	41	6	176546	108447	4.19752	9.88722	1.78201	4.19677	9.88722	1.78201
10022117	Injury, poisoning and procedural complications	各类损伤、中毒及操作并发症	10079146	Medication errors, product use errors and issues NEC	不另分类的各种用药错误、产品使用错误和问题	10079145	Medication errors and other product use errors and issues	用药错误及其他产品使用错误和问题	10076309	Product use issue	产品使用问题	38	206	176549	108247	0.113101	0.159877	0.0800107	0.113292	0.159877	0.0800107
10022117	Injury, poisoning and procedural complications	各类损伤、中毒及操作并发症	10029511	Non-site specific injuries NEC	部位不确定的各种损伤（不另分类）	10022114	Injuries NEC	各种损伤（不另分类）	10039203	Road traffic accident	道路交通事故	37	7	176550	108446	3.24675	7.28301	1.4474	3.24628	7.28301	1.4474
10022117	Injury, poisoning and procedural complications	各类损伤、中毒及操作并发症	10079147	Product administration errors and issues	各种产品给用错误和问题	10079145	Medication errors and other product use errors and issues	用药错误及其他产品使用错误和问题	10081579	Wrong product administered	给予的产品有误	34	1	176553	108452	20.8853	152.578	2.85885	20.8815	152.578	2.85885
10022117	Injury, poisoning and procedural complications	各类损伤、中毒及操作并发症	10028288	Muscle, tendon and ligament injuries	肌肉、肌腱和韧带损伤	10022114	Injuries NEC	各种损伤（不另分类）	10050031	Muscle strain	肌肉拉伤	30	1	176557	108452	18.4278	135.135	2.51293	18.4249	135.135	2.51293
10022117	Injury, poisoning and procedural complications	各类损伤、中毒及操作并发症	10071949	Exposures associated with pregnancy, delivery and lactation	与妊娠、分娩和泌乳有关的暴露	10071947	Exposures, chemical injuries and poisoning	暴露、化学伤和中毒	10071404	Foetal exposure during pregnancy	妊娠过程中胎儿暴露	29	33	176558	108420	0.539642	0.888775	0.327658	0.539718	0.888775	0.327658
10022117	Injury, poisoning and procedural complications	各类损伤、中毒及操作并发症	10040759	Site specific injuries NEC	部位确定的各种损伤（不另分类）	10022114	Injuries NEC	各种损伤（不另分类）	10019196	Head injury	头部损伤	29	30	176558	108423	0.593623	0.98902	0.356301	0.59369	0.98902	0.356301
10022117	Injury, poisoning and procedural complications	各类损伤、中毒及操作并发症	10079158	Intentional product use issues	各种故意导致的产品使用问题	10079156	Off label uses and intentional product misuses/use issues	超说明书使用及故意导致的产品误用/使用类问题	10076308	Intentional product use issue	故意导致的产品使用问题	28	18	176559	108435	0.955356	1.72722	0.528426	0.955363	1.72722	0.528426
10022117	Injury, poisoning and procedural complications	各类损伤、中毒及操作并发症	10052638	Cerebral injuries NEC	大脑损伤（不另分类）	10022114	Injuries NEC	各种损伤（不另分类）	10042361	Subdural haematoma	硬膜下血肿	26	28	176561	108425	0.57023	0.972533	0.334346	0.570293	0.972533	0.334346
10022117	Injury, poisoning and procedural complications	各类损伤、中毒及操作并发症	10052639	Nerve injuries NEC	各种神经损伤（不另分类）	10022114	Injuries NEC	各种损伤（不另分类）	10052897	Nerve injury	神经损伤	25	4	176562	108449	3.83891	11.031	1.33599	3.83851	11.031	1.33599
10022117	Injury, poisoning and procedural complications	各类损伤、中毒及操作并发症	10074485	Bone and joint injuries NEC	骨骼及关节损伤（不另分类）	10005942	Bone and joint injuries	骨骼及关节损伤	10060820	Joint injury	关节损伤	22	5	176565	108448	2.70252	7.13681	1.02338	2.70231	7.13681	1.02338
10022117	Injury, poisoning and procedural complications	各类损伤、中毒及操作并发症	10040759	Site specific injuries NEC	部位确定的各种损伤（不另分类）	10022114	Injuries NEC	各种损伤（不另分类）	10061225	Limb injury	肢体损伤	21	5	176566	108448	2.57967	6.84153	0.972689	2.57948	6.84153	0.972689
10022117	Injury, poisoning and procedural complications	各类损伤、中毒及操作并发症	10073316	Accidental exposures to product	产品类意外暴露	10079145	Medication errors and other product use errors and issues	用药错误及其他产品使用错误和问题	10073317	Accidental exposure to product	意外暴露于产品	20	25	176567	108428	0.491272	0.884521	0.272857	0.491329	0.884521	0.272857
10022117	Injury, poisoning and procedural complications	各类损伤、中毒及操作并发症	10079147	Product administration errors and issues	各种产品给用错误和问题	10079145	Medication errors and other product use errors and issues	用药错误及其他产品使用错误和问题	10074902	Expired product administered	给用了过期产品	20	4	176567	108449	3.07104	8.98521	1.04965	3.07081	8.98521	1.04965
10022117	Injury, poisoning and procedural complications	各类损伤、中毒及操作并发症	10028288	Muscle, tendon and ligament injuries	肌肉、肌腱和韧带损伤	10022114	Injuries NEC	各种损伤（不另分类）	10043242	Tendon injury	肌腱损伤	20	0	176567	108453	inf	inf		inf	inf
10022117	Injury, poisoning and procedural complications	各类损伤、中毒及操作并发症	10027699	Skin injuries NEC	各种皮肤损伤（不另分类）	10022114	Injuries NEC	各种损伤（不另分类）	10058818	Skin laceration	皮肤撕裂伤	19	14	176568	108439	0.833487	1.6624	0.417892	0.833505	1.6624	0.417892
10022117	Injury, poisoning and procedural complications	各类损伤、中毒及操作并发症	10079152	Product prescribing errors and issues	各种产品处方错误和问题	10079145	Medication errors and other product use errors and issues	用药错误及其他产品使用错误和问题	10081744	Contraindicated product prescribed	开处了禁忌产品	18	0	176569	108453	inf	inf		inf	inf
10022117	Injury, poisoning and procedural complications	各类损伤、中毒及操作并发症	10035777	Poisoning and toxicity	中毒与毒性	10071947	Exposures, chemical injuries and poisoning	暴露、化学伤和中毒	10061355	Poisoning	中毒	18	3	176569	108450	3.68524	12.5113	1.0855	3.68497	12.5113	1.0855
10022117	Injury, poisoning and procedural complications	各类损伤、中毒及操作并发症	10075886	Limb fractures and dislocations	四肢骨折与脱位	10005942	Bone and joint injuries	骨骼及关节损伤	10061599	Lower limb fracture	下肢骨折	17	2	176570	108451	5.22078	22.5979	1.20616	5.22038	22.5979	1.20616
10022117	Injury, poisoning and procedural complications	各类损伤、中毒及操作并发症	10029559	Non-site specific procedural complications	部位不明的操作并发症	10069888	Procedural related injuries and complications NEC	操作相关伤害与并发症（不另分类）	10058046	Post procedural complication	操作后并发症	17	18	176570	108435	0.580001	1.12546	0.298902	0.580042	1.12546	0.298902
10022117	Injury, poisoning and procedural complications	各类损伤、中毒及操作并发症	10075886	Limb fractures and dislocations	四肢骨折与脱位	10005942	Bone and joint injuries	骨骼及关节损伤	10020100	Hip fracture	髋部骨折	16	9	176571	108444	1.09185	2.47089	0.482475	1.09184	2.47089	0.482475
10022117	Injury, poisoning and procedural complications	各类损伤、中毒及操作并发症	10079152	Product prescribing errors and issues	各种产品处方错误和问题	10079145	Medication errors and other product use errors and issues	用药错误及其他产品使用错误和问题	10080459	Product prescribing issue	产品处方问题	16	24	176571	108429	0.409388	0.770697	0.217463	0.409441	0.770697	0.217463
10022117	Injury, poisoning and procedural complications	各类损伤、中毒及操作并发症	10027699	Skin injuries NEC	各种皮肤损伤（不另分类）	10022114	Injuries NEC	各种损伤（不另分类）	10039580	Scar	瘢痕	16	7	176571	108446	1.40384	3.41248	0.577513	1.4038	3.41248	0.577513
10022117	Injury, poisoning and procedural complications	各类损伤、中毒及操作并发症	10079147	Product administration errors and issues	各种产品给用错误和问题	10079145	Medication errors and other product use errors and issues	用药错误及其他产品使用错误和问题	10081577	Wrong patient received product	接受产品的患者有误	16	2	176571	108451	4.91365	21.371	1.12975	4.91329	21.371	1.12975
10022117	Injury, poisoning and procedural complications	各类损伤、中毒及操作并发症	10071949	Exposures associated with pregnancy, delivery and lactation	与妊娠、分娩和泌乳有关的暴露	10071947	Exposures, chemical injuries and poisoning	暴露、化学伤和中毒	10071408	Maternal exposure during pregnancy	孕产妇在妊娠过程中的暴露	14	43	176573	108410	0.199896	0.365386	0.10936	0.19996	0.365386	0.10936
10022117	Injury, poisoning and procedural complications	各类损伤、中毒及操作并发症	10028288	Muscle, tendon and ligament injuries	肌肉、肌腱和韧带损伤	10022114	Injuries NEC	各种损伤（不另分类）	10024453	Ligament sprain	韧带扭伤	13	0	176574	108453	inf	inf		inf	inf
10022117	Injury, poisoning and procedural complications	各类损伤、中毒及操作并发症	10073321	Foetal and neonatal conditions associated with product exposure	与产品暴露相关的胎儿和新生婴儿疾病	10071947	Exposures, chemical injuries and poisoning	暴露、化学伤和中毒	10026923	Maternal drugs affecting foetus	影响胎儿的孕产妇用药	13	2	176574	108451	3.99227	17.6919	0.900878	3.99205	17.6919	0.900878
10022117	Injury, poisoning and procedural complications	各类损伤、中毒及操作并发症	10029559	Non-site specific procedural complications	部位不明的操作并发症	10069888	Procedural related injuries and complications NEC	操作相关伤害与并发症（不另分类）	10064882	Procedural pain	操作性疼痛	13	1	176574	108452	7.98462	61.0394	1.04448	7.9841	61.0394	1.04448
10022117	Injury, poisoning and procedural complications	各类损伤、中毒及操作并发症	10040759	Site specific injuries NEC	部位确定的各种损伤（不另分类）	10022114	Injuries NEC	各种损伤（不另分类）	10003986	Back injury	背部损伤	12	1	176575	108452	7.37038	56.6853	0.958316	7.36994	56.6853	0.958316
10022117	Injury, poisoning and procedural complications	各类损伤、中毒及操作并发症	10079146	Medication errors, product use errors and issues NEC	不另分类的各种用药错误、产品使用错误和问题	10079145	Medication errors and other product use errors and issues	用药错误及其他产品使用错误和问题	10064385	Circumstance or information capable of leading to medication error	可导致用药错误的情况或信息	12	13	176575	108440	0.566889	1.24243	0.258656	0.566919	1.24243	0.258656
10022117	Injury, poisoning and procedural complications	各类损伤、中毒及操作并发症	10076292	Overdoses NEC	用药过量（不另分类）	10079159	Overdoses and underdoses NEC	用药过量及用药剂量不足（不另分类）	10051076	Prescribed overdose	处方用药过量	12	4	176575	108449	1.84254	5.71319	0.594232	1.84249	5.71319	0.594232
10022117	Injury, poisoning and procedural complications	各类损伤、中毒及操作并发症	10029511	Non-site specific injuries NEC	部位不确定的各种损伤（不另分类）	10022114	Injuries NEC	各种损伤（不另分类）	10052428	Wound	伤口	12	11	176575	108442	0.669972	1.51841	0.295613	0.669995	1.51841	0.295613
10022117	Injury, poisoning and procedural complications	各类损伤、中毒及操作并发症	10043467	Thoracic cage fractures and dislocations	胸廓骨折和脱臼	10005942	Bone and joint injuries	骨骼及关节损伤	10039117	Rib fracture	肋骨骨折	11	7	176576	108446	0.965109	2.4897	0.374115	0.965111	2.4897	0.374115
[truncated: 2,916 more rows]
