# Supplementary material for: Characteristics of adverse reactions of three anti-glioma drugs in WHO-VigiAccess
Source: Front Pharmacol. 2024 Oct 24;15:1485067. doi: 10.3389/fphar.2024.1485067 (PMC11540626; doi:10.3389/fphar.2024.1485067)
Supplement: Supplementary file 1 [file DataSheet1.ZIP › 胶质瘤/RoR&PRRdata_pt_2024-07-30_berubicin.xlsx]

## Sheet: Sheet1
soc_code	soc_english	soc_chinese	hlt_code	hlt_english	hlt_chinese	hlgt_code	hlgt_english	hlgt_chinese	pt_code	pt_english	pt_chinese	Count_a	Count_c	Count_b	Count_d	RoR	RoR_95%CI+	ROR_95%CI-	PRR	PRR_95%CI+	PRR_95%CI-
10005329	Blood and lymphatic system disorders	血液及淋巴系统疾病	10026847	Marrow depression and hypoplastic anaemias	骨髓抑制和增生不良性贫血	10002086	Anaemias nonhaemolytic and marrow depression	非溶血性贫血及骨髓抑制	10028584	Myelosuppression	骨髓抑制	6708	479	51143	226710	62.0786	68.142	56.5548	54.9964	68.1388	56.5574
10005329	Blood and lymphatic system disorders	血液及淋巴系统疾病	10029355	Neutropenias	各种嗜中性白细胞减少症	10047954	White blood cell disorders	白血球类疾病	10029354	Neutropenia	中性粒细胞减少症	1942	867	55909	226322	9.06724	9.82822	8.36518	8.79643	9.82808	8.3653
10005329	Blood and lymphatic system disorders	血液及淋巴系统疾病	10024385	Leukopenias NEC	各种白细胞减少症（不另分类）	10047954	White blood cell disorders	白血球类疾病	10024384	Leukopenia	白细胞减少症	1536	588	56315	226601	10.5112	11.5645	9.55384	10.2587	11.5643	9.55394
10005329	Blood and lymphatic system disorders	血液及淋巴系统疾病	10029355	Neutropenias	各种嗜中性白细胞减少症	10047954	White blood cell disorders	白血球类疾病	10001507	Agranulocytosis	粒细胞缺乏症	1482	89	56369	227100	67.0865	83.1036	54.1564	65.3935	83.1033	54.1567
10005329	Blood and lymphatic system disorders	血液及淋巴系统疾病	10029355	Neutropenias	各种嗜中性白细胞减少症	10047954	White blood cell disorders	白血球类疾病	10016288	Febrile neutropenia	发热性中性粒细胞减少症	1057	328	56794	226861	12.8724	14.575	11.3687	12.6554	14.5749	11.3687
10005329	Blood and lymphatic system disorders	血液及淋巴系统疾病	10043555	Thrombocytopenias	各种血小板减少症	10035534	Platelet disorders	血小板类疾病	10043554	Thrombocytopenia	血小板减少症	945	2287	56906	224902	1.63306	1.76262	1.51301	1.62271	1.76261	1.51302
10005329	Blood and lymphatic system disorders	血液及淋巴系统疾病	10002067	Anaemias NEC	各种贫血（不另分类）	10002086	Anaemias nonhaemolytic and marrow depression	非溶血性贫血及骨髓抑制	10002034	Anaemia	贫血	878	694	56973	226495	5.0295	5.55832	4.55099	4.96834	5.55829	4.55101
10005329	Blood and lymphatic system disorders	血液及淋巴系统疾病	10029355	Neutropenias	各种嗜中性白细胞减少症	10047954	White blood cell disorders	白血球类疾病	10018687	Granulocytopenia	粒细胞减少症	693	64	57158	227125	43.027	55.5929	33.3014	42.5236	55.5928	33.3015
10005329	Blood and lymphatic system disorders	血液及淋巴系统疾病	10026847	Marrow depression and hypoplastic anaemias	骨髓抑制和增生不良性贫血	10002086	Anaemias nonhaemolytic and marrow depression	非溶血性贫血及骨髓抑制	10033661	Pancytopenia	全血细胞减少症	332	802	57519	226387	1.62931	1.85224	1.43321	1.6257	1.85223	1.43322
10005329	Blood and lymphatic system disorders	血液及淋巴系统疾病	10026847	Marrow depression and hypoplastic anaemias	骨髓抑制和增生不良性贫血	10002086	Anaemias nonhaemolytic and marrow depression	非溶血性贫血及骨髓抑制	10058956	Bicytopenia	双系血细胞减少症	71	10	57780	227179	27.9157	54.1236	14.3983	27.8827	54.1236	14.3983
10005329	Blood and lymphatic system disorders	血液及淋巴系统疾病	10024379	Leukocytoses NEC	各种白细胞增多症（不另分类）	10047954	White blood cell disorders	白血球类疾病	10024378	Leukocytosis	白细胞增多症	48	71	57803	227118	2.65634	3.83173	1.84151	2.65497	3.83173	1.84151
10005329	Blood and lymphatic system disorders	血液及淋巴系统疾病	10024385	Leukopenias NEC	各种白细胞减少症（不另分类）	10047954	White blood cell disorders	白血球类疾病	10025327	Lymphopenia	淋巴细胞减少症	45	341	57806	226848	0.517869	0.706779	0.379452	0.518244	0.706779	0.379452
10005329	Blood and lymphatic system disorders	血液及淋巴系统疾病	10038144	Red blood cell abnormal findings NEC	各种红细胞异常发现（不另分类）	10038158	Red blood cell disorders	红血球类疾病	10015287	Erythropenia	红细胞减少症	42	4	57809	227185	41.2642	115.082	14.7959	41.235	115.082	14.7959
10005329	Blood and lymphatic system disorders	血液及淋巴系统疾病	10026847	Marrow depression and hypoplastic anaemias	骨髓抑制和增生不良性贫血	10002086	Anaemias nonhaemolytic and marrow depression	非溶血性贫血及骨髓抑制	10053213	Febrile bone marrow aplasia	发热性骨髓再生障碍	38	17	57813	227172	8.78343	15.5621	4.95745	8.77831	15.5621	4.95745
10005329	Blood and lymphatic system disorders	血液及淋巴系统疾病	10018847	Haematological disorders	各种血液疾病	10018849	Haematological disorders NEC	血液异常类（不另分类）	10061188	Haematotoxicity	血毒性	32	127	57819	227062	0.98951	1.45826	0.671436	0.989516	1.45826	0.671436
10005329	Blood and lymphatic system disorders	血液及淋巴系统疾病	10026847	Marrow depression and hypoplastic anaemias	骨髓抑制和增生不良性贫血	10002086	Anaemias nonhaemolytic and marrow depression	非溶血性贫血及骨髓抑制	10065553	Bone marrow failure	骨髓功能衰竭	26	234	57825	226955	0.436095	0.654024	0.290783	0.436349	0.654024	0.290783
10005329	Blood and lymphatic system disorders	血液及淋巴系统疾病	10025198	Lymphatic system disorders NEC	淋巴系统疾病（不另分类）	10041641	Spleen, lymphatic and reticuloendothelial system disorders	脾、淋巴及网状内皮系统疾病	10025197	Lymphadenopathy	淋巴结病	24	62	57827	227127	1.5204	2.43576	0.949031	1.52018	2.43576	0.949031
10005329	Blood and lymphatic system disorders	血液及淋巴系统疾病	10053567	Coagulopathies	各种凝血功能障碍	10064477	Coagulopathies and bleeding diatheses (excl thrombocytopenic)	凝血功能障碍和易出血类疾病（血小板减少症除外）	10056867	Activated protein c resistance	活化蛋白 C 抵抗	21	14	57830	227175	5.89249	11.5884	2.99622	5.89071	11.5884	2.99622
10005329	Blood and lymphatic system disorders	血液及淋巴系统疾病	10053567	Coagulopathies	各种凝血功能障碍	10064477	Coagulopathies and bleeding diatheses (excl thrombocytopenic)	凝血功能障碍和易出血类疾病（血小板减少症除外）	10013442	Disseminated intravascular coagulation	弥散性血管内凝血	16	39	57835	227150	1.6113	2.88352	0.900393	1.61113	2.88352	0.900393
10005329	Blood and lymphatic system disorders	血液及淋巴系统疾病	10024385	Leukopenias NEC	各种白细胞减少症（不另分类）	10047954	White blood cell disorders	白血球类疾病	10027905	Monocytopenia	单核细胞减少症	15	2	57836	227187	29.4609	128.834	6.73692	29.4536	128.834	6.73692
10005329	Blood and lymphatic system disorders	血液及淋巴系统疾病	10024379	Leukocytoses NEC	各种白细胞增多症（不另分类）	10047954	White blood cell disorders	白血球类疾病	10018690	Granulocytosis	粒细胞增多症	13	0	57838	227189	inf	inf		inf	inf
10005329	Blood and lymphatic system disorders	血液及淋巴系统疾病	10053567	Coagulopathies	各种凝血功能障碍	10064477	Coagulopathies and bleeding diatheses (excl thrombocytopenic)	凝血功能障碍和易出血类疾病（血小板减少症除外）	10009802	Coagulopathy	凝血障碍	10	53	57841	227136	0.740925	1.45639	0.376939	0.74097	1.45639	0.376939
10005329	Blood and lymphatic system disorders	血液及淋巴系统疾病	10069776	Thrombocytoses	血小板增多症类	10035534	Platelet disorders	血小板类疾病	10043563	Thrombocytosis	血小板增多症	9	12	57842	227177	2.94566	6.99125	1.24111	2.94536	6.99125	1.24111
10005329	Blood and lymphatic system disorders	血液及淋巴系统疾病	10026847	Marrow depression and hypoplastic anaemias	骨髓抑制和增生不良性贫血	10002086	Anaemias nonhaemolytic and marrow depression	非溶血性贫血及骨髓抑制	10066274	Cytopenia	血细胞减少症	8	47	57843	227142	0.668404	1.41456	0.315833	0.668449	1.41456	0.315833
10005329	Blood and lymphatic system disorders	血液及淋巴系统疾病	10018913	Haemolyses NEC	各种溶血（不另分类）	10018911	Haemolyses and related conditions	溶血及相关状况	10018910	Haemolysis	溶血症	6	14	57845	227175	1.68313	4.38014	0.646767	1.68306	4.38014	0.646767
10005329	Blood and lymphatic system disorders	血液及淋巴系统疾病	10025198	Lymphatic system disorders NEC	淋巴系统疾病（不另分类）	10041641	Spleen, lymphatic and reticuloendothelial system disorders	脾、淋巴及网状内皮系统疾病	10025205	Lymphadenopathy mediastinal	纵隔淋巴结病	6	1	57845	227188	23.5652	195.749	2.83689	23.5628	195.749	2.83689
10005329	Blood and lymphatic system disorders	血液及淋巴系统疾病	10047936	White blood cell abnormal findings NEC	白血球检查结果异常(不另分类）	10047954	White blood cell disorders	白血球类疾病	10061414	White blood cell disorder	白细胞疾病	6	12	57845	227177	1.96367	5.23234	0.736956	1.96357	5.23234	0.736956
10005329	Blood and lymphatic system disorders	血液及淋巴系统疾病	10018847	Haematological disorders	各种血液疾病	10018849	Haematological disorders NEC	血液异常类（不另分类）	10061729	Bone marrow disorder	骨髓疾病	5	8	57846	227181	2.45459	7.50349	0.80296	2.45446	7.50349	0.80296
10005329	Blood and lymphatic system disorders	血液及淋巴系统疾病	10024379	Leukocytoses NEC	各种白细胞增多症（不另分类）	10047954	White blood cell disorders	白血球类疾病	10029379	Neutrophilia	中性粒细胞增多症	5	2	57846	227187	9.81861	50.6105	1.90485	9.81785	50.6105	1.90485
10005329	Blood and lymphatic system disorders	血液及淋巴系统疾病	10026847	Marrow depression and hypoplastic anaemias	骨髓抑制和增生不良性贫血	10002086	Anaemias nonhaemolytic and marrow depression	非溶血性贫血及骨髓抑制	10002967	Aplastic anaemia	再生障碍贫血	4	156	57847	227033	0.100634	0.271514	0.0372988	0.100696	0.271514	0.0372988
10005329	Blood and lymphatic system disorders	血液及淋巴系统疾病	10002042	Anaemia deficiencies	各种贫血症	10002086	Anaemias nonhaemolytic and marrow depression	非溶血性贫血及骨髓抑制	10022972	Iron deficiency anaemia	缺铁性贫血	4	18	57847	227171	0.872689	2.57872	0.295335	0.872698	2.57872	0.295335
10005329	Blood and lymphatic system disorders	血液及淋巴系统疾病	10018847	Haematological disorders	各种血液疾病	10018849	Haematological disorders NEC	血液异常类（不另分类）	10061590	Blood disorder	血液疾病	3	33	57848	227156	0.356979	1.16402	0.109477	0.357013	1.16402	0.109477
10005329	Blood and lymphatic system disorders	血液及淋巴系统疾病	10002055	Anaemias haemolytic NEC	溶血性贫血（不另分类）	10018911	Haemolyses and related conditions	溶血及相关状况	10018916	Haemolytic anaemia	溶血性贫血	3	56	57848	227133	0.210342	0.672022	0.0658365	0.210383	0.672022	0.0658365
10005329	Blood and lymphatic system disorders	血液及淋巴系统疾病	10043555	Thrombocytopenias	各种血小板减少症	10035534	Platelet disorders	血小板类疾病	10083842	Immune thrombocytopenia	免疫性血小板减少症	3	56	57848	227133	0.210342	0.672022	0.0658365	0.210383	0.672022	0.0658365
10005329	Blood and lymphatic system disorders	血液及淋巴系统疾病	10024379	Leukocytoses NEC	各种白细胞增多症（不另分类）	10047954	White blood cell disorders	白血球类疾病	10025280	Lymphocytosis	淋巴细胞增多症	3	5	57848	227184	2.35635	9.8604	0.563102	2.35628	9.8604	0.563102
10005329	Blood and lymphatic system disorders	血液及淋巴系统疾病	10040651	Sickle cell trait and disorders	镰状细胞特质和镰状细胞病	10018902	Haemoglobinopathies	血红蛋白类疾病	10040642	Sickle cell anaemia with crisis	镰状细胞贫血伴危象	3	0	57848	227189	inf	inf		inf	inf
10005329	Blood and lymphatic system disorders	血液及淋巴系统疾病	10002054	Anaemias haemolytic mechanical factor	机械因素导致的溶血性贫血	10018911	Haemolyses and related conditions	溶血及相关状况	10018932	Haemolytic uraemic syndrome	溶血性尿毒症综合征	2	4	57849	227185	1.9636	10.7211	0.35964	1.96357	10.7211	0.35964
10005329	Blood and lymphatic system disorders	血液及淋巴系统疾病	10002067	Anaemias NEC	各种贫血（不另分类）	10002086	Anaemias nonhaemolytic and marrow depression	非溶血性贫血及骨髓抑制	10020969	Hypochromic anaemia	低色素性贫血	2	6	57849	227183	1.30906	6.48613	0.264199	1.30905	6.48613	0.264199
10005329	Blood and lymphatic system disorders	血液及淋巴系统疾病	10002054	Anaemias haemolytic mechanical factor	机械因素导致的溶血性贫血	10018911	Haemolyses and related conditions	溶血及相关状况	10027527	Microangiopathic haemolytic anaemia	微血管性溶血性贫血	2	2	57849	227187	3.92724	27.8814	0.553173	3.92714	27.8814	0.553173
10005329	Blood and lymphatic system disorders	血液及淋巴系统疾病	10002067	Anaemias NEC	各种贫血（不另分类）	10002086	Anaemias nonhaemolytic and marrow depression	非溶血性贫血及骨髓抑制	10029783	Normochromic normocytic anaemia	正常色素正常红细胞性贫血	2	4	57849	227185	1.9636	10.7211	0.35964	1.96357	10.7211	0.35964
10005329	Blood and lymphatic system disorders	血液及淋巴系统疾病	10002067	Anaemias NEC	各种贫血（不另分类）	10002086	Anaemias nonhaemolytic and marrow depression	非溶血性贫血及骨髓抑制	10029784	Normocytic anaemia	正常细胞性贫血	2	3	57849	227186	2.61815	15.6695	0.437455	2.61809	15.6695	0.437455
10005329	Blood and lymphatic system disorders	血液及淋巴系统疾病	10041635	Spleen disorders	各种脾病	10041641	Spleen, lymphatic and reticuloendothelial system disorders	脾、淋巴及网状内皮系统疾病	10041660	Splenomegaly	脾肿大	2	22	57849	227167	0.356991	1.51822	0.0839419	0.357013	1.51822	0.0839419
10005329	Blood and lymphatic system disorders	血液及淋巴系统疾病	10025198	Lymphatic system disorders NEC	淋巴系统疾病（不另分类）	10041641	Spleen, lymphatic and reticuloendothelial system disorders	脾、淋巴及网状内皮系统疾病	10073485	Abdominal lymphadenopathy	腹部淋巴结病	1	2	57850	227187	1.96359	21.6562	0.17804	1.96357	21.6562	0.17804
10005329	Blood and lymphatic system disorders	血液及淋巴系统疾病	10002042	Anaemia deficiencies	各种贫血症	10002086	Anaemias nonhaemolytic and marrow depression	非溶血性贫血及骨髓抑制	10002043	Anaemia folate deficiency	叶酸缺乏性贫血	1	0	57850	227189	inf	inf		inf	inf
10005329	Blood and lymphatic system disorders	血液及淋巴系统疾病	10002067	Anaemias NEC	各种贫血（不另分类）	10002086	Anaemias nonhaemolytic and marrow depression	非溶血性贫血及骨髓抑制	10002064	Anaemia macrocytic	巨红细胞性贫血	1	7	57850	227182	0.561012	4.56006	0.0690199	0.56102	4.56006	0.0690199
10005329	Blood and lymphatic system disorders	血液及淋巴系统疾病	10002067	Anaemias NEC	各种贫血（不另分类）	10002086	Anaemias nonhaemolytic and marrow depression	非溶血性贫血及骨髓抑制	10002065	Anaemia megaloblastic	巨幼红细胞性贫血	1	0	57850	227189	inf	inf		inf	inf
10005329	Blood and lymphatic system disorders	血液及淋巴系统疾病	10052827	Anaemias due to chronic disorders	慢性疾病导致的贫血	10002086	Anaemias nonhaemolytic and marrow depression	非溶血性贫血及骨髓抑制	10049105	Anaemia of malignant disease	恶性疾病性贫血	1	0	57850	227189	inf	inf		inf	inf
10005329	Blood and lymphatic system disorders	血液及淋巴系统疾病	10038144	Red blood cell abnormal findings NEC	各种红细胞异常发现（不另分类）	10038158	Red blood cell disorders	红血球类疾病	10002536	Anisocytosis	红细胞大小不均	1	2	57850	227187	1.96359	21.6562	0.17804	1.96357	21.6562	0.17804
10005329	Blood and lymphatic system disorders	血液及淋巴系统疾病	10002054	Anaemias haemolytic mechanical factor	机械因素导致的溶血性贫血	10018911	Haemolyses and related conditions	溶血及相关状况	10079840	Atypical haemolytic uraemic syndrome	非典型溶血尿毒症综合征	1	0	57850	227189	inf	inf		inf	inf
10005329	Blood and lymphatic system disorders	血液及淋巴系统疾病	10018847	Haematological disorders	各种血液疾病	10018849	Haematological disorders NEC	血液异常类（不另分类）	10075173	Bone marrow infiltration	骨髓浸润	1	1	57850	227188	3.92719	62.7901	0.245625	3.92714	62.7901	0.245625
10005329	Blood and lymphatic system disorders	血液及淋巴系统疾病	10052828	Eosinophilic disorders	各种嗜酸粒细胞病症	10047954	White blood cell disorders	白血球类疾病	10014950	Eosinophilia	嗜酸粒细胞增多症	1	125	57850	227064	0.0314004	0.224677	0.00438844	0.0314171	0.224677	0.00438844
10005329	Blood and lymphatic system disorders	血液及淋巴系统疾病	10018913	Haemolyses NEC	各种溶血（不另分类）	10018911	Haemolyses and related conditions	溶血及相关状况	10018901	Haemoglobinaemia	血红蛋白血症	1	2	57850	227187	1.96359	21.6562	0.17804	1.96357	21.6562	0.17804
10005329	Blood and lymphatic system disorders	血液及淋巴系统疾病	10005133	Bleeding tendencies	各种出血倾向	10064477	Coagulopathies and bleeding diatheses (excl thrombocytopenic)	凝血功能障碍和易出血类疾病（血小板减少症除外）	10062713	Haemorrhagic diathesis	出血倾向	1	5	57850	227184	0.785424	6.72318	0.091756	0.785428	6.72318	0.091756
10005329	Blood and lymphatic system disorders	血液及淋巴系统疾病	10025198	Lymphatic system disorders NEC	淋巴系统疾病（不另分类）	10041641	Spleen, lymphatic and reticuloendothelial system disorders	脾、淋巴及网状内皮系统疾病	10020094	Hilar lymphadenopathy	肺门淋巴结病	1	2	57850	227187	1.96359	21.6562	0.17804	1.96357	21.6562	0.17804
10005329	Blood and lymphatic system disorders	血液及淋巴系统疾病	10053567	Coagulopathies	各种凝血功能障碍	10064477	Coagulopathies and bleeding diatheses (excl thrombocytopenic)	凝血功能障碍和易出血类疾病（血小板减少症除外）	10020608	Hypercoagulation	血液高凝状态	1	6	57850	227183	0.654517	5.43688	0.078794	0.654523	5.43688	0.078794
10005329	Blood and lymphatic system disorders	血液及淋巴系统疾病	10038144	Red blood cell abnormal findings NEC	各种红细胞异常发现（不另分类）	10038158	Red blood cell disorders	红血球类疾病	10050789	Hypochromasia	着色不足	1	0	57850	227189	inf	inf		inf	inf
10005329	Blood and lymphatic system disorders	血液及淋巴系统疾病	10009737	Coagulation factor deficiencies	凝血因子障碍	10064477	Coagulopathies and bleeding diatheses (excl thrombocytopenic)	凝血功能障碍和易出血类疾病（血小板减少症除外）	10051125	Hypofibrinogenaemia	低纤维蛋白原血症	1	0	57850	227189	inf	inf		inf	inf
10005329	Blood and lymphatic system disorders	血液及淋巴系统疾病	10026847	Marrow depression and hypoplastic anaemias	骨髓抑制和增生不良性贫血	10002086	Anaemias nonhaemolytic and marrow depression	非溶血性贫血及骨髓抑制	10083004	Immune-mediated pancytopenia	免疫介导性全血细胞减少症	1	0	57850	227189	inf	inf		inf	inf
10005329	Blood and lymphatic system disorders	血液及淋巴系统疾病	10025198	Lymphatic system disorders NEC	淋巴系统疾病（不另分类）	10041641	Spleen, lymphatic and reticuloendothelial system disorders	脾、淋巴及网状内皮系统疾病	10025182	Lymph node pain	淋巴结疼痛	1	3	57850	227186	1.30905	12.5854	0.13616	1.30905	12.5854	0.13616
10005329	Blood and lymphatic system disorders	血液及淋巴系统疾病	10025198	Lymphatic system disorders NEC	淋巴系统疾病（不另分类）	10041641	Spleen, lymphatic and reticuloendothelial system disorders	脾、淋巴及网状内皮系统疾病	10025188	Lymphadenitis	淋巴结炎	1	3	57850	227186	1.30905	12.5854	0.13616	1.30905	12.5854	0.13616
10005329	Blood and lymphatic system disorders	血液及淋巴系统疾病	10025198	Lymphatic system disorders NEC	淋巴系统疾病（不另分类）	10041641	Spleen, lymphatic and reticuloendothelial system disorders	脾、淋巴及网状内皮系统疾病	10052315	Lymphatic obstruction	淋巴管阻塞	1	0	57850	227189	inf	inf		inf	inf
10005329	Blood and lymphatic system disorders	血液及淋巴系统疾病	10029355	Neutropenias	各种嗜中性白细胞减少症	10047954	White blood cell disorders	白血球类疾病	10029358	Neutropenia neonatal	新生儿中性粒细胞减少症	1	0	57850	227189	inf	inf		inf	inf
10005329	Blood and lymphatic system disorders	血液及淋巴系统疾病	10002067	Anaemias NEC	各种贫血（不另分类）	10002086	Anaemias nonhaemolytic and marrow depression	非溶血性贫血及骨髓抑制	10029782	Normochromic anaemia	正常色素性贫血	1	4	57850	227185	0.981785	8.78444	0.109728	0.981785	8.78444	0.109728
10005329	Blood and lymphatic system disorders	血液及淋巴系统疾病	10035533	Platelet disorders NEC	各种血小板疾病（不另分类）	10035534	Platelet disorders	血小板类疾病	10035532	Platelet disorder	血小板疾病	1	13	57850	227176	0.302076	2.30927	0.0395145	0.302088	2.30927	0.0395145
10005329	Blood and lymphatic system disorders	血液及淋巴系统疾病	10038144	Red blood cell abnormal findings NEC	各种红细胞异常发现（不另分类）	10038158	Red blood cell disorders	红血球类疾病	10061548	Red blood cell abnormality	红细胞异常	1	8	57850	227181	0.490884	3.925	0.0613928	0.490893	3.925	0.0613928
10005329	Blood and lymphatic system disorders	血液及淋巴系统疾病	10025198	Lymphatic system disorders NEC	淋巴系统疾病（不另分类）	10041641	Spleen, lymphatic and reticuloendothelial system disorders	脾、淋巴及网状内皮系统疾病	10067015	Retroperitoneal lymphadenopathy	腹膜后淋巴结病	1	5	57850	227184	0.785424	6.72318	0.091756	0.785428	6.72318	0.091756
10005329	Blood and lymphatic system disorders	血液及淋巴系统疾病	10041635	Spleen disorders	各种脾病	10041641	Spleen, lymphatic and reticuloendothelial system disorders	脾、淋巴及网状内皮系统疾病	10041633	Spleen disorder	脾病	1	3	57850	227186	1.30905	12.5854	0.13616	1.30905	12.5854	0.13616
10005329	Blood and lymphatic system disorders	血液及淋巴系统疾病	10043555	Thrombocytopenias	各种血小板减少症	10035534	Platelet disorders	血小板类疾病	10043561	Thrombocytopenic purpura	血小板减少性紫癜	1	20	57850	227169	0.196343	1.46306	0.0263493	0.196357	1.46306	0.0263493
10005329	Blood and lymphatic system disorders	血液及淋巴系统疾病	10053567	Coagulopathies	各种凝血功能障碍	10064477	Coagulopathies and bleeding diatheses (excl thrombocytopenic)	凝血功能障碍和易出血类疾病（血小板减少症除外）	10043645	Thrombotic microangiopathy	血栓性微血管病	1	7	57850	227182	0.561012	4.56006	0.0690199	0.56102	4.56006	0.0690199
10005329	Blood and lymphatic system disorders	血液及淋巴系统疾病	10043555	Thrombocytopenias	各种血小板减少症	10035534	Platelet disorders	血小板类疾病	10043648	Thrombotic thrombocytopenic purpura	血栓性血小板减少性紫癜	1	17	57850	227172	0.230995	1.73583	0.0307396	0.231008	1.73583	0.0307396
10005329	Blood and lymphatic system disorders	血液及淋巴系统疾病	10043677	Thymus disorders	各种胸腺异常	10041641	Spleen, lymphatic and reticuloendothelial system disorders	脾、淋巴及网状内皮系统疾病	10065588	Thymus enlargement	胸腺增大	1	0	57850	227189	inf	inf		inf	inf
10007541	Cardiac disorders	心脏器官疾病	10019281	Heart failures NEC	各种心衰（不另分类）	10019280	Heart failures	各类心脏衰竭	10007554	Cardiac failure	心力衰竭	330	134	57521	227055	9.72106	11.885	7.95113	9.67132	11.885	7.95113
10007541	Cardiac disorders	心脏器官疾病	10007635	Cardiomyopathies	各种心肌病	10028593	Myocardial disorders	心肌类疾病	10007636	Cardiomyopathy	心肌病	186	41	57665	227148	17.87	25.0634	12.7412	17.8158	25.0634	12.7412
10007541	Cardiac disorders	心脏器官疾病	10007543	Cardiac disorders NEC	各种心脏疾病（不另分类）	10082206	Cardiac disorders, signs and symptoms NEC	心脏相关疾病、症状和体征（不另分类）	10048610	Cardiotoxicity	心脏毒性	117	8	57734	227181	57.5488	117.796	28.1152	57.4344	117.796	28.1152
10007541	Cardiac disorders	心脏器官疾病	10007609	Cardiac signs and symptoms NEC	各种心脏体征和症状（不另分类）	10082206	Cardiac disorders, signs and symptoms NEC	心脏相关疾病、症状和体征（不另分类）	10033557	Palpitations	心悸	89	841	57762	226348	0.414695	0.516053	0.333244	0.415595	0.516053	0.333244
10007541	Cardiac disorders	心脏器官疾病	10037908	Rate and rhythm disorders NEC	心率和节律异常（不另分类）	10007521	Cardiac arrhythmias	心律失常类疾病	10043071	Tachycardia	心动过速	87	288	57764	226901	1.1866	1.5084	0.933458	1.18632	1.5084	0.933458
10007541	Cardiac disorders	心脏器官疾病	10042600	Supraventricular arrhythmias	各种室上性心律失常	10007521	Cardiac arrhythmias	心律失常类疾病	10003658	Atrial fibrillation	房颤	67	270	57784	226919	0.974483	1.27357	0.745633	0.974513	1.27357	0.745634
10007541	Cardiac disorders	心脏器官疾病	10019281	Heart failures NEC	各种心衰（不另分类）	10019280	Heart failures	各类心脏衰竭	10007559	Cardiac failure congestive	充血性心力衰竭	66	110	57785	227079	2.35783	3.19968	1.73748	2.35628	3.19968	1.73748
10007541	Cardiac disorders	心脏器官疾病	10037908	Rate and rhythm disorders NEC	心率和节律异常（不另分类）	10007521	Cardiac arrhythmias	心律失常类疾病	10003119	Arrhythmia	心律失常	59	149	57792	227040	1.55561	2.10327	1.15055	1.55504	2.10327	1.15055
10007541	Cardiac disorders	心脏器官疾病	10007635	Cardiomyopathies	各种心肌病	10028593	Myocardial disorders	心肌类疾病	10056419	Dilated cardiomyopathy	扩张性心肌病	56	7	57795	227182	31.4466	68.999	14.3319	31.4171	68.999	14.3319
10007541	Cardiac disorders	心脏器官疾病	10011085	Ischaemic coronary artery disorders	各种缺血性冠状动脉疾病	10011082	Coronary artery disorders	冠状动脉类疾病	10028596	Myocardial infarction	心肌梗死	53	430	57798	226759	0.48357	0.643343	0.363476	0.484043	0.643343	0.363476
10007541	Cardiac disorders	心脏器官疾病	10007543	Cardiac disorders NEC	各种心脏疾病（不另分类）	10082206	Cardiac disorders, signs and symptoms NEC	心脏相关疾病、症状和体征（不另分类）	10079751	Cardiac dysfunction	心功能失调	45	4	57806	227185	44.2139	122.942	15.9008	44.1803	122.942	15.9008
10007541	Cardiac disorders	心脏器官疾病	10028590	Myocardial disorders NEC	各种心肌疾病（不另分类）	10028593	Myocardial disorders	心肌类疾病	10049694	Left ventricular dysfunction	左心室功能障碍	43	17	57808	227172	9.94	17.4296	5.66872	9.93336	17.4296	5.66872
10007541	Cardiac disorders	心脏器官疾病	10007543	Cardiac disorders NEC	各种心脏疾病（不另分类）	10082206	Cardiac disorders, signs and symptoms NEC	心脏相关疾病、症状和体征（不另分类）	10061024	Cardiac disorder	心脏疾病	42	152	57809	227037	1.08519	1.52738	0.771023	1.08513	1.52738	0.771023
10007541	Cardiac disorders	心脏器官疾病	10037908	Rate and rhythm disorders NEC	心率和节律异常（不另分类）	10007521	Cardiac arrhythmias	心律失常类疾病	10052840	Cardiac flutter	心脏扑动	36	55	57815	227134	2.57147	3.9148	1.68909	2.57049	3.9148	1.68909
10007541	Cardiac disorders	心脏器官疾病	10047283	Ventricular arrhythmias and cardiac arrest	室性心律失常和心搏停止	10007521	Cardiac arrhythmias	心律失常类疾病	10007515	Cardiac arrest	心脏停搏	29	141	57822	227048	0.807613	1.20451	0.541496	0.80771	1.20451	0.541496
10007541	Cardiac disorders	心脏器官疾病	10037908	Rate and rhythm disorders NEC	心率和节律异常（不另分类）	10007521	Cardiac arrhythmias	心律失常类疾病	10006093	Bradycardia	心动过缓	24	149	57827	227040	0.632407	0.973339	0.410894	0.63256	0.973339	0.410894
10007541	Cardiac disorders	心脏器官疾病	10034469	Pericardial disorders NEC	各种心包异常（不另分类）	10034468	Pericardial disorders	心包类疾病	10034474	Pericardial effusion	心包积液	24	31	57827	227158	3.04121	5.18226	1.78474	3.04037	5.18226	1.78474
10007541	Cardiac disorders	心脏器官疾病	10027723	Mitral valvular disorders	二尖瓣异常	10046973	Cardiac valve disorders	心脏瓣膜类疾病	10027727	Mitral valve incompetence	二尖瓣关闭不全	23	27	57828	227162	3.34627	5.83618	1.91864	3.34534	5.83618	1.91864
10007541	Cardiac disorders	心脏器官疾病	10011085	Ischaemic coronary artery disorders	各种缺血性冠状动脉疾病	10011082	Coronary artery disorders	冠状动脉类疾病	10000891	Acute myocardial infarction	急性心肌梗死	22	60	57829	227129	1.44012	2.34744	0.883492	1.43995	2.34744	0.883492
10007541	Cardiac disorders	心脏器官疾病	10024120	Left ventricular failures	各种左心室衰竭	10019280	Heart failures	各类心脏衰竭	10024119	Left ventricular failure	左心室衰竭	21	17	57830	227172	4.85257	9.19845	2.55994	4.85117	9.19845	2.55994
10007541	Cardiac disorders	心脏器官疾病	10011085	Ischaemic coronary artery disorders	各种缺血性冠状动脉疾病	10011082	Coronary artery disorders	冠状动脉类疾病	10028600	Myocardial ischaemia	心肌缺血	21	31	57830	227158	2.66092	4.63064	1.52906	2.66032	4.63064	1.52906
10007541	Cardiac disorders	心脏器官疾病	10042600	Supraventricular arrhythmias	各种室上性心律失常	10007521	Cardiac arrhythmias	心律失常类疾病	10042604	Supraventricular tachycardia	室上性心动过速	20	37	57831	227152	2.12317	3.65815	1.23227	2.12278	3.65815	1.23227
10007541	Cardiac disorders	心脏器官疾病	10042600	Supraventricular arrhythmias	各种室上性心律失常	10007521	Cardiac arrhythmias	心律失常类疾病	10040752	Sinus tachycardia	窦性心动过速	19	24	57832	227165	3.10968	5.67724	1.70331	3.10899	5.67724	1.70331
10007541	Cardiac disorders	心脏器官疾病	10028590	Myocardial disorders NEC	各种心肌疾病（不另分类）	10028593	Myocardial disorders	心肌类疾病	10050510	Ventricular hypokinesia	心室运动功能减退	19	11	57832	227178	6.78514	14.2588	3.22876	6.78324	14.2588	3.22876
10007541	Cardiac disorders	心脏器官疾病	10011085	Ischaemic coronary artery disorders	各种缺血性冠状动脉疾病	10011082	Coronary artery disorders	冠状动脉类疾病	10002383	Angina pectoris	心绞痛	17	167	57834	227022	0.399592	0.658199	0.242592	0.399769	0.658199	0.242592
10007541	Cardiac disorders	心脏器官疾病	10019281	Heart failures NEC	各种心衰（不另分类）	10019280	Heart failures	各类心脏衰竭	10007556	Cardiac failure acute	急性心力衰竭	17	11	57834	227178	6.07071	12.9612	2.84338	6.06922	12.9612	2.84338
10007541	Cardiac disorders	心脏器官疾病	10019281	Heart failures NEC	各种心衰（不另分类）	10019280	Heart failures	各类心脏衰竭	10007625	Cardiogenic shock	心源性休克	16	28	57835	227161	2.24442	4.14857	1.21426	2.24408	4.14857	1.21426
10007541	Cardiac disorders	心脏器官疾病	10047283	Ventricular arrhythmias and cardiac arrest	室性心律失常和心搏停止	10007521	Cardiac arrhythmias	心律失常类疾病	10007617	Cardio-respiratory arrest	心脏呼吸骤停	16	78	57835	227111	0.805513	1.37949	0.470355	0.805567	1.37949	0.470355
10007541	Cardiac disorders	心脏器官疾病	10037908	Rate and rhythm disorders NEC	心率和节律异常（不另分类）	10007521	Cardiac arrhythmias	心律失常类疾病	10015856	Extrasystoles	期外收缩	15	40	57836	227149	1.4728	2.6662	0.813569	1.47268	2.6662	0.813569
10007541	Cardiac disorders	心脏器官疾病	10029548	Noninfectious myocarditis	非感染性心肌炎	10028593	Myocardial disorders	心肌类疾病	10028606	Myocarditis	心肌炎	15	14	57836	227175	4.20848	8.71912	2.03132	4.20765	8.71912	2.03132
10007541	Cardiac disorders	心脏器官疾病	10028590	Myocardial disorders NEC	各种心肌疾病（不另分类）	10028593	Myocardial disorders	心肌类疾病	10059056	Ventricular dysfunction	心室机能障碍	15	6	57836	227183	9.82014	25.3113	3.80997	9.81785	25.3113	3.80997
10007541	Cardiac disorders	心脏器官疾病	10011085	Ischaemic coronary artery disorders	各种缺血性冠状动脉疾病	10011082	Coronary artery disorders	冠状动脉类疾病	10051592	Acute coronary syndrome	急性冠脉综合征	12	19	57839	227170	2.48061	5.11041	1.20409	2.4803	5.11041	1.20409
10007541	Cardiac disorders	心脏器官疾病	10007543	Cardiac disorders NEC	各种心脏疾病（不另分类）	10082206	Cardiac disorders, signs and symptoms NEC	心脏相关疾病、症状和体征（不另分类）	10007649	Cardiovascular disorder	心血管疾病	12	45	57839	227144	1.04725	1.97985	0.553944	1.04724	1.97985	0.553944
10007541	Cardiac disorders	心脏器官疾病	10039164	Right ventricular failures	各种右心室衰竭	10019280	Heart failures	各类心脏衰竭	10039163	Right ventricular failure	右心室衰竭	11	9	57840	227180	4.80056	11.5853	1.9892	4.79984	11.5853	1.9892
10007541	Cardiac disorders	心脏器官疾病	10047283	Ventricular arrhythmias and cardiac arrest	室性心律失常和心搏停止	10007521	Cardiac arrhythmias	心律失常类疾病	10047302	Ventricular tachycardia	室性心动过速	11	63	57840	227126	0.685631	1.301	0.361331	0.685691	1.301	0.361331
10007541	Cardiac disorders	心脏器官疾病	10028590	Myocardial disorders NEC	各种心肌疾病（不另分类）	10028593	Myocardial disorders	心肌类疾病	10007632	Cardiomegaly	心脏扩大	10	37	57841	227152	1.0614	2.13445	0.527803	1.06139	2.13445	0.527803
10007541	Cardiac disorders	心脏器官疾病	10019281	Heart failures NEC	各种心衰（不另分类）	10019280	Heart failures	各类心脏衰竭	10007558	Cardiac failure chronic	慢性心力衰竭	9	8	57842	227181	4.41856	11.453	1.70469	4.41803	11.453	1.70469
10007541	Cardiac disorders	心脏器官疾病	10034494	Noninfectious pericarditis	非感染性心包炎	10034468	Pericardial disorders	心包类疾病	10034484	Pericarditis	心包炎	9	36	57842	227153	0.981782	2.03831	0.47289	0.981785	2.03831	0.47289
10007541	Cardiac disorders	心脏器官疾病	10047283	Ventricular arrhythmias and cardiac arrest	室性心律失常和心搏停止	10007521	Cardiac arrhythmias	心律失常类疾病	10047290	Ventricular fibrillation	室颤	9	21	57842	227168	1.68317	3.67522	0.770852	1.68306	3.67522	0.770852
10007541	Cardiac disorders	心脏器官疾病	10037908	Rate and rhythm disorders NEC	心率和节律异常（不另分类）	10007521	Cardiac arrhythmias	心律失常类疾病	10049447	Tachyarrhythmia	快速性心律失常	8	4	57843	227185	7.85523	26.0877	2.36528	7.85428	26.0877	2.36528
10007541	Cardiac disorders	心脏器官疾病	10000032	Cardiac conduction disorders	心脏传导系统异常	10007521	Cardiac arrhythmias	心律失常类疾病	10003671	Atrioventricular block	房室阻滞	7	19	57844	227170	1.4469	3.44204	0.608216	1.44684	3.44204	0.608216
10007541	Cardiac disorders	心脏器官疾病	10000032	Cardiac conduction disorders	心脏传导系统异常	10007521	Cardiac arrhythmias	心律失常类疾病	10003673	Atrioventricular block complete	完全性房室传导阻滞	7	17	57844	227172	1.61713	3.89976	0.670584	1.61706	3.89976	0.670584
10007541	Cardiac disorders	心脏器官疾病	10028590	Myocardial disorders NEC	各种心肌疾病（不另分类）	10028593	Myocardial disorders	心肌类疾病	10071436	Systolic dysfunction	收缩功能障碍	7	2	57844	227187	13.7465	66.1754	2.85555	13.745	66.1754	2.85555
10007541	Cardiac disorders	心脏器官疾病	10044637	Tricuspid valvular disorders	三尖瓣异常	10046973	Cardiac valve disorders	心脏瓣膜类疾病	10044640	Tricuspid valve incompetence	三尖瓣关闭不全	7	26	57844	227163	1.05731	2.43605	0.458903	1.05731	2.43605	0.458903
10007541	Cardiac disorders	心脏器官疾病	10002911	Aortic valvular disorders	主动脉瓣异常	10046973	Cardiac valve disorders	心脏瓣膜类疾病	10002915	Aortic valve incompetence	主动脉瓣关闭不全	6	12	57845	227177	1.96367	5.23234	0.736956	1.96357	5.23234	0.736956
10007541	Cardiac disorders	心脏器官疾病	10000032	Cardiac conduction disorders	心脏传导系统异常	10007521	Cardiac arrhythmias	心律失常类疾病	10003677	Atrioventricular block second degree	二度房室阻滞	6	4	57845	227185	5.89122	20.8775	1.66239	5.89071	20.8775	1.66239
10007541	Cardiac disorders	心脏器官疾病	10028590	Myocardial disorders NEC	各种心肌疾病（不另分类）	10028593	Myocardial disorders	心肌类疾病	10052337	Diastolic dysfunction	舒张功能紊乱	6	13	57845	227176	1.81261	4.76914	0.688921	1.81253	4.76914	0.688921
10007541	Cardiac disorders	心脏器官疾病	10042600	Supraventricular arrhythmias	各种室上性心律失常	10007521	Cardiac arrhythmias	心律失常类疾病	10003130	Arrhythmia supraventricular	室上性心律失常	5	8	57846	227181	2.45459	7.50349	0.80296	2.45446	7.50349	0.80296
10007541	Cardiac disorders	心脏器官疾病	10011083	Coronary artery disorders NEC	各种冠状动脉疾病（不另分类）	10011082	Coronary artery disorders	冠状动脉类疾病	10003211	Arteriosclerosis coronary artery	冠状动脉硬化	5	15	57846	227174	1.30907	3.60204	0.475751	1.30905	3.60204	0.475751
10007541	Cardiac disorders	心脏器官疾病	10042600	Supraventricular arrhythmias	各种室上性心律失常	10007521	Cardiac arrhythmias	心律失常类疾病	10040741	Sinus bradycardia	窦性心动过缓	5	25	57846	227164	0.78541	2.05175	0.300655	0.785428	2.05175	0.300655
10007541	Cardiac disorders	心脏器官疾病	10047283	Ventricular arrhythmias and cardiac arrest	室性心律失常和心搏停止	10007521	Cardiac arrhythmias	心律失常类疾病	10047289	Ventricular extrasystoles	室性期外收缩	5	24	57846	227165	0.818139	2.14437	0.312143	0.818154	2.14437	0.312143
10007541	Cardiac disorders	心脏器官疾病	10011085	Ischaemic coronary artery disorders	各种缺血性冠状动脉疾病	10011082	Coronary artery disorders	冠状动脉类疾病	10003225	Arteriospasm coronary	冠状动脉痉挛	4	5	57847	227184	3.14186	11.7008	0.843644	3.14171	11.7008	0.843644
10007541	Cardiac disorders	心脏器官疾病	10007543	Cardiac disorders NEC	各种心脏疾病（不另分类）	10082206	Cardiac disorders, signs and symptoms NEC	心脏相关疾病、症状和体征（不另分类）	10048632	Atrial thrombosis	心房血栓形成	4	2	57847	227187	7.85475	42.8863	1.43862	7.85428	42.8863	1.43862
10007541	Cardiac disorders	心脏器官疾病	10007609	Cardiac signs and symptoms NEC	各种心脏体征和症状（不另分类）	10082206	Cardiac disorders, signs and symptoms NEC	心脏相关疾病、症状和体征（不另分类）	10054211	Cardiac discomfort	心脏不适	4	17	57847	227172	0.924028	2.74624	0.310907	0.924033	2.74624	0.310907
10007541	Cardiac disorders	心脏器官疾病	10046971	Cardiac valve disorders NEC	心脏瓣膜异常（不另分类）	10046973	Cardiac valve disorders	心脏瓣膜类疾病	10061406	Cardiac valve disease	心瓣膜疾病	4	11	57847	227178	1.42808	4.4851	0.454709	1.42805	4.4851	0.454709
10007541	Cardiac disorders	心脏器官疾病	10007543	Cardiac disorders NEC	各种心脏疾病（不另分类）	10082206	Cardiac disorders, signs and symptoms NEC	心脏相关疾病、症状和体征（不另分类）	10053994	Cardiac ventricular thrombosis	心室血栓形成	4	5	57847	227184	3.14186	11.7008	0.843644	3.14171	11.7008	0.843644
10007541	Cardiac disorders	心脏器官疾病	10028590	Myocardial disorders NEC	各种心肌疾病（不另分类）	10028593	Myocardial disorders	心肌类疾病	10050043	Left ventricular dilatation	左室扩张	4	3	57847	227186	5.23648	23.398	1.17192	5.23619	23.398	1.17192
10007541	Cardiac disorders	心脏器官疾病	10028590	Myocardial disorders NEC	各种心肌疾病（不另分类）	10028593	Myocardial disorders	心肌类疾病	10085879	Myocardial injury	心肌损伤	4	2	57847	227187	7.85475	42.8863	1.43862	7.85428	42.8863	1.43862
10007541	Cardiac disorders	心脏器官疾病	10047283	Ventricular arrhythmias and cardiac arrest	室性心律失常和心搏停止	10007521	Cardiac arrhythmias	心律失常类疾病	10047281	Ventricular arrhythmia	室性心律失常	4	14	57847	227175	1.12205	3.40897	0.369318	1.12204	3.40897	0.369318
10007541	Cardiac disorders	心脏器官疾病	10011085	Ischaemic coronary artery disorders	各种缺血性冠状动脉疾病	10011082	Coronary artery disorders	冠状动脉类疾病	10002388	Angina unstable	不稳定型心绞痛	3	31	57848	227158	0.380014	1.24307	0.116172	0.380046	1.24307	0.116172
10007541	Cardiac disorders	心脏器官疾病	10000032	Cardiac conduction disorders	心脏传导系统异常	10007521	Cardiac arrhythmias	心律失常类疾病	10006578	Bundle branch block	束支阻滞	3	3	57848	227186	3.92729	19.459	0.792622	3.92714	19.459	0.792622
10007541	Cardiac disorders	心脏器官疾病	10000032	Cardiac conduction disorders	心脏传导系统异常	10007521	Cardiac arrhythmias	心律失常类疾病	10006580	Bundle branch block left	左束支阻滞	3	12	57848	227177	0.981784	3.47927	0.277041	0.981785	3.47927	0.277041
10007541	Cardiac disorders	心脏器官疾病	10011085	Ischaemic coronary artery disorders	各种缺血性冠状动脉疾病	10011082	Coronary artery disorders	冠状动脉类疾病	10083602	Cardiac perfusion defect	心肌灌注缺陷	3	1	57848	227188	11.782	113.273	1.22549	11.7814	113.273	1.22549
10007541	Cardiac disorders	心脏器官疾病	10011083	Coronary artery disorders NEC	各种冠状动脉疾病（不另分类）	10011082	Coronary artery disorders	冠状动脉类疾病	10011078	Coronary artery disease	冠状动脉疾病	3	125	57848	227064	0.0942044	0.296074	0.0299738	0.0942514	0.296074	0.0299738
10007541	Cardiac disorders	心脏器官疾病	10046971	Cardiac valve disorders NEC	心脏瓣膜异常（不另分类）	10046973	Cardiac valve disorders	心脏瓣膜类疾病	10067660	Heart valve incompetence	心瓣膜关闭不全	3	4	57848	227185	2.94546	13.1611	0.659193	2.94536	13.1611	0.659193
10007541	Cardiac disorders	心脏器官疾病	10028590	Myocardial disorders NEC	各种心肌疾病（不另分类）	10028593	Myocardial disorders	心肌类疾病	10047295	Ventricular hypertrophy	心室肥厚	3	7	57848	227182	1.6831	6.50905	0.435211	1.68306	6.50905	0.435211
10007541	Cardiac disorders	心脏器官疾病	10042600	Supraventricular arrhythmias	各种室上性心律失常	10007521	Cardiac arrhythmias	心律失常类疾病	10003662	Atrial flutter	房扑	2	20	57849	227169	0.392693	1.68014	0.0917828	0.392714	1.68014	0.0917828
10007541	Cardiac disorders	心脏器官疾病	10034469	Pericardial disorders NEC	各种心包异常（不另分类）	10034468	Pericardial disorders	心包类疾病	10007610	Cardiac tamponade	心包填塞	2	6	57849	227183	1.30906	6.48613	0.264199	1.30905	6.48613	0.264199
10007541	Cardiac disorders	心脏器官疾病	10000032	Cardiac conduction disorders	心脏传导系统异常	10007521	Cardiac arrhythmias	心律失常类疾病	10010276	Conduction disorder	传导障碍	2	3	57849	227186	2.61815	15.6695	0.437455	2.61809	15.6695	0.437455
10007541	Cardiac disorders	心脏器官疾病	10039164	Right ventricular failures	各种右心室衰竭	10019280	Heart failures	各类心脏衰竭	10010968	Cor pulmonale	肺源性心脏病	2	1	57849	227188	7.85452	86.6265	0.712177	7.85428	86.6265	0.712177
10007541	Cardiac disorders	心脏器官疾病	10011083	Coronary artery disorders NEC	各种冠状动脉疾病（不另分类）	10011082	Coronary artery disorders	冠状动脉类疾病	10011089	Coronary artery stenosis	冠状动脉狭窄	2	14	57849	227175	0.561005	2.46853	0.127495	0.56102	2.46853	0.127495
10007541	Cardiac disorders	心脏器官疾病	10028590	Myocardial disorders NEC	各种心肌疾病（不另分类）	10028593	Myocardial disorders	心肌类疾病	10013012	Dilatation ventricular	心室扩张	2	5	57849	227184	1.57088	8.09715	0.304755	1.57086	8.09715	0.304755
10007541	Cardiac disorders	心脏器官疾病	10028590	Myocardial disorders NEC	各种心肌疾病（不另分类）	10028593	Myocardial disorders	心肌类疾病	10067286	Left atrial dilatation	左心房扩张	2	2	57849	227187	3.92724	27.8814	0.553173	3.92714	27.8814	0.553173
10007541	Cardiac disorders	心脏器官疾病	10027723	Mitral valvular disorders	二尖瓣异常	10046973	Cardiac valve disorders	心脏瓣膜类疾病	10061532	Mitral valve disease	二尖瓣疾病	2	3	57849	227186	2.61815	15.6695	0.437455	2.61809	15.6695	0.437455
10007541	Cardiac disorders	心脏器官疾病	10028590	Myocardial disorders NEC	各种心肌疾病（不另分类）	10028593	Myocardial disorders	心肌类疾病	10028594	Myocardial fibrosis	心肌纤维化	2	3	57849	227186	2.61815	15.6695	0.437455	2.61809	15.6695	0.437455
10007541	Cardiac disorders	心脏器官疾病	10042600	Supraventricular arrhythmias	各种室上性心律失常	10007521	Cardiac arrhythmias	心律失常类疾病	10029458	Nodal arrhythmia	结性心律失常	2	6	57849	227183	1.30906	6.48613	0.264199	1.30905	6.48613	0.264199
10007541	Cardiac disorders	心脏器官疾病	10037908	Rate and rhythm disorders NEC	心率和节律异常（不另分类）	10007521	Cardiac arrhythmias	心律失常类疾病	10050106	Paroxysmal arrhythmia	阵发性心律失常	2	0	57849	227189	inf	inf		inf	inf
10007541	Cardiac disorders	心脏器官疾病	10028590	Myocardial disorders NEC	各种心肌疾病（不另分类）	10028593	Myocardial disorders	心肌类疾病	10067282	Right atrial dilatation	右心房扩张	2	0	57849	227189	inf	inf		inf	inf
10007541	Cardiac disorders	心脏器官疾病	10028590	Myocardial disorders NEC	各种心肌疾病（不另分类）	10028593	Myocardial disorders	心肌类疾病	10058597	Right ventricular dysfunction	右心室功能障碍	2	0	57849	227189	inf	inf		inf	inf
10007541	Cardiac disorders	心脏器官疾病	10007635	Cardiomyopathies	各种心肌病	10028593	Myocardial disorders	心肌类疾病	10066286	Stress cardiomyopathy	应激性心肌病	2	2	57849	227187	3.92724	27.8814	0.553173	3.92714	27.8814	0.553173
10007541	Cardiac disorders	心脏器官疾病	10047283	Ventricular arrhythmias and cardiac arrest	室性心律失常和心搏停止	10007521	Cardiac arrhythmias	心律失常类疾病	10044066	Torsade de pointes	尖端扭转型室速	2	8	57849	227181	0.981784	4.62353	0.208477	0.981785	4.62353	0.208477
10007541	Cardiac disorders	心脏器官疾病	10002911	Aortic valvular disorders	主动脉瓣异常	10046973	Cardiac valve disorders	心脏瓣膜类疾病	10061589	Aortic valve disease	主动脉瓣疾病	1	2	57850	227187	1.96359	21.6562	0.17804	1.96357	21.6562	0.17804
10007541	Cardiac disorders	心脏器官疾病	10002911	Aortic valvular disorders	主动脉瓣异常	10046973	Cardiac valve disorders	心脏瓣膜类疾病	10002917	Aortic valve sclerosis	主动脉瓣硬化	1	4	57850	227185	0.981785	8.78444	0.109728	0.981785	8.78444	0.109728
10007541	Cardiac disorders	心脏器官疾病	10042600	Supraventricular arrhythmias	各种室上性心律失常	10007521	Cardiac arrhythmias	心律失常类疾病	10003668	Atrial tachycardia	房性心动过速	1	27	57850	227162	0.145435	1.07032	0.0197616	0.14545	1.07032	0.0197616
10007541	Cardiac disorders	心脏器官疾病	10037908	Rate and rhythm disorders NEC	心率和节律异常（不另分类）	10007521	Cardiac arrhythmias	心律失常类疾病	10049765	Bradyarrhythmia	缓慢型心律失常	1	6	57850	227183	0.654517	5.43688	0.078794	0.654523	5.43688	0.078794
10007541	Cardiac disorders	心脏器官疾病	10037908	Rate and rhythm disorders NEC	心率和节律异常（不另分类）	10007521	Cardiac arrhythmias	心律失常类疾病	10006094	Bradycardia foetal	胎儿心动过缓	1	1	57850	227188	3.92719	62.7901	0.245625	3.92714	62.7901	0.245625
10007541	Cardiac disorders	心脏器官疾病	10000032	Cardiac conduction disorders	心脏传导系统异常	10007521	Cardiac arrhythmias	心律失常类疾病	10006582	Bundle branch block right	右束支阻滞	1	11	57850	227178	0.357002	2.76533	0.0460887	0.357013	2.76533	0.0460887
10007541	Cardiac disorders	心脏器官疾病	10028590	Myocardial disorders NEC	各种心肌疾病（不另分类）	10028593	Myocardial disorders	心肌类疾病	10007572	Cardiac hypertrophy	心脏肥大	1	1	57850	227188	3.92719	62.7901	0.245625	3.92714	62.7901	0.245625
10007541	Cardiac disorders	心脏器官疾病	10028590	Myocardial disorders NEC	各种心肌疾病（不另分类）	10028593	Myocardial disorders	心肌类疾病	10007604	Cardiac sarcoidosis	心脏肉瘤	1	0	57850	227189	inf	inf		inf	inf
10007541	Cardiac disorders	心脏器官疾病	10028590	Myocardial disorders NEC	各种心肌疾病（不另分类）	10028593	Myocardial disorders	心肌类疾病	10057576	Cardiac septal hypertrophy	心脏间隔肥厚	1	2	57850	227187	1.96359	21.6562	0.17804	1.96357	21.6562	0.17804
10007541	Cardiac disorders	心脏器官疾病	10007543	Cardiac disorders NEC	各种心脏疾病（不另分类）	10082206	Cardiac disorders, signs and symptoms NEC	心脏相关疾病、症状和体征（不另分类）	10057455	Cardiac ventricular disorder	心室疾病	1	0	57850	227189	inf	inf		inf	inf
10007541	Cardiac disorders	心脏器官疾病	10019281	Heart failures NEC	各种心衰（不另分类）	10019280	Heart failures	各类心脏衰竭	10051093	Cardiopulmonary failure	心肺衰竭	1	15	57850	227174	0.261797	1.98201	0.0345797	0.261809	1.98201	0.0345797
10007541	Cardiac disorders	心脏器官疾病	10007543	Cardiac disorders NEC	各种心脏疾病（不另分类）	10082206	Cardiac disorders, signs and symptoms NEC	心脏相关疾病、症状和体征（不另分类）	10065929	Cardiovascular insufficiency	心血管功能不全	1	8	57850	227181	0.490884	3.925	0.0613928	0.490893	3.925	0.0613928
10007541	Cardiac disorders	心脏器官疾病	10011083	Coronary artery disorders NEC	各种冠状动脉疾病（不另分类）	10011082	Coronary artery disorders	冠状动脉类疾病	10052895	Coronary artery insufficiency	冠状动脉功能不全	1	0	57850	227189	inf	inf		inf	inf
10007541	Cardiac disorders	心脏器官疾病	10011083	Coronary artery disorders NEC	各种冠状动脉疾病（不另分类）	10011082	Coronary artery disorders	冠状动脉类疾病	10011086	Coronary artery occlusion	冠状动脉闭塞	1	50	57850	227139	0.0785269	0.568479	0.0108473	0.0785428	0.568479	0.0108473
10007541	Cardiac disorders	心脏器官疾病	10011083	Coronary artery disorders NEC	各种冠状动脉疾病（不另分类）	10011082	Coronary artery disorders	冠状动脉类疾病	10011091	Coronary artery thrombosis	冠状动脉血栓形成	1	4	57850	227185	0.981785	8.78444	0.109728	0.981785	8.78444	0.109728
10007541	Cardiac disorders	心脏器官疾病	10000032	Cardiac conduction disorders	心脏传导系统异常	10007521	Cardiac arrhythmias	心律失常类疾病	10012118	Defect conduction intraventricular	室内传导障碍	1	1	57850	227188	3.92719	62.7901	0.245625	3.92714	62.7901	0.245625
10007541	Cardiac disorders	心脏器官疾病	10014660	Endocardial disorders NEC	各种心内膜异常（不另分类）	10014662	Endocardial disorders	心内膜类异常	10014664	Endocardial fibrosis	心内膜纤维化	1	0	57850	227189	inf	inf		inf	inf
10007541	Cardiac disorders	心脏器官疾病	10037908	Rate and rhythm disorders NEC	心率和节律异常（不另分类）	10007521	Cardiac arrhythmias	心律失常类疾病	10061158	Foetal heart rate disorder	胎心率异常	1	0	57850	227189	inf	inf		inf	inf
10007541	Cardiac disorders	心脏器官疾病	10007571	Cardiac hypertensive complications	各种心脏高血压并发症	10082206	Cardiac disorders, signs and symptoms NEC	心脏相关疾病、症状和体征（不另分类）	10020823	Hypertensive heart disease	高血压性心脏病	1	4	57850	227185	0.981785	8.78444	0.109728	0.981785	8.78444	0.109728
10007541	Cardiac disorders	心脏器官疾病	10034494	Noninfectious pericarditis	非感染性心包炎	10034468	Pericardial disorders	心包类疾病	10087567	Immune-mediated pericarditis	免疫介导性心包炎	1	0	57850	227189	inf	inf		inf	inf
10007541	Cardiac disorders	心脏器官疾病	10028590	Myocardial disorders NEC	各种心肌疾病（不另分类）	10028593	Myocardial disorders	心肌类疾病	10051860	Left atrial enlargement	左心房扩大	1	1	57850	227188	3.92719	62.7901	0.245625	3.92714	62.7901	0.245625
10007541	Cardiac disorders	心脏器官疾病	10028590	Myocardial disorders NEC	各种心肌疾病（不另分类）	10028593	Myocardial disorders	心肌类疾病	10049773	Left ventricular hypertrophy	左心室肥大	1	14	57850	227175	0.280498	2.1332	0.036883	0.28051	2.1332	0.036883
10007541	Cardiac disorders	心脏器官疾病	10027723	Mitral valvular disorders	二尖瓣异常	10046973	Cardiac valve disorders	心脏瓣膜类疾病	10027733	Mitral valve stenosis	二尖瓣狭窄	1	2	57850	227187	1.96359	21.6562	0.17804	1.96357	21.6562	0.17804
10007541	Cardiac disorders	心脏器官疾病	10000032	Cardiac conduction disorders	心脏传导系统异常	10007521	Cardiac arrhythmias	心律失常类疾病	10077503	Paroxysmal atrioventricular block	阵发性房室传导阻滞	1	0	57850	227189	inf	inf		inf	inf
10007541	Cardiac disorders	心脏器官疾病	10034469	Pericardial disorders NEC	各种心包异常（不另分类）	10034468	Pericardial disorders	心包类疾病	10061338	Pericardial disease	心包疾病	1	1	57850	227188	3.92719	62.7901	0.245625	3.92714	62.7901	0.245625
10029104	Neoplasms benign, malignant and unspecified (incl cysts and polyps)	良性、恶性及性质不明的肿瘤（包括囊状和息肉状）	10030315	Oncologic complications and emergencies	肿瘤并发症和急症	10068775	Neoplasm related morbidities	肿瘤相关类病患	10048630	Pericardial effusion malignant	恶性心包积液	1	0	57850	227189	inf	inf		inf	inf
10007541	Cardiac disorders	心脏器官疾病	10034494	Noninfectious pericarditis	非感染性心包炎	10034468	Pericardial disorders	心包类疾病	10034487	Pericarditis constrictive	缩窄性心包炎	1	0	57850	227189	inf	inf		inf	inf
10007541	Cardiac disorders	心脏器官疾病	10011085	Ischaemic coronary artery disorders	各种缺血性冠状动脉疾病	10011082	Coronary artery disorders	冠状动脉类疾病	10036759	Prinzmetal angina	变异性心绞痛	1	1	57850	227188	3.92719	62.7901	0.245625	3.92714	62.7901	0.245625
10007541	Cardiac disorders	心脏器官疾病	10007635	Cardiomyopathies	各种心肌病	10028593	Myocardial disorders	心肌类疾病	10038748	Restrictive cardiomyopathy	限制性心肌病	1	1	57850	227188	3.92719	62.7901	0.245625	3.92714	62.7901	0.245625
10007541	Cardiac disorders	心脏器官疾病	10028590	Myocardial disorders NEC	各种心肌疾病（不另分类）	10028593	Myocardial disorders	心肌类疾病	10074222	Right ventricular dilatation	右心室扩张	1	0	57850	227189	inf	inf		inf	inf
10007541	Cardiac disorders	心脏器官疾病	10028590	Myocardial disorders NEC	各种心肌疾病（不另分类）	10028593	Myocardial disorders	心肌类疾病	10050582	Right ventricular enlargement	右室扩大	1	0	57850	227189	inf	inf		inf	inf
10007541	Cardiac disorders	心脏器官疾病	10042600	Supraventricular arrhythmias	各种室上性心律失常	10007521	Cardiac arrhythmias	心律失常类疾病	10040738	Sinus arrest	窦性停搏	1	1	57850	227188	3.92719	62.7901	0.245625	3.92714	62.7901	0.245625
10007541	Cardiac disorders	心脏器官疾病	10042600	Supraventricular arrhythmias	各种室上性心律失常	10007521	Cardiac arrhythmias	心律失常类疾病	10075889	Sinus node dysfunction	窦房结功能障碍	1	11	57850	227178	0.357002	2.76533	0.0460887	0.357013	2.76533	0.0460887
10007541	Cardiac disorders	心脏器官疾病	10042600	Supraventricular arrhythmias	各种室上性心律失常	10007521	Cardiac arrhythmias	心律失常类疾病	10042602	Supraventricular extrasystoles	室上性期外收缩	1	7	57850	227182	0.561012	4.56006	0.0690199	0.56102	4.56006	0.0690199
10007541	Cardiac disorders	心脏器官疾病	10007635	Cardiomyopathies	各种心肌病	10028593	Myocardial disorders	心肌类疾病	10083657	Toxic cardiomyopathy	中毒性心肌病	1	0	57850	227189	inf	inf		inf	inf
10007541	Cardiac disorders	心脏器官疾病	10044637	Tricuspid valvular disorders	三尖瓣异常	10046973	Cardiac valve disorders	心脏瓣膜类疾病	10061389	Tricuspid valve disease	三尖瓣疾病	1	1	57850	227188	3.92719	62.7901	0.245625	3.92714	62.7901	0.245625
10007541	Cardiac disorders	心脏器官疾病	10019281	Heart failures NEC	各种心衰（不另分类）	10019280	Heart failures	各类心脏衰竭	10060953	Ventricular failure	心室衰竭	1	0	57850	227189	inf	inf		inf	inf
10010331	Congenital, familial and genetic disorders	各种先天性家族性遗传性疾病	10028380	Musculoskeletal and connective tissue disorders of face, neck and jaw congenital	先天性脸部、颈部和下颌处肌肉骨骼和结缔组织疾病	10028396	Musculoskeletal and connective tissue disorders congenital	各种先天性肌肉骨骼及结缔组织疾病	10027543	Micrognathia	小颌畸形	5	0	57846	227189	inf	inf		inf	inf
10010331	Congenital, familial and genetic disorders	各种先天性家族性遗传性疾病	10083625	Gene mutations and other alterations NEC	基因突变及其他改变（不另分类）	10083624	Chromosomal abnormalities, gene alterations and gene variants	染色体异常、基因变异与基因变体	10081234	Pik3ca-activated mutation	PIK3CA 活化性突变	4	0	57847	227189	inf	inf		inf	inf
10010331	Congenital, familial and genetic disorders	各种先天性家族性遗传性疾病	10007607	Cardiac septal defects congenital	先天性心脏间隔缺损	10007510	Cardiac and vascular disorders congenital	先天性心血管系统疾病	10003664	Atrial septal defect	房间隔缺损	3	7	57848	227182	1.6831	6.50905	0.435211	1.68306	6.50905	0.435211
10010331	Congenital, familial and genetic disorders	各种先天性家族性遗传性疾病	10010445	Congenital disorders NEC	各种先天性疾病（不另分类）	10027664	Congenital and hereditary disorders NEC	先天性及遗传性疾病（不另分类）	10028182	Multiple congenital abnormalities	多种先天性异常	3	4	57848	227185	2.94546	13.1611	0.659193	2.94536	13.1611	0.659193
10010331	Congenital, familial and genetic disorders	各种先天性家族性遗传性疾病	10028381	Musculoskeletal and connective tissue disorders of limbs congenital	先天性四肢肌肉骨骼和结缔组织疾病	10028396	Musculoskeletal and connective tissue disorders congenital	各种先天性肌肉骨骼及结缔组织疾病	10062332	Congenital foot malformation	先天性足部变形	2	2	57849	227187	3.92724	27.8814	0.553173	3.92714	27.8814	0.553173
10010331	Congenital, familial and genetic disorders	各种先天性家族性遗传性疾病	10028381	Musculoskeletal and connective tissue disorders of limbs congenital	先天性四肢肌肉骨骼和结缔组织疾病	10028396	Musculoskeletal and connective tissue disorders congenital	各种先天性肌肉骨骼及结缔组织疾病	10062335	Congenital hand malformation	先天性手畸形	2	1	57849	227188	7.85452	86.6265	0.712177	7.85428	86.6265	0.712177
10010331	Congenital, familial and genetic disorders	各种先天性家族性遗传性疾病	10028381	Musculoskeletal and connective tissue disorders of limbs congenital	先天性四肢肌肉骨骼和结缔组织疾病	10028396	Musculoskeletal and connective tissue disorders congenital	各种先天性肌肉骨骼及结缔组织疾病	10042778	Syndactyly	并指	2	1	57849	227188	7.85452	86.6265	0.712177	7.85428	86.6265	0.712177
10010331	Congenital, familial and genetic disorders	各种先天性家族性遗传性疾病	10040834	Skin and subcutaneous tissue disorders congenital NEC	各种先天性皮肤和皮下组织疾病（不另分类）	10040789	Skin and subcutaneous tissue disorders congenital	先天性皮肤及皮下组织疾病	10000162	Abnormal palmar/plantar creases	手/足掌掌纹异常	1	3	57850	227186	1.30905	12.5854	0.13616	1.30905	12.5854	0.13616
10010331	Congenital, familial and genetic disorders	各种先天性家族性遗传性疾病	10083625	Gene mutations and other alterations NEC	基因突变及其他改变（不另分类）	10083624	Chromosomal abnormalities, gene alterations and gene variants	染色体异常、基因变异与基因变体	10069754	Acquired gene mutation	获得性基因突变	1	16	57850	227173	0.245433	1.85079	0.0325469	0.245446	1.85079	0.0325469
10010331	Congenital, familial and genetic disorders	各种先天性家族性遗传性疾病	10028381	Musculoskeletal and connective tissue disorders of limbs congenital	先天性四肢肌肉骨骼和结缔组织疾病	10028396	Musculoskeletal and connective tissue disorders congenital	各种先天性肌肉骨骼及结缔组织疾病	10072883	Brachydactyly	短指短趾	1	1	57850	227188	3.92719	62.7901	0.245625	3.92714	62.7901	0.245625
10010331	Congenital, familial and genetic disorders	各种先天性家族性遗传性疾病	10083625	Gene mutations and other alterations NEC	基因突变及其他改变（不另分类）	10083624	Chromosomal abnormalities, gene alterations and gene variants	染色体异常、基因变异与基因变体	10071980	Brca1 gene mutation	BRCA1 基因突变	1	1	57850	227188	3.92719	62.7901	0.245625	3.92714	62.7901	0.245625
10010331	Congenital, familial and genetic disorders	各种先天性家族性遗传性疾病	10083625	Gene mutations and other alterations NEC	基因突变及其他改变（不另分类）	10083624	Chromosomal abnormalities, gene alterations and gene variants	染色体异常、基因变异与基因变体	10071981	Brca2 gene mutation	BRCA2 基因突变	1	0	57850	227189	inf	inf		inf	inf
10010331	Congenital, familial and genetic disorders	各种先天性家族性遗传性疾病	10052634	Cerebral disorders congenital	先天性大脑疾病	10029299	Neurological disorders congenital	先天性神经系统类疾病	10008129	Cerebral palsy	脑性麻痹	1	0	57850	227189	inf	inf		inf	inf
10010331	Congenital, familial and genetic disorders	各种先天性家族性遗传性疾病	10047047	Vascular anomalies congenital NEC	各种先天性血管畸形（不另分类）	10007510	Cardiac and vascular disorders congenital	先天性心血管系统疾病	10056371	Cerebrovascular arteriovenous malformation	脑血管动静脉畸形	1	0	57850	227189	inf	inf		inf	inf
10010331	Congenital, familial and genetic disorders	各种先天性家族性遗传性疾病	10008805	Chromosomal abnormalities NEC	各种染色体异常（不另分类）	10083624	Chromosomal abnormalities, gene alterations and gene variants	染色体异常、基因变异与基因变体	10061765	Chromosomal mutation	染色体突变	1	0	57850	227189	inf	inf		inf	inf
10010331	Congenital, familial and genetic disorders	各种先天性家族性遗传性疾病	10033530	Palate disorders congenital	先天性上腭异常	10018018	Gastrointestinal tract disorders congenital	先天性胃肠道系统疾病	10009269	Cleft palate	上颚裂	1	1	57850	227188	3.92719	62.7901	0.245625	3.92714	62.7901	0.245625
10010331	Congenital, familial and genetic disorders	各种先天性家族性遗传性疾病	10028381	Musculoskeletal and connective tissue disorders of limbs congenital	先天性四肢肌肉骨骼和结缔组织疾病	10028396	Musculoskeletal and connective tissue disorders congenital	各种先天性肌肉骨骼及结缔组织疾病	10058668	Clinodactyly	指弯曲	1	0	57850	227189	inf	inf		inf	inf
10010331	Congenital, familial and genetic disorders	各种先天性家族性遗传性疾病	10038431	Renal disorders congenital	各种先天性肾脏疾病	10038360	Renal and urinary tract disorders congenital	先天性肾脏及泌尿道系统疾病	10010428	Congenital cystic kidney disease	先天性肾脏囊性病	1	1	57850	227188	3.92719	62.7901	0.245625	3.92714	62.7901	0.245625
10010331	Congenital, familial and genetic disorders	各种先天性家族性遗传性疾病	10028381	Musculoskeletal and connective tissue disorders of limbs congenital	先天性四肢肌肉骨骼和结缔组织疾病	10028396	Musculoskeletal and connective tissue disorders congenital	各种先天性肌肉骨骼及结缔组织疾病	10086689	Congenital musculoskeletal disorder of limbs	先天性四肢肌肉骨骼疾病	1	3	57850	227186	1.30905	12.5854	0.13616	1.30905	12.5854	0.13616
10010331	Congenital, familial and genetic disorders	各种先天性家族性遗传性疾病	10029300	Neurological disorders congenital NEC	各种先天性神经疾病（不另分类）	10029299	Neurological disorders congenital	先天性神经系统类疾病	10062345	Congenital neurological disorder	先天性神经系统疾病	1	0	57850	227189	inf	inf		inf	inf
10010331	Congenital, familial and genetic disorders	各种先天性家族性遗传性疾病	10038431	Renal disorders congenital	各种先天性肾脏疾病	10038360	Renal and urinary tract disorders congenital	先天性肾脏及泌尿道系统疾病	10066875	Congenital renal disorder	先天性肾脏异常	1	1	57850	227188	3.92719	62.7901	0.245625	3.92714	62.7901	0.245625
10010331	Congenital, familial and genetic disorders	各种先天性家族性遗传性疾病	10025517	Male reproductive tract disorders congenital	先天性男性生殖道异常	10038608	Reproductive tract and breast disorders congenital	先天性生殖道及乳腺类疾病	10011498	Cryptorchism	隐睾	1	0	57850	227189	inf	inf		inf	inf
10010331	Congenital, familial and genetic disorders	各种先天性家族性遗传性疾病	10052634	Cerebral disorders congenital	先天性大脑疾病	10029299	Neurological disorders congenital	先天性神经系统类疾病	10048411	Dandy-walker syndrome	丹迪 - 沃克综合征	1	0	57850	227189	inf	inf		inf	inf
10010331	Congenital, familial and genetic disorders	各种先天性家族性遗传性疾病	10083625	Gene mutations and other alterations NEC	基因突变及其他改变（不另分类）	10083624	Chromosomal abnormalities, gene alterations and gene variants	染色体异常、基因变异与基因变体	10064571	Gene mutation	基因突变	1	8	57850	227181	0.490884	3.925	0.0613928	0.490893	3.925	0.0613928
10010331	Congenital, familial and genetic disorders	各种先天性家族性遗传性疾病	10028381	Musculoskeletal and connective tissue disorders of limbs congenital	先天性四肢肌肉骨骼和结缔组织疾病	10028396	Musculoskeletal and connective tissue disorders congenital	各种先天性肌肉骨骼及结缔组织疾病	10072361	Hand-foot-genital syndrome	手-足-生殖器综合征	1	0	57850	227189	inf	inf		inf	inf
10010331	Congenital, familial and genetic disorders	各种先天性家族性遗传性疾病	10007542	Cardiac disorders congenital NEC	先天性心脏异常（不另分类）	10007510	Cardiac and vascular disorders congenital	先天性心血管系统疾病	10020871	Hypertrophic cardiomyopathy	肥厚性心肌病	1	2	57850	227187	1.96359	21.6562	0.17804	1.96357	21.6562	0.17804
10010331	Congenital, familial and genetic disorders	各种先天性家族性遗传性疾病	10025517	Male reproductive tract disorders congenital	先天性男性生殖道异常	10038608	Reproductive tract and breast disorders congenital	先天性生殖道及乳腺类疾病	10021093	Hypospadias	尿道下裂	1	1	57850	227188	3.92719	62.7901	0.245625	3.92714	62.7901	0.245625
10010331	Congenital, familial and genetic disorders	各种先天性家族性遗传性疾病	10028381	Musculoskeletal and connective tissue disorders of limbs congenital	先天性四肢肌肉骨骼和结缔组织疾病	10028396	Musculoskeletal and connective tissue disorders congenital	各种先天性肌肉骨骼及结缔组织疾病	10024503	Limb reduction defect	肢体短缩缺陷	1	0	57850	227189	inf	inf		inf	inf
10010331	Congenital, familial and genetic disorders	各种先天性家族性遗传性疾病	10028384	Musculoskeletal and connective tissue disorders of trunk congenital (excl spine)	先天性躯干肌肉骨骼和结缔组织疾病（脊柱除外）	10028396	Musculoskeletal and connective tissue disorders congenital	各种先天性肌肉骨骼及结缔组织疾病	10034204	Pectus excavatum	漏斗胸	1	0	57850	227189	inf	inf		inf	inf
10010331	Congenital, familial and genetic disorders	各种先天性家族性遗传性疾病	10028381	Musculoskeletal and connective tissue disorders of limbs congenital	先天性四肢肌肉骨骼和结缔组织疾病	10028396	Musculoskeletal and connective tissue disorders congenital	各种先天性肌肉骨骼及结缔组织疾病	10054879	Phalangeal agenesis	指骨发育不全	1	0	57850	227189	inf	inf		inf	inf
10010331	Congenital, familial and genetic disorders	各种先天性家族性遗传性疾病	10028381	Musculoskeletal and connective tissue disorders of limbs congenital	先天性四肢肌肉骨骼和结缔组织疾病	10028396	Musculoskeletal and connective tissue disorders congenital	各种先天性肌肉骨骼及结缔组织疾病	10049212	Phalangeal hypoplasia	指骨发育不良	1	0	57850	227189	inf	inf		inf	inf
10010331	Congenital, familial and genetic disorders	各种先天性家族性遗传性疾病	10003153	Arterial disorders congenital	先天性动脉异常	10007510	Cardiac and vascular disorders congenital	先天性心血管系统疾病	10037339	Pulmonary artery stenosis congenital	先天性肺动脉狭窄	1	2	57850	227187	1.96359	21.6562	0.17804	1.96357	21.6562	0.17804
10010331	Congenital, familial and genetic disorders	各种先天性家族性遗传性疾病	10025039	Pulmonary and bronchial disorders congenital	先天性肺和支气管异常	10038686	Respiratory disorders congenital	先天性呼吸系统疾病	10037407	Pulmonary hypoplasia	肺发育不良	1	0	57850	227189	inf	inf		inf	inf
10010331	Congenital, familial and genetic disorders	各种先天性家族性遗传性疾病	10002577	Anorectal disorders congenital	先天性肛门直肠疾病	10018018	Gastrointestinal tract disorders congenital	先天性胃肠道系统疾病	10038031	Rectal atresia	直肠闭锁	1	0	57850	227189	inf	inf		inf	inf
10010331	Congenital, familial and genetic disorders	各种先天性家族性遗传性疾病	10038431	Renal disorders congenital	各种先天性肾脏疾病	10038360	Renal and urinary tract disorders congenital	先天性肾脏及泌尿道系统疾病	10064655	Renal aplasia	肾发育不全	1	2	57850	227187	1.96359	21.6562	0.17804	1.96357	21.6562	0.17804
10010331	Congenital, familial and genetic disorders	各种先天性家族性遗传性疾病	10028383	Musculoskeletal and connective tissue disorders of spine congenital	先天性脊柱肌肉骨骼和结缔组织疾病	10028396	Musculoskeletal and connective tissue disorders congenital	各种先天性肌肉骨骼及结缔组织疾病	10064932	Sacralisation	腰椎骶骨化	1	0	57850	227189	inf	inf		inf	inf
10010331	Congenital, familial and genetic disorders	各种先天性家族性遗传性疾病	10040834	Skin and subcutaneous tissue disorders congenital NEC	各种先天性皮肤和皮下组织疾病（不另分类）	10040789	Skin and subcutaneous tissue disorders congenital	先天性皮肤及皮下组织疾病	10040888	Skin malformation	先天性皮肤畸形	1	0	57850	227189	inf	inf		inf	inf
10010331	Congenital, familial and genetic disorders	各种先天性家族性遗传性疾病	10028381	Musculoskeletal and connective tissue disorders of limbs congenital	先天性四肢肌肉骨骼和结缔组织疾病	10028396	Musculoskeletal and connective tissue disorders congenital	各种先天性肌肉骨骼及结缔组织疾病	10043101	Talipes	畸形足	1	2	57850	227187	1.96359	21.6562	0.17804	1.96357	21.6562	0.17804
10010331	Congenital, familial and genetic disorders	各种先天性家族性遗传性疾病	10022646	Intestinal disorders congenital	先天性肠疾	10018018	Gastrointestinal tract disorders congenital	先天性胃肠道系统疾病	10066969	Vitello-intestinal duct remnant	卵黄肠管残余	1	0	57850	227189	inf	inf		inf	inf
10013993	Ear and labyrinth disorders	耳及迷路类疾病	10022398	Inner ear signs and symptoms	各种内耳症状和体征	10022396	Inner ear and VIIIth cranial nerve disorders	内耳及第八颅神经类疾病	10047340	Vertigo	眩晕	66	427	57785	226762	0.606556	0.786186	0.467969	0.607005	0.786186	0.467969
10013993	Ear and labyrinth disorders	耳及迷路类疾病	10022398	Inner ear signs and symptoms	各种内耳症状和体征	10022396	Inner ear and VIIIth cranial nerve disorders	内耳及第八颅神经类疾病	10043882	Tinnitus	耳鸣	20	286	57831	226903	0.274374	0.431782	0.17435	0.274625	0.431782	0.17435
10013993	Ear and labyrinth disorders	耳及迷路类疾病	10011879	Hearing losses	各种听力丧失	10019243	Hearing disorders	听力障碍类疾病	10011878	Deafness	耳聋	19	67	57832	227122	1.1137	1.85375	0.669096	1.11367	1.85375	0.669096
10013993	Ear and labyrinth disorders	耳及迷路类疾病	10011879	Hearing losses	各种听力丧失	10019243	Hearing disorders	听力障碍类疾病	10048865	Hypoacusis	听觉减退	17	85	57834	227104	0.785365	1.32209	0.466532	0.785428	1.32209	0.466532
10013993	Ear and labyrinth disorders	耳及迷路类疾病	10027666	Ear disorders NEC	各种耳部疾病（不另分类）	10027667	Aural disorders NEC	听觉疾病（不另分类）	10014020	Ear pain	耳痛	8	50	57843	227139	0.628291	1.32531	0.297854	0.628342	1.32531	0.297854
10013993	Ear and labyrinth disorders	耳及迷路类疾病	10011879	Hearing losses	各种听力丧失	10019243	Hearing disorders	听力障碍类疾病	10011891	Deafness neurosensory	感音神经性聋	4	9	57847	227180	1.74545	5.66813	0.537494	1.7454	5.66813	0.537494
10013993	Ear and labyrinth disorders	耳及迷路类疾病	10027666	Ear disorders NEC	各种耳部疾病（不另分类）	10027667	Aural disorders NEC	听觉疾病（不另分类）	10033109	Ototoxicity	耳毒性	4	4	57847	227185	3.92734	15.7041	0.982165	3.92714	15.7041	0.982165
10013993	Ear and labyrinth disorders	耳及迷路类疾病	10052527	Hearing disorders NEC	各种听力障碍（不另分类）	10019243	Hearing disorders	听力障碍类疾病	10003778	Auditory disorder	听觉障碍	1	2	57850	227187	1.96359	21.6562	0.17804	1.96357	21.6562	0.17804
10013993	Ear and labyrinth disorders	耳及迷路类疾病	10027666	Ear disorders NEC	各种耳部疾病（不另分类）	10027667	Aural disorders NEC	听觉疾病（不另分类）	10052137	Ear discomfort	耳部不适	1	17	57850	227172	0.230995	1.73583	0.0307396	0.231008	1.73583	0.0307396
10013993	Ear and labyrinth disorders	耳及迷路类疾病	10027672	External ear disorders NEC	各种外耳疾病（不另分类）	10015732	External ear disorders (excl congenital)	外耳类疾病（不包括先天性）	10065785	External ear pain	外耳疼痛	1	0	57850	227189	inf	inf		inf	inf
10013993	Ear and labyrinth disorders	耳及迷路类疾病	10023566	Inner ear disorders NEC	各种内耳疾病（不另分类）	10022396	Inner ear and VIIIth cranial nerve disorders	内耳及第八颅神经类疾病	10061524	Inner ear disorder	内耳疾病	1	2	57850	227187	1.96359	21.6562	0.17804	1.96357	21.6562	0.17804
10013993	Ear and labyrinth disorders	耳及迷路类疾病	10026895	Mastoid disorders	各种乳突疾病	10027584	Middle ear disorders (excl congenital)	中耳类疾病（先天性除外）	10061277	Mastoid disorder	乳突疾病	1	0	57850	227189	inf	inf		inf	inf
10013993	Ear and labyrinth disorders	耳及迷路类疾病	10011879	Hearing losses	各种听力丧失	10019243	Hearing disorders	听力障碍类疾病	10067587	Neurosensory hypoacusis	感音神经性听觉减退	1	1	57850	227188	3.92719	62.7901	0.245625	3.92714	62.7901	0.245625
10013993	Ear and labyrinth disorders	耳及迷路类疾病	10011879	Hearing losses	各种听力丧失	10019243	Hearing disorders	听力障碍类疾病	10061373	Sudden hearing loss	突发性听力丧失	1	7	57850	227182	0.561012	4.56006	0.0690199	0.56102	4.56006	0.0690199
10013993	Ear and labyrinth disorders	耳及迷路类疾病	10013372	Tympanic membrane disorders (excl infections)	各种鼓膜疾病（不包括感染）	10027584	Middle ear disorders (excl congenital)	中耳类疾病（先天性除外）	10062218	Tympanic membrane disorder	鼓膜疾病	1	1	57850	227188	3.92719	62.7901	0.245625	3.92714	62.7901	0.245625
10014698	Endocrine disorders	内分泌系统疾病	10043741	Thyroid hypofunction disorders	各种甲状腺机能减退疾病	10043739	Thyroid gland disorders	甲状腺类疾病	10021114	Hypothyroidism	甲状腺功能减退症	32	90	57819	227099	1.39654	2.09071	0.932849	1.39632	2.09071	0.932849
10014698	Endocrine disorders	内分泌系统疾病	10043740	Thyroid hyperfunction disorders	各种甲状腺机能亢进疾病	10043739	Thyroid gland disorders	甲状腺类疾病	10020850	Hyperthyroidism	甲状腺功能亢进症	8	39	57843	227150	0.80554	1.72381	0.376431	0.805567	1.72381	0.376431
10014698	Endocrine disorders	内分泌系统疾病	10036361	Posterior pituitary disorders	垂体后叶疾病	10021112	Hypothalamus and pituitary gland disorders	下丘脑及垂体腺类疾病	10053198	Inappropriate antidiuretic hormone secretion	抗利尿激素分泌失调	8	18	57843	227171	1.7455	4.01457	0.758927	1.7454	4.01457	0.758927
10014698	Endocrine disorders	内分泌系统疾病	10043779	Acute and chronic thyroiditis	急性和慢性甲状腺炎	10043739	Thyroid gland disorders	甲状腺类疾病	10043778	Thyroiditis	甲状腺炎	8	4	57843	227185	7.85523	26.0877	2.36528	7.85428	26.0877	2.36528
10014698	Endocrine disorders	内分泌系统疾病	10001343	Adrenal cortical hypofunctions	各种肾上腺皮质机能减退	10001353	Adrenal gland disorders	肾上腺类疾病	10001367	Adrenal insufficiency	肾上腺功能不全	4	20	57847	227169	0.785413	2.29798	0.268442	0.785428	2.29798	0.268442
10014698	Endocrine disorders	内分泌系统疾病	10021109	Hypothalamic and pituitary disorders NEC	下丘脑和垂体疾病（不另分类）	10021112	Hypothalamus and pituitary gland disorders	下丘脑及垂体腺类疾病	10062767	Hypophysitis	垂体炎	4	1	57847	227188	15.7096	140.56	1.75577	15.7086	140.56	1.75577
10014698	Endocrine disorders	内分泌系统疾病	10001343	Adrenal cortical hypofunctions	各种肾上腺皮质机能减退	10001353	Adrenal gland disorders	肾上腺类疾病	10085547	Immune-mediated adrenal insufficiency	免疫介导性肾上腺功能不全	3	0	57848	227189	inf	inf		inf	inf
10014698	Endocrine disorders	内分泌系统疾病	10021109	Hypothalamic and pituitary disorders NEC	下丘脑和垂体疾病（不另分类）	10021112	Hypothalamus and pituitary gland disorders	下丘脑及垂体腺类疾病	10085025	Immune-mediated hypophysitis	免疫介导性垂体炎	3	0	57848	227189	inf	inf		inf	inf
10014698	Endocrine disorders	内分泌系统疾病	10043741	Thyroid hypofunction disorders	各种甲状腺机能减退疾病	10043739	Thyroid gland disorders	甲状腺类疾病	10083075	Immune-mediated hypothyroidism	免疫介导性甲状腺功能减退	3	0	57848	227189	inf	inf		inf	inf
10014698	Endocrine disorders	内分泌系统疾病	10014692	Endocrine abnormalities of puberty	青春期内分泌功能异常	10014701	Endocrine disorders of gonadal function	性腺内分泌功能异常	10012205	Delayed puberty	青春期滞后	2	0	57849	227189	inf	inf		inf	inf
10014698	Endocrine disorders	内分泌系统疾病	10043712	Thyroid disorders NEC	各种甲状腺疾病（不另分类）	10043739	Thyroid gland disorders	甲状腺类疾病	10018498	Goitre	甲状腺肿	2	12	57849	227177	0.654511	2.92454	0.14648	0.654523	2.92454	0.14648
10014698	Endocrine disorders	内分泌系统疾病	10043712	Thyroid disorders NEC	各种甲状腺疾病（不另分类）	10043739	Thyroid gland disorders	甲状腺类疾病	10043709	Thyroid disorder	甲状腺疾病	2	26	57849	227163	0.302064	1.27272	0.0716908	0.302088	1.27272	0.0716908
10014698	Endocrine disorders	内分泌系统疾病	10001354	Adrenal gland disorders NEC	肾上腺类疾病（不另分类）	10001353	Adrenal gland disorders	肾上腺类疾病	10053235	Adrenal mass	肾上腺肿块	1	2	57850	227187	1.96359	21.6562	0.17804	1.96357	21.6562	0.17804
10014698	Endocrine disorders	内分泌系统疾病	10001343	Adrenal cortical hypofunctions	各种肾上腺皮质机能减退	10001353	Adrenal gland disorders	肾上腺类疾病	10001389	Adrenocortical insufficiency acute	急性肾上腺皮质功能不全	1	2	57850	227187	1.96359	21.6562	0.17804	1.96357	21.6562	0.17804
10014698	Endocrine disorders	内分泌系统疾病	10043741	Thyroid hypofunction disorders	各种甲状腺机能减退疾病	10043739	Thyroid gland disorders	甲状腺类疾病	10076644	Autoimmune hypothyroidism	自身免疫性甲状腺功能减退症	1	0	57850	227189	inf	inf		inf	inf
10014698	Endocrine disorders	内分泌系统疾病	10043779	Acute and chronic thyroiditis	急性和慢性甲状腺炎	10043739	Thyroid gland disorders	甲状腺类疾病	10049046	Autoimmune thyroiditis	自身免疫性甲状腺炎	1	5	57850	227184	0.785424	6.72318	0.091756	0.785428	6.72318	0.091756
10014698	Endocrine disorders	内分泌系统疾病	10001341	Adrenal cortical hyperfunctions	各种肾上腺皮质机能亢进	10001353	Adrenal gland disorders	肾上腺类疾病	10011655	Cushingoid	类库欣	1	10	57850	227179	0.392704	3.06788	0.050268	0.392714	3.06788	0.050268
10014698	Endocrine disorders	内分泌系统疾病	10001341	Adrenal cortical hyperfunctions	各种肾上腺皮质机能亢进	10001353	Adrenal gland disorders	肾上腺类疾病	10011652	Cushing's syndrome	库欣综合征	1	8	57850	227181	0.490884	3.925	0.0613928	0.490893	3.925	0.0613928
10014698	Endocrine disorders	内分泌系统疾病	10043741	Thyroid hypofunction disorders	各种甲状腺机能减退疾病	10043739	Thyroid gland disorders	甲状腺类疾病	10089072	Decompensated hypothyroidism	失代偿性甲状腺功能减退症	1	1	57850	227188	3.92719	62.7901	0.245625	3.92714	62.7901	0.245625
10014698	Endocrine disorders	内分泌系统疾病	10036361	Posterior pituitary disorders	垂体后叶疾病	10021112	Hypothalamus and pituitary gland disorders	下丘脑及垂体腺类疾病	10012599	Diabetes insipidus	尿崩症	1	32	57850	227157	0.122708	0.898043	0.0167667	0.122723	0.898043	0.0167667
10014698	Endocrine disorders	内分泌系统疾病	10001343	Adrenal cortical hypofunctions	各种肾上腺皮质机能减退	10001353	Adrenal gland disorders	肾上腺类疾病	10072079	Glucocorticoid deficiency	糖皮质激素缺乏	1	2	57850	227187	1.96359	21.6562	0.17804	1.96357	21.6562	0.17804
10014698	Endocrine disorders	内分泌系统疾病	10043740	Thyroid hyperfunction disorders	各种甲状腺机能亢进疾病	10043739	Thyroid gland disorders	甲状腺类疾病	10018706	Graves' disease	格雷夫斯病	1	5	57850	227184	0.785424	6.72318	0.091756	0.785428	6.72318	0.091756
10014698	Endocrine disorders	内分泌系统疾病	10014157	Ectopic endocrine disorders	各种异位内分泌疾病	10029112	Neoplastic and ectopic endocrinopathies	肿瘤性及异位内分泌病	10020584	Hypercalcaemia of malignancy	恶性高钙血症	1	0	57850	227189	inf	inf		inf	inf
10014698	Endocrine disorders	内分泌系统疾病	10020704	Hyperparathyroid disorders	甲状旁腺机能亢进疾病	10033949	Parathyroid gland disorders	甲状旁腺类疾病	10020705	Hyperparathyroidism	甲状旁腺功能亢进症	1	1	57850	227188	3.92719	62.7901	0.245625	3.92714	62.7901	0.245625
10014698	Endocrine disorders	内分泌系统疾病	10043740	Thyroid hyperfunction disorders	各种甲状腺机能亢进疾病	10043739	Thyroid gland disorders	甲状腺类疾病	10083517	Immune-mediated hyperthyroidism	免疫介导性甲状腺功能亢进症	1	0	57850	227189	inf	inf		inf	inf
10014698	Endocrine disorders	内分泌系统疾病	10043779	Acute and chronic thyroiditis	急性和慢性甲状腺炎	10043739	Thyroid gland disorders	甲状腺类疾病	10083071	Immune-mediated thyroiditis	免疫介导性甲状腺炎	1	0	57850	227189	inf	inf		inf	inf
10014698	Endocrine disorders	内分泌系统疾病	10021109	Hypothalamic and pituitary disorders NEC	下丘脑和垂体疾病（不另分类）	10021112	Hypothalamus and pituitary gland disorders	下丘脑及垂体腺类疾病	10048675	Pituitary enlargement	垂体增大	1	0	57850	227189	inf	inf		inf	inf
10014698	Endocrine disorders	内分泌系统疾病	10014692	Endocrine abnormalities of puberty	青春期内分泌功能异常	10014701	Endocrine disorders of gonadal function	性腺内分泌功能异常	10058084	Precocious puberty	性早熟	1	2	57850	227187	1.96359	21.6562	0.17804	1.96357	21.6562	0.17804
10014698	Endocrine disorders	内分泌系统疾病	10021109	Hypothalamic and pituitary disorders NEC	下丘脑和垂体疾病（不另分类）	10021112	Hypothalamus and pituitary gland disorders	下丘脑及垂体腺类疾病	10039807	Secondary adrenocortical insufficiency	继发性肾上腺皮质功能不全	1	2	57850	227187	1.96359	21.6562	0.17804	1.96357	21.6562	0.17804
10015919	Eye disorders	眼器官疾病	10072989	Lacrimation disorders	泪液分泌类疾病	10015917	Eye disorders NEC	眼类疾病（不另分类）	10023644	Lacrimation increased	流泪增加	30	58	57821	227131	2.03181	3.15758	1.30742	2.03128	3.15758	1.30742
10015919	Eye disorders	眼器官疾病	10080708	Visual impairment and blindness (excl colour blindness)	视觉损害和失明（色盲除外）	10047518	Vision disorders	各种视觉障碍	10047571	Visual impairment	视觉损害	29	512	57822	226677	0.222046	0.322829	0.152726	0.222436	0.322829	0.152726
10015919	Eye disorders	眼器官疾病	10047541	Visual disorders NEC	视力障碍（不另分类）	10047518	Vision disorders	各种视觉障碍	10047513	Vision blurred	视物模糊	23	445	57828	226744	0.202659	0.308197	0.133261	0.202976	0.308197	0.133261
10015919	Eye disorders	眼器官疾病	10072989	Lacrimation disorders	泪液分泌类疾病	10015917	Eye disorders NEC	眼类疾病（不另分类）	10013774	Dry eye	干眼	16	67	57835	227122	0.937807	1.61809	0.543533	0.937825	1.61809	0.543533
10015919	Eye disorders	眼器官疾病	10030045	Ocular infections, inflammations and associated manifestations	眼部感染、炎症和相关征象	10021877	Ocular infections, irritations and inflammations	眼部感染、刺激及炎症	10030041	Ocular hyperaemia	眼充血	11	67	57840	227122	0.644687	1.21982	0.340722	0.644754	1.21982	0.340722
10015919	Eye disorders	眼器官疾病	10030032	Ocular disorders NEC	各种视觉疾病（不另分类）	10015917	Eye disorders NEC	眼类疾病（不另分类）	10034545	Periorbital oedema	眼眶周围水肿	10	207	57841	226982	0.189577	0.357616	0.100497	0.189717	0.357616	0.100497
10015919	Eye disorders	眼器官疾病	10030063	Ocular sensation disorders	眼部感觉障碍	10030064	Ocular sensory symptoms NEC	眼感觉症状（不另分类）	10034960	Photophobia	畏光	9	48	57842	227141	0.736298	1.50064	0.361269	0.736339	1.50064	0.361269
10015919	Eye disorders	眼器官疾病	10030045	Ocular infections, inflammations and associated manifestations	眼部感染、炎症和相关征象	10021877	Ocular infections, irritations and inflammations	眼部感染、刺激及炎症	10015946	Eye irritation	眼刺激	8	60	57843	227129	0.523553	1.09489	0.250351	0.523619	1.09489	0.250351
10015919	Eye disorders	眼器官疾病	10030032	Ocular disorders NEC	各种视觉疾病（不另分类）	10015917	Eye disorders NEC	眼类疾病（不另分类）	10015958	Eye pain	眼痛	8	98	57843	227091	0.320489	0.658918	0.155881	0.320583	0.658918	0.155881
10015919	Eye disorders	眼器官疾病	10047541	Visual disorders NEC	视力障碍（不另分类）	10047518	Vision disorders	各种视觉障碍	10013036	Diplopia	复视	6	159	57845	227030	0.148106	0.334655	0.0655459	0.148194	0.334655	0.0655459
10015919	Eye disorders	眼器官疾病	10030032	Ocular disorders NEC	各种视觉疾病（不另分类）	10015917	Eye disorders NEC	眼类疾病（不另分类）	10015967	Eye swelling	眼肿	6	158	57845	227031	0.149044	0.336806	0.0659548	0.149132	0.336806	0.0659548
10015919	Eye disorders	眼器官疾病	10011049	Corneal structural change, deposit and degeneration	角膜结构变化、沉积和变性	10002693	Anterior eye structural change, deposit and degeneration	眼前部结构改变、沉积及变性	10048221	Xerophthalmia	干眼症	6	22	57845	227167	1.07105	2.64162	0.434256	1.07104	2.64162	0.434256
10015919	Eye disorders	眼器官疾病	10080708	Visual impairment and blindness (excl colour blindness)	视觉损害和失明（色盲除外）	10047518	Vision disorders	各种视觉障碍	10005169	Blindness	失明	5	96	57846	227093	0.20447	0.502473	0.0832043	0.204539	0.502473	0.0832043
10015919	Eye disorders	眼器官疾病	10007772	Cataract conditions	各种白内障	10002693	Anterior eye structural change, deposit and degeneration	眼前部结构改变、沉积及变性	10007739	Cataract	白内障	5	229	57846	226960	0.0856664	0.207797	0.0353168	0.0857454	0.207797	0.0353168
10015919	Eye disorders	眼器官疾病	10024445	Lid, lash and lacrimal infections, irritations and inflammations	眼睑、睫毛和泪腺感染、刺激和炎症	10021877	Ocular infections, irritations and inflammations	眼部感染、刺激及炎症	10015993	Eyelid oedema	眼睑水肿	5	112	57846	227077	0.175247	0.429292	0.0715404	0.175319	0.429292	0.0715404
10015919	Eye disorders	眼器官疾病	10080708	Visual impairment and blindness (excl colour blindness)	视觉损害和失明（色盲除外）	10047518	Vision disorders	各种视觉障碍	10047531	Visual acuity reduced	视力减退	5	31	57846	227158	0.633378	1.62896	0.246272	0.63341	1.62896	0.246272
10015919	Eye disorders	眼器官疾病	10010722	Conjunctival infections, irritations and inflammations	结膜感染、刺激和炎症	10021877	Ocular infections, irritations and inflammations	眼部感染、刺激及炎症	10051625	Conjunctival hyperaemia	结膜充血	4	4	57847	227185	3.92734	15.7041	0.982165	3.92714	15.7041	0.982165
10015919	Eye disorders	眼器官疾病	10030045	Ocular infections, inflammations and associated manifestations	眼部感染、炎症和相关征象	10021877	Ocular infections, irritations and inflammations	眼部感染、刺激及炎症	10052140	Eye pruritus	眼睛瘙痒	4	72	57847	227117	0.21812	0.597015	0.0796906	0.218174	0.597015	0.0796906
10015919	Eye disorders	眼器官疾病	10015992	Eyelid movement disorders	各种眼睑运动障碍	10030061	Ocular neuromuscular disorders	眼神经肌肉类疾病	10015995	Eyelid ptosis	上睑下垂	4	26	57847	227163	0.604148	1.73116	0.210838	0.604175	1.73116	0.210838
10015919	Eye disorders	眼器官疾病	10072989	Lacrimation disorders	泪液分泌类疾病	10015917	Eye disorders NEC	眼类疾病（不另分类）	10023643	Lacrimation disorder	流泪障碍	4	21	57847	227168	0.748009	2.17922	0.256752	0.748027	2.17922	0.256752
10015919	Eye disorders	眼器官疾病	10038896	Retinal structural change, deposit and degeneration	视网膜结构变化、沉积和变性	10042261	Ocular structural change, deposit and degeneration NEC	眼结构改变、沉积及变性（不另分类）	10038894	Retinal pigmentation	视网膜色素沉着	4	1	57847	227188	15.7096	140.56	1.75577	15.7086	140.56	1.75577
10015919	Eye disorders	眼器官疾病	10024446	Lid, lash and lacrimal structural disorders	眼睑、睫毛和泪腺结构异常	10002693	Anterior eye structural change, deposit and degeneration	眼前部结构改变、沉积及变性	10053990	Dacryostenosis acquired	获得性泪管狭窄	3	1	57848	227188	11.782	113.273	1.22549	11.7814	113.273	1.22549
10015919	Eye disorders	眼器官疾病	10030913	Optic disc abnormalities NEC	视盘异常（不另分类）	10042261	Ocular structural change, deposit and degeneration NEC	眼结构改变、沉积及变性（不另分类）	10033712	Papilloedema	视神经乳头水肿	3	5	57848	227184	2.35635	9.8604	0.563102	2.35628	9.8604	0.563102
10015919	Eye disorders	眼器官疾病	10038896	Retinal structural change, deposit and degeneration	视网膜结构变化、沉积和变性	10042261	Ocular structural change, deposit and degeneration NEC	眼结构改变、沉积及变性（不另分类）	10038848	Retinal detachment	视网膜脱离	3	25	57848	227164	0.471229	1.56081	0.142271	0.471257	1.56081	0.142271
10015919	Eye disorders	眼器官疾病	10030045	Ocular infections, inflammations and associated manifestations	眼部感染、炎症和相关征象	10021877	Ocular infections, irritations and inflammations	眼部感染、刺激及炎症	10015915	Eye discharge	眼分泌物	2	24	57849	227165	0.327238	1.3847	0.0773344	0.327262	1.3847	0.0773344
10015919	Eye disorders	眼器官疾病	10030032	Ocular disorders NEC	各种视觉疾病（不另分类）	10015917	Eye disorders NEC	眼类疾病（不另分类）	10052143	Ocular discomfort	眼睛不适	2	17	57849	227172	0.461998	1.99975	0.106734	0.462017	1.99975	0.106734
10015919	Eye disorders	眼器官疾病	10047573	Visual pathway disorders	视路障碍	10047518	Vision disorders	各种视觉障碍	10061323	Optic neuropathy	视神经病	2	12	57849	227177	0.654511	2.92454	0.14648	0.654523	2.92454	0.14648
10015919	Eye disorders	眼器官疾病	10030032	Ocular disorders NEC	各种视觉疾病（不另分类）	10015917	Eye disorders NEC	眼类疾病（不另分类）	10056647	Periorbital swelling	眶周肿	2	70	57849	227119	0.112173	0.457448	0.0275066	0.112204	0.457448	0.0275066
10015919	Eye disorders	眼器官疾病	10038837	Retinal bleeding and vascular disorders (excl retinopathy)	视网膜出血和血管异常（不包括视网膜病）	10047060	Retina, choroid and vitreous haemorrhages and vascular disorders	视网膜、脉络膜、玻璃体出血及血管疾病	10038907	Retinal vein occlusion	视网膜静脉闭塞	2	1	57849	227188	7.85452	86.6265	0.712177	7.85428	86.6265	0.712177
10015919	Eye disorders	眼器官疾病	10038932	Retinopathies NEC	各种视网膜病（不另分类）	10047060	Retina, choroid and vitreous haemorrhages and vascular disorders	视网膜、脉络膜、玻璃体出血及血管疾病	10038923	Retinopathy	视网膜病	2	1	57849	227188	7.85452	86.6265	0.712177	7.85428	86.6265	0.712177
10015919	Eye disorders	眼器官疾病	10030059	Ocular nerve and muscle disorders	各种眼神经和肌肉疾病	10030061	Ocular neuromuscular disorders	眼神经肌肉类疾病	10042159	Strabismus	斜视	2	2	57849	227187	3.92724	27.8814	0.553173	3.92714	27.8814	0.553173
10015919	Eye disorders	眼器官疾病	10024445	Lid, lash and lacrimal infections, irritations and inflammations	眼睑、睫毛和泪腺感染、刺激和炎症	10021877	Ocular infections, irritations and inflammations	眼部感染、刺激及炎症	10042690	Swelling of eyelid	眼睑肿胀	2	19	57849	227170	0.413363	1.77473	0.0962789	0.413383	1.77473	0.0962789
10015919	Eye disorders	眼器官疾病	10022953	Iris and uveal tract infections, irritations and inflammations	虹膜和葡萄膜感染、刺激和炎症	10021877	Ocular infections, irritations and inflammations	眼部感染、刺激及炎症	10046851	Uveitis	葡萄膜炎	2	5	57849	227184	1.57088	8.09715	0.304755	1.57086	8.09715	0.304755
10015919	Eye disorders	眼器官疾病	10047559	Visual field disorders	视野障碍	10047518	Vision disorders	各种视觉障碍	10047555	Visual field defect	视野缺损	2	43	57849	227146	0.182629	0.753917	0.0442403	0.182658	0.753917	0.0442403
10015919	Eye disorders	眼器官疾病	10038909	Retinal, choroid and vitreous infections and inflammations	视网膜、脉络膜和玻璃体感染和炎症	10021877	Ocular infections, irritations and inflammations	眼部感染、刺激及炎症	10047663	Vitritis	玻璃体炎	2	0	57849	227189	inf	inf		inf	inf
10015919	Eye disorders	眼器官疾病	10030063	Ocular sensation disorders	眼部感觉障碍	10030064	Ocular sensory symptoms NEC	眼感觉症状（不另分类）	10000173	Abnormal sensation in eye	眼感觉异常	1	4	57850	227185	0.981785	8.78444	0.109728	0.981785	8.78444	0.109728
10015919	Eye disorders	眼器官疾病	10038267	Refractive and accommodative disorders	折射和适应能力异常	10047518	Vision disorders	各种视觉障碍	10000389	Accommodation disorder	调节紊乱	1	13	57850	227176	0.302076	2.30927	0.0395145	0.302088	2.30927	0.0395145
10015919	Eye disorders	眼器官疾病	10001910	Amblyopic vision impairment	弱视损害	10047518	Vision disorders	各种视觉障碍	10001912	Amblyopia strabismic	斜视性弱视	1	0	57850	227189	inf	inf		inf	inf
10015919	Eye disorders	眼器官疾病	10030063	Ocular sensation disorders	眼部感觉障碍	10030064	Ocular sensory symptoms NEC	眼感觉症状（不另分类）	10003552	Asthenopia	视力疲劳	1	4	57850	227185	0.981785	8.78444	0.109728	0.981785	8.78444	0.109728
10015919	Eye disorders	眼器官疾病	10024446	Lid, lash and lacrimal structural disorders	眼睑、睫毛和泪腺结构异常	10002693	Anterior eye structural change, deposit and degeneration	眼前部结构改变、沉积及变性	10005147	Blepharal pigmentation	眼睑色素沉着	1	0	57850	227189	inf	inf		inf	inf
10015919	Eye disorders	眼器官疾病	10024445	Lid, lash and lacrimal infections, irritations and inflammations	眼睑、睫毛和泪腺感染、刺激和炎症	10021877	Ocular infections, irritations and inflammations	眼部感染、刺激及炎症	10005148	Blepharitis	睑缘炎	1	14	57850	227175	0.280498	2.1332	0.036883	0.28051	2.1332	0.036883
10015919	Eye disorders	眼器官疾病	10024445	Lid, lash and lacrimal infections, irritations and inflammations	眼睑、睫毛和泪腺感染、刺激和炎症	10021877	Ocular infections, irritations and inflammations	眼部感染、刺激及炎症	10008388	Chalazion	睑板腺囊肿	1	0	57850	227189	inf	inf		inf	inf
10015919	Eye disorders	眼器官疾病	10010735	Conjunctival structural change, deposit and degeneration	结膜结构变化、沉积和变性	10002693	Anterior eye structural change, deposit and degeneration	眼前部结构改变、沉积及变性	10061446	Conjunctival disorder	结膜疾病	1	2	57850	227187	1.96359	21.6562	0.17804	1.96357	21.6562	0.17804
10015919	Eye disorders	眼器官疾病	10010722	Conjunctival infections, irritations and inflammations	结膜感染、刺激和炎症	10021877	Ocular infections, irritations and inflammations	眼部感染、刺激及炎症	10010726	Conjunctival oedema	结膜水肿	1	3	57850	227186	1.30905	12.5854	0.13616	1.30905	12.5854	0.13616
10015919	Eye disorders	眼器官疾病	10024446	Lid, lash and lacrimal structural disorders	眼睑、睫毛和泪腺结构异常	10002693	Anterior eye structural change, deposit and degeneration	眼前部结构改变、沉积及变性	10012493	Dermatochalasis	眼睑皮肤松垂	1	0	57850	227189	inf	inf		inf	inf
10015919	Eye disorders	眼器官疾病	10038896	Retinal structural change, deposit and degeneration	视网膜结构变化、沉积和变性	10042261	Ocular structural change, deposit and degeneration NEC	眼结构改变、沉积及变性（不另分类）	10064697	Epiretinal membrane	黄斑前膜	1	0	57850	227189	inf	inf		inf	inf
10015919	Eye disorders	眼器官疾病	10022952	Iris and ciliary body structural change, deposit and degeneration	虹膜和睫状体结构变化、沉积和变性	10002693	Anterior eye structural change, deposit and degeneration	眼前部结构改变、沉积及变性	10072289	Eye colour change	眼睛颜色的变化	1	2	57850	227187	1.96359	21.6562	0.17804	1.96357	21.6562	0.17804
10015919	Eye disorders	眼器官疾病	10030032	Ocular disorders NEC	各种视觉疾病（不另分类）	10015917	Eye disorders NEC	眼类疾病（不另分类）	10015916	Eye disorder	眼部疾病	1	52	57850	227137	0.075506	0.546202	0.0104378	0.0755219	0.546202	0.0104378
10015919	Eye disorders	眼器官疾病	10030031	Ocular bleeding and vascular disorders NEC	眼出血和血管疾病（不另分类）	10047061	Ocular haemorrhages and vascular disorders NEC	眼出血及血管疾病（不另分类）	10015926	Eye haemorrhage	眼出血	1	15	57850	227174	0.261797	1.98201	0.0345797	0.261809	1.98201	0.0345797
10015919	Eye disorders	眼器官疾病	10030045	Ocular infections, inflammations and associated manifestations	眼部感染、炎症和相关征象	10021877	Ocular infections, irritations and inflammations	眼部感染、刺激及炎症	10015943	Eye inflammation	眼炎症	1	15	57850	227174	0.261797	1.98201	0.0345797	0.261809	1.98201	0.0345797
10015919	Eye disorders	眼器官疾病	10030032	Ocular disorders NEC	各种视觉疾病（不另分类）	10015917	Eye disorders NEC	眼类疾病（不另分类）	10052139	Eye oedema	眼睛水肿	1	10	57850	227179	0.392704	3.06788	0.050268	0.392714	3.06788	0.050268
10015919	Eye disorders	眼器官疾病	10030032	Ocular disorders NEC	各种视觉疾病（不另分类）	10015917	Eye disorders NEC	眼类疾病（不另分类）	10061130	Eyelid disorder	眼睑疾病	1	7	57850	227182	0.561012	4.56006	0.0690199	0.56102	4.56006	0.0690199
10015919	Eye disorders	眼器官疾病	10047541	Visual disorders NEC	视力障碍（不另分类）	10047518	Vision disorders	各种视觉障碍	10052128	Glare	目眩	1	0	57850	227189	inf	inf		inf	inf
10015919	Eye disorders	眼器官疾病	10022953	Iris and uveal tract infections, irritations and inflammations	虹膜和葡萄膜感染、刺激和炎症	10021877	Ocular infections, irritations and inflammations	眼部感染、刺激及炎症	10022955	Iritis	虹膜炎	1	0	57850	227189	inf	inf		inf	inf
10015919	Eye disorders	眼器官疾病	10011021	Corneal infections, oedemas and inflammations	角膜感染、水肿和炎症	10021877	Ocular infections, irritations and inflammations	眼部感染、刺激及炎症	10023332	Keratitis	角膜炎	1	7	57850	227182	0.561012	4.56006	0.0690199	0.56102	4.56006	0.0690199
10015919	Eye disorders	眼器官疾病	10072989	Lacrimation disorders	泪液分泌类疾病	10015917	Eye disorders NEC	眼类疾病（不另分类）	10061525	Lacrimal disorder	泪腺疾病	1	2	57850	227187	1.96359	21.6562	0.17804	1.96357	21.6562	0.17804
10015919	Eye disorders	眼器官疾病	10038896	Retinal structural change, deposit and degeneration	视网膜结构变化、沉积和变性	10042261	Ocular structural change, deposit and degeneration NEC	眼结构改变、沉积及变性（不另分类）	10025409	Macular degeneration	黄斑变性	1	25	57850	227164	0.157071	1.15926	0.021282	0.157086	1.15926	0.021282
10015919	Eye disorders	眼器官疾病	10038909	Retinal, choroid and vitreous infections and inflammations	视网膜、脉络膜和玻璃体感染和炎症	10021877	Ocular infections, irritations and inflammations	眼部感染、刺激及炎症	10025415	Macular oedema	黄斑水肿	1	5	57850	227184	0.785424	6.72318	0.091756	0.785428	6.72318	0.091756
10015919	Eye disorders	眼器官疾病	10037514	Pupil disorders	各种瞳孔疾病	10030061	Ocular neuromuscular disorders	眼神经肌肉类疾病	10027646	Miosis	瞳孔缩小	1	9	57850	227180	0.436339	3.44425	0.0552782	0.436349	3.44425	0.0552782
10015919	Eye disorders	眼器官疾病	10037514	Pupil disorders	各种瞳孔疾病	10030061	Ocular neuromuscular disorders	眼神经肌肉类疾病	10028521	Mydriasis	瞳孔散大	1	11	57850	227178	0.357002	2.76533	0.0460887	0.357013	2.76533	0.0460887
10015919	Eye disorders	眼器官疾病	10030059	Ocular nerve and muscle disorders	各种眼神经和肌肉疾病	10030061	Ocular neuromuscular disorders	眼神经肌肉类疾病	10030071	Oculogyric crisis	动眼神经危象	1	5	57850	227184	0.785424	6.72318	0.091756	0.785428	6.72318	0.091756
10015919	Eye disorders	眼器官疾病	10030059	Ocular nerve and muscle disorders	各种眼神经和肌肉疾病	10030061	Ocular neuromuscular disorders	眼神经肌肉类疾病	10030875	Ophthalmoplegia	眼肌麻痹	1	15	57850	227174	0.261797	1.98201	0.0345797	0.261809	1.98201	0.0345797
10015919	Eye disorders	眼器官疾病	10030913	Optic disc abnormalities NEC	视盘异常（不另分类）	10042261	Ocular structural change, deposit and degeneration NEC	眼结构改变、沉积及变性（不另分类）	10030910	Optic atrophy	视神经萎缩	1	10	57850	227179	0.392704	3.06788	0.050268	0.392714	3.06788	0.050268
10015919	Eye disorders	眼器官疾病	10030928	Optic nerve bleeding and vascular disorders	视神经出血和血管疾病	10047061	Ocular haemorrhages and vascular disorders NEC	眼出血及血管疾病（不另分类）	10030924	Optic ischaemic neuropathy	缺血性视神经病变	1	5	57850	227184	0.785424	6.72318	0.091756	0.785428	6.72318	0.091756
10015919	Eye disorders	眼器官疾病	10030059	Ocular nerve and muscle disorders	各种眼神经和肌肉疾病	10030061	Ocular neuromuscular disorders	眼神经肌肉类疾病	10066383	Orbital apex syndrome	眶尖综合征	1	0	57850	227189	inf	inf		inf	inf
10015919	Eye disorders	眼器官疾病	10047541	Visual disorders NEC	视力障碍（不另分类）	10047518	Vision disorders	各种视觉障碍	10034962	Photopsia	闪光幻觉	1	15	57850	227174	0.261797	1.98201	0.0345797	0.261809	1.98201	0.0345797
10015919	Eye disorders	眼器官疾病	10038896	Retinal structural change, deposit and degeneration	视网膜结构变化、沉积和变性	10042261	Ocular structural change, deposit and degeneration NEC	眼结构改变、沉积及变性（不另分类）	10038845	Retinal degeneration	视网膜变性	1	1	57850	227188	3.92719	62.7901	0.245625	3.92714	62.7901	0.245625
10015919	Eye disorders	眼器官疾病	10038837	Retinal bleeding and vascular disorders (excl retinopathy)	视网膜出血和血管异常（不包括视网膜病）	10047060	Retina, choroid and vitreous haemorrhages and vascular disorders	视网膜、脉络膜、玻璃体出血及血管疾病	10038867	Retinal haemorrhage	视网膜出血	1	7	57850	227182	0.561012	4.56006	0.0690199	0.56102	4.56006	0.0690199
10015919	Eye disorders	眼器官疾病	10038896	Retinal structural change, deposit and degeneration	视网膜结构变化、沉积和变性	10042261	Ocular structural change, deposit and degeneration NEC	眼结构改变、沉积及变性（不另分类）	10038897	Retinal tear	视网膜破裂	1	8	57850	227181	0.490884	3.925	0.0613928	0.490893	3.925	0.0613928
10015919	Eye disorders	眼器官疾病	10038909	Retinal, choroid and vitreous infections and inflammations	视网膜、脉络膜和玻璃体感染和炎症	10021877	Ocular infections, irritations and inflammations	眼部感染、刺激及炎症	10038905	Retinal vasculitis	视网膜血管炎	1	0	57850	227189	inf	inf		inf	inf
10015919	Eye disorders	眼器官疾病	10008776	Choroid and vitreous structural change, deposit and degeneration	脉络膜和玻璃体结构变化、沉积和变性	10042261	Ocular structural change, deposit and degeneration NEC	眼结构改变、沉积及变性（不另分类）	10047650	Vitreous detachment	玻璃体分离	1	12	57850	227177	0.32725	2.51689	0.0425496	0.327262	2.51689	0.0425496
10015919	Eye disorders	眼器官疾病	10008775	Choroid and vitreous haemorrhages and vascular disorders	脉络膜和玻璃体出血和血管异常	10047060	Retina, choroid and vitreous haemorrhages and vascular disorders	视网膜、脉络膜、玻璃体出血及血管疾病	10047655	Vitreous haemorrhage	玻璃体出血	1	1	57850	227188	3.92719	62.7901	0.245625	3.92714	62.7901	0.245625
10017947	Gastrointestinal disorders	胃肠系统疾病	10028817	Nausea and vomiting symptoms	恶心和呕吐症状	10018012	Gastrointestinal signs and symptoms	胃肠道系统症状和体征	10028813	Nausea	恶心	2830	4551	55021	222638	2.51623	2.63953	2.39869	2.44206	2.63943	2.39878
10017947	Gastrointestinal disorders	胃肠系统疾病	10028817	Nausea and vomiting symptoms	恶心和呕吐症状	10018012	Gastrointestinal signs and symptoms	胃肠道系统症状和体征	10047700	Vomiting	呕吐	2519	2421	55332	224768	4.2266	4.47252	3.99421	4.08611	4.4724	3.99432
10017947	Gastrointestinal disorders	胃肠系统疾病	10012736	Diarrhoea (excl infective)	各种腹泻（不包括感染性的）	10017977	Gastrointestinal motility and defaecation conditions	胃肠运动及排便状况	10012735	Diarrhoea	腹泻	858	2636	56993	224553	1.28245	1.38591	1.18671	1.27826	1.38589	1.18672
10017947	Gastrointestinal disorders	胃肠系统疾病	10017933	Gastrointestinal atonic and hypomotility disorders NEC	各种胃肠道弛缓和动力不足性疾病（不另分类）	10017977	Gastrointestinal motility and defaecation conditions	胃肠运动及排便状况	10010774	Constipation	便秘	475	1570	57376	225619	1.18971	1.31884	1.07322	1.18815	1.31883	1.07322
10017947	Gastrointestinal disorders	胃肠系统疾病	10042129	Stomatitis and ulceration	口腔黏膜炎和溃疡	10031013	Oral soft tissue conditions	口腔软组织类疾病	10042128	Stomatitis	口腔黏膜炎	240	145	57611	227044	6.52301	8.01804	5.30673	6.50009	8.01804	5.30674
10017947	Gastrointestinal disorders	胃肠系统疾病	10017926	Gastrointestinal and abdominal pains (excl oral and throat)	胃肠道和腹部疼痛（不包括口腔和咽喉）	10018012	Gastrointestinal signs and symptoms	胃肠道系统症状和体征	10000081	Abdominal pain	腹痛	234	1893	57617	225296	0.483357	0.553843	0.421842	0.485447	0.553842	0.421842
10017947	Gastrointestinal disorders	胃肠系统疾病	10042129	Stomatitis and ulceration	口腔黏膜炎和溃疡	10031013	Oral soft tissue conditions	口腔软组织类疾病	10028034	Mouth ulceration	口腔溃疡	187	115	57664	227074	6.40334	8.07899	5.07523	6.38587	8.07899	5.07523
10017947	Gastrointestinal disorders	胃肠系统疾病	10017948	Gastrointestinal disorders NEC	各种胃肠疾病（不另分类）	10017943	Gastrointestinal conditions NEC	胃肠类疾病（不另分类）	10017944	Gastrointestinal disorder	胃肠疾病	137	331	57714	226858	1.62692	1.98578	1.33291	1.62543	1.98578	1.33291
10017947	Gastrointestinal disorders	胃肠系统疾病	10017926	Gastrointestinal and abdominal pains (excl oral and throat)	胃肠道和腹部疼痛（不包括口腔和咽喉）	10018012	Gastrointestinal signs and symptoms	胃肠道系统症状和体征	10000087	Abdominal pain upper	上腹痛	101	862	57750	226327	0.459196	0.56443	0.373583	0.460141	0.56443	0.373583
10017947	Gastrointestinal disorders	胃肠系统疾病	10027678	Gastrointestinal signs and symptoms NEC	各种胃肠道症状和体征（不另分类）	10018012	Gastrointestinal signs and symptoms	胃肠道系统症状和体征	10013950	Dysphagia	吞咽困难	98	393	57753	226796	0.979252	1.22204	0.784697	0.979287	1.22204	0.784697
10017947	Gastrointestinal disorders	胃肠系统疾病	10017854	Gastritis (excl infective)	各种胃炎（不包括感染性的）	10017969	Gastrointestinal inflammatory conditions	胃肠系统炎症	10017853	Gastritis	胃炎	96	186	57755	227003	2.02862	2.59565	1.58546	2.02691	2.59565	1.58546
10017947	Gastrointestinal disorders	胃肠系统疾病	10013949	Dyspeptic signs and symptoms	消化不良症状和体征	10018012	Gastrointestinal signs and symptoms	胃肠道系统症状和体征	10013946	Dyspepsia	消化不良	94	1026	57757	226163	0.358755	0.443214	0.29039	0.359796	0.443214	0.29039
10017947	Gastrointestinal disorders	胃肠系统疾病	10030975	Oral dryness and saliva altered	口腔干燥和唾液改变	10039404	Salivary gland conditions	唾液腺疾病类	10013781	Dry mouth	口干	65	472	57786	226717	0.540297	0.700356	0.416819	0.540814	0.700355	0.416819
10017947	Gastrointestinal disorders	胃肠系统疾病	10027678	Gastrointestinal signs and symptoms NEC	各种胃肠道症状和体征（不另分类）	10018012	Gastrointestinal signs and symptoms	胃肠道系统症状和体征	10000059	Abdominal discomfort	腹部不适	46	665	57805	226524	0.271072	0.365527	0.201025	0.271652	0.365526	0.201025
10017947	Gastrointestinal disorders	胃肠系统疾病	10016770	Flatulence, bloating and distension	肠胃胀气、气胀和膨胀	10018012	Gastrointestinal signs and symptoms	胃肠道系统症状和体征	10000060	Abdominal distension	腹胀	45	541	57806	226648	0.326133	0.442097	0.240586	0.326657	0.442097	0.240586
10017947	Gastrointestinal disorders	胃肠系统疾病	10042129	Stomatitis and ulceration	口腔黏膜炎和溃疡	10031013	Oral soft tissue conditions	口腔软组织类疾病	10002959	Aphthous ulcer	阿弗他溃疡	41	23	57810	227166	7.00481	11.6731	4.20345	7.00055	11.6731	4.20345
10017947	Gastrointestinal disorders	胃肠系统疾病	10034653	Peritoneal and retroperitoneal disorders	腹膜和腹膜后疾病	10034652	Peritoneal and retroperitoneal conditions	腹膜及腹后膜类疾病	10003445	Ascites	腹水	41	69	57810	227120	2.33446	3.43624	1.58595	2.33352	3.43624	1.58595
10017947	Gastrointestinal disorders	胃肠系统疾病	10017933	Gastrointestinal atonic and hypomotility disorders NEC	各种胃肠道弛缓和动力不足性疾病（不另分类）	10017977	Gastrointestinal motility and defaecation conditions	胃肠运动及排便状况	10017885	Gastrooesophageal reflux disease	胃食管反流病	40	180	57811	227009	0.87261	1.22933	0.619403	0.872698	1.22933	0.619403
10017947	Gastrointestinal disorders	胃肠系统疾病	10009888	Colitis (excl infective)	各种结肠炎（不包括感染性的）	10017969	Gastrointestinal inflammatory conditions	胃肠系统炎症	10009887	Colitis	结肠炎	33	88	57818	227101	1.47295	2.19779	0.987161	1.47268	2.19779	0.987161
10017947	Gastrointestinal disorders	胃肠系统疾病	10017958	Non-site specific gastrointestinal haemorrhages	部位不明的胃肠出血	10017959	Gastrointestinal haemorrhages NEC	胃肠系统出血（不另分类）	10017955	Gastrointestinal haemorrhage	胃肠出血	30	167	57821	227022	0.705322	1.04046	0.478132	0.705474	1.04046	0.478132
10017947	Gastrointestinal disorders	胃肠系统疾病	10053171	Oesophagitis (excl infective)	各种食管炎（不包括感染性的）	10017969	Gastrointestinal inflammatory conditions	胃肠系统炎症	10030216	Oesophagitis	食管炎	27	49	57824	227140	2.16448	3.46265	1.353	2.16393	3.46265	1.353
10017947	Gastrointestinal disorders	胃肠系统疾病	10017958	Non-site specific gastrointestinal haemorrhages	部位不明的胃肠出血	10017959	Gastrointestinal haemorrhages NEC	胃肠系统出血（不另分类）	10018830	Haematemesis	呕血	21	51	57830	227138	1.61728	2.6886	0.972849	1.61706	2.6886	0.972849
10017947	Gastrointestinal disorders	胃肠系统疾病	10028817	Nausea and vomiting symptoms	恶心和呕吐症状	10018012	Gastrointestinal signs and symptoms	胃肠道系统症状和体征	10038776	Retching	干呕	20	74	57831	227115	1.06141	1.73957	0.647626	1.06139	1.73957	0.647626
10017947	Gastrointestinal disorders	胃肠系统疾病	10018009	Gastrointestinal stenosis and obstruction NEC	各种胃肠道狭窄及阻塞（不另分类）	10018008	Gastrointestinal stenosis and obstruction	胃肠道狭窄及梗阻类疾病	10021328	Ileus	肠梗阻（机能性）	18	38	57833	227151	1.86049	3.26002	1.06178	1.86022	3.26002	1.06178
10017947	Gastrointestinal disorders	胃肠系统疾病	10033646	Acute and chronic pancreatitis	急性及慢性胰腺炎	10015674	Exocrine pancreas conditions	胰腺外分泌疾病	10033647	Pancreatitis acute	急性胰腺炎	18	218	57833	226971	0.324049	0.524084	0.200364	0.324259	0.524084	0.200364
10017947	Gastrointestinal disorders	胃肠系统疾病	10031021	Oral soft tissue signs and symptoms	口部软组织症状和体征	10031013	Oral soft tissue conditions	口腔软组织类疾病	10031009	Oral pain	口腔疼痛	16	38	57835	227151	1.65371	2.966	0.92204	1.65353	2.966	0.92204
10017947	Gastrointestinal disorders	胃肠系统疾病	10043985	Tongue signs and symptoms	舌部症状和体征	10043946	Tongue conditions	舌疾病	10043949	Tongue discolouration	舌变色	16	17	57835	227172	3.69688	7.31735	1.86774	3.69613	7.31735	1.86774
10017947	Gastrointestinal disorders	胃肠系统疾病	10017921	Gastrointestinal inflammatory disorders NEC	胃肠道各种炎症（不另分类）	10017969	Gastrointestinal inflammatory conditions	胃肠系统炎症	10014893	Enterocolitis	小肠结肠炎	15	12	57836	227177	4.90994	10.49	2.29814	4.90893	10.49	2.29814
10017947	Gastrointestinal disorders	胃肠系统疾病	10033646	Acute and chronic pancreatitis	急性及慢性胰腺炎	10015674	Exocrine pancreas conditions	胰腺外分泌疾病	10033645	Pancreatitis	胰腺炎	14	428	57837	226761	0.128247	0.218408	0.0753052	0.128458	0.218408	0.0753052
10017947	Gastrointestinal disorders	胃肠系统疾病	10009888	Colitis (excl infective)	各种结肠炎（不包括感染性的）	10017969	Gastrointestinal inflammatory conditions	胃肠系统炎症	10009895	Colitis ischaemic	缺血性结肠炎	13	21	57838	227168	2.43141	4.85605	1.2174	2.43109	4.85605	1.2174
10017947	Gastrointestinal disorders	胃肠系统疾病	10032172	Intestinal ulcers and perforation NEC	肠溃疡和穿孔（不另分类）	10018027	Gastrointestinal ulceration and perforation	胃肠溃疡及穿孔	10022694	Intestinal perforation	肠穿孔	13	28	57838	227161	1.8235	3.52058	0.94449	1.82332	3.52058	0.94449
10017947	Gastrointestinal disorders	胃肠系统疾病	10022653	Intestinal haemorrhages	各种肠出血	10017959	Gastrointestinal haemorrhages NEC	胃肠系统出血（不另分类）	10038063	Rectal haemorrhage	直肠出血	13	101	57838	227088	0.505362	0.900437	0.28363	0.505474	0.900437	0.28363
10017947	Gastrointestinal disorders	胃肠系统疾病	10009888	Colitis (excl infective)	各种结肠炎（不包括感染性的）	10017969	Gastrointestinal inflammatory conditions	胃肠系统炎症	10062959	Neutropenic colitis	中性粒细胞减少性结肠炎	12	1	57839	227188	47.1353	362.518	6.12861	47.1257	362.518	6.12861
10017947	Gastrointestinal disorders	胃肠系统疾病	10027678	Gastrointestinal signs and symptoms NEC	各种胃肠道症状和体征（不另分类）	10018012	Gastrointestinal signs and symptoms	胃肠道系统症状和体征	10030094	Odynophagia	吞咽痛	12	10	57839	227179	4.71334	10.9099	2.03628	4.71257	10.9099	2.03628
10017947	Gastrointestinal disorders	胃肠系统疾病	10018029	Haemorrhoids and gastrointestinal varices (excl oesophageal)	痔和胃肠道静脉曲张（不包括食管）	10018031	Gastrointestinal vascular conditions	胃肠系统血管疾病	10019022	Haemorrhoids	痔疮	11	62	57840	227127	0.696693	1.323	0.366879	0.696751	1.323	0.366879
10017947	Gastrointestinal disorders	胃肠系统疾病	10016770	Flatulence, bloating and distension	肠胃胀气、气胀和膨胀	10018012	Gastrointestinal signs and symptoms	胃肠道系统症状和体征	10016766	Flatulence	肠胃气胀	10	714	57841	226475	0.0548386	0.10237	0.0293765	0.055002	0.10237	0.0293765
10017947	Gastrointestinal disorders	胃肠系统疾病	10017921	Gastrointestinal inflammatory disorders NEC	胃肠道各种炎症（不另分类）	10017969	Gastrointestinal inflammatory conditions	胃肠系统炎症	10059024	Gastrointestinal toxicity	胃肠道毒性	10	16	57841	227173	2.45471	5.40954	1.11389	2.45446	5.40954	1.11389
10017947	Gastrointestinal disorders	胃肠系统疾病	10031021	Oral soft tissue signs and symptoms	口部软组织症状和体征	10031013	Oral soft tissue conditions	口腔软组织类疾病	10057372	Paraesthesia oral	口部感觉异常	10	36	57841	227153	1.09089	2.19828	0.54135	1.09087	2.19828	0.54135
10017947	Gastrointestinal disorders	胃肠系统疾病	10017921	Gastrointestinal inflammatory disorders NEC	胃肠道各种炎症（不另分类）	10017969	Gastrointestinal inflammatory conditions	胃肠系统炎症	10014866	Enteritis	肠炎	9	36	57842	227153	0.981782	2.03831	0.47289	0.981785	2.03831	0.47289
10017947	Gastrointestinal disorders	胃肠系统疾病	10082211	Gingival disorders, signs and symptoms NEC	各种牙龈疾病、症状和体征（不另分类）	10044018	Dental and gingival conditions	牙齿和牙龈类疾病	10018286	Gingival pain	牙龈疼痛	9	13	57842	227176	2.71906	6.36139	1.16221	2.71879	6.36139	1.16221
10017947	Gastrointestinal disorders	胃肠系统疾病	10013811	Duodenal and small intestinal stenosis and obstruction	十二指肠和小肠狭窄和阻塞	10018008	Gastrointestinal stenosis and obstruction	胃肠道狭窄及梗阻类疾病	10041101	Small intestinal obstruction	小肠梗阻	9	34	57842	227155	1.03954	2.16749	0.498572	1.03954	2.16749	0.498572
10017947	Gastrointestinal disorders	胃肠系统疾病	10012736	Diarrhoea (excl infective)	各种腹泻（不包括感染性的）	10017977	Gastrointestinal motility and defaecation conditions	胃肠运动及排便状况	10012741	Diarrhoea haemorrhagic	出血性腹泻	8	8	57843	227181	3.92755	10.4652	1.47399	3.92714	10.4652	1.47399
10017947	Gastrointestinal disorders	胃肠系统疾病	10030975	Oral dryness and saliva altered	口腔干燥和唾液改变	10039404	Salivary gland conditions	唾液腺疾病类	10039424	Salivary hypersecretion	唾液分泌过多	8	30	57843	227159	1.04724	2.28444	0.480082	1.04724	2.28444	0.480082
10017947	Gastrointestinal disorders	胃肠系统疾病	10043985	Tongue signs and symptoms	舌部症状和体征	10043946	Tongue conditions	舌疾病	10042727	Swollen tongue	肿舌	8	131	57843	227058	0.23972	0.489479	0.117402	0.239825	0.489479	0.117402
10017947	Gastrointestinal disorders	胃肠系统疾病	10044049	Dental pain and sensation disorders	牙齿疼痛和感觉障碍	10044018	Dental and gingival conditions	牙齿和牙龈类疾病	10044055	Toothache	牙疼	8	32	57843	227157	0.981783	2.13065	0.452396	0.981785	2.13065	0.452396
10017947	Gastrointestinal disorders	胃肠系统疾病	10017926	Gastrointestinal and abdominal pains (excl oral and throat)	胃肠道和腹部疼痛（不包括口腔和咽喉）	10018012	Gastrointestinal signs and symptoms	胃肠道系统症状和体征	10000084	Abdominal pain lower	下腹痛	7	59	57844	227130	0.465867	1.01992	0.212794	0.465932	1.01992	0.212794
10017947	Gastrointestinal disorders	胃肠系统疾病	10013949	Dyspeptic signs and symptoms	消化不良症状和体征	10018012	Gastrointestinal signs and symptoms	胃肠道系统症状和体征	10015137	Eructation	嗳气	7	72	57844	227117	0.381731	0.829444	0.175682	0.381805	0.829444	0.175682
10017947	Gastrointestinal disorders	胃肠系统疾病	10031020	Oral soft tissue swelling and oedema	口部软组织肿胀和水肿	10031013	Oral soft tissue conditions	口腔软组织类疾病	10024570	Lip swelling	唇部肿胀	7	243	57844	226946	0.11302	0.239613	0.0533091	0.113128	0.239613	0.0533091
10017947	Gastrointestinal disorders	胃肠系统疾病	10013862	Duodenal ulcers and perforation	十二指肠溃疡和穿孔	10018027	Gastrointestinal ulceration and perforation	胃肠溃疡及穿孔	10013836	Duodenal ulcer	十二指肠溃疡	6	28	57845	227161	0.841514	2.03244	0.348422	0.84153	2.03244	0.348422
10017947	Gastrointestinal disorders	胃肠系统疾病	10013949	Dyspeptic signs and symptoms	消化不良症状和体征	10018012	Gastrointestinal signs and symptoms	胃肠道系统症状和体征	10053155	Epigastric discomfort	中上腹不适	6	66	57845	227123	0.356946	0.82335	0.154746	0.357013	0.82335	0.154746
10017947	Gastrointestinal disorders	胃肠系统疾病	10017847	Gastric ulcers and perforation	胃部溃疡和穿孔	10018027	Gastrointestinal ulceration and perforation	胃肠溃疡及穿孔	10017826	Gastric ulcer haemorrhage	胃溃疡出血	6	12	57845	227177	1.96367	5.23234	0.736956	1.96357	5.23234	0.736956
10017947	Gastrointestinal disorders	胃肠系统疾病	10017926	Gastrointestinal and abdominal pains (excl oral and throat)	胃肠道和腹部疼痛（不包括口腔和咽喉）	10018012	Gastrointestinal signs and symptoms	胃肠道系统症状和体征	10017999	Gastrointestinal pain	胃肠痛	6	52	57845	227137	0.453075	1.05487	0.194598	0.453132	1.05487	0.194598
10017947	Gastrointestinal disorders	胃肠系统疾病	10055797	Gingival haemorrhages	各种牙龈出血	10044018	Dental and gingival conditions	牙齿和牙龈类疾病	10018276	Gingival bleeding	牙龈出血	6	59	57845	227130	0.399308	0.924868	0.1724	0.39937	0.924868	0.1724
10017947	Gastrointestinal disorders	胃肠系统疾病	10017958	Non-site specific gastrointestinal haemorrhages	部位不明的胃肠出血	10017959	Gastrointestinal haemorrhages NEC	胃肠系统出血（不另分类）	10018836	Haematochezia	便血	6	78	57845	227111	0.302015	0.69291	0.131638	0.302088	0.69291	0.131638
10017947	Gastrointestinal disorders	胃肠系统疾病	10052736	Non-mechanical ileus	非机械性肠梗阻	10017977	Gastrointestinal motility and defaecation conditions	胃肠运动及排便状况	10021333	Ileus paralytic	麻痹性肠梗阻	6	10	57845	227179	2.35642	6.48393	0.856385	2.35628	6.48393	0.856385
10017947	Gastrointestinal disorders	胃肠系统疾病	10018009	Gastrointestinal stenosis and obstruction NEC	各种胃肠道狭窄及阻塞（不另分类）	10018008	Gastrointestinal stenosis and obstruction	胃肠道狭窄及梗阻类疾病	10022687	Intestinal obstruction	肠梗阻	6	28	57845	227161	0.841514	2.03244	0.348422	0.84153	2.03244	0.348422
10017947	Gastrointestinal disorders	胃肠系统疾病	10034371	Peptic ulcers and perforation	消化溃疡和穿孔	10018027	Gastrointestinal ulceration and perforation	胃肠溃疡及穿孔	10034341	Peptic ulcer	消化性溃疡	6	14	57845	227175	1.68313	4.38014	0.646767	1.68306	4.38014	0.646767
10017947	Gastrointestinal disorders	胃肠系统疾病	10043985	Tongue signs and symptoms	舌部症状和体征	10043946	Tongue conditions	舌疾病	10043967	Tongue oedema	舌水肿	6	66	57845	227123	0.356946	0.82335	0.154746	0.357013	0.82335	0.154746
10017947	Gastrointestinal disorders	胃肠系统疾病	10017958	Non-site specific gastrointestinal haemorrhages	部位不明的胃肠出血	10017959	Gastrointestinal haemorrhages NEC	胃肠系统出血（不另分类）	10046274	Upper gastrointestinal haemorrhage	上消化道出血	6	41	57845	227148	0.574659	1.35363	0.243962	0.574703	1.35363	0.243962
10017947	Gastrointestinal disorders	胃肠系统疾病	10031021	Oral soft tissue signs and symptoms	口部软组织症状和体征	10031013	Oral soft tissue conditions	口腔软组织类疾病	10082548	Anaesthesia oral	口腔感觉缺失	5	20	57846	227169	0.981784	2.61603	0.368459	0.981785	2.61603	0.368459
10017947	Gastrointestinal disorders	胃肠系统疾病	10027678	Gastrointestinal signs and symptoms NEC	各种胃肠道症状和体征（不另分类）	10018012	Gastrointestinal signs and symptoms	胃肠道系统症状和体征	10077605	Anal incontinence	肛门失禁	5	50	57846	227139	0.392662	0.984678	0.156582	0.392714	0.984678	0.156582
10017947	Gastrointestinal disorders	胃肠系统疾病	10016097	Faecal abnormalities NEC	大便异常（不另分类）	10018012	Gastrointestinal signs and symptoms	胃肠道系统症状和体征	10056325	Faecaloma	粪瘤	5	10	57846	227179	1.96365	5.7453	0.671146	1.96357	5.7453	0.671146
10017947	Gastrointestinal disorders	胃肠系统疾病	10017751	Gastric and oesophageal haemorrhages	胃和食管出血	10017959	Gastrointestinal haemorrhages NEC	胃肠系统出血（不另分类）	10017788	Gastric haemorrhage	胃出血	5	15	57846	227174	1.30907	3.60204	0.475751	1.30905	3.60204	0.475751
10017947	Gastrointestinal disorders	胃肠系统疾病	10017847	Gastric ulcers and perforation	胃部溃疡和穿孔	10018027	Gastrointestinal ulceration and perforation	胃肠溃疡及穿孔	10017815	Gastric perforation	胃穿孔	5	0	57846	227189	inf	inf		inf	inf
10017947	Gastrointestinal disorders	胃肠系统疾病	10017983	Gastrointestinal necrosis and gangrene (excl gangrenous hernia)	胃肠道坏死和坏疽（不包括坏疽性疝）	10018031	Gastrointestinal vascular conditions	胃肠系统血管疾病	10017982	Gastrointestinal necrosis	胃肠坏死	5	2	57846	227187	9.81861	50.6105	1.90485	9.81785	50.6105	1.90485
10017947	Gastrointestinal disorders	胃肠系统疾病	10043954	Tongue disorders	舌异常	10043946	Tongue conditions	舌疾病	10018386	Glossitis	舌炎	5	36	57846	227153	0.545397	1.3899	0.214013	0.545436	1.3899	0.214013
10017947	Gastrointestinal disorders	胃肠系统疾病	10034654	Peritoneal and retroperitoneal fibrosis and adhesions	腹膜和腹膜后纤维化及粘连	10034652	Peritoneal and retroperitoneal conditions	腹膜及腹后膜类疾病	10038979	Retroperitoneal fibrosis	腹膜后纤维化	5	6	57846	227183	3.27281	10.7244	0.998777	3.27262	10.7244	0.998777
10017947	Gastrointestinal disorders	胃肠系统疾病	10043954	Tongue disorders	舌异常	10043946	Tongue conditions	舌疾病	10043991	Tongue ulceration	舌溃疡	5	24	57846	227165	0.818139	2.14437	0.312143	0.818154	2.14437	0.312143
10017947	Gastrointestinal disorders	胃肠系统疾病	10016097	Faecal abnormalities NEC	大便异常（不另分类）	10018012	Gastrointestinal signs and symptoms	胃肠道系统症状和体征	10000133	Abnormal faeces	粪便异常	4	26	57847	227163	0.604148	1.73116	0.210838	0.604175	1.73116	0.210838
10017947	Gastrointestinal disorders	胃肠系统疾病	10002113	Anal and rectal disorders NEC	肛门和直肠疾病（不另分类）	10002112	Anal and rectal conditions NEC	肛门和直肠类疾病（不另分类）	10002153	Anal fissure	肛裂	4	10	57847	227179	1.5709	5.00899	0.492657	1.57086	5.00899	0.492657
10017947	Gastrointestinal disorders	胃肠系统疾病	10002113	Anal and rectal disorders NEC	肛门和直肠疾病（不另分类）	10002112	Anal and rectal conditions NEC	肛门和直肠类疾病（不另分类）	10002644	Anorectal disorder	直肠肛门疾病	4	10	57847	227179	1.5709	5.00899	0.492657	1.57086	5.00899	0.492657
10017947	Gastrointestinal disorders	胃肠系统疾病	10017921	Gastrointestinal inflammatory disorders NEC	胃肠道各种炎症（不另分类）	10017969	Gastrointestinal inflammatory conditions	胃肠系统炎症	10013864	Duodenitis	十二指肠炎	4	7	57847	227182	2.24417	7.66652	0.656919	2.24408	7.66652	0.656919
10017947	Gastrointestinal disorders	胃肠系统疾病	10017921	Gastrointestinal inflammatory disorders NEC	胃肠道各种炎症（不另分类）	10017969	Gastrointestinal inflammatory conditions	胃肠系统炎症	10064147	Gastrointestinal inflammation	胃肠炎症	4	6	57847	227183	2.61821	9.27847	0.738807	2.61809	9.27847	0.738807
10017947	Gastrointestinal disorders	胃肠系统疾病	10009888	Colitis (excl infective)	各种结肠炎（不包括感染性的）	10017969	Gastrointestinal inflammatory conditions	胃肠系统炎症	10078961	Immune-mediated enterocolitis	免疫介导的小肠结肠炎	4	0	57847	227189	inf	inf		inf	inf
10017947	Gastrointestinal disorders	胃肠系统疾病	10017997	Gastrointestinal vascular occlusion and infarction	胃肠道血管闭塞及梗死	10018031	Gastrointestinal vascular conditions	胃肠系统血管疾病	10022680	Intestinal ischaemia	肠缺血	4	17	57847	227172	0.924028	2.74624	0.310907	0.924033	2.74624	0.310907
10017947	Gastrointestinal disorders	胃肠系统疾病	10032172	Intestinal ulcers and perforation NEC	肠溃疡和穿孔（不另分类）	10018027	Gastrointestinal ulceration and perforation	胃肠溃疡及穿孔	10023804	Large intestine perforation	大肠穿孔	4	38	57847	227151	0.413343	1.15818	0.147518	0.413383	1.15818	0.147518
10017947	Gastrointestinal disorders	胃肠系统疾病	10017958	Non-site specific gastrointestinal haemorrhages	部位不明的胃肠出血	10017959	Gastrointestinal haemorrhages NEC	胃肠系统出血（不另分类）	10027141	Melaena	黑便	4	61	57847	227128	0.257466	0.708075	0.0936183	0.257517	0.708075	0.0936183
10017947	Gastrointestinal disorders	胃肠系统疾病	10031016	Oral soft tissue haemorrhages	口部软组织出血	10031013	Oral soft tissue conditions	口腔软组织类疾病	10028024	Mouth haemorrhage	口腔出血	4	15	57847	227174	1.04724	3.15551	0.347555	1.04724	3.15551	0.347555
10017947	Gastrointestinal disorders	胃肠系统疾病	10031021	Oral soft tissue signs and symptoms	口部软组织症状和体征	10031013	Oral soft tissue conditions	口腔软组织类疾病	10030973	Oral discomfort	口腔不适	4	27	57847	227162	0.58177	1.6627	0.203557	0.581799	1.6627	0.203557
10017947	Gastrointestinal disorders	胃肠系统疾病	10002118	Anal and rectal signs and symptoms	肛门和直肠症状和体征	10002112	Anal and rectal conditions NEC	肛门和直肠类疾病（不另分类）	10057071	Rectal tenesmus	里急后重	4	10	57847	227179	1.5709	5.00899	0.492657	1.57086	5.00899	0.492657
10017947	Gastrointestinal disorders	胃肠系统疾病	10075884	Abdominal hernias NEC	腹疝（不另分类）	10000073	Abdominal hernias and other abdominal wall conditions	腹部疝及其它腹壁疾病	10060954	Abdominal hernia	腹疝	3	4	57848	227185	2.94546	13.1611	0.659193	2.94536	13.1611	0.659193
10017947	Gastrointestinal disorders	胃肠系统疾病	10013530	Diverticula	各种憩室	10013535	Diverticular disorders	憩室类疾病	10013554	Diverticulum	憩室	3	36	57848	227153	0.327227	1.06263	0.100766	0.327262	1.06263	0.100766
10017947	Gastrointestinal disorders	胃肠系统疾病	10013530	Diverticula	各种憩室	10013535	Diverticular disorders	憩室类疾病	10013559	Diverticulum intestinal	肠道憩室	3	9	57848	227180	1.30906	4.83562	0.354379	1.30905	4.83562	0.354379
10017947	Gastrointestinal disorders	胃肠系统疾病	10009888	Colitis (excl infective)	各种结肠炎（不包括感染性的）	10017969	Gastrointestinal inflammatory conditions	胃肠系统炎症	10014896	Enterocolitis haemorrhagic	出血性小肠结肠炎	3	4	57848	227185	2.94546	13.1611	0.659193	2.94536	13.1611	0.659193
10017947	Gastrointestinal disorders	胃肠系统疾病	10043985	Tongue signs and symptoms	舌部症状和体征	10043946	Tongue conditions	舌疾病	10018388	Glossodynia	舌痛	3	39	57848	227150	0.302052	0.977459	0.0933391	0.302088	0.977459	0.0933391
10017947	Gastrointestinal disorders	胃肠系统疾病	10018029	Haemorrhoids and gastrointestinal varices (excl oesophageal)	痔和胃肠道静脉曲张（不包括食管）	10018031	Gastrointestinal vascular conditions	胃肠系统血管疾病	10054787	Haemorrhoidal haemorrhage	痔疮出血	3	8	57848	227181	1.4727	5.55144	0.390683	1.47268	5.55144	0.390683
10017947	Gastrointestinal disorders	胃肠系统疾病	10052778	Gastrointestinal mucosal dystrophies and secretion disorders	胃肠道粘膜营养不良和分泌功能异常	10017943	Gastrointestinal conditions NEC	胃肠类疾病（不另分类）	10020601	Hyperchlorhydria	胃酸过多	3	12	57848	227177	0.981784	3.47927	0.277041	0.981785	3.47927	0.277041
10017947	Gastrointestinal disorders	胃肠系统疾病	10031021	Oral soft tissue signs and symptoms	口部软组织症状和体征	10031013	Oral soft tissue conditions	口腔软组织类疾病	10057371	Hypoaesthesia oral	口腔感觉减退	3	45	57848	227144	0.261771	0.842374	0.0813464	0.261809	0.842374	0.0813464
10017947	Gastrointestinal disorders	胃肠系统疾病	10031020	Oral soft tissue swelling and oedema	口部软组织肿胀和水肿	10031013	Oral soft tissue conditions	口腔软组织类疾病	10024558	Lip oedema	唇部水肿	3	26	57848	227163	0.453103	1.49707	0.137136	0.453132	1.49707	0.137136
10017947	Gastrointestinal disorders	胃肠系统疾病	10044037	Dental disorders NEC	各种牙齿疾病（不另分类）	10044018	Dental and gingival conditions	牙齿和牙龈类疾病	10065612	Loose tooth	牙齿松动	3	4	57848	227185	2.94546	13.1611	0.659193	2.94536	13.1611	0.659193
10017947	Gastrointestinal disorders	胃肠系统疾病	10022653	Intestinal haemorrhages	各种肠出血	10017959	Gastrointestinal haemorrhages NEC	胃肠系统出血（不另分类）	10050953	Lower gastrointestinal haemorrhage	下消化道出血	3	16	57848	227173	0.736325	2.52714	0.21454	0.736339	2.52714	0.21454
10017947	Gastrointestinal disorders	胃肠系统疾病	10017752	Gastric and pyloric stenosis and obstruction	胃和幽门狭窄和阻塞	10018008	Gastrointestinal stenosis and obstruction	胃肠道狭窄及梗阻类疾病	10029957	Obstruction gastric	胃阻塞	3	3	57848	227186	3.92729	19.459	0.792622	3.92714	19.459	0.792622
10017947	Gastrointestinal disorders	胃肠系统疾病	10036775	Rectal inflammations NEC	各种直肠炎症（不另分类）	10017969	Gastrointestinal inflammatory conditions	胃肠系统炎症	10036774	Proctitis	直肠炎	3	9	57848	227180	1.30906	4.83562	0.354379	1.30905	4.83562	0.354379
10017947	Gastrointestinal disorders	胃肠系统疾病	10044037	Dental disorders NEC	各种牙齿疾病（不另分类）	10044018	Dental and gingival conditions	牙齿和牙龈类疾病	10043173	Teeth brittle	脆性齿	3	1	57848	227188	11.782	113.273	1.22549	11.7814	113.273	1.22549
10017947	Gastrointestinal disorders	胃肠系统疾病	10012329	Dental surface disorders	各种牙齿表面疾病	10044018	Dental and gingival conditions	牙齿和牙龈类疾病	10044032	Tooth discolouration	牙齿变色	3	7	57848	227182	1.6831	6.50905	0.435211	1.68306	6.50905	0.435211
10017947	Gastrointestinal disorders	胃肠系统疾病	10044037	Dental disorders NEC	各种牙齿疾病（不另分类）	10044018	Dental and gingival conditions	牙齿和牙龈类疾病	10044034	Tooth disorder	牙病	3	24	57848	227165	0.490866	1.6302	0.147804	0.490893	1.6302	0.147804
10017947	Gastrointestinal disorders	胃肠系统疾病	10034654	Peritoneal and retroperitoneal fibrosis and adhesions	腹膜和腹膜后纤维化及粘连	10034652	Peritoneal and retroperitoneal conditions	腹膜及腹后膜类疾病	10000050	Abdominal adhesions	腹腔粘连	2	3	57849	227186	2.61815	15.6695	0.437455	2.61809	15.6695	0.437455
10017947	Gastrointestinal disorders	胃肠系统疾病	10017926	Gastrointestinal and abdominal pains (excl oral and throat)	胃肠道和腹部疼痛（不包括口腔和咽喉）	10018012	Gastrointestinal signs and symptoms	胃肠道系统症状和体征	10000097	Abdominal tenderness	腹部触痛	2	27	57849	227162	0.290875	1.22325	0.0691668	0.290899	1.22325	0.0691668
10017947	Gastrointestinal disorders	胃肠系统疾病	10009888	Colitis (excl infective)	各种结肠炎（不包括感染性的）	10017969	Gastrointestinal inflammatory conditions	胃肠系统炎症	10009900	Colitis ulcerative	溃疡性结肠炎	2	24	57849	227165	0.327238	1.3847	0.0773344	0.327262	1.3847	0.0773344
10017947	Gastrointestinal disorders	胃肠系统疾病	10012325	Dental and periodontal infections and inflammations	牙齿和牙周感染及炎症	10044018	Dental and gingival conditions	牙齿和牙龈类疾病	10012318	Dental caries	龋齿	2	17	57849	227172	0.461998	1.99975	0.106734	0.462017	1.99975	0.106734
10017947	Gastrointestinal disorders	胃肠系统疾病	10013862	Duodenal ulcers and perforation	十二指肠溃疡和穿孔	10018027	Gastrointestinal ulceration and perforation	胃肠溃疡及穿孔	10013839	Duodenal ulcer haemorrhage	十二指肠溃疡出血	2	9	57849	227180	0.872693	4.03925	0.188548	0.872698	4.03925	0.188548
10017947	Gastrointestinal disorders	胃肠系统疾病	10017950	Gastrointestinal dyskinetic disorders	各种胃肠道运动障碍性疾病	10017977	Gastrointestinal motility and defaecation conditions	胃肠运动及排便状况	10051244	Dyschezia	排便困难	2	11	57849	227178	0.714016	3.22148	0.158256	0.714026	3.22148	0.158256
10017947	Gastrointestinal disorders	胃肠系统疾病	10016097	Faecal abnormalities NEC	大便异常（不另分类）	10018012	Gastrointestinal signs and symptoms	胃肠道系统症状和体征	10016100	Faeces discoloured	粪便变色	2	67	57849	227122	0.117198	0.478355	0.0287135	0.117228	0.478355	0.0287135
10017947	Gastrointestinal disorders	胃肠系统疾病	10017948	Gastrointestinal disorders NEC	各种胃肠疾病（不另分类）	10017943	Gastrointestinal conditions NEC	胃肠类疾病（不另分类）	10071275	Functional gastrointestinal disorder	功能性胃肠紊乱	2	13	57849	227176	0.604162	2.67739	0.136331	0.604175	2.67739	0.136331
10017947	Gastrointestinal disorders	胃肠系统疾病	10017847	Gastric ulcers and perforation	胃部溃疡和穿孔	10018027	Gastrointestinal ulceration and perforation	胃肠溃疡及穿孔	10017822	Gastric ulcer	胃溃疡	2	48	57849	227141	0.163602	0.673154	0.0397615	0.163631	0.673154	0.0397615
10017947	Gastrointestinal disorders	胃肠系统疾病	10018023	Gastrointestinal ulcers and perforation, site unspecified	部位不明的胃肠道溃疡和穿孔	10018027	Gastrointestinal ulceration and perforation	胃肠溃疡及穿孔	10018001	Gastrointestinal perforation	胃肠穿孔	2	15	57849	227174	0.523602	2.28974	0.119734	0.523619	2.28974	0.119734
10017947	Gastrointestinal disorders	胃肠系统疾病	10012714	Diaphragmatic hernias	各种膈疝	10000073	Abdominal hernias and other abdominal wall conditions	腹部疝及其它腹壁疾病	10020028	Hiatus hernia	裂孔疝	2	37	57849	227152	0.212251	0.880677	0.0511542	0.212278	0.880677	0.0511542
10017947	Gastrointestinal disorders	胃肠系统疾病	10032172	Intestinal ulcers and perforation NEC	肠溃疡和穿孔（不另分类）	10018027	Gastrointestinal ulceration and perforation	胃肠溃疡及穿孔	10021309	Ileal ulcer	回肠溃疡	2	0	57849	227189	inf	inf		inf	inf
10017947	Gastrointestinal disorders	胃肠系统疾病	10017933	Gastrointestinal atonic and hypomotility disorders NEC	各种胃肠道弛缓和动力不足性疾病（不另分类）	10017977	Gastrointestinal motility and defaecation conditions	胃肠运动及排便状况	10021518	Impaired gastric emptying	胃排空障碍	2	5	57849	227184	1.57088	8.09715	0.304755	1.57086	8.09715	0.304755
10017947	Gastrointestinal disorders	胃肠系统疾病	10022653	Intestinal haemorrhages	各种肠出血	10017959	Gastrointestinal haemorrhages NEC	胃肠系统出血（不另分类）	10059175	Intestinal haemorrhage	肠出血	2	4	57849	227185	1.9636	10.7211	0.35964	1.96357	10.7211	0.35964
10017947	Gastrointestinal disorders	胃肠系统疾病	10032172	Intestinal ulcers and perforation NEC	肠溃疡和穿孔（不另分类）	10018027	Gastrointestinal ulceration and perforation	胃肠溃疡及穿孔	10022714	Intestinal ulcer	肠溃疡	2	0	57849	227189	inf	inf		inf	inf
10017947	Gastrointestinal disorders	胃肠系统疾病	10017921	Gastrointestinal inflammatory disorders NEC	胃肠道各种炎症（不另分类）	10017969	Gastrointestinal inflammatory conditions	胃肠系统炎症	10074063	Ischaemic enteritis	缺血性肠炎	2	0	57849	227189	inf	inf		inf	inf
10017947	Gastrointestinal disorders	胃肠系统疾病	10042129	Stomatitis and ulceration	口腔黏膜炎和溃疡	10031013	Oral soft tissue conditions	口腔软组织类疾病	10024572	Lip ulceration	嘴唇溃疡形成	2	7	57849	227182	1.12204	5.40149	0.233081	1.12204	5.40149	0.233081
10017947	Gastrointestinal disorders	胃肠系统疾病	10017751	Gastric and oesophageal haemorrhages	胃和食管出血	10017959	Gastrointestinal haemorrhages NEC	胃肠系统出血（不另分类）	10026712	Mallory-weiss syndrome	马-魏二氏综合征	2	3	57849	227186	2.61815	15.6695	0.437455	2.61809	15.6695	0.437455
10017947	Gastrointestinal disorders	胃肠系统疾病	10017997	Gastrointestinal vascular occlusion and infarction	胃肠道血管闭塞及梗死	10018031	Gastrointestinal vascular conditions	胃肠系统血管疾病	10027397	Mesenteric artery thrombosis	肠系膜动脉血栓症	2	0	57849	227189	inf	inf		inf	inf
10017947	Gastrointestinal disorders	胃肠系统疾病	10031020	Oral soft tissue swelling and oedema	口部软组织肿胀和水肿	10031013	Oral soft tissue conditions	口腔软组织类疾病	10075203	Mouth swelling	口肿胀	2	26	57849	227163	0.302064	1.27272	0.0716908	0.302088	1.27272	0.0716908
10017947	Gastrointestinal disorders	胃肠系统疾病	10033646	Acute and chronic pancreatitis	急性及慢性胰腺炎	10015674	Exocrine pancreas conditions	胰腺外分泌疾病	10052400	Oedematous pancreatitis	水肿性胰腺炎	2	2	57849	227187	3.92724	27.8814	0.553173	3.92714	27.8814	0.553173
10017947	Gastrointestinal disorders	胃肠系统疾病	10030196	Oesophageal stenosis and obstruction	食道狭窄和阻塞	10018008	Gastrointestinal stenosis and obstruction	胃肠道狭窄及梗阻类疾病	10030194	Oesophageal stenosis	食管狭窄	2	3	57849	227186	2.61815	15.6695	0.437455	2.61809	15.6695	0.437455
10017947	Gastrointestinal disorders	胃肠系统疾病	10031015	Oral soft tissue disorders NEC	口部软组织疾病（不另分类）	10031013	Oral soft tissue conditions	口腔软组织类疾病	10067621	Oral disorder	口腔病	2	8	57849	227181	0.981784	4.62353	0.208477	0.981785	4.62353	0.208477
10017947	Gastrointestinal disorders	胃肠系统疾病	10031021	Oral soft tissue signs and symptoms	口部软组织症状和体征	10031013	Oral soft tissue conditions	口腔软组织类疾病	10084009	Oral mucosal roughening	口腔粘膜变粗糙	2	0	57849	227189	inf	inf		inf	inf
10017947	Gastrointestinal disorders	胃肠系统疾病	10027692	Pancreatic disorders NEC	各种胰腺疾病（不另分类）	10015674	Exocrine pancreas conditions	胰腺外分泌疾病	10033616	Pancreatic disorder	胰腺疾病	2	13	57849	227176	0.604162	2.67739	0.136331	0.604175	2.67739	0.136331
10017947	Gastrointestinal disorders	胃肠系统疾病	10033646	Acute and chronic pancreatitis	急性及慢性胰腺炎	10015674	Exocrine pancreas conditions	胰腺外分泌疾病	10033654	Pancreatitis necrotising	坏死性胰腺炎	2	24	57849	227165	0.327238	1.3847	0.0773344	0.327262	1.3847	0.0773344
10017947	Gastrointestinal disorders	胃肠系统疾病	10017948	Gastrointestinal disorders NEC	各种胃肠疾病（不另分类）	10017943	Gastrointestinal conditions NEC	胃肠类疾病（不另分类）	10057030	Pneumatosis intestinalis	肠壁囊样积气	2	2	57849	227187	3.92724	27.8814	0.553173	3.92714	27.8814	0.553173
10017947	Gastrointestinal disorders	胃肠系统疾病	10002115	Anal and rectal pains	肛门和直肠疼痛	10002112	Anal and rectal conditions NEC	肛门和直肠类疾病（不另分类）	10036772	Proctalgia	肛部痛	2	14	57849	227175	0.561005	2.46853	0.127495	0.56102	2.46853	0.127495
10017947	Gastrointestinal disorders	胃肠系统疾病	10034655	Peritoneal and retroperitoneal haemorrhages	腹膜和腹膜后出血	10034652	Peritoneal and retroperitoneal conditions	腹膜及腹后膜类疾病	10038980	Retroperitoneal haemorrhage	腹膜后出血	2	7	57849	227182	1.12204	5.40149	0.233081	1.12204	5.40149	0.233081
10017947	Gastrointestinal disorders	胃肠系统疾病	10043985	Tongue signs and symptoms	舌部症状和体征	10043946	Tongue conditions	舌疾病	10043945	Tongue coated	苔舌	2	8	57849	227181	0.981784	4.62353	0.208477	0.981785	4.62353	0.208477
10017947	Gastrointestinal disorders	胃肠系统疾病	10043985	Tongue signs and symptoms	舌部症状和体征	10043946	Tongue conditions	舌疾病	10069164	Tongue pigmentation	舌色素沉着	2	2	57849	227187	3.92724	27.8814	0.553173	3.92714	27.8814	0.553173
10017947	Gastrointestinal disorders	胃肠系统疾病	10044048	Tooth missing	牙齿缺失	10044018	Dental and gingival conditions	牙齿和牙龈类疾病	10044044	Tooth loss	牙齿脱落	2	6	57849	227183	1.30906	6.48613	0.264199	1.30905	6.48613	0.264199
10017947	Gastrointestinal disorders	胃肠系统疾病	10030209	Oesophageal varices	食管静脉类曲张	10018031	Gastrointestinal vascular conditions	胃肠系统血管疾病	10056091	Varices oesophageal	食管静脉曲张	2	3	57849	227186	2.61815	15.6695	0.437455	2.61809	15.6695	0.437455
10017947	Gastrointestinal disorders	胃肠系统疾病	10017926	Gastrointestinal and abdominal pains (excl oral and throat)	胃肠道和腹部疼痛（不包括口腔和咽喉）	10018012	Gastrointestinal signs and symptoms	胃肠道系统症状和体征	10000090	Abdominal rigidity	腹部强直	1	4	57850	227185	0.981785	8.78444	0.109728	0.981785	8.78444	0.109728
10017947	Gastrointestinal disorders	胃肠系统疾病	10027678	Gastrointestinal signs and symptoms NEC	各种胃肠道症状和体征（不另分类）	10018012	Gastrointestinal signs and symptoms	胃肠道系统症状和体征	10060926	Abdominal symptom	腹部症状	1	3	57850	227186	1.30905	12.5854	0.13616	1.30905	12.5854	0.13616
10017947	Gastrointestinal disorders	胃肠系统疾病	10027678	Gastrointestinal signs and symptoms NEC	各种胃肠道症状和体征（不另分类）	10018012	Gastrointestinal signs and symptoms	胃肠道系统症状和体征	10000647	Acute abdomen	急腹症	1	1	57850	227188	3.92719	62.7901	0.245625	3.92714	62.7901	0.245625
10017947	Gastrointestinal disorders	胃肠系统疾病	10016770	Flatulence, bloating and distension	肠胃胀气、气胀和膨胀	10018012	Gastrointestinal signs and symptoms	胃肠道系统症状和体征	10052813	Aerophagia	吞气症	1	5	57850	227184	0.785424	6.72318	0.091756	0.785428	6.72318	0.091756
10017947	Gastrointestinal disorders	胃肠系统疾病	10002118	Anal and rectal signs and symptoms	肛门和直肠症状和体征	10002112	Anal and rectal conditions NEC	肛门和直肠类疾病（不另分类）	10084122	Anal erythema	肛门红斑	1	0	57850	227189	inf	inf		inf	inf
10017947	Gastrointestinal disorders	胃肠系统疾病	10017952	Gastrointestinal fistulae	各种胃肠道瘘管	10017943	Gastrointestinal conditions NEC	胃肠类疾病（不另分类）	10002156	Anal fistula	肛瘘	1	2	57850	227187	1.96359	21.6562	0.17804	1.96357	21.6562	0.17804
10017947	Gastrointestinal disorders	胃肠系统疾病	10002118	Anal and rectal signs and symptoms	肛门和直肠症状和体征	10002112	Anal and rectal conditions NEC	肛门和直肠类疾病（不另分类）	10050247	Anal inflammation	肛门炎症	1	1	57850	227188	3.92719	62.7901	0.245625	3.92714	62.7901	0.245625
10017947	Gastrointestinal disorders	胃肠系统疾病	10002118	Anal and rectal signs and symptoms	肛门和直肠症状和体征	10002112	Anal and rectal conditions NEC	肛门和直肠类疾病（不另分类）	10068172	Anal pruritus	肛门瘙痒	1	10	57850	227179	0.392704	3.06788	0.050268	0.392714	3.06788	0.050268
10017947	Gastrointestinal disorders	胃肠系统疾病	10002113	Anal and rectal disorders NEC	肛门和直肠疾病（不另分类）	10002112	Anal and rectal conditions NEC	肛门和直肠类疾病（不另分类）	10049823	Anal sphincter atony	肛门括约肌张力缺乏	1	2	57850	227187	1.96359	21.6562	0.17804	1.96357	21.6562	0.17804
10017947	Gastrointestinal disorders	胃肠系统疾病	10002119	Anal and rectal ulcers and perforation	肛门和直肠溃疡和穿孔	10018027	Gastrointestinal ulceration and perforation	胃肠溃疡及穿孔	10002180	Anal ulcer	肛门溃疡	1	2	57850	227187	1.96359	21.6562	0.17804	1.96357	21.6562	0.17804
10017947	Gastrointestinal disorders	胃肠系统疾病	10031017	Oral soft tissue infections	口部软组织感染	10031013	Oral soft tissue conditions	口腔软组织类疾病	10002509	Angular cheilitis	唇角炎	1	1	57850	227188	3.92719	62.7901	0.245625	3.92714	62.7901	0.245625
10017947	Gastrointestinal disorders	胃肠系统疾病	10017950	Gastrointestinal dyskinetic disorders	各种胃肠道运动障碍性疾病	10017977	Gastrointestinal motility and defaecation conditions	胃肠运动及排便状况	10063541	Bowel movement irregularity	大便不规律	1	6	57850	227183	0.654517	5.43688	0.078794	0.654523	5.43688	0.078794
10017947	Gastrointestinal disorders	胃肠系统疾病	10009888	Colitis (excl infective)	各种结肠炎（不包括感染性的）	10017969	Gastrointestinal inflammatory conditions	胃肠系统炎症	10056979	Colitis microscopic	显微镜下结肠炎	1	43	57850	227146	0.0913131	0.663133	0.0125738	0.0913288	0.663133	0.0125738
10017947	Gastrointestinal disorders	胃肠系统疾病	10018023	Gastrointestinal ulcers and perforation, site unspecified	部位不明的胃肠道溃疡和穿孔	10018027	Gastrointestinal ulceration and perforation	胃肠溃疡及穿孔	10061820	Diverticular perforation	憩室穿孔	1	15	57850	227174	0.261797	1.98201	0.0345797	0.261809	1.98201	0.0345797
10017947	Gastrointestinal disorders	胃肠系统疾病	10013811	Duodenal and small intestinal stenosis and obstruction	十二指肠和小肠狭窄和阻塞	10018008	Gastrointestinal stenosis and obstruction	胃肠道狭窄及梗阻类疾病	10013830	Duodenal obstruction	十二指肠梗阻	1	0	57850	227189	inf	inf		inf	inf
10017947	Gastrointestinal disorders	胃肠系统疾病	10013811	Duodenal and small intestinal stenosis and obstruction	十二指肠和小肠狭窄和阻塞	10018008	Gastrointestinal stenosis and obstruction	胃肠道狭窄及梗阻类疾病	10050094	Duodenal stenosis	十二指肠狭窄	1	1	57850	227188	3.92719	62.7901	0.245625	3.92714	62.7901	0.245625
10017947	Gastrointestinal disorders	胃肠系统疾病	10013862	Duodenal ulcers and perforation	十二指肠溃疡和穿孔	10018027	Gastrointestinal ulceration and perforation	胃肠溃疡及穿孔	10013849	Duodenal ulcer perforation	十二指肠溃疡穿孔	1	2	57850	227187	1.96359	21.6562	0.17804	1.96357	21.6562	0.17804
10017947	Gastrointestinal disorders	胃肠系统疾病	10018006	Gastrointestinal spastic and hypermotility disorders	各种胃肠道痉挛和蠕动过强性疾病	10017977	Gastrointestinal motility and defaecation conditions	胃肠运动及排便状况	10017367	Frequent bowel movements	排便频率增加	1	37	57850	227152	0.106123	0.773507	0.0145599	0.106139	0.773507	0.0145599
10017947	Gastrointestinal disorders	胃肠系统疾病	10017847	Gastric ulcers and perforation	胃部溃疡和穿孔	10018027	Gastrointestinal ulceration and perforation	胃肠溃疡及穿孔	10017835	Gastric ulcer perforation	胃溃疡穿孔	1	0	57850	227189	inf	inf		inf	inf
10017947	Gastrointestinal disorders	胃肠系统疾病	10017751	Gastric and oesophageal haemorrhages	胃和食管出血	10017959	Gastrointestinal haemorrhages NEC	胃肠系统出血（不另分类）	10057572	Gastric varices haemorrhage	胃底静脉曲张破裂出血	1	0	57850	227189	inf	inf		inf	inf
10017947	Gastrointestinal disorders	胃肠系统疾病	10017854	Gastritis (excl infective)	各种胃炎（不包括感染性的）	10017969	Gastrointestinal inflammatory conditions	胃肠系统炎症	10017866	Gastritis haemorrhagic	出血性胃炎	1	3	57850	227186	1.30905	12.5854	0.13616	1.30905	12.5854	0.13616
10017947	Gastrointestinal disorders	胃肠系统疾病	10017952	Gastrointestinal fistulae	各种胃肠道瘘管	10017943	Gastrointestinal conditions NEC	胃肠类疾病（不另分类）	10017877	Gastrointestinal fistula	胃肠道瘘	1	1	57850	227188	3.92719	62.7901	0.245625	3.92714	62.7901	0.245625
10017947	Gastrointestinal disorders	胃肠系统疾病	10017933	Gastrointestinal atonic and hypomotility disorders NEC	各种胃肠道弛缓和动力不足性疾病（不另分类）	10017977	Gastrointestinal motility and defaecation conditions	胃肠运动及排便状况	10052105	Gastrointestinal hypomotility	胃肠道动力不足	1	1	57850	227188	3.92719	62.7901	0.245625	3.92714	62.7901	0.245625
10017947	Gastrointestinal disorders	胃肠系统疾病	10017950	Gastrointestinal dyskinetic disorders	各种胃肠道运动障碍性疾病	10017977	Gastrointestinal motility and defaecation conditions	胃肠运动及排便状况	10061173	Gastrointestinal motility disorder	胃肠动力障碍	1	15	57850	227174	0.261797	1.98201	0.0345797	0.261809	1.98201	0.0345797
10017947	Gastrointestinal disorders	胃肠系统疾病	10017983	Gastrointestinal necrosis and gangrene (excl gangrenous hernia)	胃肠道坏死和坏疽（不包括坏疽性疝）	10018031	Gastrointestinal vascular conditions	胃肠系统血管疾病	10017980	Gastrointestinal mucosal necrosis	胃肠粘膜坏死	1	0	57850	227189	inf	inf		inf	inf
10017947	Gastrointestinal disorders	胃肠系统疾病	10000063	Abdominal findings abnormal	腹部检查异常	10018012	Gastrointestinal signs and symptoms	胃肠道系统症状和体征	10067715	Gastrointestinal sounds abnormal	胃肠鸣音异常	1	16	57850	227173	0.245433	1.85079	0.0325469	0.245446	1.85079	0.0325469
10017947	Gastrointestinal disorders	胃肠系统疾病	10018009	Gastrointestinal stenosis and obstruction NEC	各种胃肠道狭窄及阻塞（不另分类）	10018008	Gastrointestinal stenosis and obstruction	胃肠道狭窄及梗阻类疾病	10018007	Gastrointestinal stenosis	胃肠狭窄	1	0	57850	227189	inf	inf		inf	inf
10017947	Gastrointestinal disorders	胃肠系统疾病	10017921	Gastrointestinal inflammatory disorders NEC	胃肠道各种炎症（不另分类）	10017969	Gastrointestinal inflammatory conditions	胃肠系统炎症	10070840	Gastrointestinal tract irritation	胃肠道刺激	1	7	57850	227182	0.561012	4.56006	0.0690199	0.56102	4.56006	0.0690199
10017947	Gastrointestinal disorders	胃肠系统疾病	10082211	Gingival disorders, signs and symptoms NEC	各种牙龈疾病、症状和体征（不另分类）	10044018	Dental and gingival conditions	牙齿和牙龈类疾病	10018280	Gingival disorder	牙龈疾病	1	7	57850	227182	0.561012	4.56006	0.0690199	0.56102	4.56006	0.0690199
10017947	Gastrointestinal disorders	胃肠系统疾病	10082211	Gingival disorders, signs and symptoms NEC	各种牙龈疾病、症状和体征（不另分类）	10044018	Dental and gingival conditions	牙齿和牙龈类疾病	10049580	Gingival hyperpigmentation	牙龈色素沉着过度	1	0	57850	227189	inf	inf		inf	inf
10017947	Gastrointestinal disorders	胃肠系统疾病	10082211	Gingival disorders, signs and symptoms NEC	各种牙龈疾病、症状和体征（不另分类）	10044018	Dental and gingival conditions	牙齿和牙龈类疾病	10018284	Gingival hypertrophy	牙龈肥大	1	26	57850	227163	0.151029	1.11302	0.0204937	0.151044	1.11302	0.0204937
10017947	Gastrointestinal disorders	胃肠系统疾病	10082211	Gingival disorders, signs and symptoms NEC	各种牙龈疾病、症状和体征（不另分类）	10044018	Dental and gingival conditions	牙齿和牙龈类疾病	10018291	Gingival swelling	牙龈肿胀	1	26	57850	227163	0.151029	1.11302	0.0204937	0.151044	1.11302	0.0204937
10017947	Gastrointestinal disorders	胃肠系统疾病	10082211	Gingival disorders, signs and symptoms NEC	各种牙龈疾病、症状和体征（不另分类）	10044018	Dental and gingival conditions	牙齿和牙龈类疾病	10018296	Gingivitis ulcerative	溃疡性龈炎	1	0	57850	227189	inf	inf		inf	inf
10017947	Gastrointestinal disorders	胃肠系统疾病	10034655	Peritoneal and retroperitoneal haemorrhages	腹膜和腹膜后出血	10034652	Peritoneal and retroperitoneal conditions	腹膜及腹后膜类疾病	10059766	Haemorrhagic ascites	血性腹水	1	0	57850	227189	inf	inf		inf	inf
10017947	Gastrointestinal disorders	胃肠系统疾病	10033646	Acute and chronic pancreatitis	急性及慢性胰腺炎	10015674	Exocrine pancreas conditions	胰腺外分泌疾病	10076058	Haemorrhagic necrotic pancreatitis	出血性坏死性胰腺炎	1	0	57850	227189	inf	inf		inf	inf
10017947	Gastrointestinal disorders	胃肠系统疾病	10018029	Haemorrhoids and gastrointestinal varices (excl oesophageal)	痔和胃肠道静脉曲张（不包括食管）	10018031	Gastrointestinal vascular conditions	胃肠系统血管疾病	10019023	Haemorrhoids thrombosed	血栓性痔疮	1	0	57850	227189	inf	inf		inf	inf
10017947	Gastrointestinal disorders	胃肠系统疾病	10017933	Gastrointestinal atonic and hypomotility disorders NEC	各种胃肠道弛缓和动力不足性疾病（不另分类）	10017977	Gastrointestinal motility and defaecation conditions	胃肠运动及排便状况	10022642	Intestinal dilatation	肠扩张	1	3	57850	227186	1.30905	12.5854	0.13616	1.30905	12.5854	0.13616
10017947	Gastrointestinal disorders	胃肠系统疾病	10017952	Gastrointestinal fistulae	各种胃肠道瘘管	10017943	Gastrointestinal conditions NEC	胃肠类疾病（不另分类）	10022647	Intestinal fistula	肠瘘	1	2	57850	227187	1.96359	21.6562	0.17804	1.96357	21.6562	0.17804
10017947	Gastrointestinal disorders	胃肠系统疾病	10017997	Gastrointestinal vascular occlusion and infarction	胃肠道血管闭塞及梗死	10018031	Gastrointestinal vascular conditions	胃肠系统血管疾病	10022657	Intestinal infarction	肠梗死	1	4	57850	227185	0.981785	8.78444	0.109728	0.981785	8.78444	0.109728
10017947	Gastrointestinal disorders	胃肠系统疾病	10032172	Intestinal ulcers and perforation NEC	肠溃疡和穿孔（不另分类）	10018027	Gastrointestinal ulceration and perforation	胃肠溃疡及穿孔	10061248	Intestinal ulcer perforation	肠溃疡穿孔	1	0	57850	227189	inf	inf		inf	inf
10017947	Gastrointestinal disorders	胃肠系统疾病	10034653	Peritoneal and retroperitoneal disorders	腹膜和腹膜后疾病	10034652	Peritoneal and retroperitoneal conditions	腹膜及腹后膜类疾病	10078659	Intra-abdominal fluid collection	腹内积液	1	3	57850	227186	1.30905	12.5854	0.13616	1.30905	12.5854	0.13616
10017947	Gastrointestinal disorders	胃肠系统疾病	10018006	Gastrointestinal spastic and hypermotility disorders	各种胃肠道痉挛和蠕动过强性疾病	10017977	Gastrointestinal motility and defaecation conditions	胃肠运动及排便状况	10023003	Irritable bowel syndrome	肠易激综合症	1	35	57850	227154	0.112189	0.818936	0.0153691	0.112204	0.818936	0.0153691
10017947	Gastrointestinal disorders	胃肠系统疾病	10032172	Intestinal ulcers and perforation NEC	肠溃疡和穿孔（不另分类）	10018027	Gastrointestinal ulceration and perforation	胃肠溃疡及穿孔	10023174	Jejunal perforation	空肠穿孔	1	0	57850	227189	inf	inf		inf	inf
10017947	Gastrointestinal disorders	胃肠系统疾病	10032172	Intestinal ulcers and perforation NEC	肠溃疡和穿孔（不另分类）	10018027	Gastrointestinal ulceration and perforation	胃肠溃疡及穿孔	10023177	Jejunal ulcer	空肠溃疡	1	0	57850	227189	inf	inf		inf	inf
10017947	Gastrointestinal disorders	胃肠系统疾病	10032172	Intestinal ulcers and perforation NEC	肠溃疡和穿孔（不另分类）	10018027	Gastrointestinal ulceration and perforation	胃肠溃疡及穿孔	10023799	Large intestinal ulcer	大肠溃疡	1	2	57850	227187	1.96359	21.6562	0.17804	1.96357	21.6562	0.17804
10017947	Gastrointestinal disorders	胃肠系统疾病	10031015	Oral soft tissue disorders NEC	口部软组织疾病（不另分类）	10031013	Oral soft tissue conditions	口腔软组织类疾病	10024396	Leukoplakia oral	口腔粘膜白斑	1	2	57850	227187	1.96359	21.6562	0.17804	1.96357	21.6562	0.17804
10017947	Gastrointestinal disorders	胃肠系统疾病	10030975	Oral dryness and saliva altered	口腔干燥和唾液改变	10039404	Salivary gland conditions	唾液腺疾病类	10024552	Lip dry	唇部干燥	1	22	57850	227167	0.178492	1.32427	0.0240581	0.178506	1.32427	0.0240581
10017947	Gastrointestinal disorders	胃肠系统疾病	10017997	Gastrointestinal vascular occlusion and infarction	胃肠道血管闭塞及梗死	10018031	Gastrointestinal vascular conditions	胃肠系统血管疾病	10027402	Mesenteric vein thrombosis	肠系膜静脉血栓形成	1	1	57850	227188	3.92719	62.7901	0.245625	3.92714	62.7901	0.245625
10017947	Gastrointestinal disorders	胃肠系统疾病	10009888	Colitis (excl infective)	各种结肠炎（不包括感染性的）	10017969	Gastrointestinal inflammatory conditions	胃肠系统炎症	10051606	Necrotising colitis	坏死性结肠炎	1	1	57850	227188	3.92719	62.7901	0.245625	3.92714	62.7901	0.245625
10017947	Gastrointestinal disorders	胃肠系统疾病	10031020	Oral soft tissue swelling and oedema	口部软组织肿胀和水肿	10031013	Oral soft tissue conditions	口腔软组织类疾病	10030110	Oedema mouth	口水肿	1	47	57850	227142	0.0835403	0.605523	0.0115256	0.0835562	0.605523	0.0115256
10017947	Gastrointestinal disorders	胃肠系统疾病	10030168	Oesophageal disorders NEC	各种食管疾病（不另分类）	10017943	Gastrointestinal conditions NEC	胃肠类疾病（不另分类）	10061318	Oesophageal disorder	食管疾病	1	12	57850	227177	0.32725	2.51689	0.0425496	0.327262	2.51689	0.0425496
10017947	Gastrointestinal disorders	胃肠系统疾病	10017933	Gastrointestinal atonic and hypomotility disorders NEC	各种胃肠道弛缓和动力不足性疾病（不另分类）	10017977	Gastrointestinal motility and defaecation conditions	胃肠运动及排便状况	10067752	Oesophageal hypomotility	食管动力不足	1	1	57850	227188	3.92719	62.7901	0.245625	3.92714	62.7901	0.245625
10017947	Gastrointestinal disorders	胃肠系统疾病	10030196	Oesophageal stenosis and obstruction	食道狭窄和阻塞	10018008	Gastrointestinal stenosis and obstruction	胃肠道狭窄及梗阻类疾病	10030178	Oesophageal obstruction	食管阻塞	1	2	57850	227187	1.96359	21.6562	0.17804	1.96357	21.6562	0.17804
10017947	Gastrointestinal disorders	胃肠系统疾病	10017926	Gastrointestinal and abdominal pains (excl oral and throat)	胃肠道和腹部疼痛（不包括口腔和咽喉）	10018012	Gastrointestinal signs and symptoms	胃肠道系统症状和体征	10030180	Oesophageal pain	食管痛	1	19	57850	227170	0.206678	1.54395	0.0276665	0.206692	1.54395	0.0276665
10017947	Gastrointestinal disorders	胃肠系统疾病	10030206	Oesophageal ulcers and perforation	食管溃疡和穿孔	10018027	Gastrointestinal ulceration and perforation	胃肠溃疡及穿孔	10030181	Oesophageal perforation	食管穿孔	1	1	57850	227188	3.92719	62.7901	0.245625	3.92714	62.7901	0.245625
10017947	Gastrointestinal disorders	胃肠系统疾病	10018006	Gastrointestinal spastic and hypermotility disorders	各种胃肠道痉挛和蠕动过强性疾病	10017977	Gastrointestinal motility and defaecation conditions	胃肠运动及排便状况	10030184	Oesophageal spasm	食管痉挛	1	7	57850	227182	0.561012	4.56006	0.0690199	0.56102	4.56006	0.0690199
10017947	Gastrointestinal disorders	胃肠系统疾病	10030206	Oesophageal ulcers and perforation	食管溃疡和穿孔	10018027	Gastrointestinal ulceration and perforation	胃肠溃疡及穿孔	10030201	Oesophageal ulcer	食管溃疡	1	9	57850	227180	0.436339	3.44425	0.0552782	0.436349	3.44425	0.0552782
10017947	Gastrointestinal disorders	胃肠系统疾病	10017751	Gastric and oesophageal haemorrhages	胃和食管出血	10017959	Gastrointestinal haemorrhages NEC	胃肠系统出血（不另分类）	10030210	Oesophageal varices haemorrhage	食管静脉曲张出血	1	0	57850	227189	inf	inf		inf	inf
10017947	Gastrointestinal disorders	胃肠系统疾病	10031021	Oral soft tissue signs and symptoms	口部软组织症状和体征	10031013	Oral soft tissue conditions	口腔软组织类疾病	10050820	Oral dysaesthesia	口腔感觉迟钝	1	0	57850	227189	inf	inf		inf	inf
10017947	Gastrointestinal disorders	胃肠系统疾病	10042129	Stomatitis and ulceration	口腔黏膜炎和溃疡	10031013	Oral soft tissue conditions	口腔软组织类疾病	10064594	Oral mucosa erosion	口腔黏膜糜烂	1	6	57850	227183	0.654517	5.43688	0.078794	0.654523	5.43688	0.078794
10017947	Gastrointestinal disorders	胃肠系统疾病	10031021	Oral soft tissue signs and symptoms	口部软组织症状和体征	10031013	Oral soft tissue conditions	口腔软组织类疾病	10030995	Oral mucosal blistering	口腔粘膜起疱	1	21	57850	227168	0.186993	1.39022	0.0251517	0.187007	1.39022	0.0251517
10017947	Gastrointestinal disorders	胃肠系统疾病	10031021	Oral soft tissue signs and symptoms	口部软组织症状和体征	10031013	Oral soft tissue conditions	口腔软组织类疾病	10030997	Oral mucosal eruption	口腔粘膜发疹	1	3	57850	227186	1.30905	12.5854	0.13616	1.30905	12.5854	0.13616
10017947	Gastrointestinal disorders	胃肠系统疾病	10031021	Oral soft tissue signs and symptoms	口部软组织症状和体征	10031013	Oral soft tissue conditions	口腔软组织类疾病	10067418	Oral mucosal erythema	口腔粘膜红斑	1	1	57850	227188	3.92719	62.7901	0.245625	3.92714	62.7901	0.245625
10017947	Gastrointestinal disorders	胃肠系统疾病	10031021	Oral soft tissue signs and symptoms	口部软组织症状和体征	10031013	Oral soft tissue conditions	口腔软组织类疾病	10052894	Oral pruritus	口腔瘙痒	1	2	57850	227187	1.96359	21.6562	0.17804	1.96357	21.6562	0.17804
10017947	Gastrointestinal disorders	胃肠系统疾病	10031015	Oral soft tissue disorders NEC	口部软组织疾病（不另分类）	10031013	Oral soft tissue conditions	口腔软组织类疾病	10058667	Oral toxicity	口腔毒性	1	0	57850	227189	inf	inf		inf	inf
10017947	Gastrointestinal disorders	胃肠系统疾病	10011774	Cystic pancreatic disorders	胆囊胰腺疾病	10015674	Exocrine pancreas conditions	胰腺外分泌疾病	10033635	Pancreatic pseudocyst	胰腺假性囊肿	1	4	57850	227185	0.981785	8.78444	0.109728	0.981785	8.78444	0.109728
10017947	Gastrointestinal disorders	胃肠系统疾病	10027692	Pancreatic disorders NEC	各种胰腺疾病（不另分类）	10015674	Exocrine pancreas conditions	胰腺外分泌疾病	10072787	Pancreatic steatosis	胰腺脂肪变性	1	3	57850	227186	1.30905	12.5854	0.13616	1.30905	12.5854	0.13616
10017947	Gastrointestinal disorders	胃肠系统疾病	10033646	Acute and chronic pancreatitis	急性及慢性胰腺炎	10015674	Exocrine pancreas conditions	胰腺外分泌疾病	10033657	Pancreatitis relapsing	胰腺炎复发	1	17	57850	227172	0.230995	1.73583	0.0307396	0.231008	1.73583	0.0307396
10017947	Gastrointestinal disorders	胃肠系统疾病	10044037	Dental disorders NEC	各种牙齿疾病（不另分类）	10044018	Dental and gingival conditions	牙齿和牙龈类疾病	10034536	Periodontal disease	牙周病	1	4	57850	227185	0.981785	8.78444	0.109728	0.981785	8.78444	0.109728
10017947	Gastrointestinal disorders	胃肠系统疾病	10034653	Peritoneal and retroperitoneal disorders	腹膜和腹膜后疾病	10034652	Peritoneal and retroperitoneal conditions	腹膜及腹后膜类疾病	10051942	Peritoneal cyst	腹膜囊肿	1	0	57850	227189	inf	inf		inf	inf
10017947	Gastrointestinal disorders	胃肠系统疾病	10034653	Peritoneal and retroperitoneal disorders	腹膜和腹膜后疾病	10034652	Peritoneal and retroperitoneal conditions	腹膜及腹后膜类疾病	10048299	Pneumoperitoneum	腹腔积气	1	2	57850	227187	1.96359	21.6562	0.17804	1.96357	21.6562	0.17804
10017947	Gastrointestinal disorders	胃肠系统疾病	10028817	Nausea and vomiting symptoms	恶心和呕吐症状	10018012	Gastrointestinal signs and symptoms	胃肠道系统症状和体征	10067171	Regurgitation	反流	1	3	57850	227186	1.30905	12.5854	0.13616	1.30905	12.5854	0.13616
10017947	Gastrointestinal disorders	胃肠系统疾病	10022653	Intestinal haemorrhages	各种肠出血	10017959	Gastrointestinal haemorrhages NEC	胃肠系统出血（不另分类）	10052535	Small intestinal haemorrhage	小肠出血	1	4	57850	227185	0.981785	8.78444	0.109728	0.981785	8.78444	0.109728
10017947	Gastrointestinal disorders	胃肠系统疾病	10032172	Intestinal ulcers and perforation NEC	肠溃疡和穿孔（不另分类）	10018027	Gastrointestinal ulceration and perforation	胃肠溃疡及穿孔	10041103	Small intestinal perforation	小肠穿孔	1	1	57850	227188	3.92719	62.7901	0.245625	3.92714	62.7901	0.245625
10017947	Gastrointestinal disorders	胃肠系统疾病	10042129	Stomatitis and ulceration	口腔黏膜炎和溃疡	10031013	Oral soft tissue conditions	口腔软组织类疾病	10042135	Stomatitis necrotising	坏死性口腔黏膜炎	1	0	57850	227189	inf	inf		inf	inf
10017947	Gastrointestinal disorders	胃肠系统疾病	10018009	Gastrointestinal stenosis and obstruction NEC	各种胃肠道狭窄及阻塞（不另分类）	10018008	Gastrointestinal stenosis and obstruction	胃肠道狭窄及梗阻类疾病	10050396	Subileus	不完全性肠梗阻（机能性）	1	3	57850	227186	1.30905	12.5854	0.13616	1.30905	12.5854	0.13616
10017947	Gastrointestinal disorders	胃肠系统疾病	10017997	Gastrointestinal vascular occlusion and infarction	胃肠道血管闭塞及梗死	10018031	Gastrointestinal vascular conditions	胃肠系统血管疾病	10043626	Thrombosis mesenteric vessel	肠系膜血管血栓形成	1	0	57850	227189	inf	inf		inf	inf
10017947	Gastrointestinal disorders	胃肠系统疾病	10043954	Tongue disorders	舌异常	10043946	Tongue conditions	舌疾病	10043951	Tongue disorder	舌病	1	33	57850	227156	0.118989	0.87003	0.0162735	0.119004	0.87003	0.0162735
10017947	Gastrointestinal disorders	胃肠系统疾病	10044037	Dental disorders NEC	各种牙齿疾病（不另分类）	10044018	Dental and gingival conditions	牙齿和牙龈类疾病	10072665	Tooth demineralisation	牙齿脱矿	1	0	57850	227189	inf	inf		inf	inf
10017947	Gastrointestinal disorders	胃肠系统疾病	10028817	Nausea and vomiting symptoms	恶心和呕吐症状	10018012	Gastrointestinal signs and symptoms	胃肠道系统症状和体征	10047708	Vomiting projectile	喷射样呕吐	1	3	57850	227186	1.30905	12.5854	0.13616	1.30905	12.5854	0.13616
10018065	General disorders and administration site conditions	全身性疾病及给药部位各种反应	10016286	Febrile disorders	发热疾病	10005908	Body temperature conditions	体温状况类	10037660	Pyrexia	发热	1536	1168	56315	226021	5.27804	5.69852	4.8886	5.16446	5.69845	4.88866
10018065	General disorders and administration site conditions	全身性疾病及给药部位各种反应	10003550	Asthenic conditions	虚弱状态	10018073	General system disorders NEC	全身系统疾病（不另分类）	10003549	Asthenia	虚弱	843	2894	57008	224295	1.14607	1.23813	1.06086	1.14395	1.23812	1.06087
10018065	General disorders and administration site conditions	全身性疾病及给药部位各种反应	10003550	Asthenic conditions	虚弱状态	10018073	General system disorders NEC	全身系统疾病（不另分类）	10016256	Fatigue	疲劳	367	3324	57484	223865	0.429976	0.47911	0.385881	0.433592	0.479108	0.385882
10018065	General disorders and administration site conditions	全身性疾病及给药部位各种反应	10028114	Mucosal findings abnormal	各种粘膜异常	10018073	General system disorders NEC	全身系统疾病（不另分类）	10028116	Mucosal inflammation	粘膜炎症	299	88	57552	227101	13.4075	17.0081	10.5691	13.3434	17.0081	10.5691
10018065	General disorders and administration site conditions	全身性疾病及给药部位各种反应	10033372	Pain and discomfort NEC	疼痛和不适（不另分类）	10018073	General system disorders NEC	全身系统疾病（不另分类）	10033371	Pain	疼痛	252	2028	57599	225161	0.485748	0.553867	0.426007	0.487988	0.553866	0.426007
10018065	General disorders and administration site conditions	全身性疾病及给药部位各种反应	10033372	Pain and discomfort NEC	疼痛和不适（不另分类）	10018073	General system disorders NEC	全身系统疾病（不另分类）	10008479	Chest pain	胸痛	194	1048	57657	226141	0.726052	0.84648	0.622757	0.726971	0.846479	0.622758
10018065	General disorders and administration site conditions	全身性疾病及给药部位各种反应	10068759	Feelings and sensations NEC	各种感受与感觉（不另分类）	10018073	General system disorders NEC	全身系统疾病（不另分类）	10008531	Chills	寒战	161	313	57690	226876	2.02288	2.44692	1.67232	2.02003	2.44692	1.67232
10018065	General disorders and administration site conditions	全身性疾病及给药部位各种反应	10003550	Asthenic conditions	虚弱状态	10018073	General system disorders NEC	全身系统疾病（不另分类）	10025482	Malaise	难受	157	1236	57694	225953	0.497472	0.587487	0.421249	0.498836	0.587486	0.42125
10018065	General disorders and administration site conditions	全身性疾病及给药部位各种反应	10018072	General signs and symptoms NEC	一般症状和体征（不另分类）	10018073	General system disorders NEC	全身系统疾病（不另分类）	10049438	General physical health deterioration	全身状况恶化	147	230	57704	226959	2.5138	3.09246	2.04342	2.50995	3.09246	2.04342
10018065	General disorders and administration site conditions	全身性疾病及给药部位各种反应	10011907	Death and sudden death	死亡和猝死	10053172	Fatal outcomes	致命后果	10011906	Death	死亡	142	1807	57709	225382	0.306906	0.364165	0.258651	0.308608	0.364165	0.258651
10018065	General disorders and administration site conditions	全身性疾病及给药部位各种反应	10018072	General signs and symptoms NEC	一般症状和体征（不另分类）	10018073	General system disorders NEC	全身系统疾病（不另分类）	10061818	Disease progression	疾病进展	142	1313	57709	225876	0.423302	0.503444	0.355917	0.424717	0.503443	0.355918
10018065	General disorders and administration site conditions	全身性疾病及给药部位各种反应	10018072	General signs and symptoms NEC	一般症状和体征（不另分类）	10018073	General system disorders NEC	全身系统疾病（不另分类）	10015866	Extravasation	外渗	109	1	57742	227188	428.864	3072.15	59.8684	428.058	3072.15	59.8684
10018065	General disorders and administration site conditions	全身性疾病及给药部位各种反应	10030113	Oedema NEC	各种水肿（不另分类）	10018073	General system disorders NEC	全身系统疾病（不另分类）	10030124	Oedema peripheral	外周水肿	81	977	57770	226212	0.324641	0.407292	0.258763	0.325587	0.407292	0.258763
10018065	General disorders and administration site conditions	全身性疾病及给药部位各种反应	10030113	Oedema NEC	各种水肿（不另分类）	10018073	General system disorders NEC	全身系统疾病（不另分类）	10030095	Oedema	水肿	75	418	57776	226771	0.704247	0.900623	0.55069	0.70463	0.900623	0.55069
10018065	General disorders and administration site conditions	全身性疾病及给药部位各种反应	10043409	Therapeutic and nontherapeutic responses	各种治疗和非治疗反应	10062915	Therapeutic and nontherapeutic effects (excl toxicity)	治疗性及非治疗性反应类（不包括毒性）	10013709	Drug ineffective	药物无效	74	1467	57777	225722	0.19707	0.248952	0.156	0.198097	0.248952	0.156001
10018065	General disorders and administration site conditions	全身性疾病及给药部位各种反应	10016286	Febrile disorders	发热疾病	10005908	Body temperature conditions	体温状况类	10020741	Hyperpyrexia	高热	59	11	57792	227178	21.0842	40.1366	11.0758	21.0638	40.1366	11.0758
10018065	General disorders and administration site conditions	全身性疾病及给药部位各种反应	10022097	Injection site reactions	注射部位各种反应	10001316	Administration site reactions	给药部位各种反应	10022095	Injection site reaction	注射部位反应	57	6	57794	227183	37.3436	86.6121	16.1011	37.3078	86.6121	16.1011
10018065	General disorders and administration site conditions	全身性疾病及给药部位各种反应	10018072	General signs and symptoms NEC	一般症状和体征（不另分类）	10018073	General system disorders NEC	全身系统疾病（不另分类）	10010264	Condition aggravated	病情恶化	49	439	57802	226750	0.437861	0.588311	0.325886	0.438337	0.588311	0.325886
10018065	General disorders and administration site conditions	全身性疾病及给药部位各种反应	10033372	Pain and discomfort NEC	疼痛和不适（不另分类）	10018073	General system disorders NEC	全身系统疾病（不另分类）	10008469	Chest discomfort	胸部不适	46	366	57805	226823	0.493172	0.670218	0.362895	0.493575	0.670218	0.362895
10018065	General disorders and administration site conditions	全身性疾病及给药部位各种反应	10057196	Administration site reactions NEC	给药部位的各种反应（不另分类）	10001316	Administration site reactions	给药部位各种反应	10075933	Administration site extravasation	给药部位外渗	42	0	57809	227189	inf	inf		inf	inf
10018065	General disorders and administration site conditions	全身性疾病及给药部位各种反应	10022097	Injection site reactions	注射部位各种反应	10001316	Administration site reactions	给药部位各种反应	10022086	Injection site pain	注射部位痛	41	28	57810	227161	5.75382	9.30423	3.55822	5.75046	9.30423	3.55822
10018065	General disorders and administration site conditions	全身性疾病及给药部位各种反应	10068753	Infusion site reactions	输液部位各种反应	10001316	Administration site reactions	给药部位各种反应	10064774	Infusion site extravasation	输液部位渗出	39	1	57812	227188	153.261	1115.58	21.0553	153.158	1115.58	21.0553
10018065	General disorders and administration site conditions	全身性疾病及给药部位各种反应	10018072	General signs and symptoms NEC	一般症状和体征（不另分类）	10018073	General system disorders NEC	全身系统疾病（不另分类）	10042674	Swelling	肿胀	32	263	57819	226926	0.477538	0.689325	0.33082	0.477827	0.689325	0.33082
10018065	General disorders and administration site conditions	全身性疾病及给药部位各种反应	10019237	Healing abnormal NEC	愈合异常（不另分类）	10007867	Tissue disorders NEC	组织疾病（不另分类）	10021519	Impaired healing	愈合不良	29	39	57822	227150	2.92114	4.72401	1.80632	2.92018	4.72401	1.80632
10018065	General disorders and administration site conditions	全身性疾病及给药部位各种反应	10030113	Oedema NEC	各种水肿（不另分类）	10018073	General system disorders NEC	全身系统疾病（不另分类）	10016029	Face oedema	面部水肿	28	398	57823	226791	0.275931	0.404832	0.188073	0.276281	0.404832	0.188073
10018065	General disorders and administration site conditions	全身性疾病及给药部位各种反应	10018072	General signs and symptoms NEC	一般症状和体征（不另分类）	10018073	General system disorders NEC	全身系统疾病（不另分类）	10048959	Peripheral swelling	外周肿胀	28	407	57823	226782	0.269818	0.395754	0.183958	0.270172	0.395754	0.183958
10018065	General disorders and administration site conditions	全身性疾病及给药部位各种反应	10018072	General signs and symptoms NEC	一般症状和体征（不另分类）	10018073	General system disorders NEC	全身系统疾病（不另分类）	10077361	Multiple organ dysfunction syndrome	多器官功能不全综合征	27	93	57824	227096	1.1402	1.75028	0.742774	1.14014	1.75028	0.742774
10018065	General disorders and administration site conditions	全身性疾病及给药部位各种反应	10022097	Injection site reactions	注射部位各种反应	10001316	Administration site reactions	给药部位各种反应	10022061	Injection site erythema	注射部位红斑	25	9	57826	227180	10.913	23.3809	5.09362	10.9087	23.3809	5.09362
10018065	General disorders and administration site conditions	全身性疾病及给药部位各种反应	10068753	Infusion site reactions	输液部位各种反应	10001316	Administration site reactions	给药部位各种反应	10048634	Infusion site erythema	输液部位红斑	24	2	57827	227187	47.1448	199.492	11.1415	47.1257	199.492	11.1415
10018065	General disorders and administration site conditions	全身性疾病及给药部位各种反应	10011907	Death and sudden death	死亡和猝死	10053172	Fatal outcomes	致命后果	10042434	Sudden death	猝死	24	44	57827	227145	2.14255	3.52348	1.30284	2.14208	3.52348	1.30284
10018065	General disorders and administration site conditions	全身性疾病及给药部位各种反应	10068759	Feelings and sensations NEC	各种感受与感觉（不另分类）	10018073	General system disorders NEC	全身系统疾病（不另分类）	10016322	Feeling abnormal	感受异常	22	386	57829	226803	0.223531	0.343527	0.145451	0.223827	0.343527	0.145451
10018065	General disorders and administration site conditions	全身性疾病及给药部位各种反应	10018072	General signs and symptoms NEC	一般症状和体征（不另分类）	10018073	General system disorders NEC	全身系统疾病（不另分类）	10061819	Disease recurrence	疾病复发	21	166	57830	227023	0.496624	0.78202	0.315383	0.496807	0.78202	0.315383
10018065	General disorders and administration site conditions	全身性疾病及给药部位各种反应	10018072	General signs and symptoms NEC	一般症状和体征（不另分类）	10018073	General system disorders NEC	全身系统疾病（不另分类）	10022004	Influenza like illness	流感样疾病	21	182	57830	227007	0.452933	0.711621	0.288283	0.453132	0.711621	0.288283
10018065	General disorders and administration site conditions	全身性疾病及给药部位各种反应	10022528	Interactions	各种相互作用	10062915	Therapeutic and nontherapeutic effects (excl toxicity)	治疗性及非治疗性反应类（不包括毒性）	10013710	Drug interaction	药物相互作用	20	1495	57831	225694	0.0522093	0.0811701	0.0335815	0.052537	0.0811701	0.0335815
10018065	General disorders and administration site conditions	全身性疾病及给药部位各种反应	10017578	Gait disturbances	行走障碍	10018073	General system disorders NEC	全身系统疾病（不另分类）	10017577	Gait disturbance	步态障碍	19	959	57832	226230	0.0775027	0.122058	0.0492118	0.0778057	0.122057	0.0492118
10018065	General disorders and administration site conditions	全身性疾病及给药部位各种反应	10022097	Injection site reactions	注射部位各种反应	10001316	Administration site reactions	给药部位各种反应	10022078	Injection site inflammation	注射部位炎症	19	6	57832	227183	12.4397	31.1493	4.96788	12.4359	31.1493	4.96788
10018065	General disorders and administration site conditions	全身性疾病及给药部位各种反应	10068753	Infusion site reactions	输液部位各种反应	10001316	Administration site reactions	给药部位各种反应	10053483	Infusion site pain	输液部位疼痛	18	1	57833	227188	70.7102	529.705	9.4391	70.6885	529.705	9.4391
10018065	General disorders and administration site conditions	全身性疾病及给药部位各种反应	10003057	Application and instillation site reactions	敷用和滴用部位的各种反应	10001316	Administration site reactions	给药部位各种反应	10003055	Application site reaction	外用药部位反应	17	0	57834	227189	inf	inf		inf	inf
10018065	General disorders and administration site conditions	全身性疾病及给药部位各种反应	10043409	Therapeutic and nontherapeutic responses	各种治疗和非治疗反应	10062915	Therapeutic and nontherapeutic effects (excl toxicity)	治疗性及非治疗性反应类（不包括毒性）	10061822	Drug intolerance	药物不耐受	17	358	57834	226831	0.186245	0.302983	0.114486	0.186484	0.302983	0.114486
10018065	General disorders and administration site conditions	全身性疾病及给药部位各种反应	10021950	Inflammations	各种炎症	10018073	General system disorders NEC	全身系统疾病（不另分类）	10061218	Inflammation	炎症	17	75	57834	227114	0.89012	1.50708	0.525726	0.890152	1.50708	0.525726
10018065	General disorders and administration site conditions	全身性疾病及给药部位各种反应	10022097	Injection site reactions	注射部位各种反应	10001316	Administration site reactions	给药部位各种反应	10022062	Injection site extravasation	注射部位外渗	16	0	57835	227189	inf	inf		inf	inf
10018065	General disorders and administration site conditions	全身性疾病及给药部位各种反应	10022097	Injection site reactions	注射部位各种反应	10001316	Administration site reactions	给药部位各种反应	10053425	Injection site swelling	注射部位肿胀	16	10	57835	227179	6.28489	13.8502	2.85192	6.28342	13.8502	2.85192
10018065	General disorders and administration site conditions	全身性疾病及给药部位各种反应	10043409	Therapeutic and nontherapeutic responses	各种治疗和非治疗反应	10062915	Therapeutic and nontherapeutic effects (excl toxicity)	治疗性及非治疗性反应类（不包括毒性）	10078115	Therapy partial responder	治疗部分应答者	16	34	57835	227155	1.8483	3.34862	1.02019	1.84807	3.34862	1.02019
10018065	General disorders and administration site conditions	全身性疾病及给药部位各种反应	10068759	Feelings and sensations NEC	各种感受与感觉（不另分类）	10018073	General system disorders NEC	全身系统疾病（不另分类）	10016334	Feeling hot	感觉热	15	212	57836	226977	0.277676	0.468813	0.164467	0.277864	0.468813	0.164467
10018065	General disorders and administration site conditions	全身性疾病及给药部位各种反应	10068759	Feelings and sensations NEC	各种感受与感觉（不另分类）	10018073	General system disorders NEC	全身系统疾病（不另分类）	10016326	Feeling cold	感到寒冷	14	75	57837	227114	0.733002	1.29706	0.414239	0.733066	1.29706	0.414239
10018065	General disorders and administration site conditions	全身性疾病及给药部位各种反应	10018072	General signs and symptoms NEC	一般症状和体征（不另分类）	10018073	General system disorders NEC	全身系统疾病（不另分类）	10042682	Swelling face	面肿	14	265	57837	226924	0.20728	0.35483	0.121086	0.207472	0.35483	0.121086
10018065	General disorders and administration site conditions	全身性疾病及给药部位各种反应	10043409	Therapeutic and nontherapeutic responses	各种治疗和非治疗反应	10062915	Therapeutic and nontherapeutic effects (excl toxicity)	治疗性及非治疗性反应类（不包括毒性）	10060933	Adverse event	不良事件	12	338	57839	226851	0.139247	0.247665	0.0782896	0.139425	0.247665	0.0782896
10018065	General disorders and administration site conditions	全身性疾病及给药部位各种反应	10030113	Oedema NEC	各种水肿（不另分类）	10018073	General system disorders NEC	全身系统疾病（不另分类）	10018092	Generalised oedema	全身性水肿	12	53	57839	227136	0.889141	1.66389	0.475135	0.889164	1.66389	0.475135
10018065	General disorders and administration site conditions	全身性疾病及给药部位各种反应	10043409	Therapeutic and nontherapeutic responses	各种治疗和非治疗反应	10062915	Therapeutic and nontherapeutic effects (excl toxicity)	治疗性及非治疗性反应类（不包括毒性）	10043414	Therapeutic response decreased	治疗反应减弱	12	204	57839	226985	0.230849	0.413245	0.128958	0.231008	0.413245	0.128958
10018065	General disorders and administration site conditions	全身性疾病及给药部位各种反应	10033372	Pain and discomfort NEC	疼痛和不适（不另分类）	10018073	General system disorders NEC	全身系统疾病（不另分类）	10013082	Discomfort	不适	11	175	57840	227014	0.246706	0.453736	0.134139	0.246849	0.453736	0.134139
10018065	General disorders and administration site conditions	全身性疾病及给药部位各种反应	10028882	Necrosis NEC	各种坏死（不另分类）	10007867	Tissue disorders NEC	组织疾病（不另分类）	10028851	Necrosis	坏死	11	28	57840	227161	1.54291	3.09931	0.768096	1.54281	3.09931	0.768096
10018065	General disorders and administration site conditions	全身性疾病及给药部位各种反应	10043409	Therapeutic and nontherapeutic responses	各种治疗和非治疗反应	10062915	Therapeutic and nontherapeutic effects (excl toxicity)	治疗性及非治疗性反应类（不包括毒性）	10051082	Therapy non-responder	治疗无反应者	10	150	57841	227039	0.261682	0.496373	0.137955	0.261809	0.496373	0.137955
10018065	General disorders and administration site conditions	全身性疾病及给药部位各种反应	10018072	General signs and symptoms NEC	一般症状和体征（不另分类）	10018073	General system disorders NEC	全身系统疾病（不另分类）	10062355	Unevaluable event	无法评估的事件	10	397	57841	226792	0.0987646	0.185003	0.052726	0.0989204	0.185003	0.052726
10018065	General disorders and administration site conditions	全身性疾病及给药部位各种反应	10022097	Injection site reactions	注射部位各种反应	10001316	Administration site reactions	给药部位各种反应	10022090	Injection site phlebitis	注射部位静脉炎	9	0	57842	227189	inf	inf		inf	inf
10018065	General disorders and administration site conditions	全身性疾病及给药部位各种反应	10043409	Therapeutic and nontherapeutic responses	各种治疗和非治疗反应	10062915	Therapeutic and nontherapeutic effects (excl toxicity)	治疗性及非治疗性反应类（不包括毒性）	10082200	Therapeutic product effect incomplete	治疗产品效果不全	8	73	57843	227116	0.430293	0.892897	0.207361	0.430372	0.892897	0.207361
10018065	General disorders and administration site conditions	全身性疾病及给药部位各种反应	10069785	Complications associated with device NEC	各种器械相关并发症（不另分类）	10069781	Complications associated with device	器械相关并发症类	10077107	Complication associated with device	装置相关并发症	7	10	57844	227179	2.74921	7.22289	1.04642	2.749	7.22289	1.04642
10018065	General disorders and administration site conditions	全身性疾病及给药部位各种反应	10018072	General signs and symptoms NEC	一般症状和体征（不另分类）	10018073	General system disorders NEC	全身系统疾病（不另分类）	10080284	Illness	患病	7	67	57844	227122	0.410227	0.893648	0.188314	0.410298	0.893648	0.188314
10018065	General disorders and administration site conditions	全身性疾病及给药部位各种反应	10068753	Infusion site reactions	输液部位各种反应	10001316	Administration site reactions	给药部位各种反应	10053505	Infusion site swelling	输液部位肿胀	7	0	57844	227189	inf	inf		inf	inf
10018065	General disorders and administration site conditions	全身性疾病及给药部位各种反应	10028114	Mucosal findings abnormal	各种粘膜异常	10018073	General system disorders NEC	全身系统疾病（不另分类）	10028111	Mucosal dryness	粘膜干燥	7	9	57844	227180	3.05469	8.20274	1.13756	3.05444	8.20274	1.13756
10018065	General disorders and administration site conditions	全身性疾病及给药部位各种反应	10068759	Feelings and sensations NEC	各种感受与感觉（不另分类）	10018073	General system disorders NEC	全身系统疾病（不另分类）	10061549	Sensation of foreign body	异物感	7	29	57844	227160	0.947924	2.164	0.415231	0.94793	2.164	0.415231
10018065	General disorders and administration site conditions	全身性疾病及给药部位各种反应	10057196	Administration site reactions NEC	给药部位的各种反应（不另分类）	10001316	Administration site reactions	给药部位各种反应	10058049	Administration site pain	给药部位疼痛	6	0	57845	227189	inf	inf		inf	inf
10018065	General disorders and administration site conditions	全身性疾病及给药部位各种反应	10043409	Therapeutic and nontherapeutic responses	各种治疗和非治疗反应	10062915	Therapeutic and nontherapeutic effects (excl toxicity)	治疗性及非治疗性反应类（不包括毒性）	10061623	Adverse drug reaction	药品不良反应	6	109	57845	227080	0.216092	0.491591	0.0949886	0.216173	0.491591	0.0949886
10018065	General disorders and administration site conditions	全身性疾病及给药部位各种反应	10021544	Implant and catheter site reactions	植入物和插管部位的各种反应	10001316	Administration site reactions	给药部位各种反应	10052268	Catheter site pain	插管部位疼痛	6	0	57845	227189	inf	inf		inf	inf
10018065	General disorders and administration site conditions	全身性疾病及给药部位各种反应	10068753	Infusion site reactions	输液部位各种反应	10001316	Administration site reactions	给药部位各种反应	10054996	Infusion site reaction	输液部位反应	6	1	57845	227188	23.5652	195.749	2.83689	23.5628	195.749	2.83689
10018065	General disorders and administration site conditions	全身性疾病及给药部位各种反应	10022097	Injection site reactions	注射部位各种反应	10001316	Administration site reactions	给药部位各种反应	10022093	Injection site pruritus	注射部位瘙痒	6	9	57845	227180	2.61826	7.35633	0.93189	2.61809	7.35633	0.93189
10018065	General disorders and administration site conditions	全身性疾病及给药部位各种反应	10030113	Oedema NEC	各种水肿（不另分类）	10018073	General system disorders NEC	全身系统疾病（不另分类）	10048961	Localised oedema	局部水肿	6	23	57845	227166	1.02447	2.51613	0.417128	1.02447	2.51613	0.417128
10018065	General disorders and administration site conditions	全身性疾病及给药部位各种反应	10028114	Mucosal findings abnormal	各种粘膜异常	10018073	General system disorders NEC	全身系统疾病（不另分类）	10028124	Mucosal ulceration	粘膜溃疡	6	4	57845	227185	5.89122	20.8775	1.66239	5.89071	20.8775	1.66239
10018065	General disorders and administration site conditions	全身性疾病及给药部位各种反应	10003057	Application and instillation site reactions	敷用和滴用部位的各种反应	10001316	Administration site reactions	给药部位各种反应	10003050	Application site oedema	外用药部位水肿	5	0	57846	227189	inf	inf		inf	inf
10018065	General disorders and administration site conditions	全身性疾病及给药部位各种反应	10043409	Therapeutic and nontherapeutic responses	各种治疗和非治疗反应	10062915	Therapeutic and nontherapeutic effects (excl toxicity)	治疗性及非治疗性反应类（不包括毒性）	10059866	Drug resistance	耐药	5	56	57846	227133	0.350581	0.875217	0.140431	0.350638	0.875217	0.140431
10018065	General disorders and administration site conditions	全身性疾病及给药部位各种反应	10043409	Therapeutic and nontherapeutic responses	各种治疗和非治疗反应	10062915	Therapeutic and nontherapeutic effects (excl toxicity)	治疗性及非治疗性反应类（不包括毒性）	10052805	Drug tolerance decreased	药物耐受性降低	5	17	57846	227172	1.15505	3.13094	0.426118	1.15504	3.13094	0.426118
10018065	General disorders and administration site conditions	全身性疾病及给药部位各种反应	10005907	Body temperature altered	体温变化	10005908	Body temperature conditions	体温状况类	10020843	Hyperthermia	体温过高	5	7	57846	227182	2.80526	8.83914	0.890297	2.8051	8.83914	0.890297
10018065	General disorders and administration site conditions	全身性疾病及给药部位各种反应	10018072	General signs and symptoms NEC	一般症状和体征（不另分类）	10018073	General system disorders NEC	全身系统疾病（不另分类）	10060708	Induration	硬结	5	3	57846	227186	6.54571	27.3912	1.56424	6.54523	27.3912	1.56424
10018065	General disorders and administration site conditions	全身性疾病及给药部位各种反应	10022097	Injection site reactions	注射部位各种反应	10001316	Administration site reactions	给药部位各种反应	10022081	Injection site mass	注射部位肿块	5	3	57846	227186	6.54571	27.3912	1.56424	6.54523	27.3912	1.56424
10018065	General disorders and administration site conditions	全身性疾病及给药部位各种反应	10022097	Injection site reactions	注射部位各种反应	10001316	Administration site reactions	给药部位各种反应	10022082	Injection site necrosis	注射部位坏死	5	0	57846	227189	inf	inf		inf	inf
10018065	General disorders and administration site conditions	全身性疾病及给药部位各种反应	10068759	Feelings and sensations NEC	各种感受与感觉（不另分类）	10018073	General system disorders NEC	全身系统疾病（不另分类）	10040007	Sense of oppression	压抑感	5	3	57846	227186	6.54571	27.3912	1.56424	6.54523	27.3912	1.56424
10018065	General disorders and administration site conditions	全身性疾病及给药部位各种反应	10068759	Feelings and sensations NEC	各种感受与感觉（不另分类）	10018073	General system disorders NEC	全身系统疾病（不另分类）	10043458	Thirst	口渴	5	62	57846	227127	0.316646	0.787629	0.127299	0.316705	0.787629	0.127299
10018065	General disorders and administration site conditions	全身性疾病及给药部位各种反应	10043409	Therapeutic and nontherapeutic responses	各种治疗和非治疗反应	10062915	Therapeutic and nontherapeutic effects (excl toxicity)	治疗性及非治疗性反应类（不包括毒性）	10049414	Treatment noncompliance	治疗不服从	5	78	57846	227111	0.251675	0.621653	0.10189	0.25174	0.621653	0.10189
10018065	General disorders and administration site conditions	全身性疾病及给药部位各种反应	10043409	Therapeutic and nontherapeutic responses	各种治疗和非治疗反应	10062915	Therapeutic and nontherapeutic effects (excl toxicity)	治疗性及非治疗性反应类（不包括毒性）	10067484	Adverse reaction	不良反应	4	31	57847	227158	0.506694	1.43548	0.178852	0.506728	1.43548	0.178852
10018065	General disorders and administration site conditions	全身性疾病及给药部位各种反应	10021544	Implant and catheter site reactions	植入物和插管部位的各种反应	10001316	Administration site reactions	给药部位各种反应	10007811	Catheter site related reaction	插管部位相关反应	4	2	57847	227187	7.85475	42.8863	1.43862	7.85428	42.8863	1.43862
10018065	General disorders and administration site conditions	全身性疾病及给药部位各种反应	10005907	Body temperature altered	体温变化	10005908	Body temperature conditions	体温状况类	10021113	Hypothermia	体温过低	4	30	57847	227159	0.523586	1.48628	0.184449	0.523619	1.48628	0.184449
10018065	General disorders and administration site conditions	全身性疾病及给药部位各种反应	10022097	Injection site reactions	注射部位各种反应	10001316	Administration site reactions	给药部位各种反应	10022104	Injection site thrombosis	注射部位血栓形成	4	0	57847	227189	inf	inf		inf	inf
10018065	General disorders and administration site conditions	全身性疾病及给药部位各种反应	10022097	Injection site reactions	注射部位各种反应	10001316	Administration site reactions	给药部位各种反应	10022105	Injection site ulcer	注射部位溃疡	4	0	57847	227189	inf	inf		inf	inf
10018065	General disorders and administration site conditions	全身性疾病及给药部位各种反应	10001424	Adverse effect absent	没有不良反应	10018073	General system disorders NEC	全身系统疾病（不另分类）	10067482	No adverse event	无不良事件	4	138	57847	227051	0.113769	0.30745	0.0420991	0.11383	0.30745	0.0420991
10018065	General disorders and administration site conditions	全身性疾病及给药部位各种反应	10033372	Pain and discomfort NEC	疼痛和不适（不另分类）	10018073	General system disorders NEC	全身系统疾病（不另分类）	10062501	Non-cardiac chest pain	非心源性胸痛	4	12	57847	227177	1.30907	4.05909	0.422178	1.30905	4.05909	0.422178
10018065	General disorders and administration site conditions	全身性疾病及给药部位各种反应	10033372	Pain and discomfort NEC	疼痛和不适（不另分类）	10018073	General system disorders NEC	全身系统疾病（不另分类）	10043224	Tenderness	触痛	4	94	57847	227095	0.167055	0.454409	0.0614145	0.167112	0.454409	0.0614145
10018065	General disorders and administration site conditions	全身性疾病及给药部位各种反应	10043409	Therapeutic and nontherapeutic responses	各种治疗和非治疗反应	10062915	Therapeutic and nontherapeutic effects (excl toxicity)	治疗性及非治疗性反应类（不包括毒性）	10066901	Treatment failure	治疗失败	4	112	57847	227077	0.140196	0.380097	0.0517099	0.140255	0.380097	0.0517099
10018065	General disorders and administration site conditions	全身性疾病及给药部位各种反应	10068760	Ulcers NEC	各种溃疡（不另分类）	10007867	Tissue disorders NEC	组织疾病（不另分类）	10045285	Ulcer	溃疡	4	17	57847	227172	0.924028	2.74624	0.310907	0.924033	2.74624	0.310907
10018065	General disorders and administration site conditions	全身性疾病及给药部位各种反应	10003057	Application and instillation site reactions	敷用和滴用部位的各种反应	10001316	Administration site reactions	给药部位各种反应	10003041	Application site erythema	外用药部位红斑	3	3	57848	227186	3.92729	19.459	0.792622	3.92714	19.459	0.792622
10018065	General disorders and administration site conditions	全身性疾病及给药部位各种反应	10003057	Application and instillation site reactions	敷用和滴用部位的各种反应	10001316	Administration site reactions	给药部位各种反应	10003048	Application site necrosis	外用药部位坏死	3	0	57848	227189	inf	inf		inf	inf
10018065	General disorders and administration site conditions	全身性疾病及给药部位各种反应	10003057	Application and instillation site reactions	敷用和滴用部位的各种反应	10001316	Administration site reactions	给药部位各种反应	10003051	Application site pain	外用药部位疼痛	3	2	57848	227187	5.89096	35.2572	0.984294	5.89071	35.2572	0.984294
10018065	General disorders and administration site conditions	全身性疾病及给药部位各种反应	10021544	Implant and catheter site reactions	植入物和插管部位的各种反应	10001316	Administration site reactions	给药部位各种反应	10067996	Catheter site swelling	插管部位肿胀	3	0	57848	227189	inf	inf		inf	inf
10018065	General disorders and administration site conditions	全身性疾病及给药部位各种反应	10069789	Vascular complications associated with device	各种器械相关血管并发症	10069781	Complications associated with device	器械相关并发症类	10077455	Device related thrombosis	器械相关血栓症	3	2	57848	227187	5.89096	35.2572	0.984294	5.89071	35.2572	0.984294
10018065	General disorders and administration site conditions	全身性疾病及给药部位各种反应	10017578	Gait disturbances	行走障碍	10018073	General system disorders NEC	全身系统疾病（不另分类）	10017581	Gait inability	步态无力	3	287	57848	226902	0.0410005	0.127884	0.013145	0.0410502	0.127884	0.013145
10018065	General disorders and administration site conditions	全身性疾病及给药部位各种反应	10030113	Oedema NEC	各种水肿（不另分类）	10018073	General system disorders NEC	全身系统疾病（不另分类）	10018713	Gravitational oedema	重力性水肿	3	20	57848	227169	0.58905	1.98239	0.175031	0.589071	1.98239	0.175031
10018065	General disorders and administration site conditions	全身性疾病及给药部位各种反应	10068753	Infusion site reactions	输液部位各种反应	10001316	Administration site reactions	给药部位各种反应	10065478	Infusion site necrosis	输液部位坏死	3	0	57848	227189	inf	inf		inf	inf
10018065	General disorders and administration site conditions	全身性疾病及给药部位各种反应	10068753	Infusion site reactions	输液部位各种反应	10001316	Administration site reactions	给药部位各种反应	10053998	Infusion site oedema	输液部位水肿	3	0	57848	227189	inf	inf		inf	inf
10018065	General disorders and administration site conditions	全身性疾病及给药部位各种反应	10068753	Infusion site reactions	输液部位各种反应	10001316	Administration site reactions	给药部位各种反应	10053664	Infusion site pruritus	输液部位瘙痒	3	0	57848	227189	inf	inf		inf	inf
10018065	General disorders and administration site conditions	全身性疾病及给药部位各种反应	10068753	Infusion site reactions	输液部位各种反应	10001316	Administration site reactions	给药部位各种反应	10065489	Infusion site thrombosis	输液部位血栓形成	3	0	57848	227189	inf	inf		inf	inf
10018065	General disorders and administration site conditions	全身性疾病及给药部位各种反应	10068753	Infusion site reactions	输液部位各种反应	10001316	Administration site reactions	给药部位各种反应	10053484	Infusion site warmth	输液部位发热	3	0	57848	227189	inf	inf		inf	inf
10018065	General disorders and administration site conditions	全身性疾病及给药部位各种反应	10022097	Injection site reactions	注射部位各种反应	10001316	Administration site reactions	给药部位各种反应	10067995	Injection site vasculitis	注射部位血管炎	3	0	57848	227189	inf	inf		inf	inf
10018065	General disorders and administration site conditions	全身性疾病及给药部位各种反应	10057175	Mass conditions NEC	各种肿块状况（不另分类）	10007867	Tissue disorders NEC	组织疾病（不另分类）	10054107	Nodule	结节	3	14	57848	227175	0.841522	2.92841	0.241824	0.84153	2.92841	0.241824
10018065	General disorders and administration site conditions	全身性疾病及给药部位各种反应	10018072	General signs and symptoms NEC	一般症状和体征（不另分类）	10018073	General system disorders NEC	全身系统疾病（不另分类）	10048919	Performance status decreased	体力状态下降	3	28	57848	227161	0.420735	1.38399	0.127904	0.420765	1.38399	0.127904
10018065	General disorders and administration site conditions	全身性疾病及给药部位各种反应	10057196	Administration site reactions NEC	给药部位的各种反应（不另分类）	10001316	Administration site reactions	给药部位各种反应	10075104	Administration site oedema	给药部位水肿	2	0	57849	227189	inf	inf		inf	inf
10018065	General disorders and administration site conditions	全身性疾病及给药部位各种反应	10057196	Administration site reactions NEC	给药部位的各种反应（不另分类）	10001316	Administration site reactions	给药部位各种反应	10001315	Administration site reaction	给药部位反应	2	0	57849	227189	inf	inf		inf	inf
10018065	General disorders and administration site conditions	全身性疾病及给药部位各种反应	10057196	Administration site reactions NEC	给药部位的各种反应（不另分类）	10001316	Administration site reactions	给药部位各种反应	10075107	Administration site swelling	给药部位肿胀	2	0	57849	227189	inf	inf		inf	inf
10018065	General disorders and administration site conditions	全身性疾病及给药部位各种反应	10003057	Application and instillation site reactions	敷用和滴用部位的各种反应	10001316	Administration site reactions	给药部位各种反应	10076004	Application site extravasation	外用药部位外渗	2	0	57849	227189	inf	inf		inf	inf
10018065	General disorders and administration site conditions	全身性疾病及给药部位各种反应	10003057	Application and instillation site reactions	敷用和滴用部位的各种反应	10001316	Administration site reactions	给药部位各种反应	10048941	Application site vesicles	外用药部位囊泡	2	2	57849	227187	3.92724	27.8814	0.553173	3.92714	27.8814	0.553173
10018065	General disorders and administration site conditions	全身性疾病及给药部位各种反应	10044694	Trophic disorders	营养障碍	10007867	Tissue disorders NEC	组织疾病（不另分类）	10003694	Atrophy	萎缩	2	12	57849	227177	0.654511	2.92454	0.14648	0.654523	2.92454	0.14648
10018065	General disorders and administration site conditions	全身性疾病及给药部位各种反应	10033372	Pain and discomfort NEC	疼痛和不适（不另分类）	10018073	General system disorders NEC	全身系统疾病（不另分类）	10048750	Axillary pain	腋痛	2	5	57849	227184	1.57088	8.09715	0.304755	1.57086	8.09715	0.304755
10018065	General disorders and administration site conditions	全身性疾病及给药部位各种反应	10021544	Implant and catheter site reactions	植入物和插管部位的各种反应	10001316	Administration site reactions	给药部位各种反应	10052264	Catheter site erythema	插管部位红斑	2	0	57849	227189	inf	inf		inf	inf
10018065	General disorders and administration site conditions	全身性疾病及给药部位各种反应	10021544	Implant and catheter site reactions	植入物和插管部位的各种反应	10001316	Administration site reactions	给药部位各种反应	10073759	Catheter site extravasation	插管部位外渗	2	0	57849	227189	inf	inf		inf	inf
10018065	General disorders and administration site conditions	全身性疾病及给药部位各种反应	10018072	General signs and symptoms NEC	一般症状和体征（不另分类）	10018073	General system disorders NEC	全身系统疾病（不另分类）	10010253	Concomitant disease aggravated	伴随疾病恶化	2	6	57849	227183	1.30906	6.48613	0.264199	1.30905	6.48613	0.264199
10018065	General disorders and administration site conditions	全身性疾病及给药部位各种反应	10011907	Death and sudden death	死亡和猝死	10053172	Fatal outcomes	致命后果	10011912	Death neonatal	新生儿死亡	2	0	57849	227189	inf	inf		inf	inf
10018065	General disorders and administration site conditions	全身性疾病及给药部位各种反应	10018072	General signs and symptoms NEC	一般症状和体征（不另分类）	10018073	General system disorders NEC	全身系统疾病（不另分类）	10012559	Developmental delay	发育延迟	2	5	57849	227184	1.57088	8.09715	0.304755	1.57086	8.09715	0.304755
10018065	General disorders and administration site conditions	全身性疾病及给药部位各种反应	10043409	Therapeutic and nontherapeutic responses	各种治疗和非治疗反应	10062915	Therapeutic and nontherapeutic effects (excl toxicity)	治疗性及非治疗性反应类（不包括毒性）	10051118	Drug ineffective for unapproved indication	对非适应症用药无效	2	35	57849	227154	0.224381	0.932951	0.0539652	0.224408	0.932951	0.0539652
10018065	General disorders and administration site conditions	全身性疾病及给药部位各种反应	10033372	Pain and discomfort NEC	疼痛和不适（不另分类）	10018073	General system disorders NEC	全身系统疾病（不另分类）	10016059	Facial pain	面痛	2	42	57849	227147	0.186979	0.77245	0.0452599	0.187007	0.77245	0.0452599
10018065	General disorders and administration site conditions	全身性疾病及给药部位各种反应	10068759	Feelings and sensations NEC	各种感受与感觉（不另分类）	10018073	General system disorders NEC	全身系统疾病（不另分类）	10016330	Feeling drunk	醉酒感	2	12	57849	227177	0.654511	2.92454	0.14648	0.654523	2.92454	0.14648
10018065	General disorders and administration site conditions	全身性疾病及给药部位各种反应	10068759	Feelings and sensations NEC	各种感受与感觉（不另分类）	10018073	General system disorders NEC	全身系统疾病（不另分类）	10061458	Feeling of body temperature change	体温感觉改变	2	18	57849	227171	0.436329	1.88056	0.101238	0.436349	1.88056	0.101238
10018065	General disorders and administration site conditions	全身性疾病及给药部位各种反应	10018072	General signs and symptoms NEC	一般症状和体征（不另分类）	10018073	General system disorders NEC	全身系统疾病（不另分类）	10061520	Ill-defined disorder	未明确定义的疾病	2	67	57849	227122	0.117198	0.478355	0.0287135	0.117228	0.478355	0.0287135
10018065	General disorders and administration site conditions	全身性疾病及给药部位各种反应	10068753	Infusion site reactions	输液部位各种反应	10001316	Administration site reactions	给药部位各种反应	10065460	Infusion site discolouration	输液部位变色	2	0	57849	227189	inf	inf		inf	inf
10018065	General disorders and administration site conditions	全身性疾病及给药部位各种反应	10068753	Infusion site reactions	输液部位各种反应	10001316	Administration site reactions	给药部位各种反应	10056270	Infusion site inflammation	输液部位炎症	2	0	57849	227189	inf	inf		inf	inf
10018065	General disorders and administration site conditions	全身性疾病及给药部位各种反应	10068753	Infusion site reactions	输液部位各种反应	10001316	Administration site reactions	给药部位各种反应	10065473	Infusion site irritation	输液部位刺激	2	0	57849	227189	inf	inf		inf	inf
10018065	General disorders and administration site conditions	全身性疾病及给药部位各种反应	10068753	Infusion site reactions	输液部位各种反应	10001316	Administration site reactions	给药部位各种反应	10053663	Infusion site phlebitis	输液部位静脉炎	2	0	57849	227189	inf	inf		inf	inf
10018065	General disorders and administration site conditions	全身性疾病及给药部位各种反应	10068753	Infusion site reactions	输液部位各种反应	10001316	Administration site reactions	给药部位各种反应	10065491	Infusion site vesicles	输液部位囊泡	2	1	57849	227188	7.85452	86.6265	0.712177	7.85428	86.6265	0.712177
10018065	General disorders and administration site conditions	全身性疾病及给药部位各种反应	10022097	Injection site reactions	注射部位各种反应	10001316	Administration site reactions	给药部位各种反应	10065600	Injection site discharge	注射部位分泌物	2	0	57849	227189	inf	inf		inf	inf
10018065	General disorders and administration site conditions	全身性疾病及给药部位各种反应	10022097	Injection site reactions	注射部位各种反应	10001316	Administration site reactions	给药部位各种反应	10022067	Injection site haemorrhage	注射部位出血	2	6	57849	227183	1.30906	6.48613	0.264199	1.30905	6.48613	0.264199
10018065	General disorders and administration site conditions	全身性疾病及给药部位各种反应	10022097	Injection site reactions	注射部位各种反应	10001316	Administration site reactions	给药部位各种反应	10022075	Injection site induration	注射部位硬结	2	0	57849	227189	inf	inf		inf	inf
10018065	General disorders and administration site conditions	全身性疾病及给药部位各种反应	10022097	Injection site reactions	注射部位各种反应	10001316	Administration site reactions	给药部位各种反应	10022079	Injection site irritation	注射部位刺激	2	0	57849	227189	inf	inf		inf	inf
10018065	General disorders and administration site conditions	全身性疾病及给药部位各种反应	10022097	Injection site reactions	注射部位各种反应	10001316	Administration site reactions	给药部位各种反应	10022085	Injection site oedema	注射部位水肿	2	0	57849	227189	inf	inf		inf	inf
10018065	General disorders and administration site conditions	全身性疾病及给药部位各种反应	10022097	Injection site reactions	注射部位各种反应	10001316	Administration site reactions	给药部位各种反应	10022111	Injection site vesicles	注射部位囊泡	2	0	57849	227189	inf	inf		inf	inf
10018065	General disorders and administration site conditions	全身性疾病及给药部位各种反应	10028114	Mucosal findings abnormal	各种粘膜异常	10018073	General system disorders NEC	全身系统疾病（不另分类）	10082268	Mucosal disorder	粘膜疾病	2	6	57849	227183	1.30906	6.48613	0.264199	1.30905	6.48613	0.264199
10018065	General disorders and administration site conditions	全身性疾病及给药部位各种反应	10018072	General signs and symptoms NEC	一般症状和体征（不另分类）	10018073	General system disorders NEC	全身系统疾病（不另分类）	10058092	Multi-organ disorder	多器官疾病	2	1	57849	227188	7.85452	86.6265	0.712177	7.85428	86.6265	0.712177
10018065	General disorders and administration site conditions	全身性疾病及给药部位各种反应	10043409	Therapeutic and nontherapeutic responses	各种治疗和非治疗反应	10062915	Therapeutic and nontherapeutic effects (excl toxicity)	治疗性及非治疗性反应类（不包括毒性）	10048723	Multiple-drug resistance	多重耐药性	2	6	57849	227183	1.30906	6.48613	0.264199	1.30905	6.48613	0.264199
10018065	General disorders and administration site conditions	全身性疾病及给药部位各种反应	10018072	General signs and symptoms NEC	一般症状和体征（不另分类）	10018073	General system disorders NEC	全身系统疾病（不另分类）	10051588	Physical deconditioning	体力减退	2	4	57849	227185	1.9636	10.7211	0.35964	1.96357	10.7211	0.35964
10018065	General disorders and administration site conditions	全身性疾病及给药部位各种反应	10011907	Death and sudden death	死亡和猝死	10053172	Fatal outcomes	致命后果	10049418	Sudden cardiac death	心源性猝死	2	1	57849	227188	7.85452	86.6265	0.712177	7.85428	86.6265	0.712177
10018065	General disorders and administration site conditions	全身性疾病及给药部位各种反应	10018072	General signs and symptoms NEC	一般症状和体征（不另分类）	10018073	General system disorders NEC	全身系统疾病（不另分类）	10048222	Xerosis	干燥病	2	21	57849	227168	0.373992	1.59509	0.0876875	0.374013	1.59509	0.0876875
10018065	General disorders and administration site conditions	全身性疾病及给药部位各种反应	10057196	Administration site reactions NEC	给药部位的各种反应（不另分类）	10001316	Administration site reactions	给药部位各种反应	10075098	Administration site discolouration	给药部位褪色	1	0	57850	227189	inf	inf		inf	inf
10018065	General disorders and administration site conditions	全身性疾病及给药部位各种反应	10057196	Administration site reactions NEC	给药部位的各种反应（不另分类）	10001316	Administration site reactions	给药部位各种反应	10075928	Administration site discomfort	给药部位不适	1	0	57850	227189	inf	inf		inf	inf
10018065	General disorders and administration site conditions	全身性疾病及给药部位各种反应	10057196	Administration site reactions NEC	给药部位的各种反应（不另分类）	10001316	Administration site reactions	给药部位各种反应	10075971	Administration site warmth	给药部位温热	1	0	57850	227189	inf	inf		inf	inf
10018065	General disorders and administration site conditions	全身性疾病及给药部位各种反应	10003057	Application and instillation site reactions	敷用和滴用部位的各种反应	10001316	Administration site reactions	给药部位各种反应	10059005	Application site discolouration	外用药部位变色	1	2	57850	227187	1.96359	21.6562	0.17804	1.96357	21.6562	0.17804
10018065	General disorders and administration site conditions	全身性疾病及给药部位各种反应	10003057	Application and instillation site reactions	敷用和滴用部位的各种反应	10001316	Administration site reactions	给药部位各种反应	10003046	Application site irritation	外用药部位刺激	1	0	57850	227189	inf	inf		inf	inf
10018065	General disorders and administration site conditions	全身性疾病及给药部位各种反应	10003057	Application and instillation site reactions	敷用和滴用部位的各种反应	10001316	Administration site reactions	给药部位各种反应	10003053	Application site pruritus	外用药部位瘙痒	1	0	57850	227189	inf	inf		inf	inf
10018065	General disorders and administration site conditions	全身性疾病及给药部位各种反应	10003057	Application and instillation site reactions	敷用和滴用部位的各种反应	10001316	Administration site reactions	给药部位各种反应	10053424	Application site swelling	外用药部位肿胀	1	0	57850	227189	inf	inf		inf	inf
10018065	General disorders and administration site conditions	全身性疾病及给药部位各种反应	10011907	Death and sudden death	死亡和猝死	10053172	Fatal outcomes	致命后果	10049054	Brain death	脑死亡	1	2	57850	227187	1.96359	21.6562	0.17804	1.96357	21.6562	0.17804
10018065	General disorders and administration site conditions	全身性疾病及给药部位各种反应	10021544	Implant and catheter site reactions	植入物和插管部位的各种反应	10001316	Administration site reactions	给药部位各种反应	10063587	Catheter site bruise	插管部位青肿	1	0	57850	227189	inf	inf		inf	inf
10018065	General disorders and administration site conditions	全身性疾病及给药部位各种反应	10021544	Implant and catheter site reactions	植入物和插管部位的各种反应	10001316	Administration site reactions	给药部位各种反应	10074004	Catheter site mass	插管部位肿物	1	0	57850	227189	inf	inf		inf	inf
10018065	General disorders and administration site conditions	全身性疾病及给药部位各种反应	10021544	Implant and catheter site reactions	植入物和插管部位的各种反应	10001316	Administration site reactions	给药部位各种反应	10056295	Catheter site necrosis	插管部位坏死	1	0	57850	227189	inf	inf		inf	inf
10018065	General disorders and administration site conditions	全身性疾病及给药部位各种反应	10021544	Implant and catheter site reactions	植入物和插管部位的各种反应	10001316	Administration site reactions	给药部位各种反应	10079523	Catheter site thrombosis	插管部位血栓形成	1	0	57850	227189	inf	inf		inf	inf
10018065	General disorders and administration site conditions	全身性疾病及给药部位各种反应	10021544	Implant and catheter site reactions	植入物和插管部位的各种反应	10001316	Administration site reactions	给药部位各种反应	10073989	Catheter site vesicles	插管部位囊泡	1	0	57850	227189	inf	inf		inf	inf
10018065	General disorders and administration site conditions	全身性疾病及给药部位各种反应	10018072	General signs and symptoms NEC	一般症状和体征（不另分类）	10018073	General system disorders NEC	全身系统疾病（不另分类）	10011376	Crepitations	捻发音	1	4	57850	227185	0.981785	8.78444	0.109728	0.981785	8.78444	0.109728
10018065	General disorders and administration site conditions	全身性疾病及给药部位各种反应	10018072	General signs and symptoms NEC	一般症状和体征（不另分类）	10018073	General system disorders NEC	全身系统疾病（不另分类）	10077264	Critical illness	危重疾病	1	0	57850	227189	inf	inf		inf	inf
10018065	General disorders and administration site conditions	全身性疾病及给药部位各种反应	10057175	Mass conditions NEC	各种肿块状况（不另分类）	10007867	Tissue disorders NEC	组织疾病（不另分类）	10011732	Cyst	囊肿	1	20	57850	227169	0.196343	1.46306	0.0263493	0.196357	1.46306	0.0263493
10018065	General disorders and administration site conditions	全身性疾病及给药部位各种反应	10018072	General signs and symptoms NEC	一般症状和体征（不另分类）	10018073	General system disorders NEC	全身系统疾病（不另分类）	10061619	Deformity	畸形	1	7	57850	227182	0.561012	4.56006	0.0690199	0.56102	4.56006	0.0690199
10018065	General disorders and administration site conditions	全身性疾病及给药部位各种反应	10018072	General signs and symptoms NEC	一般症状和体征（不另分类）	10018073	General system disorders NEC	全身系统疾病（不另分类）	10063045	Effusion	渗出	1	2	57850	227187	1.96359	21.6562	0.17804	1.96357	21.6562	0.17804
10018065	General disorders and administration site conditions	全身性疾病及给药部位各种反应	10018072	General signs and symptoms NEC	一般症状和体征（不另分类）	10018073	General system disorders NEC	全身系统疾病（不另分类）	10048779	Energy increased	精力增加	1	1	57850	227188	3.92719	62.7901	0.245625	3.92714	62.7901	0.245625
10018065	General disorders and administration site conditions	全身性疾病及给药部位各种反应	10018072	General signs and symptoms NEC	一般症状和体征（不另分类）	10018073	General system disorders NEC	全身系统疾病（不另分类）	10051301	Exercise tolerance decreased	运动耐量降低	1	42	57850	227147	0.0934877	0.679289	0.0128663	0.0935033	0.679289	0.0128663
10018065	General disorders and administration site conditions	全身性疾病及给药部位各种反应	10033372	Pain and discomfort NEC	疼痛和不适（不另分类）	10018073	General system disorders NEC	全身系统疾病（不另分类）	10083537	Facial discomfort	面部不适	1	0	57850	227189	inf	inf		inf	inf
10018065	General disorders and administration site conditions	全身性疾病及给药部位各种反应	10016654	Fibrosis NEC	各种纤维化（不另分类）	10007867	Tissue disorders NEC	组织疾病（不另分类）	10016642	Fibrosis	纤维化	1	6	57850	227183	0.654517	5.43688	0.078794	0.654523	5.43688	0.078794
10018065	General disorders and administration site conditions	全身性疾病及给药部位各种反应	10018072	General signs and symptoms NEC	一般症状和体征（不另分类）	10018073	General system disorders NEC	全身系统疾病（不另分类）	10060891	General symptom	全身症状	1	8	57850	227181	0.490884	3.925	0.0613928	0.490893	3.925	0.0613928
10018065	General disorders and administration site conditions	全身性疾病及给药部位各种反应	10019910	Hernias NEC	各种疝气（不另分类）	10018073	General system disorders NEC	全身系统疾病（不另分类）	10019909	Hernia	疝气	1	17	57850	227172	0.230995	1.73583	0.0307396	0.231008	1.73583	0.0307396
10018065	General disorders and administration site conditions	全身性疾病及给药部位各种反应	10068759	Feelings and sensations NEC	各种感受与感觉（不另分类）	10018073	General system disorders NEC	全身系统疾病（不另分类）	10020466	Hunger	饥饿感	1	14	57850	227175	0.280498	2.1332	0.036883	0.28051	2.1332	0.036883
10018065	General disorders and administration site conditions	全身性疾病及给药部位各种反应	10021544	Implant and catheter site reactions	植入物和插管部位的各种反应	10001316	Administration site reactions	给药部位各种反应	10063856	Implant site extravasation	植入物部位外渗	1	2	57850	227187	1.96359	21.6562	0.17804	1.96357	21.6562	0.17804
10018065	General disorders and administration site conditions	全身性疾病及给药部位各种反应	10021544	Implant and catheter site reactions	植入物和插管部位的各种反应	10001316	Administration site reactions	给药部位各种反应	10021542	Implant site reaction	植入物部位局部反应	1	1	57850	227188	3.92719	62.7901	0.245625	3.92714	62.7901	0.245625
10018065	General disorders and administration site conditions	全身性疾病及给药部位各种反应	10043409	Therapeutic and nontherapeutic responses	各种治疗和非治疗反应	10062915	Therapeutic and nontherapeutic effects (excl toxicity)	治疗性及非治疗性反应类（不包括毒性）	10021576	Inadequate analgesia	不完全性痛觉丧失	1	5	57850	227184	0.785424	6.72318	0.091756	0.785428	6.72318	0.091756
10018065	General disorders and administration site conditions	全身性疾病及给药部位各种反应	10068753	Infusion site reactions	输液部位各种反应	10001316	Administration site reactions	给药部位各种反应	10059203	Infusion site bruising	输液部位瘀青	1	0	57850	227189	inf	inf		inf	inf
10018065	General disorders and administration site conditions	全身性疾病及给药部位各种反应	10068753	Infusion site reactions	输液部位各种反应	10001316	Administration site reactions	给药部位各种反应	10076065	Infusion site discharge	输液部位分泌物	1	0	57850	227189	inf	inf		inf	inf
10018065	General disorders and administration site conditions	全身性疾病及给药部位各种反应	10068753	Infusion site reactions	输液部位各种反应	10001316	Administration site reactions	给药部位各种反应	10069667	Infusion site discomfort	输液部位不适	1	1	57850	227188	3.92719	62.7901	0.245625	3.92714	62.7901	0.245625
10018065	General disorders and administration site conditions	全身性疾病及给药部位各种反应	10068753	Infusion site reactions	输液部位各种反应	10001316	Administration site reactions	给药部位各种反应	10065462	Infusion site fibrosis	输液部位纤维化	1	0	57850	227189	inf	inf		inf	inf
10018065	General disorders and administration site conditions	全身性疾病及给药部位各种反应	10068753	Infusion site reactions	输液部位各种反应	10001316	Administration site reactions	给药部位各种反应	10065984	Infusion site hypoaesthesia	输液部位感觉减退	1	0	57850	227189	inf	inf		inf	inf
10018065	General disorders and administration site conditions	全身性疾病及给药部位各种反应	10068753	Infusion site reactions	输液部位各种反应	10001316	Administration site reactions	给药部位各种反应	10053482	Infusion site induration	输液部位硬结	1	0	57850	227189	inf	inf		inf	inf
10018065	General disorders and administration site conditions	全身性疾病及给药部位各种反应	10068753	Infusion site reactions	输液部位各种反应	10001316	Administration site reactions	给药部位各种反应	10076075	Infusion site joint movement impairment	输液部位关节运动障碍	1	0	57850	227189	inf	inf		inf	inf
10018065	General disorders and administration site conditions	全身性疾病及给药部位各种反应	10068753	Infusion site reactions	输液部位各种反应	10001316	Administration site reactions	给药部位各种反应	10059830	Infusion site rash	输液部位皮疹	1	1	57850	227188	3.92719	62.7901	0.245625	3.92714	62.7901	0.245625
10018065	General disorders and administration site conditions	全身性疾病及给药部位各种反应	10068753	Infusion site reactions	输液部位各种反应	10001316	Administration site reactions	给药部位各种反应	10065488	Infusion site scar	输液部位伤疤	1	0	57850	227189	inf	inf		inf	inf
10018065	General disorders and administration site conditions	全身性疾病及给药部位各种反应	10068753	Infusion site reactions	输液部位各种反应	10001316	Administration site reactions	给药部位各种反应	10054995	Infusion site ulcer	输液部位溃疡	1	0	57850	227189	inf	inf		inf	inf
10018065	General disorders and administration site conditions	全身性疾病及给药部位各种反应	10022097	Injection site reactions	注射部位各种反应	10001316	Administration site reactions	给药部位各种反应	10022071	Injection site hypersensitivity	注射部位超敏	1	1	57850	227188	3.92719	62.7901	0.245625	3.92714	62.7901	0.245625
10018065	General disorders and administration site conditions	全身性疾病及给药部位各种反应	10022097	Injection site reactions	注射部位各种反应	10001316	Administration site reactions	给药部位各种反应	10066083	Injection site injury	注射部位损伤	1	0	57850	227189	inf	inf		inf	inf
10018065	General disorders and administration site conditions	全身性疾病及给药部位各种反应	10022097	Injection site reactions	注射部位各种反应	10001316	Administration site reactions	给药部位各种反应	10053979	Injection site joint movement impairment	注射部位关节运动障碍	1	0	57850	227189	inf	inf		inf	inf
10018065	General disorders and administration site conditions	全身性疾病及给药部位各种反应	10022097	Injection site reactions	注射部位各种反应	10001316	Administration site reactions	给药部位各种反应	10056250	Injection site movement impairment	注射部位运动障碍	1	0	57850	227189	inf	inf		inf	inf
10018065	General disorders and administration site conditions	全身性疾病及给药部位各种反应	10022097	Injection site reactions	注射部位各种反应	10001316	Administration site reactions	给药部位各种反应	10066044	Injection site papule	注射部位丘疹	1	0	57850	227189	inf	inf		inf	inf
10018065	General disorders and administration site conditions	全身性疾病及给药部位各种反应	10022097	Injection site reactions	注射部位各种反应	10001316	Administration site reactions	给药部位各种反应	10022094	Injection site rash	注射部位皮疹	1	3	57850	227186	1.30905	12.5854	0.13616	1.30905	12.5854	0.13616
10018065	General disorders and administration site conditions	全身性疾病及给药部位各种反应	10022097	Injection site reactions	注射部位各种反应	10001316	Administration site reactions	给药部位各种反应	10059009	Injection site scar	注射部位疤痕	1	0	57850	227189	inf	inf		inf	inf
10018065	General disorders and administration site conditions	全身性疾病及给药部位各种反应	10003057	Application and instillation site reactions	敷用和滴用部位的各种反应	10001316	Administration site reactions	给药部位各种反应	10063762	Instillation site erythema	滴用部位红斑	1	0	57850	227189	inf	inf		inf	inf
10018065	General disorders and administration site conditions	全身性疾病及给药部位各种反应	10057175	Mass conditions NEC	各种肿块状况（不另分类）	10007867	Tissue disorders NEC	组织疾病（不另分类）	10026865	Mass	肿块	1	12	57850	227177	0.32725	2.51689	0.0425496	0.327262	2.51689	0.0425496
10018065	General disorders and administration site conditions	全身性疾病及给药部位各种反应	10069785	Complications associated with device NEC	各种器械相关并发症（不另分类）	10069781	Complications associated with device	器械相关并发症类	10075576	Medical device site erythema	医疗设备施用部位红斑	1	2	57850	227187	1.96359	21.6562	0.17804	1.96357	21.6562	0.17804
10018065	General disorders and administration site conditions	全身性疾病及给药部位各种反应	10069785	Complications associated with device NEC	各种器械相关并发症（不另分类）	10069781	Complications associated with device	器械相关并发症类	10076106	Medical device site extravasation	医疗设备施用部位外渗	1	0	57850	227189	inf	inf		inf	inf
10018065	General disorders and administration site conditions	全身性疾病及给药部位各种反应	10069785	Complications associated with device NEC	各种器械相关并发症（不另分类）	10069781	Complications associated with device	器械相关并发症类	10076133	Medical device site pain	医疗设备施用部位疼痛	1	2	57850	227187	1.96359	21.6562	0.17804	1.96357	21.6562	0.17804
10018065	General disorders and administration site conditions	全身性疾病及给药部位各种反应	10028114	Mucosal findings abnormal	各种粘膜异常	10018073	General system disorders NEC	全身系统疾病（不另分类）	10054877	Mucosal discolouration	粘膜褪色	1	0	57850	227189	inf	inf		inf	inf
10018065	General disorders and administration site conditions	全身性疾病及给药部位各种反应	10028114	Mucosal findings abnormal	各种粘膜异常	10018073	General system disorders NEC	全身系统疾病（不另分类）	10061298	Mucosal haemorrhage	粘膜出血	1	1	57850	227188	3.92719	62.7901	0.245625	3.92714	62.7901	0.245625
10018065	General disorders and administration site conditions	全身性疾病及给药部位各种反应	10028114	Mucosal findings abnormal	各种粘膜异常	10018073	General system disorders NEC	全身系统疾病（不另分类）	10075077	Mucosal toxicity	粘膜毒性	1	0	57850	227189	inf	inf		inf	inf
10018065	General disorders and administration site conditions	全身性疾病及给药部位各种反应	10018072	General signs and symptoms NEC	一般症状和体征（不另分类）	10018073	General system disorders NEC	全身系统疾病（不另分类）	10061876	Obstruction	阻塞	1	4	57850	227185	0.981785	8.78444	0.109728	0.981785	8.78444	0.109728
10018065	General disorders and administration site conditions	全身性疾病及给药部位各种反应	10028114	Mucosal findings abnormal	各种粘膜异常	10018073	General system disorders NEC	全身系统疾病（不另分类）	10030111	Oedema mucosal	粘膜水肿	1	2	57850	227187	1.96359	21.6562	0.17804	1.96357	21.6562	0.17804
10018065	General disorders and administration site conditions	全身性疾病及给药部位各种反应	10018072	General signs and symptoms NEC	一般症状和体征（不另分类）	10018073	General system disorders NEC	全身系统疾病（不另分类）	10053159	Organ failure	器官衰竭	1	5	57850	227184	0.785424	6.72318	0.091756	0.785428	6.72318	0.091756
10018065	General disorders and administration site conditions	全身性疾病及给药部位各种反应	10018072	General signs and symptoms NEC	一般症状和体征（不另分类）	10018073	General system disorders NEC	全身系统疾病（不另分类）	10051986	Pneumatosis	气肿	1	0	57850	227189	inf	inf		inf	inf
10018065	General disorders and administration site conditions	全身性疾病及给药部位各种反应	10021950	Inflammations	各种炎症	10018073	General system disorders NEC	全身系统疾病（不另分类）	10036141	Polyserositis	多浆膜炎	1	1	57850	227188	3.92719	62.7901	0.245625	3.92714	62.7901	0.245625
10018065	General disorders and administration site conditions	全身性疾病及给药部位各种反应	10068756	Withdrawal and rebound effects	各种停药与反弹效应	10062915	Therapeutic and nontherapeutic effects (excl toxicity)	治疗性及非治疗性反应类（不包括毒性）	10038001	Rebound effect	反跳作用	1	4	57850	227185	0.981785	8.78444	0.109728	0.981785	8.78444	0.109728
10018065	General disorders and administration site conditions	全身性疾病及给药部位各种反应	10003550	Asthenic conditions	虚弱状态	10018073	General system disorders NEC	全身系统疾病（不另分类）	10041052	Sluggishness	反应迟缓	1	11	57850	227178	0.357002	2.76533	0.0460887	0.357013	2.76533	0.0460887
10018065	General disorders and administration site conditions	全身性疾病及给药部位各种反应	10021950	Inflammations	各种炎症	10018073	General system disorders NEC	全身系统疾病（不另分类）	10041290	Soft tissue inflammation	软组织炎症	1	0	57850	227189	inf	inf		inf	inf
10018065	General disorders and administration site conditions	全身性疾病及给药部位各种反应	10018072	General signs and symptoms NEC	一般症状和体征（不另分类）	10018073	General system disorders NEC	全身系统疾病（不另分类）	10076711	Stenosis	狭窄	1	0	57850	227189	inf	inf		inf	inf
10018065	General disorders and administration site conditions	全身性疾病及给药部位各种反应	10033372	Pain and discomfort NEC	疼痛和不适（不另分类）	10018073	General system disorders NEC	全身系统疾病（不另分类）	10050822	Suprapubic pain	耻骨弓上疼痛	1	1	57850	227188	3.92719	62.7901	0.245625	3.92714	62.7901	0.245625
10018065	General disorders and administration site conditions	全身性疾病及给药部位各种反应	10021950	Inflammations	各种炎症	10018073	General system disorders NEC	全身系统疾病（不另分类）	10051379	Systemic inflammatory response syndrome	全身性炎症反应综合征	1	5	57850	227184	0.785424	6.72318	0.091756	0.785428	6.72318	0.091756
10018065	General disorders and administration site conditions	全身性疾病及给药部位各种反应	10068759	Feelings and sensations NEC	各种感受与感觉（不另分类）	10018073	General system disorders NEC	全身系统疾病（不另分类）	10057040	Temperature intolerance	寒热不耐受	1	15	57850	227174	0.261797	1.98201	0.0345797	0.261809	1.98201	0.0345797
10018065	General disorders and administration site conditions	全身性疾病及给药部位各种反应	10018072	General signs and symptoms NEC	一般症状和体征（不另分类）	10018073	General system disorders NEC	全身系统疾病（不另分类）	10048669	Terminal state	临终状态	1	4	57850	227185	0.981785	8.78444	0.109728	0.981785	8.78444	0.109728
10018065	General disorders and administration site conditions	全身性疾病及给药部位各种反应	10043409	Therapeutic and nontherapeutic responses	各种治疗和非治疗反应	10062915	Therapeutic and nontherapeutic effects (excl toxicity)	治疗性及非治疗性反应类（不包括毒性）	10082201	Therapeutic product effect decreased	治疗产品效果下降	1	62	57850	227127	0.0633248	0.456707	0.00878032	0.063341	0.456707	0.00878032
10018065	General disorders and administration site conditions	全身性疾病及给药部位各种反应	10043409	Therapeutic and nontherapeutic responses	各种治疗和非治疗反应	10062915	Therapeutic and nontherapeutic effects (excl toxicity)	治疗性及非治疗性反应类（不包括毒性）	10060769	Therapeutic product ineffective	治疗产品无效	1	10	57850	227179	0.392704	3.06788	0.050268	0.392714	3.06788	0.050268
10018065	General disorders and administration site conditions	全身性疾病及给药部位各种反应	10043409	Therapeutic and nontherapeutic responses	各种治疗和非治疗反应	10062915	Therapeutic and nontherapeutic effects (excl toxicity)	治疗性及非治疗性反应类（不包括毒性）	10043417	Therapeutic response unexpected	意外的治疗反应	1	182	57850	227007	0.0215608	0.153896	0.00302067	0.0215777	0.153896	0.00302067
10018065	General disorders and administration site conditions	全身性疾病及给药部位各种反应	10068759	Feelings and sensations NEC	各种感受与感觉（不另分类）	10018073	General system disorders NEC	全身系统疾病（不另分类）	10050200	Thirst decreased	渴感减弱	1	0	57850	227189	inf	inf		inf	inf
10018065	General disorders and administration site conditions	全身性疾病及给药部位各种反应	10068760	Ulcers NEC	各种溃疡（不另分类）	10007867	Tissue disorders NEC	组织疾病（不另分类）	10061577	Ulcer haemorrhage	溃疡出血	1	14	57850	227175	0.280498	2.1332	0.036883	0.28051	2.1332	0.036883
10018065	General disorders and administration site conditions	全身性疾病及给药部位各种反应	10057196	Administration site reactions NEC	给药部位的各种反应（不另分类）	10001316	Administration site reactions	给药部位各种反应	10066951	Vessel puncture site pain	血管穿刺部位疼痛	1	0	57850	227189	inf	inf		inf	inf
10018065	General disorders and administration site conditions	全身性疾病及给药部位各种反应	10057196	Administration site reactions NEC	给药部位的各种反应（不另分类）	10001316	Administration site reactions	给药部位各种反应	10070649	Vessel puncture site thrombosis	血管穿刺部位血栓症	1	0	57850	227189	inf	inf		inf	inf
10019805	Hepatobiliary disorders	肝胆系统疾病	10019661	Hepatic enzymes and function abnormalities	肝酶和肝功能异常	10019654	Hepatic and hepatobiliary disorders	肝脏及肝胆类疾病	10019670	Hepatic function abnormal	肝功能异常	528	1207	57323	225982	1.72453	1.91101	1.55625	1.71792	1.91101	1.55626
10019805	Hepatobiliary disorders	肝胆系统疾病	10019833	Hepatocellular damage and hepatitis NEC	肝细胞损害和肝炎（不另分类）	10019654	Hepatic and hepatobiliary disorders	肝脏及肝胆类疾病	10067125	Liver injury	肝损伤	130	226	57721	226963	2.26181	2.80698	1.82252	2.25897	2.80698	1.82252
10019805	Hepatobiliary disorders	肝胆系统疾病	10019661	Hepatic enzymes and function abnormalities	肝酶和肝功能异常	10019654	Hepatic and hepatobiliary disorders	肝脏及肝胆类疾病	10068237	Hypertransaminasaemia	高转氨酶血症	96	125	57755	227064	3.01939	3.94008	2.31385	3.01604	3.94008	2.31385
10019805	Hepatobiliary disorders	肝胆系统疾病	10019833	Hepatocellular damage and hepatitis NEC	肝细胞损害和肝炎（不另分类）	10019654	Hepatic and hepatobiliary disorders	肝脏及肝胆类疾病	10019837	Hepatocellular injury	肝细胞损伤	62	170	57789	227019	1.43271	1.91651	1.07105	1.43225	1.91651	1.07105
10019805	Hepatobiliary disorders	肝胆系统疾病	10019833	Hepatocellular damage and hepatitis NEC	肝细胞损害和肝炎（不另分类）	10019654	Hepatic and hepatobiliary disorders	肝脏及肝胆类疾病	10019717	Hepatitis	肝炎	28	677	57823	226512	0.162017	0.236464	0.111008	0.162422	0.236464	0.111008
10019805	Hepatobiliary disorders	肝胆系统疾病	10019664	Hepatic failure and associated disorders	肝衰竭和相关疾病	10019654	Hepatic and hepatobiliary disorders	肝脏及肝胆类疾病	10019663	Hepatic failure	肝衰竭	24	163	57827	227026	0.578054	0.887396	0.376547	0.578229	0.887396	0.376547
10019805	Hepatobiliary disorders	肝胆系统疾病	10008636	Cholestasis and jaundice	胆汁淤积和黄疸类病症	10019654	Hepatic and hepatobiliary disorders	肝脏及肝胆类疾病	10023126	Jaundice	黄疸	23	415	57828	226774	0.217338	0.330766	0.142807	0.217649	0.330766	0.142807
10019805	Hepatobiliary disorders	肝胆系统疾病	10019833	Hepatocellular damage and hepatitis NEC	肝细胞损害和肝炎（不另分类）	10019654	Hepatic and hepatobiliary disorders	肝脏及肝胆类疾病	10049199	Hepatic cytolysis	肝细胞溶解	19	155	57832	227034	0.481221	0.774976	0.298814	0.481391	0.774976	0.298814
10019805	Hepatobiliary disorders	肝胆系统疾病	10019833	Hepatocellular damage and hepatitis NEC	肝细胞损害和肝炎（不另分类）	10019654	Hepatic and hepatobiliary disorders	肝脏及肝胆类疾病	10019851	Hepatotoxicity	肝脏毒性	17	170	57834	227019	0.392536	0.646312	0.238405	0.392714	0.646312	0.238405
10019805	Hepatobiliary disorders	肝胆系统疾病	10027681	Hepatic and hepatobiliary disorders NEC	各种肝脏及肝胆疾病（不另分类）	10019654	Hepatic and hepatobiliary disorders	肝脏及肝胆类疾病	10024670	Liver disorder	肝脏疾病	15	157	57836	227032	0.375042	0.637027	0.220802	0.375204	0.637027	0.220802
10019805	Hepatobiliary disorders	肝胆系统疾病	10019833	Hepatocellular damage and hepatitis NEC	肝细胞损害和肝炎（不另分类）	10019654	Hepatic and hepatobiliary disorders	肝脏及肝胆类疾病	10019708	Hepatic steatosis	肝脂肪变性	14	127	57837	227062	0.432776	0.751631	0.249185	0.432913	0.751631	0.249185
10019805	Hepatobiliary disorders	肝胆系统疾病	10008636	Cholestasis and jaundice	胆汁淤积和黄疸类病症	10019654	Hepatic and hepatobiliary disorders	肝脏及肝胆类疾病	10020578	Hyperbilirubinaemia	高胆红素血症	10	175	57841	227014	0.224274	0.424199	0.118574	0.224408	0.424199	0.118574
10019805	Hepatobiliary disorders	肝胆系统疾病	10019712	Hepatic vascular disorders	各种肝血管病	10019654	Hepatic and hepatobiliary disorders	肝脏及肝胆类疾病	10036206	Portal vein thrombosis	门静脉血栓形成	9	3	57842	227186	11.7831	43.5263	3.18983	11.7814	43.5263	3.18983
10019805	Hepatobiliary disorders	肝胆系统疾病	10008616	Cholecystitis and cholelithiasis	胆囊炎和胆石病	10017628	Gallbladder disorders	胆囊类疾病	10008614	Cholecystitis acute	急性胆囊炎	8	13	57843	227176	2.4169	5.8315	1.0017	2.4167	5.8315	1.0017
10019805	Hepatobiliary disorders	肝胆系统疾病	10008636	Cholestasis and jaundice	胆汁淤积和黄疸类病症	10019654	Hepatic and hepatobiliary disorders	肝脏及肝胆类疾病	10008635	Cholestasis	胆汁淤积	6	137	57845	227052	0.171906	0.389357	0.0758983	0.171992	0.389357	0.0758983
10019805	Hepatobiliary disorders	肝胆系统疾病	10019712	Hepatic vascular disorders	各种肝血管病	10019654	Hepatic and hepatobiliary disorders	肝脏及肝胆类疾病	10051199	Hepatic artery stenosis	肝动脉狭窄	6	0	57845	227189	inf	inf		inf	inf
10019805	Hepatobiliary disorders	肝胆系统疾病	10019669	Hepatic fibrosis and cirrhosis	肝纤维化和硬化	10019654	Hepatic and hepatobiliary disorders	肝脏及肝胆类疾病	10019641	Hepatic cirrhosis	肝硬化	6	46	57845	227143	0.512185	1.19929	0.21874	0.512236	1.19929	0.21874
10019805	Hepatobiliary disorders	肝胆系统疾病	10004607	Bile duct infections and inflammations	胆道感染和炎症	10004606	Bile duct disorders	胆管系统疾病	10008604	Cholangitis	胆管炎	4	11	57847	227178	1.42808	4.4851	0.454709	1.42805	4.4851	0.454709
10019805	Hepatobiliary disorders	肝胆系统疾病	10008616	Cholecystitis and cholelithiasis	胆囊炎和胆石病	10017628	Gallbladder disorders	胆囊类疾病	10008612	Cholecystitis	胆囊炎	4	51	57847	227138	0.307963	0.85212	0.1113	0.308011	0.85212	0.1113
10019805	Hepatobiliary disorders	肝胆系统疾病	10019833	Hepatocellular damage and hepatitis NEC	肝细胞损害和肝炎（不另分类）	10019654	Hepatic and hepatobiliary disorders	肝脏及肝胆类疾病	10072268	Drug-induced liver injury	药物诱导的肝损伤	4	183	57847	227006	0.0857759	0.231004	0.0318502	0.0858391	0.231004	0.0318502
10019805	Hepatobiliary disorders	肝胆系统疾病	10019712	Hepatic vascular disorders	各种肝血管病	10019654	Hepatic and hepatobiliary disorders	肝脏及肝胆类疾病	10051991	Hepatic artery occlusion	肝脏动脉闭塞	4	0	57847	227189	inf	inf		inf	inf
10019805	Hepatobiliary disorders	肝胆系统疾病	10019833	Hepatocellular damage and hepatitis NEC	肝细胞损害和肝炎（不另分类）	10019654	Hepatic and hepatobiliary disorders	肝脏及肝胆类疾病	10019727	Hepatitis acute	急性肝炎	4	99	57847	227090	0.158614	0.431004	0.0583717	0.158672	0.431004	0.0583717
10019805	Hepatobiliary disorders	肝胆系统疾病	10008636	Cholestasis and jaundice	胆汁淤积和黄疸类病症	10019654	Hepatic and hepatobiliary disorders	肝脏及肝胆类疾病	10019754	Hepatitis cholestatic	胆汁淤积性肝炎	4	167	57847	227022	0.0940006	0.25341	0.0348688	0.0940632	0.25341	0.0348688
10019805	Hepatobiliary disorders	肝胆系统疾病	10019664	Hepatic failure and associated disorders	肝衰竭和相关疾病	10019654	Hepatic and hepatobiliary disorders	肝脏及肝胆类疾病	10000804	Acute hepatic failure	急性肝衰竭	3	88	57848	227101	0.133835	0.423002	0.0423444	0.13388	0.423002	0.0423444
10019805	Hepatobiliary disorders	肝胆系统疾病	10008616	Cholecystitis and cholelithiasis	胆囊炎和胆石病	10017628	Gallbladder disorders	胆囊类疾病	10008629	Cholelithiasis	胆石症	3	110	57848	227079	0.107058	0.337085	0.0340012	0.107104	0.337085	0.0340012
10019805	Hepatobiliary disorders	肝胆系统疾病	10027681	Hepatic and hepatobiliary disorders NEC	各种肝脏及肝胆疾病（不另分类）	10019654	Hepatic and hepatobiliary disorders	肝脏及肝胆类疾病	10019646	Hepatic cyst	肝囊肿	3	20	57848	227169	0.58905	1.98239	0.175031	0.589071	1.98239	0.175031
10019805	Hepatobiliary disorders	肝胆系统疾病	10019664	Hepatic failure and associated disorders	肝衰竭和相关疾病	10019654	Hepatic and hepatobiliary disorders	肝脏及肝胆类疾病	10019846	Hepatorenal syndrome	肝肾综合征	3	9	57848	227180	1.30906	4.83562	0.354379	1.30905	4.83562	0.354379
10019805	Hepatobiliary disorders	肝胆系统疾病	10019712	Hepatic vascular disorders	各种肝血管病	10019654	Hepatic and hepatobiliary disorders	肝脏及肝胆类疾病	10036200	Portal hypertension	门静脉高压症	3	4	57848	227185	2.94546	13.1611	0.659193	2.94536	13.1611	0.659193
10019805	Hepatobiliary disorders	肝胆系统疾病	10029976	Obstructive bile duct disorders (excl neoplasms)	阻塞性胆道疾病（不包括肿瘤）	10004606	Bile duct disorders	胆管系统疾病	10051341	Bile duct stenosis	胆管狭窄	2	4	57849	227185	1.9636	10.7211	0.35964	1.96357	10.7211	0.35964
10019805	Hepatobiliary disorders	肝胆系统疾病	10029976	Obstructive bile duct disorders (excl neoplasms)	阻塞性胆道疾病（不包括肿瘤）	10004606	Bile duct disorders	胆管系统疾病	10084247	Biliary obstruction	胆管阻塞	2	11	57849	227178	0.714016	3.22148	0.158256	0.714026	3.22148	0.158256
10019805	Hepatobiliary disorders	肝胆系统疾病	10027681	Hepatic and hepatobiliary disorders NEC	各种肝脏及肝胆疾病（不另分类）	10019654	Hepatic and hepatobiliary disorders	肝脏及肝胆类疾病	10059118	Biloma	胆汁瘤	2	1	57849	227188	7.85452	86.6265	0.712177	7.85428	86.6265	0.712177
10019805	Hepatobiliary disorders	肝胆系统疾病	10004607	Bile duct infections and inflammations	胆道感染和炎症	10004606	Bile duct disorders	胆管系统疾病	10008609	Cholangitis sclerosing	硬化性胆管炎	2	3	57849	227186	2.61815	15.6695	0.437455	2.61809	15.6695	0.437455
10019805	Hepatobiliary disorders	肝胆系统疾病	10019712	Hepatic vascular disorders	各种肝血管病	10019654	Hepatic and hepatobiliary disorders	肝脏及肝胆类疾病	10019677	Hepatic haemorrhage	肝出血	2	5	57849	227184	1.57088	8.09715	0.304755	1.57086	8.09715	0.304755
10019805	Hepatobiliary disorders	肝胆系统疾病	10027681	Hepatic and hepatobiliary disorders NEC	各种肝脏及肝胆疾病（不另分类）	10019654	Hepatic and hepatobiliary disorders	肝脏及肝胆类疾病	10061998	Hepatic lesion	肝病损	2	23	57849	227166	0.341468	1.4484	0.0805029	0.34149	1.4484	0.0805029
10019805	Hepatobiliary disorders	肝胆系统疾病	10027681	Hepatic and hepatobiliary disorders NEC	各种肝脏及肝胆疾病（不另分类）	10019654	Hepatic and hepatobiliary disorders	肝脏及肝胆类疾病	10057110	Hepatic mass	肝脏肿块	2	5	57849	227184	1.57088	8.09715	0.304755	1.57086	8.09715	0.304755
10019805	Hepatobiliary disorders	肝胆系统疾病	10019833	Hepatocellular damage and hepatitis NEC	肝细胞损害和肝炎（不另分类）	10019654	Hepatic and hepatobiliary disorders	肝脏及肝胆类疾病	10019692	Hepatic necrosis	肝坏死	2	40	57849	227149	0.196329	0.812387	0.0474468	0.196357	0.812387	0.0474468
10019805	Hepatobiliary disorders	肝胆系统疾病	10019833	Hepatocellular damage and hepatitis NEC	肝细胞损害和肝炎（不另分类）	10019654	Hepatic and hepatobiliary disorders	肝脏及肝胆类疾病	10019795	Hepatitis toxic	中毒性肝炎	2	36	57849	227153	0.218147	0.906062	0.0525221	0.218174	0.906062	0.0525221
10019805	Hepatobiliary disorders	肝胆系统疾病	10019709	Hepatobiliary signs and symptoms	肝胆症状和体征	10019654	Hepatic and hepatobiliary disorders	肝脏及肝胆类疾病	10019842	Hepatomegaly	肝肿大	2	62	57849	227127	0.126652	0.517793	0.0309789	0.126682	0.517793	0.0309789
10019805	Hepatobiliary disorders	肝胆系统疾病	10008636	Cholestasis and jaundice	胆汁淤积和黄疸类病症	10019654	Hepatic and hepatobiliary disorders	肝脏及肝胆类疾病	10023129	Jaundice cholestatic	胆汁淤积性黄疸	2	36	57849	227153	0.218147	0.906062	0.0525221	0.218174	0.906062	0.0525221
10019805	Hepatobiliary disorders	肝胆系统疾病	10019833	Hepatocellular damage and hepatitis NEC	肝细胞损害和肝炎（不另分类）	10019654	Hepatic and hepatobiliary disorders	肝脏及肝胆类疾病	10066758	Mixed liver injury	混合性肝脏损伤	2	21	57849	227168	0.373992	1.59509	0.0876875	0.374013	1.59509	0.0876875
10019805	Hepatobiliary disorders	肝胆系统疾病	10019833	Hepatocellular damage and hepatitis NEC	肝细胞损害和肝炎（不另分类）	10019654	Hepatic and hepatobiliary disorders	肝脏及肝胆类疾病	10034229	Peliosis hepatis	肝紫癜	2	0	57849	227189	inf	inf		inf	inf
10019805	Hepatobiliary disorders	肝胆系统疾病	10019669	Hepatic fibrosis and cirrhosis	肝纤维化和硬化	10019654	Hepatic and hepatobiliary disorders	肝脏及肝胆类疾病	10076501	Pseudocirrhosis	假肝硬变	2	0	57849	227189	inf	inf		inf	inf
10019805	Hepatobiliary disorders	肝胆系统疾病	10019833	Hepatocellular damage and hepatitis NEC	肝细胞损害和肝炎（不另分类）	10019654	Hepatic and hepatobiliary disorders	肝脏及肝胆类疾病	10003827	Autoimmune hepatitis	自身免疫性肝炎	1	71	57850	227118	0.0552955	0.398006	0.00768228	0.0553118	0.398006	0.00768228
10019805	Hepatobiliary disorders	肝胆系统疾病	10029976	Obstructive bile duct disorders (excl neoplasms)	阻塞性胆道疾病（不包括肿瘤）	10004606	Bile duct disorders	胆管系统疾病	10004637	Bile duct stone	胆管结石	1	10	57850	227179	0.392704	3.06788	0.050268	0.392714	3.06788	0.050268
10019805	Hepatobiliary disorders	肝胆系统疾病	10042257	Structural and other bile duct disorders	结构性和其他胆道疾病	10004606	Bile duct disorders	胆管系统疾病	10057202	Biliary dilatation	胆管扩张	1	6	57850	227183	0.654517	5.43688	0.078794	0.654523	5.43688	0.078794
10019805	Hepatobiliary disorders	肝胆系统疾病	10042257	Structural and other bile duct disorders	结构性和其他胆道疾病	10004606	Bile duct disorders	胆管系统疾病	10058441	Biliary ischaemia	胆道缺血	1	0	57850	227189	inf	inf		inf	inf
10019805	Hepatobiliary disorders	肝胆系统疾病	10019669	Hepatic fibrosis and cirrhosis	肝纤维化和硬化	10019654	Hepatic and hepatobiliary disorders	肝脏及肝胆类疾病	10054936	Cardiac cirrhosis	心源性肝硬化	1	0	57850	227189	inf	inf		inf	inf
10019805	Hepatobiliary disorders	肝胆系统疾病	10004607	Bile duct infections and inflammations	胆道感染和炎症	10004606	Bile duct disorders	胆管系统疾病	10008605	Cholangitis acute	急性胆管炎	1	2	57850	227187	1.96359	21.6562	0.17804	1.96357	21.6562	0.17804
10019805	Hepatobiliary disorders	肝胆系统疾病	10017629	Gallbladder disorders NEC	各种胆囊疾病（不另分类）	10017628	Gallbladder disorders	胆囊类疾病	10017624	Gallbladder cholesterolosis	胆囊胆固醇沉着病	1	0	57850	227189	inf	inf		inf	inf
10019805	Hepatobiliary disorders	肝胆系统疾病	10027681	Hepatic and hepatobiliary disorders NEC	各种肝脏及肝胆疾病（不另分类）	10019654	Hepatic and hepatobiliary disorders	肝脏及肝胆类疾病	10058947	Haemobilia	胆道出血	1	1	57850	227188	3.92719	62.7901	0.245625	3.92714	62.7901	0.245625
10019805	Hepatobiliary disorders	肝胆系统疾病	10019669	Hepatic fibrosis and cirrhosis	肝纤维化和硬化	10019654	Hepatic and hepatobiliary disorders	肝脏及肝胆类疾病	10019668	Hepatic fibrosis	肝纤维化	1	8	57850	227181	0.490884	3.925	0.0613928	0.490893	3.925	0.0613928
10019805	Hepatobiliary disorders	肝胆系统疾病	10019709	Hepatobiliary signs and symptoms	肝胆症状和体征	10019654	Hepatic and hepatobiliary disorders	肝脏及肝胆类疾病	10019705	Hepatic pain	肝痛	1	28	57850	227161	0.14024	1.03078	0.01908	0.140255	1.03078	0.01908
10019805	Hepatobiliary disorders	肝胆系统疾病	10019712	Hepatic vascular disorders	各种肝血管病	10019654	Hepatic and hepatobiliary disorders	肝脏及肝胆类疾病	10019713	Hepatic vein thrombosis	肝静脉血栓症	1	0	57850	227189	inf	inf		inf	inf
10019805	Hepatobiliary disorders	肝胆系统疾病	10019709	Hepatobiliary signs and symptoms	肝胆症状和体征	10019654	Hepatic and hepatobiliary disorders	肝脏及肝胆类疾病	10019847	Hepatosplenomegaly	肝脾肿大	1	8	57850	227181	0.490884	3.925	0.0613928	0.490893	3.925	0.0613928
10019805	Hepatobiliary disorders	肝胆系统疾病	10019669	Hepatic fibrosis and cirrhosis	肝纤维化和硬化	10019654	Hepatic and hepatobiliary disorders	肝脏及肝胆类疾病	10051081	Nodular regenerative hyperplasia	结节再生性过度增生	1	0	57850	227189	inf	inf		inf	inf
10019805	Hepatobiliary disorders	肝胆系统疾病	10019833	Hepatocellular damage and hepatitis NEC	肝细胞损害和肝炎（不另分类）	10019654	Hepatic and hepatobiliary disorders	肝脏及肝胆类疾病	10053219	Non-alcoholic steatohepatitis	非酒精性脂肪性肝炎	1	5	57850	227184	0.785424	6.72318	0.091756	0.785428	6.72318	0.091756
10019805	Hepatobiliary disorders	肝胆系统疾病	10008636	Cholestasis and jaundice	胆汁淤积和黄疸类病症	10019654	Hepatic and hepatobiliary disorders	肝脏及肝胆类疾病	10058117	Ocular icterus	眼黄疸	1	16	57850	227173	0.245433	1.85079	0.0325469	0.245446	1.85079	0.0325469
10019805	Hepatobiliary disorders	肝胆系统疾病	10042257	Structural and other bile duct disorders	结构性和其他胆道疾病	10004606	Bile duct disorders	胆管系统疾病	10034405	Perforation bile duct	胆管穿孔	1	1	57850	227188	3.92719	62.7901	0.245625	3.92714	62.7901	0.245625
10019805	Hepatobiliary disorders	肝胆系统疾病	10019712	Hepatic vascular disorders	各种肝血管病	10019654	Hepatic and hepatobiliary disorders	肝脏及肝胆类疾病	10036204	Portal shunt	门静脉分流	1	0	57850	227189	inf	inf		inf	inf
10019805	Hepatobiliary disorders	肝胆系统疾病	10019712	Hepatic vascular disorders	各种肝血管病	10019654	Hepatic and hepatobiliary disorders	肝脏及肝胆类疾病	10047216	Venoocclusive liver disease	静脉闭塞性肝病	1	8	57850	227181	0.490884	3.925	0.0613928	0.490893	3.925	0.0613928
10021428	Immune system disorders	免疫系统疾病	10027654	Allergic conditions NEC	各种过敏反应（不另分类）	10001708	Allergic conditions	过敏类反应	10020751	Hypersensitivity	超敏反应	100	491	57751	226698	0.799478	0.99147	0.644665	0.799825	0.991469	0.644665
10021428	Immune system disorders	免疫系统疾病	10077535	Anaphylactic and anaphylactoid responses	速发严重过敏反应与类过敏反应	10001708	Allergic conditions	过敏类反应	10002199	Anaphylactic shock	过敏性休克	52	47	57799	227142	4.34793	6.45131	2.93033	4.34492	6.45131	2.93033
10021428	Immune system disorders	免疫系统疾病	10077535	Anaphylactic and anaphylactoid responses	速发严重过敏反应与类过敏反应	10001708	Allergic conditions	过敏类反应	10002198	Anaphylactic reaction	速发严重过敏反应	33	106	57818	227083	1.22273	1.80742	0.827181	1.2226	1.80742	0.827181
10021428	Immune system disorders	免疫系统疾病	10077535	Anaphylactic and anaphylactoid responses	速发严重过敏反应与类过敏反应	10001708	Allergic conditions	过敏类反应	10002216	Anaphylactoid reaction	类过敏反应	17	21	57834	227168	3.17975	6.02748	1.67746	3.17911	6.02748	1.67746
10021428	Immune system disorders	免疫系统疾病	10001737	Allergies to foods, food additives, drugs and other chemicals	对食物、食物添加剂、药物和其他化学物的过敏	10001708	Allergic conditions	过敏类反应	10013700	Drug hypersensitivity	药物性超敏反应	15	1470	57836	225719	0.0398239	0.066234	0.0239445	0.0400729	0.066234	0.0239445
10021428	Immune system disorders	免疫系统疾病	10039487	Acute and chronic sarcoidosis	急性与慢性结节病	10027665	Immune disorders NEC	免疫类疾病（不另分类）	10039486	Sarcoidosis	肉状瘤病	5	5	57846	227184	3.92739	13.5668	1.13693	3.92714	13.5668	1.13693
10021428	Immune system disorders	免疫系统疾病	10052739	Immunodeficiency disorders NEC	免疫功能缺陷疾病（不另分类）	10021460	Immunodeficiency syndromes	免疫缺陷综合征	10020983	Hypogammaglobulinaemia	低丙种球蛋白血症	3	5	57848	227184	2.35635	9.8604	0.563102	2.35628	9.8604	0.563102
10021428	Immune system disorders	免疫系统疾病	10052739	Immunodeficiency disorders NEC	免疫功能缺陷疾病（不另分类）	10021460	Immunodeficiency syndromes	免疫缺陷综合征	10061598	Immunodeficiency	免疫缺陷	3	8	57848	227181	1.4727	5.55144	0.390683	1.47268	5.55144	0.390683
10021428	Immune system disorders	免疫系统疾病	10052739	Immunodeficiency disorders NEC	免疫功能缺陷疾病（不另分类）	10021460	Immunodeficiency syndromes	免疫缺陷综合征	10062016	Immunosuppression	免疫抑制	3	21	57848	227168	0.560997	1.88087	0.167326	0.56102	1.88087	0.167326
10021428	Immune system disorders	免疫系统疾病	10027682	Immune and associated conditions NEC	免疫及相关疾病（不另分类）	10027665	Immune disorders NEC	免疫类疾病（不另分类）	10052015	Cytokine release syndrome	细胞因子释放综合征	2	2	57849	227187	3.92724	27.8814	0.553173	3.92714	27.8814	0.553173
10021428	Immune system disorders	免疫系统疾病	10027682	Immune and associated conditions NEC	免疫及相关疾病（不另分类）	10027665	Immune disorders NEC	免疫类疾病（不另分类）	10018651	Graft versus host disease	移植物抗宿主病	2	1	57849	227188	7.85452	86.6265	0.712177	7.85428	86.6265	0.712177
10021428	Immune system disorders	免疫系统疾病	10027654	Allergic conditions NEC	各种过敏反应（不另分类）	10001708	Allergic conditions	过敏类反应	10053614	Type iii immune complex mediated reaction	III 型免疫复合物介导的反应	2	4	57849	227185	1.9636	10.7211	0.35964	1.96357	10.7211	0.35964
10021428	Immune system disorders	免疫系统疾病	10027682	Immune and associated conditions NEC	免疫及相关疾病（不另分类）	10027665	Immune disorders NEC	免疫类疾病（不另分类）	10066260	Acute graft versus host disease	急性移植物抗宿主病	1	0	57850	227189	inf	inf		inf	inf
10021428	Immune system disorders	免疫系统疾病	10027682	Immune and associated conditions NEC	免疫及相关疾病（不另分类）	10027665	Immune disorders NEC	免疫类疾病（不另分类）	10066263	Acute graft versus host disease in liver	肝脏急性移植物抗宿主病	1	0	57850	227189	inf	inf		inf	inf
10021428	Immune system disorders	免疫系统疾病	10027657	Autoimmune disorders NEC	各种自身免疫疾病（不另分类）	10003816	Autoimmune disorders	自身免疫类疾病	10061664	Autoimmune disorder	自身免疫疾病	1	16	57850	227173	0.245433	1.85079	0.0325469	0.245446	1.85079	0.0325469
10021428	Immune system disorders	免疫系统疾病	10027682	Immune and associated conditions NEC	免疫及相关疾病（不另分类）	10027665	Immune disorders NEC	免疫类疾病（不另分类）	10066261	Chronic graft versus host disease	慢性移植物抗宿主病	1	0	57850	227189	inf	inf		inf	inf
10021428	Immune system disorders	免疫系统疾病	10027682	Immune and associated conditions NEC	免疫及相关疾病（不另分类）	10027665	Immune disorders NEC	免疫类疾病（不另分类）	10011968	Decreased immune responsiveness	免疫反应降低	1	7	57850	227182	0.561012	4.56006	0.0690199	0.56102	4.56006	0.0690199
10021428	Immune system disorders	免疫系统疾病	10027682	Immune and associated conditions NEC	免疫及相关疾病（不另分类）	10027665	Immune disorders NEC	免疫类疾病（不另分类）	10075160	Graft versus host disease in gastrointestinal tract	胃肠道内移植物抗宿主病	1	0	57850	227189	inf	inf		inf	inf
10021428	Immune system disorders	免疫系统疾病	10052779	Transplant rejections	各种移植排异	10027665	Immune disorders NEC	免疫类疾病（不另分类）	10019315	Heart transplant rejection	心脏移植排斥	1	3	57850	227186	1.30905	12.5854	0.13616	1.30905	12.5854	0.13616
10021428	Immune system disorders	免疫系统疾病	10052740	Acquired immunodeficiency syndromes	各种获得性免疫缺陷综合征	10021460	Immunodeficiency syndromes	免疫缺陷综合征	10054979	Secondary immunodeficiency	继发性免疫缺陷	1	1	57850	227188	3.92719	62.7901	0.245625	3.92714	62.7901	0.245625
10021428	Immune system disorders	免疫系统疾病	10052779	Transplant rejections	各种移植排异	10027665	Immune disorders NEC	免疫类疾病（不另分类）	10044439	Transplant rejection	移植排斥	1	4	57850	227185	0.981785	8.78444	0.109728	0.981785	8.78444	0.109728
10021428	Immune system disorders	免疫系统疾病	10027654	Allergic conditions NEC	各种过敏反应（不另分类）	10001708	Allergic conditions	过敏类反应	10053613	Type iv hypersensitivity reaction	IV 型超敏反应	1	7	57850	227182	0.561012	4.56006	0.0690199	0.56102	4.56006	0.0690199
10021881	Infections and infestations	感染及侵染类疾病	10025101	Lower respiratory tract and lung infections	下呼吸道和肺部感染	10021879	Infections - pathogen unspecified	感染 - 未指明病原	10035664	Pneumonia	感染性肺炎	231	677	57620	226512	1.34135	1.55784	1.15494	1.33998	1.55784	1.15494
10021881	Infections and infestations	感染及侵染类疾病	10021902	Infections NEC	各种感染（不另分类）	10021879	Infections - pathogen unspecified	感染 - 未指明病原	10021789	Infection	感染	172	240	57679	226949	2.81986	3.43052	2.31791	2.81445	3.43051	2.31791
10021881	Infections and infestations	感染及侵染类疾病	10040054	Sepsis, bacteraemia, viraemia and fungaemia NEC	脓毒症、菌血症、病毒血症和真菌血症（不另分类）	10021879	Infections - pathogen unspecified	感染 - 未指明病原	10040047	Sepsis	脓毒症	149	388	57702	226801	1.50941	1.82366	1.24932	1.5081	1.82366	1.24932
10021881	Infections and infestations	感染及侵染类疾病	10040054	Sepsis, bacteraemia, viraemia and fungaemia NEC	脓毒症、菌血症、病毒血症和真菌血症（不另分类）	10021879	Infections - pathogen unspecified	感染 - 未指明病原	10049151	Neutropenic sepsis	中性粒细胞减少性脓毒症	96	30	57755	227159	12.5861	18.9662	8.35221	12.5668	18.9662	8.35221
10021881	Infections and infestations	感染及侵染类疾病	10046577	Urinary tract infections	各种尿路感染	10021879	Infections - pathogen unspecified	感染 - 未指明病原	10046571	Urinary tract infection	尿路感染	65	288	57786	226901	0.886206	1.16009	0.676983	0.886334	1.16009	0.676984
10021881	Infections and infestations	感染及侵染类疾病	10040054	Sepsis, bacteraemia, viraemia and fungaemia NEC	脓毒症、菌血症、病毒血症和真菌血症（不另分类）	10021879	Infections - pathogen unspecified	感染 - 未指明病原	10040070	Septic shock	感染性休克	57	67	57794	227122	3.34331	4.76004	2.34824	3.341	4.76004	2.34824
10021881	Infections and infestations	感染及侵染类疾病	10004047	Bacterial infections NEC	各种细菌感染（不另分类）	10004018	Bacterial infectious disorders	细菌感染性疾病	10007882	Cellulitis	蜂窝织炎	43	92	57808	227097	1.83613	2.63755	1.27823	1.83551	2.63754	1.27823
10021881	Infections and infestations	感染及侵染类疾病	10021902	Infections NEC	各种感染（不另分类）	10021879	Infections - pathogen unspecified	感染 - 未指明病原	10000269	Abscess	脓肿	37	25	57814	227164	5.81525	9.66007	3.50071	5.81217	9.66007	3.50071
10021881	Infections and infestations	感染及侵染类疾病	10019972	Herpes viral infections	各种疱疹病毒感染	10047438	Viral infectious disorders	病毒感染性疾病	10019974	Herpes zoster	带状疱疹	33	135	57818	227054	0.959945	1.40473	0.655993	0.959968	1.40473	0.655993
10021881	Infections and infestations	感染及侵染类疾病	10025101	Lower respiratory tract and lung infections	下呼吸道和肺部感染	10021879	Infections - pathogen unspecified	感染 - 未指明病原	10006451	Bronchitis	支气管炎	32	88	57819	227101	1.42829	2.14081	0.952914	1.42805	2.14081	0.952914
10021881	Infections and infestations	感染及侵染类疾病	10046577	Urinary tract infections	各种尿路感染	10021879	Infections - pathogen unspecified	感染 - 未指明病原	10011781	Cystitis	膀胱炎	32	65	57819	227124	1.93388	2.9532	1.26638	1.93336	2.9532	1.26638
10021881	Infections and infestations	感染及侵染类疾病	10046309	Upper respiratory tract infections	各种上呼吸道感染	10021879	Infections - pathogen unspecified	感染 - 未指明病原	10046306	Upper respiratory tract infection	上呼吸道感染	28	93	57823	227096	1.18245	1.80433	0.77491	1.18236	1.80433	0.77491
10021881	Infections and infestations	感染及侵染类疾病	10007134	Candida infections	各种念珠菌感染	10017528	Fungal infectious disorders	真菌感染性疾病	10074170	Candida infection	念珠菌感染	26	52	57825	227137	1.964	3.14511	1.22644	1.96357	3.14511	1.22644
10021881	Infections and infestations	感染及侵染类疾病	10046309	Upper respiratory tract infections	各种上呼吸道感染	10021879	Infections - pathogen unspecified	感染 - 未指明病原	10034835	Pharyngitis	咽炎	26	68	57825	227121	1.50178	2.36005	0.955635	1.50155	2.36005	0.955635
10021881	Infections and infestations	感染及侵染类疾病	10006261	Breast infections	各种乳腺感染	10021879	Infections - pathogen unspecified	感染 - 未指明病原	10026883	Mastitis	乳腺炎	23	5	57828	227184	18.0716	47.5375	6.87002	18.0648	47.5375	6.87002
10021881	Infections and infestations	感染及侵染类疾病	10017967	Abdominal and gastrointestinal infections	腹部和胃肠道感染	10021879	Infections - pathogen unspecified	感染 - 未指明病原	10017888	Gastroenteritis	胃肠炎	21	31	57830	227158	2.66092	4.63064	1.52906	2.66032	4.63064	1.52906
10021881	Infections and infestations	感染及侵染类疾病	10064462	Hepatobiliary and spleen infections	肝胆和脾脏感染	10021879	Infections - pathogen unspecified	感染 - 未指明病原	10024652	Liver abscess	肝脓肿	20	4	57831	227185	19.6421	57.4694	6.71338	19.6357	57.4694	6.71338
10021881	Infections and infestations	感染及侵染类疾病	10042180	Streptococcal infections	各种链球菌感染	10004018	Bacterial infectious disorders	细菌感染性疾病	10015145	Erysipelas	丹毒	18	8	57833	227181	8.8385	20.3282	3.8429	8.83607	20.3282	3.8429
10021881	Infections and infestations	感染及侵染类疾病	10022005	Influenza viral infections	流感病毒感染	10047438	Viral infectious disorders	病毒感染性疾病	10022000	Influenza	流行性感冒	18	55	57833	227134	1.28533	2.18874	0.75481	1.28525	2.18874	0.75481
10021881	Infections and infestations	感染及侵染类疾病	10021902	Infections NEC	各种感染（不另分类）	10021879	Infections - pathogen unspecified	感染 - 未指明病原	10036410	Postoperative wound infection	术后伤口感染	18	11	57833	227178	6.42792	13.6101	3.03584	6.42623	13.6101	3.03584
10021881	Infections and infestations	感染及侵染类疾病	10021902	Infections NEC	各种感染（不另分类）	10021879	Infections - pathogen unspecified	感染 - 未指明病原	10064687	Device related infection	装置相关感染	17	18	57834	227171	3.70976	7.19871	1.91178	3.70897	7.19871	1.91178
10021881	Infections and infestations	感染及侵染类疾病	10025101	Lower respiratory tract and lung infections	下呼吸道和肺部感染	10021879	Infections - pathogen unspecified	感染 - 未指明病原	10024968	Lower respiratory tract infection	下呼吸道感染	16	32	57835	227157	1.96384	3.57904	1.07757	1.96357	3.57904	1.07757
10021881	Infections and infestations	感染及侵染类疾病	10021902	Infections NEC	各种感染（不另分类）	10021879	Infections - pathogen unspecified	感染 - 未指明病原	10048038	Wound infection	伤口感染	16	36	57835	227153	1.7456	3.14583	0.968625	1.7454	3.14583	0.968625
10021881	Infections and infestations	感染及侵染类疾病	10015909	Eye and eyelid infections	眼睛和眼睑感染	10021879	Infections - pathogen unspecified	感染 - 未指明病原	10010741	Conjunctivitis	结膜炎	14	92	57837	227097	0.597511	1.04851	0.340502	0.597608	1.04851	0.340502
10021881	Infections and infestations	感染及侵染类疾病	10085260	Hepatitis virus infections	肝炎病毒感染	10047438	Viral infectious disorders	病毒感染性疾病	10019731	Hepatitis b	乙型肝炎	14	12	57837	227177	4.58253	9.90823	2.11941	4.58166	9.90823	2.11941
10021881	Infections and infestations	感染及侵染类疾病	10046309	Upper respiratory tract infections	各种上呼吸道感染	10021879	Infections - pathogen unspecified	感染 - 未指明病原	10028810	Nasopharyngitis	鼻咽炎	14	98	57837	227091	0.560914	0.982049	0.320375	0.56102	0.982049	0.320375
10021881	Infections and infestations	感染及侵染类疾病	10007134	Candida infections	各种念珠菌感染	10017528	Fungal infectious disorders	真菌感染性疾病	10030963	Oral candidiasis	口腔念珠菌病	14	45	57837	227144	1.22183	2.22605	0.670637	1.22178	2.22605	0.670638
10021881	Infections and infestations	感染及侵染类疾病	10046309	Upper respiratory tract infections	各种上呼吸道感染	10021879	Infections - pathogen unspecified	感染 - 未指明病原	10040753	Sinusitis	鼻窦炎	14	110	57837	227079	0.499697	0.871526	0.286506	0.499818	0.871525	0.286506
10021881	Infections and infestations	感染及侵染类疾病	10025101	Lower respiratory tract and lung infections	下呼吸道和肺部感染	10021879	Infections - pathogen unspecified	感染 - 未指明病原	10003757	Atypical pneumonia	非典型肺炎	13	5	57838	227184	10.2126	28.6481	3.64066	10.2106	28.6481	3.64066
10021881	Infections and infestations	感染及侵染类疾病	10041925	Staphylococcal infections	各种葡萄球菌感染	10004018	Bacterial infectious disorders	细菌感染性疾病	10058080	Staphylococcal infection	葡萄球菌感染	13	61	57838	227128	0.836895	1.5231	0.459847	0.836932	1.5231	0.459847
10021881	Infections and infestations	感染及侵染类疾病	10019972	Herpes viral infections	各种疱疹病毒感染	10047438	Viral infectious disorders	病毒感染性疾病	10019948	Herpes simplex	单纯疱疹	11	22	57840	227167	1.96375	4.0499	0.952202	1.96357	4.0499	0.952202
10021881	Infections and infestations	感染及侵染类疾病	10035660	Pneumocystis infections	肺囊虫感染	10017528	Fungal infectious disorders	真菌感染性疾病	10073755	Pneumocystis jirovecii pneumonia	耶氏肺孢子虫肺炎	11	109	57840	227080	0.396202	0.736608	0.213107	0.396317	0.736608	0.213107
10021881	Infections and infestations	感染及侵染类疾病	10009653	Clostridia infections	各种梭状芽孢杆菌感染	10004018	Bacterial infectious disorders	细菌感染性疾病	10054236	Clostridium difficile infection	难辨梭状芽胞杆菌感染	10	23	57841	227166	1.70757	3.58784	0.812694	1.70745	3.58784	0.812694
10021881	Infections and infestations	感染及侵染类疾病	10084510	Coronavirus infections	冠状病毒类感染	10047438	Viral infectious disorders	病毒感染性疾病	10084268	Covid-19	COVID-19	10	115	57841	227074	0.341377	0.651478	0.178882	0.34149	0.651478	0.178882
10021881	Infections and infestations	感染及侵染类疾病	10017967	Abdominal and gastrointestinal infections	腹部和胃肠道感染	10021879	Infections - pathogen unspecified	感染 - 未指明病原	10013538	Diverticulitis	憩室炎	10	55	57841	227134	0.713976	1.40068	0.363939	0.714026	1.40068	0.363939
10021881	Infections and infestations	感染及侵染类疾病	10012326	Dental and oral soft tissue infections	牙齿和口腔软组织感染	10021879	Infections - pathogen unspecified	感染 - 未指明病原	10018292	Gingivitis	龈炎	10	31	57841	227158	1.26687	2.58417	0.62107	1.26682	2.58417	0.62107
10021881	Infections and infestations	感染及侵染类疾病	10017967	Abdominal and gastrointestinal infections	腹部和胃肠道感染	10021879	Infections - pathogen unspecified	感染 - 未指明病原	10034674	Peritonitis	腹膜炎	10	17	57841	227172	2.31031	5.04575	1.05783	2.31008	5.04575	1.05783
10021881	Infections and infestations	感染及侵染类疾病	10057200	Polyomavirus infections	多瘤病毒感染	10047438	Viral infectious disorders	病毒感染性疾病	10036807	Progressive multifocal leukoencephalopathy	进行性多灶性脑白质病	10	5	57841	227184	7.85547	22.9837	2.68488	7.85428	22.9837	2.68488
10021881	Infections and infestations	感染及侵染类疾病	10021902	Infections NEC	各种感染（不另分类）	10021879	Infections - pathogen unspecified	感染 - 未指明病原	10062352	Respiratory tract infection	呼吸道感染	10	29	57841	227160	1.35425	2.77895	0.659957	1.35419	2.77895	0.659957
10021881	Infections and infestations	感染及侵染类疾病	10040786	Skin structures and soft tissue infections	皮肤结构和软组织感染	10021879	Infections - pathogen unspecified	感染 - 未指明病原	10040872	Skin infection	皮肤感染	10	13	57841	227176	3.02123	6.89043	1.32471	3.02088	6.89043	1.32471
10021881	Infections and infestations	感染及侵染类疾病	10004047	Bacterial infections NEC	各种细菌感染（不另分类）	10004018	Bacterial infectious disorders	细菌感染性疾病	10060945	Bacterial infection	细菌性感染	9	41	57842	227148	0.862034	1.77373	0.41895	0.862055	1.77373	0.41895
10021881	Infections and infestations	感染及侵染类疾病	10019972	Herpes viral infections	各种疱疹病毒感染	10047438	Viral infectious disorders	病毒感染性疾病	10067152	Oral herpes	口腔疱疹	9	14	57842	227175	2.52483	5.83355	1.09277	2.52459	5.83355	1.09277
10021881	Infections and infestations	感染及侵染类疾病	10046309	Upper respiratory tract infections	各种上呼吸道感染	10021879	Infections - pathogen unspecified	感染 - 未指明病原	10039083	Rhinitis	鼻炎	9	90	57842	227099	0.39262	0.779088	0.19786	0.392714	0.779088	0.19786
10021881	Infections and infestations	感染及侵染类疾病	10046309	Upper respiratory tract infections	各种上呼吸道感染	10021879	Infections - pathogen unspecified	感染 - 未指明病原	10044008	Tonsillitis	扁桃体炎	9	5	57842	227184	7.0698	21.0965	2.36921	7.06885	21.0965	2.36921
10021881	Infections and infestations	感染及侵染类疾病	10040054	Sepsis, bacteraemia, viraemia and fungaemia NEC	脓毒症、菌血症、病毒血症和真菌血症（不另分类）	10021879	Infections - pathogen unspecified	感染 - 未指明病原	10003997	Bacteraemia	菌血症	8	28	57843	227161	1.12206	2.46198	0.511382	1.12204	2.46198	0.511382
10021881	Infections and infestations	感染及侵染类疾病	10017536	Fungal infections NEC	各种真菌感染（不另分类）	10017528	Fungal infectious disorders	真菌感染性疾病	10017533	Fungal infection	真菌感染	8	51	57843	227138	0.615969	1.29801	0.292307	0.616022	1.29801	0.292307
10021881	Infections and infestations	感染及侵染类疾病	10085260	Hepatitis virus infections	肝炎病毒感染	10047438	Viral infectious disorders	病毒感染性疾病	10058827	Hepatitis b reactivation	乙型肝炎再激活	8	22	57843	227167	1.42811	3.20789	0.635777	1.42805	3.20789	0.635777
10021881	Infections and infestations	感染及侵染类疾病	10004047	Bacterial infections NEC	各种细菌感染（不另分类）	10004018	Bacterial infectious disorders	细菌感染性疾病	10034016	Paronychia	甲沟炎	8	9	57843	227180	3.49114	9.04905	1.34689	3.49079	9.04905	1.34689
10021881	Infections and infestations	感染及侵染类疾病	10044756	Tuberculous infections	结核菌感染	10028440	Mycobacterial infectious disorders	分支杆菌感染性疾病	10044755	Tuberculosis	结核病	8	7	57843	227182	4.48864	12.3788	1.62761	4.48816	12.3788	1.62761
10021881	Infections and infestations	感染及侵染类疾病	10017967	Abdominal and gastrointestinal infections	腹部和胃肠道感染	10021879	Infections - pathogen unspecified	感染 - 未指明病原	10003011	Appendicitis	阑尾炎	7	29	57844	227160	0.947924	2.164	0.415231	0.94793	2.164	0.415231
10021881	Infections and infestations	感染及侵染类疾病	10009653	Clostridia infections	各种梭状芽孢杆菌感染	10004018	Bacterial infectious disorders	细菌感染性疾病	10009657	Clostridium difficile colitis	艰难梭状芽胞杆菌性结肠炎	7	20	57844	227169	1.37454	3.25084	0.581194	1.3745	3.25084	0.581194
10021881	Infections and infestations	感染及侵染类疾病	10021902	Infections NEC	各种感染（不另分类）	10021879	Infections - pathogen unspecified	感染 - 未指明病原	10051998	Febrile infection	发热性感染	7	1	57844	227188	27.4932	223.472	3.38242	27.49	223.472	3.38242
10021881	Infections and infestations	感染及侵染类疾病	10057192	Muscle and soft tissue infections	肌肉和软组织感染	10021879	Infections - pathogen unspecified	感染 - 未指明病原	10028885	Necrotising fasciitis	坏死性筋膜炎	7	7	57844	227182	3.92749	11.1977	1.37754	3.92714	11.1977	1.37754
10021881	Infections and infestations	感染及侵染类疾病	10009653	Clostridia infections	各种梭状芽孢杆菌感染	10004018	Bacterial infectious disorders	细菌感染性疾病	10037128	Pseudomembranous colitis	假膜性结肠炎	7	4	57844	227185	6.87321	23.4803	2.01194	6.8725	23.4803	2.01194
10021881	Infections and infestations	感染及侵染类疾病	10040786	Skin structures and soft tissue infections	皮肤结构和软组织感染	10021879	Infections - pathogen unspecified	感染 - 未指明病原	10037888	Rash pustular	脓疱疹	7	37	57844	227152	0.742941	1.66657	0.331197	0.742973	1.66657	0.331197
10021881	Infections and infestations	感染及侵染类疾病	10062910	Vascular infections	血管感染	10021879	Infections - pathogen unspecified	感染 - 未指明病原	10080714	Vascular device infection	血管装置感染	7	4	57844	227185	6.87321	23.4803	2.01194	6.8725	23.4803	2.01194
10021881	Infections and infestations	感染及侵染类疾病	10003486	Aspergillus infections	各种曲霉菌感染	10017528	Fungal infectious disorders	真菌感染性疾病	10006473	Bronchopulmonary aspergillosis	支气管肺曲霉病	6	19	57845	227170	1.24017	3.10543	0.495272	1.24015	3.10543	0.495272
10021881	Infections and infestations	感染及侵染类疾病	10017967	Abdominal and gastrointestinal infections	腹部和胃肠道感染	10021879	Infections - pathogen unspecified	感染 - 未指明病原	10048946	Anal abscess	肛门脓肿	5	3	57846	227186	6.54571	27.3912	1.56424	6.54523	27.3912	1.56424
10021881	Infections and infestations	感染及侵染类疾病	10006261	Breast infections	各种乳腺感染	10021879	Infections - pathogen unspecified	感染 - 未指明病原	10006171	Breast abscess	乳房脓肿	5	0	57846	227189	inf	inf		inf	inf
10021881	Infections and infestations	感染及侵染类疾病	10021902	Infections NEC	各种感染（不另分类）	10021879	Infections - pathogen unspecified	感染 - 未指明病原	10056520	Catheter site infection	插管部位感染	5	4	57846	227185	4.90926	18.2829	1.31822	4.90893	18.2829	1.31822
10021881	Infections and infestations	感染及侵染类疾病	10021902	Infections NEC	各种感染（不另分类）	10021879	Infections - pathogen unspecified	感染 - 未指明病原	10059482	Neutropenic infection	中性粒细胞减少性感染	5	3	57846	227186	6.54571	27.3912	1.56424	6.54523	27.3912	1.56424
10021881	Infections and infestations	感染及侵染类疾病	10007134	Candida infections	各种念珠菌感染	10017528	Fungal infectious disorders	真菌感染性疾病	10030154	Oesophageal candidiasis	食管念珠菌病	5	4	57846	227185	4.90926	18.2829	1.31822	4.90893	18.2829	1.31822
10021881	Infections and infestations	感染及侵染类疾病	10017536	Fungal infections NEC	各种真菌感染（不另分类）	10017528	Fungal infectious disorders	真菌感染性疾病	10030338	Onychomycosis	甲真菌病	5	9	57846	227180	2.18185	6.51069	0.731175	2.18174	6.51069	0.731175
10021881	Infections and infestations	感染及侵染类疾病	10040786	Skin structures and soft tissue infections	皮肤结构和软组织感染	10021879	Infections - pathogen unspecified	感染 - 未指明病原	10042343	Subcutaneous abscess	皮下脓肿	5	8	57846	227181	2.45459	7.50349	0.80296	2.45446	7.50349	0.80296
10021881	Infections and infestations	感染及侵染类疾病	10038586	Female reproductive tract infections	女性生殖道感染	10021879	Infections - pathogen unspecified	感染 - 未指明病原	10046914	Vaginal infection	阴道感染	5	4	57846	227185	4.90926	18.2829	1.31822	4.90893	18.2829	1.31822
10021881	Infections and infestations	感染及侵染类疾病	10047465	Viral infections NEC	各种病毒感染（不另分类）	10047438	Viral infectious disorders	病毒感染性疾病	10047461	Viral infection	病毒感染	5	57	57846	227132	0.344429	0.859293	0.138057	0.344486	0.859293	0.138057
10021881	Infections and infestations	感染及侵染类疾病	10040054	Sepsis, bacteraemia, viraemia and fungaemia NEC	脓毒症、菌血症、病毒血症和真菌血症（不另分类）	10021879	Infections - pathogen unspecified	感染 - 未指明病原	10058040	Abdominal sepsis	腹部脓毒症	4	2	57847	227187	7.85475	42.8863	1.43862	7.85428	42.8863	1.43862
10021881	Infections and infestations	感染及侵染类疾病	10004047	Bacterial infections NEC	各种细菌感染（不另分类）	10004018	Bacterial infectious disorders	细菌感染性疾病	10053840	Bacterial sepsis	细菌性脓毒症	4	10	57847	227179	1.5709	5.00899	0.492657	1.57086	5.00899	0.492657
10021881	Infections and infestations	感染及侵染类疾病	10017967	Abdominal and gastrointestinal infections	腹部和胃肠道感染	10021879	Infections - pathogen unspecified	感染 - 未指明病原	10051402	Dysentery	痢疾	4	3	57847	227186	5.23648	23.398	1.17192	5.23619	23.398	1.17192
10021881	Infections and infestations	感染及侵染类疾病	10015295	Escherichia infections	各种埃希氏杆菌感染	10004018	Bacterial infectious disorders	细菌感染性疾病	10015296	Escherichia sepsis	埃希菌性脓毒症	4	8	57847	227181	1.96364	6.52136	0.591268	1.96357	6.52136	0.591268
10021881	Infections and infestations	感染及侵染类疾病	10041925	Staphylococcal infections	各种葡萄球菌感染	10004018	Bacterial infectious disorders	细菌感染性疾病	10017553	Furuncle	疖	4	11	57847	227178	1.42808	4.4851	0.454709	1.42805	4.4851	0.454709
10021881	Infections and infestations	感染及侵染类疾病	10023455	Klebsiella infections	各种克雷伯杆菌感染	10004018	Bacterial infectious disorders	细菌感染性疾病	10061259	Klebsiella infection	克雷伯菌感染	4	10	57847	227179	1.5709	5.00899	0.492657	1.57086	5.00899	0.492657
10021881	Infections and infestations	感染及侵染类疾病	10046309	Upper respiratory tract infections	各种上呼吸道感染	10021879	Infections - pathogen unspecified	感染 - 未指明病原	10061264	Laryngopharyngitis	咽喉炎	4	0	57847	227189	inf	inf		inf	inf
10021881	Infections and infestations	感染及侵染类疾病	10007935	Central nervous system and spinal infections	中枢神经系统和脊髓感染	10021879	Infections - pathogen unspecified	感染 - 未指明病原	10028524	Myelitis	脊髓炎	4	6	57847	227183	2.61821	9.27847	0.738807	2.61809	9.27847	0.738807
10021881	Infections and infestations	感染及侵染类疾病	10017536	Fungal infections NEC	各种真菌感染（不另分类）	10017528	Fungal infectious disorders	真菌感染性疾病	10061324	Oral fungal infection	口腔真菌感染	4	7	57847	227182	2.24417	7.66652	0.656919	2.24408	7.66652	0.656919
10021881	Infections and infestations	感染及侵染类疾病	10012326	Dental and oral soft tissue infections	牙齿和口腔软组织感染	10021879	Infections - pathogen unspecified	感染 - 未指明病原	10034539	Periodontitis	牙周炎	4	7	57847	227182	2.24417	7.66652	0.656919	2.24408	7.66652	0.656919
10021881	Infections and infestations	感染及侵染类疾病	10021902	Infections NEC	各种感染（不另分类）	10021879	Infections - pathogen unspecified	感染 - 未指明病原	10067268	Post procedural infection	操作后感染	4	5	57847	227184	3.14186	11.7008	0.843644	3.14171	11.7008	0.843644
10021881	Infections and infestations	感染及侵染类疾病	10037132	Pseudomonal infections	各种假单胞菌感染	10004018	Bacterial infectious disorders	细菌感染性疾病	10061471	Pseudomonas infection	假单胞菌感染	4	17	57847	227172	0.924028	2.74624	0.310907	0.924033	2.74624	0.310907
10021881	Infections and infestations	感染及侵染类疾病	10046577	Urinary tract infections	各种尿路感染	10021879	Infections - pathogen unspecified	感染 - 未指明病原	10037596	Pyelonephritis	肾盂肾炎	4	7	57847	227182	2.24417	7.66652	0.656919	2.24408	7.66652	0.656919
10021881	Infections and infestations	感染及侵染类疾病	10012326	Dental and oral soft tissue infections	牙齿和口腔软组织感染	10021879	Infections - pathogen unspecified	感染 - 未指明病原	10040628	Sialoadenitis	涎腺炎	4	5	57847	227184	3.14186	11.7008	0.843644	3.14171	11.7008	0.843644
10021881	Infections and infestations	感染及侵染类疾病	10046309	Upper respiratory tract infections	各种上呼吸道感染	10021879	Infections - pathogen unspecified	感染 - 未指明病原	10044302	Tracheitis	气管炎	4	0	57847	227189	inf	inf		inf	inf
10021881	Infections and infestations	感染及侵染类疾病	10038586	Female reproductive tract infections	女性生殖道感染	10021879	Infections - pathogen unspecified	感染 - 未指明病原	10047780	Vulvitis	外阴炎	4	5	57847	227184	3.14186	11.7008	0.843644	3.14171	11.7008	0.843644
10021881	Infections and infestations	感染及侵染类疾病	10021902	Infections NEC	各种感染（不另分类）	10021879	Infections - pathogen unspecified	感染 - 未指明病原	10050473	Abscess limb	肢体脓肿	3	1	57848	227188	11.782	113.273	1.22549	11.7814	113.273	1.22549
10021881	Infections and infestations	感染及侵染类疾病	10003486	Aspergillus infections	各种曲霉菌感染	10017528	Fungal infectious disorders	真菌感染性疾病	10074171	Aspergillus infection	曲霉菌感染	3	40	57848	227149	0.294499	0.95202	0.0911007	0.294536	0.95202	0.0911007
10021881	Infections and infestations	感染及侵染类疾病	10009653	Clostridia infections	各种梭状芽孢杆菌感染	10004018	Bacterial infectious disorders	细菌感染性疾病	10061043	Clostridial infection	梭状芽孢杆菌感染	3	11	57848	227178	1.07104	3.8393	0.298787	1.07104	3.8393	0.298787
10021881	Infections and infestations	感染及侵染类疾病	10009653	Clostridia infections	各种梭状芽孢杆菌感染	10004018	Bacterial infectious disorders	细菌感染性疾病	10058305	Clostridium colitis	梭状芽胞杆菌性结肠炎	3	6	57848	227183	1.96362	7.85185	0.49107	1.96357	7.85185	0.49107
10021881	Infections and infestations	感染及侵染类疾病	10007580	Cardiac infections	各种心脏感染	10021879	Infections - pathogen unspecified	感染 - 未指明病原	10014665	Endocarditis	心内膜炎	3	7	57848	227182	1.6831	6.50905	0.435211	1.68306	6.50905	0.435211
10021881	Infections and infestations	感染及侵染类疾病	10004047	Bacterial infections NEC	各种细菌感染（不另分类）	10004018	Bacterial infectious disorders	细菌感染性疾病	10016936	Folliculitis	毛囊炎	3	13	57848	227176	0.906258	3.1804	0.258239	0.906263	3.1804	0.258239
10021881	Infections and infestations	感染及侵染类疾病	10009653	Clostridia infections	各种梭状芽孢杆菌感染	10004018	Bacterial infectious disorders	细菌感染性疾病	10017737	Gas gangrene	气性坏疽	3	0	57848	227189	inf	inf		inf	inf
10021881	Infections and infestations	感染及侵染类疾病	10017967	Abdominal and gastrointestinal infections	腹部和胃肠道感染	10021879	Infections - pathogen unspecified	感染 - 未指明病原	10017964	Gastrointestinal infection	胃肠感染	3	9	57848	227180	1.30906	4.83562	0.354379	1.30905	4.83562	0.354379
10021881	Infections and infestations	感染及侵染类疾病	10019972	Herpes viral infections	各种疱疹病毒感染	10047438	Viral infectious disorders	病毒感染性疾病	10018150	Genital herpes	生殖器疱疹	3	3	57848	227186	3.92729	19.459	0.792622	3.92714	19.459	0.792622
10021881	Infections and infestations	感染及侵染类疾病	10019972	Herpes viral infections	各种疱疹病毒感染	10047438	Viral infectious disorders	病毒感染性疾病	10019973	Herpes virus infection	疱疹病毒感染	3	11	57848	227178	1.07104	3.8393	0.298787	1.07104	3.8393	0.298787
10021881	Infections and infestations	感染及侵染类疾病	10021902	Infections NEC	各种感染（不另分类）	10021879	Infections - pathogen unspecified	感染 - 未指明病原	10021866	Infection susceptibility increased	感染易感性增加	3	7	57848	227182	1.6831	6.50905	0.435211	1.68306	6.50905	0.435211
10021881	Infections and infestations	感染及侵染类疾病	10021902	Infections NEC	各种感染（不另分类）	10021879	Infections - pathogen unspecified	感染 - 未指明病原	10022076	Injection site infection	注射部位感染	3	0	57848	227189	inf	inf		inf	inf
10021881	Infections and infestations	感染及侵染类疾病	10021902	Infections NEC	各种感染（不另分类）	10021879	Infections - pathogen unspecified	感染 - 未指明病原	10024774	Localised infection	局部感染	3	20	57848	227169	0.58905	1.98239	0.175031	0.589071	1.98239	0.175031
10021881	Infections and infestations	感染及侵染类疾病	10062910	Vascular infections	血管感染	10021879	Infections - pathogen unspecified	感染 - 未指明病原	10025226	Lymphangitis	淋巴管炎	3	4	57848	227185	2.94546	13.1611	0.659193	2.94536	13.1611	0.659193
10021881	Infections and infestations	感染及侵染类疾病	10004047	Bacterial infections NEC	各种细菌感染（不另分类）	10004018	Bacterial infectious disorders	细菌感染性疾病	10027202	Meningitis bacterial	细菌性脑膜炎	3	7	57848	227182	1.6831	6.50905	0.435211	1.68306	6.50905	0.435211
10021881	Infections and infestations	感染及侵染类疾病	10004047	Bacterial infections NEC	各种细菌感染（不另分类）	10004018	Bacterial infectious disorders	细菌感染性疾病	10062070	Peritonitis bacterial	细菌性腹膜炎	3	2	57848	227187	5.89096	35.2572	0.984294	5.89071	35.2572	0.984294
10021881	Infections and infestations	感染及侵染类疾病	10035660	Pneumocystis infections	肺囊虫感染	10017528	Fungal infectious disorders	真菌感染性疾病	10073756	Pneumocystis jirovecii infection	耶氏肺孢子虫感染	3	31	57848	227158	0.380014	1.24307	0.116172	0.380046	1.24307	0.116172
10021881	Infections and infestations	感染及侵染类疾病	10040054	Sepsis, bacteraemia, viraemia and fungaemia NEC	脓毒症、菌血症、病毒血症和真菌血症（不另分类）	10021879	Infections - pathogen unspecified	感染 - 未指明病原	10040067	Septic embolus	脓毒性栓子	3	3	57848	227186	3.92729	19.459	0.792622	3.92714	19.459	0.792622
10021881	Infections and infestations	感染及侵染类疾病	10012326	Dental and oral soft tissue infections	牙齿和口腔软组织感染	10021879	Infections - pathogen unspecified	感染 - 未指明病原	10044016	Tooth abscess	牙脓肿	3	5	57848	227184	2.35635	9.8604	0.563102	2.35628	9.8604	0.563102
10021881	Infections and infestations	感染及侵染类疾病	10012326	Dental and oral soft tissue infections	牙齿和口腔软组织感染	10021879	Infections - pathogen unspecified	感染 - 未指明病原	10048762	Tooth infection	牙齿感染	3	3	57848	227186	3.92729	19.459	0.792622	3.92714	19.459	0.792622
10021881	Infections and infestations	感染及侵染类疾病	10040054	Sepsis, bacteraemia, viraemia and fungaemia NEC	脓毒症、菌血症、病毒血症和真菌血症（不另分类）	10021879	Infections - pathogen unspecified	感染 - 未指明病原	10048709	Urosepsis	尿脓毒症	3	18	57848	227171	0.654505	2.22206	0.192784	0.654523	2.22206	0.192784
10021881	Infections and infestations	感染及侵染类疾病	10017967	Abdominal and gastrointestinal infections	腹部和胃肠道感染	10021879	Infections - pathogen unspecified	感染 - 未指明病原	10000285	Abscess intestinal	肠脓肿	2	0	57849	227189	inf	inf		inf	inf
10021881	Infections and infestations	感染及侵染类疾病	10085260	Hepatitis virus infections	肝炎病毒感染	10047438	Viral infectious disorders	病毒感染性疾病	10059193	Acute hepatitis b	急性乙型肝炎	2	4	57849	227185	1.9636	10.7211	0.35964	1.96357	10.7211	0.35964
10021881	Infections and infestations	感染及侵染类疾病	10017967	Abdominal and gastrointestinal infections	腹部和胃肠道感染	10021879	Infections - pathogen unspecified	感染 - 未指明病原	10003012	Appendicitis perforated	穿孔性阑尾炎	2	4	57849	227185	1.9636	10.7211	0.35964	1.96357	10.7211	0.35964
10021881	Infections and infestations	感染及侵染类疾病	10064462	Hepatobiliary and spleen infections	肝胆和脾脏感染	10021879	Infections - pathogen unspecified	感染 - 未指明病原	10061695	Biliary tract infection	胆道感染	2	1	57849	227188	7.85452	86.6265	0.712177	7.85428	86.6265	0.712177
10021881	Infections and infestations	感染及侵染类疾病	10047465	Viral infections NEC	各种病毒感染（不另分类）	10047438	Viral infectious disorders	病毒感染性疾病	10006448	Bronchiolitis	细支气管炎	2	12	57849	227177	0.654511	2.92454	0.14648	0.654523	2.92454	0.14648
10021881	Infections and infestations	感染及侵染类疾病	10057179	Toxoplasma infections	弓形体感染	10037072	Protozoal infectious disorders	原虫感染性疾病	10057854	Cerebral toxoplasmosis	脑弓形体病	2	1	57849	227188	7.85452	86.6265	0.712177	7.85428	86.6265	0.712177
10021881	Infections and infestations	感染及侵染类疾病	10004047	Bacterial infections NEC	各种细菌感染（不另分类）	10004018	Bacterial infectious disorders	细菌感染性疾病	10065198	Cystitis bacterial	细菌性膀胱炎	2	1	57849	227188	7.85452	86.6265	0.712177	7.85428	86.6265	0.712177
10021881	Infections and infestations	感染及侵染类疾病	10011827	Cytomegaloviral infections	各种巨细胞病毒感染	10047438	Viral infectious disorders	病毒感染性疾病	10048843	Cytomegalovirus chorioretinitis	巨细胞病毒性脉络膜视网膜炎	2	0	57849	227189	inf	inf		inf	inf
10021881	Infections and infestations	感染及侵染类疾病	10040054	Sepsis, bacteraemia, viraemia and fungaemia NEC	脓毒症、菌血症、病毒血症和真菌血症（不另分类）	10021879	Infections - pathogen unspecified	感染 - 未指明病原	10069802	Device related sepsis	装置相关的脓毒症	2	5	57849	227184	1.57088	8.09715	0.304755	1.57086	8.09715	0.304755
10021881	Infections and infestations	感染及侵染类疾病	10014013	Ear infections	各种耳部感染	10021879	Infections - pathogen unspecified	感染 - 未指明病原	10014011	Ear infection	耳部感染	2	10	57849	227179	0.785421	3.58479	0.172084	0.785428	3.58479	0.172084
10021881	Infections and infestations	感染及侵染类疾病	10017967	Abdominal and gastrointestinal infections	腹部和胃肠道感染	10021879	Infections - pathogen unspecified	感染 - 未指明病原	10058838	Enterocolitis infectious	感染性小肠结肠炎	2	3	57849	227186	2.61815	15.6695	0.437455	2.61809	15.6695	0.437455
10021881	Infections and infestations	感染及侵染类疾病	10015107	Epstein-Barr viral infections	EB 病毒感染	10047438	Viral infectious disorders	病毒感染性疾病	10015108	Epstein-barr virus infection	EB病毒感染	2	7	57849	227182	1.12204	5.40149	0.233081	1.12204	5.40149	0.233081
10021881	Infections and infestations	感染及侵染类疾病	10015295	Escherichia infections	各种埃希氏杆菌感染	10004018	Bacterial infectious disorders	细菌感染性疾病	10061126	Escherichia infection	埃希菌感染	2	20	57849	227169	0.392693	1.68014	0.0917828	0.392714	1.68014	0.0917828
10021881	Infections and infestations	感染及侵染类疾病	10040054	Sepsis, bacteraemia, viraemia and fungaemia NEC	脓毒症、菌血症、病毒血症和真菌血症（不另分类）	10021879	Infections - pathogen unspecified	感染 - 未指明病原	10017523	Fungaemia	真菌血症	2	3	57849	227186	2.61815	15.6695	0.437455	2.61809	15.6695	0.437455
10021881	Infections and infestations	感染及侵染类疾病	10047465	Viral infections NEC	各种病毒感染（不另分类）	10047438	Viral infectious disorders	病毒感染性疾病	10017918	Gastroenteritis viral	病毒性胃肠炎	2	17	57849	227172	0.461998	1.99975	0.106734	0.462017	1.99975	0.106734
10021881	Infections and infestations	感染及侵染类疾病	10007134	Candida infections	各种念珠菌感染	10017528	Fungal infectious disorders	真菌感染性疾病	10018143	Genital candidiasis	生殖器念珠菌病	2	1	57849	227188	7.85452	86.6265	0.712177	7.85428	86.6265	0.712177
10021881	Infections and infestations	感染及侵染类疾病	10021902	Infections NEC	各种感染（不另分类）	10021879	Infections - pathogen unspecified	感染 - 未指明病原	10048461	Genital infection	生殖器感染	2	0	57849	227189	inf	inf		inf	inf
10021881	Infections and infestations	感染及侵染类疾病	10001981	Amoebic infections	阿米巴感染	10037072	Protozoal infectious disorders	原虫感染性疾病	10063741	Hepatic amoebiasis	肝阿米巴病	2	0	57849	227189	inf	inf		inf	inf
10021881	Infections and infestations	感染及侵染类疾病	10015909	Eye and eyelid infections	眼睛和眼睑感染	10021879	Infections - pathogen unspecified	感染 - 未指明病原	10020377	Hordeolum	睑腺炎	2	2	57849	227187	3.92724	27.8814	0.553173	3.92714	27.8814	0.553173
10021881	Infections and infestations	感染及侵染类疾病	10019972	Herpes viral infections	各种疱疹病毒感染	10047438	Viral infectious disorders	病毒感染性疾病	10020431	Human herpesvirus 6 infection	人疱疹病毒 6 型感染	2	0	57849	227189	inf	inf		inf	inf
10021881	Infections and infestations	感染及侵染类疾病	10004047	Bacterial infections NEC	各种细菌感染（不另分类）	10004018	Bacterial infectious disorders	细菌感染性疾病	10064109	Incision site cellulitis	切口部位蜂窝织炎	2	0	57849	227189	inf	inf		inf	inf
10021881	Infections and infestations	感染及侵染类疾病	10004047	Bacterial infections NEC	各种细菌感染（不另分类）	10004018	Bacterial infectious disorders	细菌感染性疾病	10050057	Injection site cellulitis	注射部位蜂窝织炎	2	1	57849	227188	7.85452	86.6265	0.712177	7.85428	86.6265	0.712177
10021881	Infections and infestations	感染及侵染类疾病	10044756	Tuberculous infections	结核菌感染	10028440	Mycobacterial infectious disorders	分支杆菌感染性疾病	10056367	Joint tuberculosis	关节结核	2	0	57849	227189	inf	inf		inf	inf
10021881	Infections and infestations	感染及侵染类疾病	10017967	Abdominal and gastrointestinal infections	腹部和胃肠道感染	10021879	Infections - pathogen unspecified	感染 - 未指明病原	10081959	Large intestine infection	大肠感染	2	1	57849	227188	7.85452	86.6265	0.712177	7.85428	86.6265	0.712177
10021881	Infections and infestations	感染及侵染类疾病	10025101	Lower respiratory tract and lung infections	下呼吸道和肺部感染	10021879	Infections - pathogen unspecified	感染 - 未指明病原	10025028	Lung abscess	肺脓肿	2	5	57849	227184	1.57088	8.09715	0.304755	1.57086	8.09715	0.304755
10021881	Infections and infestations	感染及侵染类疾病	10021902	Infections NEC	各种感染（不另分类）	10021879	Infections - pathogen unspecified	感染 - 未指明病原	10065764	Mucosal infection	粘膜感染	2	2	57849	227187	3.92724	27.8814	0.553173	3.92714	27.8814	0.553173
10021881	Infections and infestations	感染及侵染类疾病	10040786	Skin structures and soft tissue infections	皮肤结构和软组织感染	10021879	Infections - pathogen unspecified	感染 - 未指明病原	10061303	Nail bed infection	甲床感染	2	0	57849	227189	inf	inf		inf	inf
10021881	Infections and infestations	感染及侵染类疾病	10040786	Skin structures and soft tissue infections	皮肤结构和软组织感染	10021879	Infections - pathogen unspecified	感染 - 未指明病原	10061304	Nail infection	指（趾）甲感染	2	1	57849	227188	7.85452	86.6265	0.712177	7.85428	86.6265	0.712177
10021881	Infections and infestations	感染及侵染类疾病	10005940	Bone and joint infections	骨和关节感染	10021879	Infections - pathogen unspecified	感染 - 未指明病原	10031252	Osteomyelitis	骨髓炎	2	11	57849	227178	0.714016	3.22148	0.158256	0.714026	3.22148	0.158256
10021881	Infections and infestations	感染及侵染类疾病	10014013	Ear infections	各种耳部感染	10021879	Infections - pathogen unspecified	感染 - 未指明病原	10033078	Otitis media	中耳炎	2	15	57849	227174	0.523602	2.28974	0.119734	0.523619	2.28974	0.119734
10021881	Infections and infestations	感染及侵染类疾病	10017967	Abdominal and gastrointestinal infections	腹部和胃肠道感染	10021879	Infections - pathogen unspecified	感染 - 未指明病原	10052814	Perirectal abscess	直肠周脓肿	2	3	57849	227186	2.61815	15.6695	0.437455	2.61809	15.6695	0.437455
10021881	Infections and infestations	感染及侵染类疾病	10025101	Lower respiratory tract and lung infections	下呼吸道和肺部感染	10021879	Infections - pathogen unspecified	感染 - 未指明病原	10035669	Pneumonia aspiration	感染性吸入性肺炎	2	72	57849	227117	0.109056	0.444496	0.0267568	0.109087	0.444496	0.0267568
10021881	Infections and infestations	感染及侵染类疾病	10004047	Bacterial infections NEC	各种细菌感染（不另分类）	10004018	Bacterial infectious disorders	细菌感染性疾病	10060946	Pneumonia bacterial	细菌性肺炎	2	14	57849	227175	0.561005	2.46853	0.127495	0.56102	2.46853	0.127495
10021881	Infections and infestations	感染及侵染类疾病	10037132	Pseudomonal infections	各种假单胞菌感染	10004018	Bacterial infectious disorders	细菌感染性疾病	10058877	Pseudomonal sepsis	假单胞菌性脓毒症	2	4	57849	227185	1.9636	10.7211	0.35964	1.96357	10.7211	0.35964
10021881	Infections and infestations	感染及侵染类疾病	10021902	Infections NEC	各种感染（不另分类）	10021879	Infections - pathogen unspecified	感染 - 未指明病原	10037569	Purulent discharge	脓性分泌物	2	7	57849	227182	1.12204	5.40149	0.233081	1.12204	5.40149	0.233081
10021881	Infections and infestations	感染及侵染类疾病	10041925	Staphylococcal infections	各种葡萄球菌感染	10004018	Bacterial infectious disorders	细菌感染性疾病	10056430	Staphylococcal sepsis	葡萄球菌脓毒症	2	13	57849	227176	0.604162	2.67739	0.136331	0.604175	2.67739	0.136331
10021881	Infections and infestations	感染及侵染类疾病	10046577	Urinary tract infections	各种尿路感染	10021879	Infections - pathogen unspecified	感染 - 未指明病原	10046480	Urethritis	尿道炎	2	0	57849	227189	inf	inf		inf	inf
10021881	Infections and infestations	感染及侵染类疾病	10041925	Staphylococcal infections	各种葡萄球菌感染	10004018	Bacterial infectious disorders	细菌感染性疾病	10059442	Wound infection staphylococcal	伤口葡萄球菌感染	2	2	57849	227187	3.92724	27.8814	0.553173	3.92714	27.8814	0.553173
10021881	Infections and infestations	感染及侵染类疾病	10007134	Candida infections	各种念珠菌感染	10017528	Fungal infectious disorders	真菌感染性疾病	10047784	Vulvovaginal candidiasis	外阴阴道念珠菌病	2	1	57849	227188	7.85452	86.6265	0.712177	7.85428	86.6265	0.712177
10021881	Infections and infestations	感染及侵染类疾病	10017967	Abdominal and gastrointestinal infections	腹部和胃肠道感染	10021879	Infections - pathogen unspecified	感染 - 未指明病原	10060921	Abdominal abscess	腹部脓肿	1	6	57850	227183	0.654517	5.43688	0.078794	0.654523	5.43688	0.078794
10021881	Infections and infestations	感染及侵染类疾病	10021902	Infections NEC	各种感染（不另分类）	10021879	Infections - pathogen unspecified	感染 - 未指明病原	10064878	Abscess rupture	脓肿破裂	1	0	57850	227189	inf	inf		inf	inf
10021881	Infections and infestations	感染及侵染类疾病	10040786	Skin structures and soft tissue infections	皮肤结构和软组织感染	10021879	Infections - pathogen unspecified	感染 - 未指明病原	10000318	Abscess sweat gland	汗腺脓肿	1	0	57850	227189	inf	inf		inf	inf
10021881	Infections and infestations	感染及侵染类疾病	10040786	Skin structures and soft tissue infections	皮肤结构和软组织感染	10021879	Infections - pathogen unspecified	感染 - 未指明病原	10000513	Acne pustular	脓疱性痤疮	1	0	57850	227189	inf	inf		inf	inf
10021881	Infections and infestations	感染及侵染类疾病	10004047	Bacterial infections NEC	各种细菌感染（不另分类）	10004018	Bacterial infectious disorders	细菌感染性疾病	10053555	Arthritis bacterial	细菌性关节炎	1	8	57850	227181	0.490884	3.925	0.0613928	0.490893	3.925	0.0613928
10021881	Infections and infestations	感染及侵染类疾病	10003486	Aspergillus infections	各种曲霉菌感染	10017528	Fungal infectious disorders	真菌感染性疾病	10003487	Aspergilloma	曲霉肿	1	2	57850	227187	1.96359	21.6562	0.17804	1.96357	21.6562	0.17804
10021881	Infections and infestations	感染及侵染类疾病	10004047	Bacterial infections NEC	各种细菌感染（不另分类）	10004018	Bacterial infectious disorders	细菌感染性疾病	10004056	Bacteriuria	菌尿症	1	2	57850	227187	1.96359	21.6562	0.17804	1.96357	21.6562	0.17804
10021881	Infections and infestations	感染及侵染类疾病	10064462	Hepatobiliary and spleen infections	肝胆和脾脏感染	10021879	Infections - pathogen unspecified	感染 - 未指明病原	10057847	Biliary sepsis	胆源性脓毒症	1	2	57850	227187	1.96359	21.6562	0.17804	1.96357	21.6562	0.17804
10021881	Infections and infestations	感染及侵染类疾病	10006038	Borrelial infections	各种伯雷尔氏螺旋体感染	10004018	Bacterial infectious disorders	细菌感染性疾病	10061591	Borrelia infection	疏螺旋体感染	1	0	57850	227189	inf	inf		inf	inf
10021881	Infections and infestations	感染及侵染类疾病	10007935	Central nervous system and spinal infections	中枢神经系统和脊髓感染	10021879	Infections - pathogen unspecified	感染 - 未指明病原	10006105	Brain abscess	脑脓肿	1	13	57850	227176	0.302076	2.30927	0.0395145	0.302088	2.30927	0.0395145
10021881	Infections and infestations	感染及侵染类疾病	10053136	Campylobacter infections	各种弯曲杆菌感染	10004018	Bacterial infectious disorders	细菌感染性疾病	10007048	Campylobacter gastroenteritis	弯曲菌性胃肠炎	1	0	57850	227189	inf	inf		inf	inf
10021881	Infections and infestations	感染及侵染类疾病	10053136	Campylobacter infections	各种弯曲杆菌感染	10004018	Bacterial infectious disorders	细菌感染性疾病	10051226	Campylobacter infection	弯曲杆菌感染	1	1	57850	227188	3.92719	62.7901	0.245625	3.92714	62.7901	0.245625
10021881	Infections and infestations	感染及侵染类疾病	10015909	Eye and eyelid infections	眼睛和眼睑感染	10021879	Infections - pathogen unspecified	感染 - 未指明病原	10008769	Chorioretinitis	视网膜脉络膜炎	1	0	57850	227189	inf	inf		inf	inf
10021881	Infections and infestations	感染及侵染类疾病	10004047	Bacterial infections NEC	各种细菌感染（不另分类）	10004018	Bacterial infectious disorders	细菌感染性疾病	10080263	Citrobacter bacteraemia	枸橼酸杆菌菌血症	1	0	57850	227189	inf	inf		inf	inf
10021881	Infections and infestations	感染及侵染类疾病	10009653	Clostridia infections	各种梭状芽孢杆菌感染	10004018	Bacterial infectious disorders	细菌感染性疾病	10058852	Clostridium bacteraemia	梭菌菌血症	1	0	57850	227189	inf	inf		inf	inf
10021881	Infections and infestations	感染及侵染类疾病	10084510	Coronavirus infections	冠状病毒类感染	10047438	Viral infectious disorders	病毒感染性疾病	10051905	Coronavirus infection	冠状病毒感染	1	3	57850	227186	1.30905	12.5854	0.13616	1.30905	12.5854	0.13616
10021881	Infections and infestations	感染及侵染类疾病	10084510	Coronavirus infections	冠状病毒类感染	10047438	Viral infectious disorders	病毒感染性疾病	10084380	Covid-19 pneumonia	COVID-19 肺炎	1	3	57850	227186	1.30905	12.5854	0.13616	1.30905	12.5854	0.13616
10021881	Infections and infestations	感染及侵染类疾病	10011827	Cytomegaloviral infections	各种巨细胞病毒感染	10047438	Viral infectious disorders	病毒感染性疾病	10011831	Cytomegalovirus infection	巨细胞病毒感染	1	27	57850	227162	0.145435	1.07032	0.0197616	0.14545	1.07032	0.0197616
10021881	Infections and infestations	感染及侵染类疾病	10040786	Skin structures and soft tissue infections	皮肤结构和软组织感染	10021879	Infections - pathogen unspecified	感染 - 未指明病原	10065259	Dermo-hypodermitis	皮肤皮下组织炎	1	0	57850	227189	inf	inf		inf	inf
10021881	Infections and infestations	感染及侵染类疾病	10011827	Cytomegaloviral infections	各种巨细胞病毒感染	10047438	Viral infectious disorders	病毒感染性疾病	10049075	Disseminated cytomegaloviral infection	播散型巨细胞病毒感染	1	2	57850	227187	1.96359	21.6562	0.17804	1.96357	21.6562	0.17804
10021881	Infections and infestations	感染及侵染类疾病	10017967	Abdominal and gastrointestinal infections	腹部和胃肠道感染	10021879	Infections - pathogen unspecified	感染 - 未指明病原	10013541	Diverticulitis intestinal haemorrhagic	出血性肠憩室炎	1	3	57850	227186	1.30905	12.5854	0.13616	1.30905	12.5854	0.13616
10021881	Infections and infestations	感染及侵染类疾病	10007935	Central nervous system and spinal infections	中枢神经系统和脊髓感染	10021879	Infections - pathogen unspecified	感染 - 未指明病原	10014581	Encephalitis	脑炎	1	15	57850	227174	0.261797	1.98201	0.0345797	0.261809	1.98201	0.0345797
10021881	Infections and infestations	感染及侵染类疾病	10004047	Bacterial infections NEC	各种细菌感染（不另分类）	10004018	Bacterial infectious disorders	细菌感染性疾病	10014666	Endocarditis bacterial	细菌性心内膜炎	1	2	57850	227187	1.96359	21.6562	0.17804	1.96357	21.6562	0.17804
10021881	Infections and infestations	感染及侵染类疾病	10015909	Eye and eyelid infections	眼睛和眼睑感染	10021879	Infections - pathogen unspecified	感染 - 未指明病原	10014801	Endophthalmitis	眼内炎	1	0	57850	227189	inf	inf		inf	inf
10021881	Infections and infestations	感染及侵染类疾病	10017967	Abdominal and gastrointestinal infections	腹部和胃肠道感染	10021879	Infections - pathogen unspecified	感染 - 未指明病原	10058839	Enteritis infectious	感染性肠炎	1	4	57850	227185	0.981785	8.78444	0.109728	0.981785	8.78444	0.109728
10021881	Infections and infestations	感染及侵染类疾病	10001427	Enterobacter infections	各种肠杆菌感染	10004018	Bacterial infectious disorders	细菌感染性疾病	10051910	Enterobacter infection	肠杆菌感染	1	3	57850	227186	1.30905	12.5854	0.13616	1.30905	12.5854	0.13616
10021881	Infections and infestations	感染及侵染类疾病	10014889	Enterococcal infections	各种肠球菌感染	10004018	Bacterial infectious disorders	细菌感染性疾病	10054221	Enterococcal sepsis	肠球菌性脓毒症	1	0	57850	227189	inf	inf		inf	inf
10021881	Infections and infestations	感染及侵染类疾病	10046309	Upper respiratory tract infections	各种上呼吸道感染	10021879	Infections - pathogen unspecified	感染 - 未指明病原	10015030	Epiglottitis	会厌炎	1	2	57850	227187	1.96359	21.6562	0.17804	1.96357	21.6562	0.17804
10021881	Infections and infestations	感染及侵染类疾病	10040786	Skin structures and soft tissue infections	皮肤结构和软组织感染	10021879	Infections - pathogen unspecified	感染 - 未指明病原	10015146	Erysipeloid	类丹毒	1	0	57850	227189	inf	inf		inf	inf
10021881	Infections and infestations	感染及侵染类疾病	10015295	Escherichia infections	各种埃希氏杆菌感染	10004018	Bacterial infectious disorders	细菌感染性疾病	10054258	Escherichia bacteraemia	埃希菌菌血症	1	6	57850	227183	0.654517	5.43688	0.078794	0.654523	5.43688	0.078794
10021881	Infections and infestations	感染及侵染类疾病	10015295	Escherichia infections	各种埃希氏杆菌感染	10004018	Bacterial infectious disorders	细菌感染性疾病	10052238	Escherichia urinary tract infection	埃希氏菌性尿路感染	1	12	57850	227177	0.32725	2.51689	0.0425496	0.327262	2.51689	0.0425496
10021881	Infections and infestations	感染及侵染类疾病	10015909	Eye and eyelid infections	眼睛和眼睑感染	10021879	Infections - pathogen unspecified	感染 - 未指明病原	10015929	Eye infection	眼部感染	1	12	57850	227177	0.32725	2.51689	0.0425496	0.327262	2.51689	0.0425496
10021881	Infections and infestations	感染及侵染类疾病	10057192	Muscle and soft tissue infections	肌肉和软组织感染	10021879	Infections - pathogen unspecified	感染 - 未指明病原	10017068	Fournier's gangrene	特发性阴囊坏疽	1	4	57850	227185	0.981785	8.78444	0.109728	0.981785	8.78444	0.109728
10021881	Infections and infestations	感染及侵染类疾病	10017536	Fungal infections NEC	各种真菌感染（不另分类）	10017528	Fungal infectious disorders	真菌感染性疾病	10049656	Fungal oesophagitis	真菌性食管炎	1	1	57850	227188	3.92719	62.7901	0.245625	3.92714	62.7901	0.245625
10021881	Infections and infestations	感染及侵染类疾病	10009653	Clostridia infections	各种梭状芽孢杆菌感染	10004018	Bacterial infectious disorders	细菌感染性疾病	10017898	Gastroenteritis clostridial	梭菌性胃肠炎	1	0	57850	227189	inf	inf		inf	inf
10021881	Infections and infestations	感染及侵染类疾病	10021902	Infections NEC	各种感染（不另分类）	10021879	Infections - pathogen unspecified	感染 - 未指明病原	10062316	Genital abscess	生殖器脓肿	1	0	57850	227189	inf	inf		inf	inf
10021881	Infections and infestations	感染及侵染类疾病	10021902	Infections NEC	各种感染（不另分类）	10021879	Infections - pathogen unspecified	感染 - 未指明病原	10050821	Groin infection	腹股沟感染	1	0	57850	227189	inf	inf		inf	inf
10021881	Infections and infestations	感染及侵染类疾病	10062910	Vascular infections	血管感染	10021879	Infections - pathogen unspecified	感染 - 未指明病原	10051564	Haematoma infection	血肿感染	1	0	57850	227189	inf	inf		inf	inf
10021881	Infections and infestations	感染及侵染类疾病	10019375	Helicobacter infections	各种螺杆菌感染	10004018	Bacterial infectious disorders	细菌感染性疾病	10054272	Helicobacter gastritis	螺杆菌性胃炎	1	5	57850	227184	0.785424	6.72318	0.091756	0.785428	6.72318	0.091756
10021881	Infections and infestations	感染及侵染类疾病	10085260	Hepatitis virus infections	肝炎病毒感染	10047438	Viral infectious disorders	病毒感染性疾病	10019719	Hepatitis a	甲型肝炎	1	7	57850	227182	0.561012	4.56006	0.0690199	0.56102	4.56006	0.0690199
10021881	Infections and infestations	感染及侵染类疾病	10019972	Herpes viral infections	各种疱疹病毒感染	10047438	Viral infectious disorders	病毒感染性疾病	10067389	Herpes simplex hepatitis	单纯疱疹性肝炎	1	0	57850	227189	inf	inf		inf	inf
10021881	Infections and infestations	感染及侵染类疾病	10019972	Herpes viral infections	各种疱疹病毒感染	10047438	Viral infectious disorders	病毒感染性疾病	10080137	Herpes simplex reactivation	单纯性疱疹再激活	1	0	57850	227189	inf	inf		inf	inf
10021881	Infections and infestations	感染及侵染类疾病	10019972	Herpes viral infections	各种疱疹病毒感染	10047438	Viral infectious disorders	病毒感染性疾病	10074248	Herpes zoster meningoencephalitis	带状疱疹脑膜脑炎	1	0	57850	227189	inf	inf		inf	inf
10021881	Infections and infestations	感染及侵染类疾病	10019972	Herpes viral infections	各种疱疹病毒感染	10047438	Viral infectious disorders	病毒感染性疾病	10063491	Herpes zoster oticus	耳部带状疱疹	1	1	57850	227188	3.92719	62.7901	0.245625	3.92714	62.7901	0.245625
10021881	Infections and infestations	感染及侵染类疾病	10038997	Retroviral infections	各种逆转录病毒感染	10047438	Viral infectious disorders	病毒感染性疾病	10020161	Hiv infection	HIV感染	1	1	57850	227188	3.92719	62.7901	0.245625	3.92714	62.7901	0.245625
10021881	Infections and infestations	感染及侵染类疾病	10021902	Infections NEC	各种感染（不另分类）	10021879	Infections - pathogen unspecified	感染 - 未指明病原	10049660	Incision site abscess	切口部位脓肿	1	0	57850	227189	inf	inf		inf	inf
10021881	Infections and infestations	感染及侵染类疾病	10021902	Infections NEC	各种感染（不另分类）	10021879	Infections - pathogen unspecified	感染 - 未指明病原	10021818	Infection in an immunocompromised host	免疫妥协宿主的感染	1	2	57850	227187	1.96359	21.6562	0.17804	1.96357	21.6562	0.17804
10021881	Infections and infestations	感染及侵染类疾病	10025101	Lower respiratory tract and lung infections	下呼吸道和肺部感染	10021879	Infections - pathogen unspecified	感染 - 未指明病原	10071699	Infectious pleural effusion	感染性胸腔积液	1	0	57850	227189	inf	inf		inf	inf
10021881	Infections and infestations	感染及侵染类疾病	10062910	Vascular infections	血管感染	10021879	Infections - pathogen unspecified	感染 - 未指明病原	10058016	Infective thrombosis	感染性血栓形成	1	0	57850	227189	inf	inf		inf	inf
10021881	Infections and infestations	感染及侵染类疾病	10005940	Bone and joint infections	骨和关节感染	10021879	Infections - pathogen unspecified	感染 - 未指明病原	10060738	Intervertebral discitis	椎间盘炎	1	1	57850	227188	3.92719	62.7901	0.245625	3.92714	62.7901	0.245625
10021881	Infections and infestations	感染及侵染类疾病	10023455	Klebsiella infections	各种克雷伯杆菌感染	10004018	Bacterial infectious disorders	细菌感染性疾病	10054160	Klebsiella sepsis	克雷伯菌性脓毒症	1	2	57850	227187	1.96359	21.6562	0.17804	1.96357	21.6562	0.17804
10021881	Infections and infestations	感染及侵染类疾病	10046309	Upper respiratory tract infections	各种上呼吸道感染	10021879	Infections - pathogen unspecified	感染 - 未指明病原	10023874	Laryngitis	喉炎	1	11	57850	227178	0.357002	2.76533	0.0460887	0.357013	2.76533	0.0460887
10021881	Infections and infestations	感染及侵染类疾病	10021902	Infections NEC	各种感染（不另分类）	10021879	Infections - pathogen unspecified	感染 - 未指明病原	10050823	Lymph gland infection	淋巴腺感染	1	1	57850	227188	3.92719	62.7901	0.245625	3.92714	62.7901	0.245625
10021881	Infections and infestations	感染及侵染类疾病	10044756	Tuberculous infections	结核菌感染	10028440	Mycobacterial infectious disorders	分支杆菌感染性疾病	10025183	Lymph node tuberculosis	淋巴结结核	1	0	57850	227189	inf	inf		inf	inf
10021881	Infections and infestations	感染及侵染类疾病	10021902	Infections NEC	各种感染（不另分类）	10021879	Infections - pathogen unspecified	感染 - 未指明病原	10027082	Mediastinitis	纵隔炎	1	1	57850	227188	3.92719	62.7901	0.245625	3.92714	62.7901	0.245625
10021881	Infections and infestations	感染及侵染类疾病	10019972	Herpes viral infections	各种疱疹病毒感染	10047438	Viral infectious disorders	病毒感染性疾病	10074936	Nasal herpes	鼻疱疹	1	0	57850	227189	inf	inf		inf	inf
10021881	Infections and infestations	感染及侵染类疾病	10021902	Infections NEC	各种感染（不另分类）	10021879	Infections - pathogen unspecified	感染 - 未指明病原	10061308	Neonatal infection	新生儿感染	1	1	57850	227188	3.92719	62.7901	0.245625	3.92714	62.7901	0.245625
10021881	Infections and infestations	感染及侵染类疾病	10029443	Nocardia infections	诺卡氏菌感染	10004018	Bacterial infectious disorders	细菌感染性疾病	10064952	Nocardia sepsis	奴卡菌性脓毒症	1	0	57850	227189	inf	inf		inf	inf
10021881	Infections and infestations	感染及侵染类疾病	10012326	Dental and oral soft tissue infections	牙齿和口腔软组织感染	10021879	Infections - pathogen unspecified	感染 - 未指明病原	10048685	Oral infection	口腔感染	1	4	57850	227185	0.981785	8.78444	0.109728	0.981785	8.78444	0.109728
10021881	Infections and infestations	感染及侵染类疾病	10034107	Pasteurella infections	各种巴斯德菌感染	10004018	Bacterial infectious disorders	细菌感染性疾病	10034106	Pasteurella infection	巴斯德菌感染	1	0	57850	227189	inf	inf		inf	inf
10021881	Infections and infestations	感染及侵染类疾病	10021902	Infections NEC	各种感染（不另分类）	10021879	Infections - pathogen unspecified	感染 - 未指明病原	10034236	Pelvic abscess	盆腔脓肿	1	4	57850	227185	0.981785	8.78444	0.109728	0.981785	8.78444	0.109728
10021881	Infections and infestations	感染及侵染类疾病	10046309	Upper respiratory tract infections	各种上呼吸道感染	10021879	Infections - pathogen unspecified	感染 - 未指明病原	10034686	Peritonsillar abscess	扁桃体周围脓肿	1	0	57850	227189	inf	inf		inf	inf
10021881	Infections and infestations	感染及侵染类疾病	10046309	Upper respiratory tract infections	各种上呼吸道感染	10021879	Infections - pathogen unspecified	感染 - 未指明病原	10049140	Pharyngotonsillitis	咽扁桃体炎	1	1	57850	227188	3.92719	62.7901	0.245625	3.92714	62.7901	0.245625
10021881	Infections and infestations	感染及侵染类疾病	10011827	Cytomegaloviral infections	各种巨细胞病毒感染	10047438	Viral infectious disorders	病毒感染性疾病	10035676	Pneumonia cytomegaloviral	巨细胞病毒性肺炎	1	9	57850	227180	0.436339	3.44425	0.0552782	0.436349	3.44425	0.0552782
10021881	Infections and infestations	感染及侵染类疾病	10022005	Influenza viral infections	流感病毒感染	10047438	Viral infectious disorders	病毒感染性疾病	10035714	Pneumonia influenzal	流感性肺炎	1	0	57850	227189	inf	inf		inf	inf
10021881	Infections and infestations	感染及侵染类疾病	10037132	Pseudomonal infections	各种假单胞菌感染	10004018	Bacterial infectious disorders	细菌感染性疾病	10035731	Pneumonia pseudomonal	假单胞菌性肺炎	1	1	57850	227188	3.92719	62.7901	0.245625	3.92714	62.7901	0.245625
10021881	Infections and infestations	感染及侵染类疾病	10041925	Staphylococcal infections	各种葡萄球菌感染	10004018	Bacterial infectious disorders	细菌感染性疾病	10035734	Pneumonia staphylococcal	葡萄球菌性肺炎	1	9	57850	227180	0.436339	3.44425	0.0552782	0.436349	3.44425	0.0552782
10021881	Infections and infestations	感染及侵染类疾病	10015295	Escherichia infections	各种埃希氏杆菌感染	10004018	Bacterial infectious disorders	细菌感染性疾病	10067320	Prostatitis escherichia coli	大肠埃希菌性前列腺炎	1	0	57850	227189	inf	inf		inf	inf
10021881	Infections and infestations	感染及侵染类疾病	10044756	Tuberculous infections	结核菌感染	10028440	Mycobacterial infectious disorders	分支杆菌感染性疾病	10064743	Prostatitis tuberculous	结核性前列腺炎	1	0	57850	227189	inf	inf		inf	inf
10021881	Infections and infestations	感染及侵染类疾病	10007580	Cardiac infections	各种心脏感染	10021879	Infections - pathogen unspecified	感染 - 未指明病原	10036984	Prosthetic valve endocarditis	人造瓣膜（置换术后）心内膜炎	1	0	57850	227189	inf	inf		inf	inf
10021881	Infections and infestations	感染及侵染类疾病	10044756	Tuberculous infections	结核菌感染	10028440	Mycobacterial infectious disorders	分支杆菌感染性疾病	10066927	Pulmonary tuberculoma	肺结核球	1	0	57850	227189	inf	inf		inf	inf
10021881	Infections and infestations	感染及侵染类疾病	10044756	Tuberculous infections	结核菌感染	10028440	Mycobacterial infectious disorders	分支杆菌感染性疾病	10037440	Pulmonary tuberculosis	肺结核	1	3	57850	227186	1.30905	12.5854	0.13616	1.30905	12.5854	0.13616
10021881	Infections and infestations	感染及侵染类疾病	10021902	Infections NEC	各种感染（不另分类）	10021879	Infections - pathogen unspecified	感染 - 未指明病原	10061926	Purulence	化脓	1	3	57850	227186	1.30905	12.5854	0.13616	1.30905	12.5854	0.13616
10021881	Infections and infestations	感染及侵染类疾病	10046577	Urinary tract infections	各种尿路感染	10021879	Infections - pathogen unspecified	感染 - 未指明病原	10038351	Renal abscess	肾脓肿	1	2	57850	227187	1.96359	21.6562	0.17804	1.96357	21.6562	0.17804
10021881	Infections and infestations	感染及侵染类疾病	10038717	Respiratory syncytial viral infections	各种呼吸道合胞病毒感染	10047438	Viral infectious disorders	病毒感染性疾病	10061603	Respiratory syncytial virus infection	呼吸道合胞病毒感染	1	3	57850	227186	1.30905	12.5854	0.13616	1.30905	12.5854	0.13616
10021881	Infections and infestations	感染及侵染类疾病	10040054	Sepsis, bacteraemia, viraemia and fungaemia NEC	脓毒症、菌血症、病毒血症和真菌血症（不另分类）	10021879	Infections - pathogen unspecified	感染 - 未指明病原	10053879	Sepsis syndrome	脓毒症综合征	1	2	57850	227187	1.96359	21.6562	0.17804	1.96357	21.6562	0.17804
10021881	Infections and infestations	感染及侵染类疾病	10057192	Muscle and soft tissue infections	肌肉和软组织感染	10021879	Infections - pathogen unspecified	感染 - 未指明病原	10062255	Soft tissue infection	软组织感染	1	6	57850	227183	0.654517	5.43688	0.078794	0.654523	5.43688	0.078794
10021881	Infections and infestations	感染及侵染类疾病	10021902	Infections NEC	各种感染（不另分类）	10021879	Infections - pathogen unspecified	感染 - 未指明病原	10064505	Stoma site infection	造口部位感染	1	0	57850	227189	inf	inf		inf	inf
10021881	Infections and infestations	感染及侵染类疾病	10042180	Streptococcal infections	各种链球菌感染	10004018	Bacterial infectious disorders	细菌感染性疾病	10061372	Streptococcal infection	链球菌感染	1	18	57850	227171	0.218161	1.63429	0.0291223	0.218174	1.63429	0.0291223
10021881	Infections and infestations	感染及侵染类疾病	10042180	Streptococcal infections	各种链球菌感染	10004018	Bacterial infectious disorders	细菌感染性疾病	10048960	Streptococcal sepsis	链球菌性脓毒症	1	3	57850	227186	1.30905	12.5854	0.13616	1.30905	12.5854	0.13616
10021881	Infections and infestations	感染及侵染类疾病	10021902	Infections NEC	各种感染（不另分类）	10021879	Infections - pathogen unspecified	感染 - 未指明病原	10042566	Superinfection	双重感染	1	2	57850	227187	1.96359	21.6562	0.17804	1.96357	21.6562	0.17804
10021881	Infections and infestations	感染及侵染类疾病	10007134	Candida infections	各种念珠菌感染	10017528	Fungal infectious disorders	真菌感染性疾病	10042938	Systemic candida	全身性念珠菌病	1	2	57850	227187	1.96359	21.6562	0.17804	1.96357	21.6562	0.17804
10021881	Infections and infestations	感染及侵染类疾病	10021902	Infections NEC	各种感染（不另分类）	10021879	Infections - pathogen unspecified	感染 - 未指明病原	10077116	Systemic infection	全身感染	1	0	57850	227189	inf	inf		inf	inf
10021881	Infections and infestations	感染及侵染类疾病	10017536	Fungal infections NEC	各种真菌感染（不另分类）	10017528	Fungal infectious disorders	真菌感染性疾病	10052366	Systemic mycosis	全身真菌病	1	2	57850	227187	1.96359	21.6562	0.17804	1.96357	21.6562	0.17804
10021881	Infections and infestations	感染及侵染类疾病	10043870	Tinea infections	各种癣类感染	10017528	Fungal infectious disorders	真菌感染性疾病	10043873	Tinea pedis	足癣	1	4	57850	227185	0.981785	8.78444	0.109728	0.981785	8.78444	0.109728
10021881	Infections and infestations	感染及侵染类疾病	10017536	Fungal infections NEC	各种真菌感染（不另分类）	10017528	Fungal infectious disorders	真菌感染性疾病	10075845	Tongue fungal infection	舌真菌感染	1	0	57850	227189	inf	inf		inf	inf
10021881	Infections and infestations	感染及侵染类疾病	10004047	Bacterial infections NEC	各种细菌感染（不另分类）	10004018	Bacterial infectious disorders	细菌感染性疾病	10065235	Tonsillitis bacterial	细菌性扁桃体炎	1	0	57850	227189	inf	inf		inf	inf
10021881	Infections and infestations	感染及侵染类疾病	10021902	Infections NEC	各种感染（不另分类）	10021879	Infections - pathogen unspecified	感染 - 未指明病原	10044248	Toxic shock syndrome	中毒性休克综合征	1	1	57850	227188	3.92719	62.7901	0.245625	3.92714	62.7901	0.245625
10021881	Infections and infestations	感染及侵染类疾病	10025101	Lower respiratory tract and lung infections	下呼吸道和肺部感染	10021879	Infections - pathogen unspecified	感染 - 未指明病原	10044314	Tracheobronchitis	气管支气管炎	1	2	57850	227187	1.96359	21.6562	0.17804	1.96357	21.6562	0.17804
10021881	Infections and infestations	感染及侵染类疾病	10028909	Neisseria infections	各种奈瑟氏菌感染	10004018	Bacterial infectious disorders	细菌感染性疾病	10046483	Urethritis gonococcal	淋球菌性尿道炎	1	0	57850	227189	inf	inf		inf	inf
10021881	Infections and infestations	感染及侵染类疾病	10017730	Gardnerella infections	各种加德纳菌感染	10004018	Bacterial infectious disorders	细菌感染性疾病	10046957	Vaginitis gardnerella	加德纳菌性阴道炎	1	0	57850	227189	inf	inf		inf	inf
10021881	Infections and infestations	感染及侵染类疾病	10019972	Herpes viral infections	各种疱疹病毒感染	10047438	Viral infectious disorders	病毒感染性疾病	10046980	Varicella	水痘	1	4	57850	227185	0.981785	8.78444	0.109728	0.981785	8.78444	0.109728
10021881	Infections and infestations	感染及侵染类疾病	10019972	Herpes viral infections	各种疱疹病毒感染	10047438	Viral infectious disorders	病毒感染性疾病	10075611	Varicella zoster virus infection	水痘带状疱疹病毒性感染	1	2	57850	227187	1.96359	21.6562	0.17804	1.96357	21.6562	0.17804
10021881	Infections and infestations	感染及侵染类疾病	10047465	Viral infections NEC	各种病毒感染（不另分类）	10047438	Viral infectious disorders	病毒感染性疾病	10047482	Viral upper respiratory tract infection	病毒性上呼吸道感染	1	2	57850	227187	1.96359	21.6562	0.17804	1.96357	21.6562	0.17804
10021881	Infections and infestations	感染及侵染类疾病	10021902	Infections NEC	各种感染（不另分类）	10021879	Infections - pathogen unspecified	感染 - 未指明病原	10058042	Wound abscess	伤口脓肿	1	2	57850	227187	1.96359	21.6562	0.17804	1.96357	21.6562	0.17804
10021881	Infections and infestations	感染及侵染类疾病	10017536	Fungal infections NEC	各种真菌感染（不另分类）	10017528	Fungal infectious disorders	真菌感染性疾病	10064899	Vulvovaginal mycotic infection	外阴阴道真菌感染	1	3	57850	227186	1.30905	12.5854	0.13616	1.30905	12.5854	0.13616
10021881	Infections and infestations	感染及侵染类疾病	10038586	Female reproductive tract infections	女性生殖道感染	10021879	Infections - pathogen unspecified	感染 - 未指明病原	10047794	Vulvovaginitis	外阴阴道炎	1	1	57850	227188	3.92719	62.7901	0.245625	3.92714	62.7901	0.245625
10021881	Infections and infestations	感染及侵染类疾病	10048249	Yersinia infections	各种耶尔森氏菌感染	10004018	Bacterial infectious disorders	细菌感染性疾病	10061416	Yersinia infection	耶尔森菌感染	1	0	57850	227189	inf	inf		inf	inf
10022117	Injury, poisoning and procedural complications	各类损伤、中毒及操作并发症	10076291	Off label uses	各种超说明书使用	10079156	Off label uses and intentional product misuses/use issues	超说明书使用及故意导致的产品误用/使用类问题	10053762	Off label use	超说明书使用	61	987	57790	226202	0.241911	0.313351	0.186759	0.242711	0.313351	0.186759
10022117	Injury, poisoning and procedural complications	各类损伤、中毒及操作并发症	10035777	Poisoning and toxicity	中毒与毒性	10071947	Exposures, chemical injuries and poisoning	暴露、化学伤和中毒	10070863	Toxicity to various agents	各种制剂毒性	52	389	57799	226800	0.524537	0.700687	0.392671	0.524965	0.700687	0.392671
10022117	Injury, poisoning and procedural complications	各类损伤、中毒及操作并发症	10079146	Medication errors, product use errors and issues NEC	不另分类的各种用药错误、产品使用错误和问题	10079145	Medication errors and other product use errors and issues	用药错误及其他产品使用错误和问题	10076476	Product use in unapproved indication	产品用于未经批准的适应症	41	995	57810	226194	0.161227	0.220367	0.117959	0.161822	0.220367	0.117959
10022117	Injury, poisoning and procedural complications	各类损伤、中毒及操作并发症	10071949	Exposures associated with pregnancy, delivery and lactation	与妊娠、分娩和泌乳有关的暴露	10071947	Exposures, chemical injuries and poisoning	暴露、化学伤和中毒	10071408	Maternal exposure during pregnancy	孕产妇在妊娠过程中的暴露	35	22	57816	227167	6.2509	10.6555	3.66701	6.24772	10.6555	3.66701
10022117	Injury, poisoning and procedural complications	各类损伤、中毒及操作并发症	10029559	Non-site specific procedural complications	部位不明的操作并发症	10069888	Procedural related injuries and complications NEC	操作相关伤害与并发症（不另分类）	10051792	Infusion related reaction	输液相关反应	31	9	57820	227180	13.5335	28.4277	6.44289	13.5268	28.4277	6.44289
10022117	Injury, poisoning and procedural complications	各类损伤、中毒及操作并发症	10029511	Non-site specific injuries NEC	部位不确定的各种损伤（不另分类）	10022114	Injuries NEC	各种损伤（不另分类）	10016173	Fall	跌倒	30	758	57821	226431	0.15499	0.223258	0.107596	0.155428	0.223258	0.107596
10022117	Injury, poisoning and procedural complications	各类损伤、中毒及操作并发症	10071949	Exposures associated with pregnancy, delivery and lactation	与妊娠、分娩和泌乳有关的暴露	10071947	Exposures, chemical injuries and poisoning	暴露、化学伤和中毒	10073513	Exposure during pregnancy	妊娠过程中暴露	27	62	57824	227127	1.71054	2.68809	1.08848	1.71021	2.68809	1.08848
10022117	Injury, poisoning and procedural complications	各类损伤、中毒及操作并发症	10079146	Medication errors, product use errors and issues NEC	不另分类的各种用药错误、产品使用错误和问题	10079145	Medication errors and other product use errors and issues	用药错误及其他产品使用错误和问题	10076309	Product use issue	产品使用问题	27	217	57824	226972	0.488392	0.728657	0.327351	0.48863	0.728657	0.327351
10022117	Injury, poisoning and procedural complications	各类损伤、中毒及操作并发症	10071949	Exposures associated with pregnancy, delivery and lactation	与妊娠、分娩和泌乳有关的暴露	10071947	Exposures, chemical injuries and poisoning	暴露、化学伤和中毒	10071404	Foetal exposure during pregnancy	妊娠过程中胎儿暴露	20	42	57831	227147	1.87037	3.1858	1.09808	1.87007	3.1858	1.09808
10022117	Injury, poisoning and procedural complications	各类损伤、中毒及操作并发症	10079147	Product administration errors and issues	各种产品给用错误和问题	10079145	Medication errors and other product use errors and issues	用药错误及其他产品使用错误和问题	10081572	Inappropriate schedule of product administration	产品给用时间表不当	15	173	57836	227016	0.340332	0.576834	0.200796	0.340504	0.576834	0.200796
10022117	Injury, poisoning and procedural complications	各类损伤、中毒及操作并发症	10079147	Product administration errors and issues	各种产品给用错误和问题	10079145	Medication errors and other product use errors and issues	用药错误及其他产品使用错误和问题	10081202	Incorrect route of product administration	产品给用途径不当	15	13	57836	227176	4.53223	9.52555	2.15642	4.53132	9.52555	2.15642
10022117	Injury, poisoning and procedural complications	各类损伤、中毒及操作并发症	10079146	Medication errors, product use errors and issues NEC	不另分类的各种用药错误、产品使用错误和问题	10079145	Medication errors and other product use errors and issues	用药错误及其他产品使用错误和问题	10027091	Medication error	用药错误	8	268	57843	226921	0.117106	0.2366	0.0579621	0.117228	0.2366	0.0579621
10022117	Injury, poisoning and procedural complications	各类损伤、中毒及操作并发症	10079147	Product administration errors and issues	各种产品给用错误和问题	10079145	Medication errors and other product use errors and issues	用药错误及其他产品使用错误和问题	10081576	Product administration error	产品给用错误	8	127	57843	227062	0.247275	0.505231	0.121024	0.247379	0.505231	0.121024
10022117	Injury, poisoning and procedural complications	各类损伤、中毒及操作并发症	10079147	Product administration errors and issues	各种产品给用错误和问题	10079145	Medication errors and other product use errors and issues	用药错误及其他产品使用错误和问题	10078504	Contraindicated product administered	给予了禁忌产品	7	157	57844	227032	0.174996	0.373143	0.082069	0.175095	0.373143	0.082069
10022117	Injury, poisoning and procedural complications	各类损伤、中毒及操作并发症	10073310	Occupational exposures	职业性暴露	10071947	Exposures, chemical injuries and poisoning	暴露、化学伤和中毒	10073311	Occupational exposure to product	职业性暴露于产品	7	3	57844	227186	9.16432	35.4413	2.36969	9.16333	35.4413	2.36969
10022117	Injury, poisoning and procedural complications	各类损伤、中毒及操作并发症	10029559	Non-site specific procedural complications	部位不明的操作并发症	10069888	Procedural related injuries and complications NEC	操作相关伤害与并发症（不另分类）	10048031	Wound dehiscence	伤口裂开	7	20	57844	227169	1.37454	3.25084	0.581194	1.3745	3.25084	0.581194
10022117	Injury, poisoning and procedural complications	各类损伤、中毒及操作并发症	10029559	Non-site specific procedural complications	部位不明的操作并发症	10069888	Procedural related injuries and complications NEC	操作相关伤害与并发症（不另分类）	10040102	Seroma	血清肿	6	4	57845	227185	5.89122	20.8775	1.66239	5.89071	20.8775	1.66239
10022117	Injury, poisoning and procedural complications	各类损伤、中毒及操作并发症	10029559	Non-site specific procedural complications	部位不明的操作并发症	10069888	Procedural related injuries and complications NEC	操作相关伤害与并发症（不另分类）	10050456	Anastomotic leak	吻合口瘘	5	0	57846	227189	inf	inf		inf	inf
10022117	Injury, poisoning and procedural complications	各类损伤、中毒及操作并发症	10027699	Skin injuries NEC	各种皮肤损伤（不另分类）	10022114	Injuries NEC	各种损伤（不另分类）	10050584	Contusion	挫伤	5	186	57846	227003	0.105491	0.256445	0.0433947	0.105568	0.256445	0.0433947
10022117	Injury, poisoning and procedural complications	各类损伤、中毒及操作并发症	10029511	Non-site specific injuries NEC	部位不确定的各种损伤（不另分类）	10022114	Injuries NEC	各种损伤（不另分类）	10022116	Injury	损伤	4	43	57847	227146	0.365272	1.01765	0.131109	0.365315	1.01765	0.131109
10022117	Injury, poisoning and procedural complications	各类损伤、中毒及操作并发症	10079158	Intentional product use issues	各种故意导致的产品使用问题	10079156	Off label uses and intentional product misuses/use issues	超说明书使用及故意导致的产品误用/使用类问题	10076308	Intentional product use issue	故意导致的产品使用问题	4	42	57847	227147	0.37397	1.04296	0.134092	0.374013	1.04296	0.134092
10022117	Injury, poisoning and procedural complications	各类损伤、中毒及操作并发症	10071949	Exposures associated with pregnancy, delivery and lactation	与妊娠、分娩和泌乳有关的暴露	10071947	Exposures, chemical injuries and poisoning	暴露、化学伤和中毒	10071415	Maternal exposure timing unspecified	时段未指明的孕产妇暴露	4	1	57847	227188	15.7096	140.56	1.75577	15.7086	140.56	1.75577
10022117	Injury, poisoning and procedural complications	各类损伤、中毒及操作并发症	10076292	Overdoses NEC	用药过量（不另分类）	10079159	Overdoses and underdoses NEC	用药过量及用药剂量不足（不另分类）	10033295	Overdose	用药过量	4	207	57847	226982	0.0758229	0.203948	0.0281891	0.0758868	0.203948	0.0281891
10022117	Injury, poisoning and procedural complications	各类损伤、中毒及操作并发症	10027699	Skin injuries NEC	各种皮肤损伤（不另分类）	10022114	Injuries NEC	各种损伤（不另分类）	10064990	Skin abrasion	皮肤擦伤	4	15	57847	227174	1.04724	3.15551	0.347555	1.04724	3.15551	0.347555
10022117	Injury, poisoning and procedural complications	各类损伤、中毒及操作并发症	10079146	Medication errors, product use errors and issues NEC	不另分类的各种用药错误、产品使用错误和问题	10079145	Medication errors and other product use errors and issues	用药错误及其他产品使用错误和问题	10076573	Wrong technique in product usage process	产品使用过程中的技术性错误	4	152	57847	227037	0.103284	0.278755	0.0382685	0.103346	0.278755	0.0382685
10022117	Injury, poisoning and procedural complications	各类损伤、中毒及操作并发症	10073316	Accidental exposures to product	产品类意外暴露	10079145	Medication errors and other product use errors and issues	用药错误及其他产品使用错误和问题	10073317	Accidental exposure to product	意外暴露于产品	3	42	57848	227147	0.280473	0.904911	0.0869312	0.28051	0.904911	0.0869312
10022117	Injury, poisoning and procedural complications	各类损伤、中毒及操作并发症	10075886	Limb fractures and dislocations	四肢骨折与脱位	10005942	Bone and joint injuries	骨骼及关节损伤	10070884	Atypical femur fracture	非典型股骨骨折	3	0	57848	227189	inf	inf		inf	inf
10022117	Injury, poisoning and procedural complications	各类损伤、中毒及操作并发症	10041574	Spinal fractures and dislocations	脊柱骨折和脱臼	10005942	Bone and joint injuries	骨骼及关节损伤	10049946	Cervical vertebral fracture	颈椎骨折	3	1	57848	227188	11.782	113.273	1.22549	11.7814	113.273	1.22549
10022117	Injury, poisoning and procedural complications	各类损伤、中毒及操作并发症	10008424	Chemical injuries	各种化学损伤	10071947	Exposures, chemical injuries and poisoning	暴露、化学伤和中毒	10067560	Chemical phlebitis	化学性静脉炎	3	0	57848	227189	inf	inf		inf	inf
10022117	Injury, poisoning and procedural complications	各类损伤、中毒及操作并发症	10027677	Fractures and dislocations NEC	骨折和脱臼（不另分类）	10005942	Bone and joint injuries	骨骼及关节损伤	10017076	Fracture	骨折	3	19	57848	227170	0.620055	2.09543	0.18348	0.620075	2.09543	0.18348
10022117	Injury, poisoning and procedural complications	各类损伤、中毒及操作并发症	10040759	Site specific injuries NEC	部位确定的各种损伤（不另分类）	10022114	Injuries NEC	各种损伤（不另分类）	10061225	Limb injury	肢体损伤	3	23	57848	227166	0.51221	1.70602	0.153785	0.512236	1.70602	0.153785
10022117	Injury, poisoning and procedural complications	各类损伤、中毒及操作并发症	10079147	Product administration errors and issues	各种产品给用错误和问题	10079145	Medication errors and other product use errors and issues	用药错误及其他产品使用错误和问题	10080753	Product administered at inappropriate site	产品应用部位不当	3	1	57848	227188	11.782	113.273	1.22549	11.7814	113.273	1.22549
10022117	Injury, poisoning and procedural complications	各类损伤、中毒及操作并发症	10079148	Product confusion errors and issues	各种产品混淆错误和问题	10079145	Medication errors and other product use errors and issues	用药错误及其他产品使用错误和问题	10069332	Product name confusion	产品名称混淆	3	5	57848	227184	2.35635	9.8604	0.563102	2.35628	9.8604	0.563102
10022117	Injury, poisoning and procedural complications	各类损伤、中毒及操作并发症	10037759	Radiation injuries	各种辐射损伤	10022119	Injuries by physical agents	各种物理因素损伤	10037760	Radiation injury	放射性损伤	3	20	57848	227169	0.58905	1.98239	0.175031	0.589071	1.98239	0.175031
10022117	Injury, poisoning and procedural complications	各类损伤、中毒及操作并发症	10043467	Thoracic cage fractures and dislocations	胸廓骨折和脱臼	10005942	Bone and joint injuries	骨骼及关节损伤	10039117	Rib fracture	肋骨骨折	3	15	57848	227174	0.785417	2.71314	0.227368	0.785428	2.71314	0.227368
10022117	Injury, poisoning and procedural complications	各类损伤、中毒及操作并发症	10027699	Skin injuries NEC	各种皮肤损伤（不另分类）	10022114	Injuries NEC	各种损伤（不另分类）	10039580	Scar	瘢痕	3	20	57848	227169	0.58905	1.98239	0.175031	0.589071	1.98239	0.175031
10022117	Injury, poisoning and procedural complications	各类损伤、中毒及操作并发症	10043418	Thermal burns	各种热灼伤	10022119	Injuries by physical agents	各种物理因素损伤	10049267	Thermal burns of eye	眼部热灼伤	3	3	57848	227186	3.92729	19.459	0.792622	3.92714	19.459	0.792622
10022117	Injury, poisoning and procedural complications	各类损伤、中毒及操作并发症	10029511	Non-site specific injuries NEC	部位不确定的各种损伤（不另分类）	10022114	Injuries NEC	各种损伤（不另分类）	10052428	Wound	伤口	3	20	57848	227169	0.58905	1.98239	0.175031	0.589071	1.98239	0.175031
10022117	Injury, poisoning and procedural complications	各类损伤、中毒及操作并发症	10052638	Cerebral injuries NEC	大脑损伤（不另分类）	10022114	Injuries NEC	各种损伤（不另分类）	10006126	Brain herniation	脑疝	2	21	57849	227168	0.373992	1.59509	0.0876875	0.374013	1.59509	0.0876875
10022117	Injury, poisoning and procedural complications	各类损伤、中毒及操作并发症	10079150	Product monitoring errors and issues	各种产品监测错误和问题	10079145	Medication errors and other product use errors and issues	用药错误及其他产品使用错误和问题	10075461	Drug monitoring procedure incorrectly performed	药物监测步骤执行不正确	2	0	57849	227189	inf	inf		inf	inf
10022117	Injury, poisoning and procedural complications	各类损伤、中毒及操作并发症	10029559	Non-site specific procedural complications	部位不明的操作并发症	10069888	Procedural related injuries and complications NEC	操作相关伤害与并发症（不另分类）	10061213	Iatrogenic injury	医源性损伤	2	0	57849	227189	inf	inf		inf	inf
10022117	Injury, poisoning and procedural complications	各类损伤、中毒及操作并发症	10029511	Non-site specific injuries NEC	部位不确定的各种损伤（不另分类）	10022114	Injuries NEC	各种损伤（不另分类）	10054923	Inflammation of wound	伤口炎症	2	1	57849	227188	7.85452	86.6265	0.712177	7.85428	86.6265	0.712177
10022117	Injury, poisoning and procedural complications	各类损伤、中毒及操作并发症	10079157	Intentional product misuses	各种故意导致的产品误用问题	10079156	Off label uses and intentional product misuses/use issues	超说明书使用及故意导致的产品误用/使用类问题	10074903	Intentional product misuse	有意误用产品	2	96	57849	227093	0.0817837	0.331756	0.0201611	0.0818154	0.331756	0.0201611
10022117	Injury, poisoning and procedural complications	各类损伤、中毒及操作并发症	10027677	Fractures and dislocations NEC	骨折和脱臼（不另分类）	10005942	Bone and joint injuries	骨骼及关节损伤	10023204	Joint dislocation	关节脱位	2	10	57849	227179	0.785421	3.58479	0.172084	0.785428	3.58479	0.172084
10022117	Injury, poisoning and procedural complications	各类损伤、中毒及操作并发症	10074485	Bone and joint injuries NEC	骨骼及关节损伤（不另分类）	10005942	Bone and joint injuries	骨骼及关节损伤	10072970	Meniscus injury	半月板损伤	2	7	57849	227182	1.12204	5.40149	0.233081	1.12204	5.40149	0.233081
10022117	Injury, poisoning and procedural complications	各类损伤、中毒及操作并发症	10052639	Nerve injuries NEC	各种神经损伤（不另分类）	10022114	Injuries NEC	各种损伤（不另分类）	10052897	Nerve injury	神经损伤	2	27	57849	227162	0.290875	1.22325	0.0691668	0.290899	1.22325	0.0691668
10022117	Injury, poisoning and procedural complications	各类损伤、中毒及操作并发症	10008424	Chemical injuries	各种化学损伤	10071947	Exposures, chemical injuries and poisoning	暴露、化学伤和中毒	10035745	Pneumonitis chemical	化学性肺炎	2	1	57849	227188	7.85452	86.6265	0.712177	7.85428	86.6265	0.712177
10022117	Injury, poisoning and procedural complications	各类损伤、中毒及操作并发症	10029559	Non-site specific procedural complications	部位不明的操作并发症	10069888	Procedural related injuries and complications NEC	操作相关伤害与并发症（不另分类）	10058046	Post procedural complication	操作后并发症	2	33	57849	227156	0.237982	0.991813	0.057103	0.238009	0.991813	0.057103
10022117	Injury, poisoning and procedural complications	各类损伤、中毒及操作并发症	10029559	Non-site specific procedural complications	部位不明的操作并发症	10069888	Procedural related injuries and complications NEC	操作相关伤害与并发症（不另分类）	10061468	Postoperative wound complication	术后伤口并发症	2	4	57849	227185	1.9636	10.7211	0.35964	1.96357	10.7211	0.35964
10022117	Injury, poisoning and procedural complications	各类损伤、中毒及操作并发症	10079147	Product administration errors and issues	各种产品给用错误和问题	10079145	Medication errors and other product use errors and issues	用药错误及其他产品使用错误和问题	10084406	Product dose omission issue	产品漏用问题	2	201	57849	226988	0.0390428	0.157196	0.00969705	0.039076	0.157196	0.00969705
10022117	Injury, poisoning and procedural complications	各类损伤、中毒及操作并发症	10079154	Product storage errors and issues in the product use system	各种产品使用系统中的储存错误和问题	10079145	Medication errors and other product use errors and issues	用药错误及其他产品使用错误和问题	10079843	Product storage error	产品存储差错	2	18	57849	227171	0.436329	1.88056	0.101238	0.436349	1.88056	0.101238
10022117	Injury, poisoning and procedural complications	各类损伤、中毒及操作并发症	10037759	Radiation injuries	各种辐射损伤	10022119	Injuries by physical agents	各种物理因素损伤	10037765	Radiation pneumonitis	放射性肺炎	2	0	57849	227189	inf	inf		inf	inf
10022117	Injury, poisoning and procedural complications	各类损伤、中毒及操作并发症	10040911	Skin procedural complications	各种皮肤操作并发症	10069888	Procedural related injuries and complications NEC	操作相关伤害与并发症（不另分类）	10060856	Recall phenomenon	回忆现象	2	2	57849	227187	3.92724	27.8814	0.553173	3.92714	27.8814	0.553173
10022117	Injury, poisoning and procedural complications	各类损伤、中毒及操作并发症	10075886	Limb fractures and dislocations	四肢骨折与脱位	10005942	Bone and joint injuries	骨骼及关节损伤	10039579	Scapula fracture	肩胛骨骨折	2	2	57849	227187	3.92724	27.8814	0.553173	3.92714	27.8814	0.553173
10022117	Injury, poisoning and procedural complications	各类损伤、中毒及操作并发症	10027699	Skin injuries NEC	各种皮肤损伤（不另分类）	10022114	Injuries NEC	各种损伤（不另分类）	10061364	Skin injury	皮肤损伤	2	2	57849	227187	3.92724	27.8814	0.553173	3.92714	27.8814	0.553173
10022117	Injury, poisoning and procedural complications	各类损伤、中毒及操作并发症	10041574	Spinal fractures and dislocations	脊柱骨折和脱臼	10005942	Bone and joint injuries	骨骼及关节损伤	10041541	Spinal compression fracture	椎体压缩骨折	2	8	57849	227181	0.981784	4.62353	0.208477	0.981785	4.62353	0.208477
10022117	Injury, poisoning and procedural complications	各类损伤、中毒及操作并发症	10041574	Spinal fractures and dislocations	脊柱骨折和脱臼	10005942	Bone and joint injuries	骨骼及关节损伤	10041569	Spinal fracture	脊柱骨折	2	12	57849	227177	0.654511	2.92454	0.14648	0.654523	2.92454	0.14648
10022117	Injury, poisoning and procedural complications	各类损伤、中毒及操作并发症	10028288	Muscle, tendon and ligament injuries	肌肉、肌腱和韧带损伤	10022114	Injuries NEC	各种损伤（不另分类）	10043248	Tendon rupture	肌腱断裂	2	176	57849	227013	0.0445936	0.17972	0.0110649	0.0446266	0.17972	0.0110649
10022117	Injury, poisoning and procedural complications	各类损伤、中毒及操作并发症	10029511	Non-site specific injuries NEC	部位不确定的各种损伤（不另分类）	10022114	Injuries NEC	各种损伤（不另分类）	10080903	Tissue injury	组织损伤	2	1	57849	227188	7.85452	86.6265	0.712177	7.85428	86.6265	0.712177
10022117	Injury, poisoning and procedural complications	各类损伤、中毒及操作并发症	10083613	Abdominal and gastrointestinal injuries NEC	腹部及胃肠道损伤（不另分类）	10022114	Injuries NEC	各种损伤（不另分类）	10044043	Tooth injury	牙齿损伤	2	2	57849	227187	3.92724	27.8814	0.553173	3.92714	27.8814	0.553173
10022117	Injury, poisoning and procedural complications	各类损伤、中毒及操作并发症	10007602	Cardiac and vascular procedural complications	心脏和血管操作并发症	10069888	Procedural related injuries and complications NEC	操作相关伤害与并发症（不另分类）	10048975	Vascular pseudoaneurysm	血管假性动脉瘤	2	0	57849	227189	inf	inf		inf	inf
10022117	Injury, poisoning and procedural complications	各类损伤、中毒及操作并发症	10029511	Non-site specific injuries NEC	部位不确定的各种损伤（不另分类）	10022114	Injuries NEC	各种损伤（不另分类）	10048629	Wound secretion	伤口分泌	2	3	57849	227186	2.61815	15.6695	0.437455	2.61809	15.6695	0.437455
10022117	Injury, poisoning and procedural complications	各类损伤、中毒及操作并发症	10029511	Non-site specific injuries NEC	部位不确定的各种损伤（不另分类）	10022114	Injuries NEC	各种损伤（不另分类）	10000369	Accident	意外事故	1	8	57850	227181	0.490884	3.925	0.0613928	0.490893	3.925	0.0613928
10022117	Injury, poisoning and procedural complications	各类损伤、中毒及操作并发症	10079147	Product administration errors and issues	各种产品给用错误和问题	10079145	Medication errors and other product use errors and issues	用药错误及其他产品使用错误和问题	10000381	Accidental overdose	意外用药过量	1	73	57850	227116	0.0537801	0.386953	0.00747454	0.0537964	0.386953	0.00747454
10022117	Injury, poisoning and procedural complications	各类损伤、中毒及操作并发症	10034247	Pelvic fractures and dislocations	骨盆骨折和脱臼	10005942	Bone and joint injuries	骨骼及关节损伤	10000397	Acetabulum fracture	髋臼骨折	1	1	57850	227188	3.92719	62.7901	0.245625	3.92714	62.7901	0.245625
10022117	Injury, poisoning and procedural complications	各类损伤、中毒及操作并发症	10029559	Non-site specific procedural complications	部位不明的操作并发症	10069888	Procedural related injuries and complications NEC	操作相关伤害与并发症（不另分类）	10058059	Anastomotic complication	吻合口并发症	1	1	57850	227188	3.92719	62.7901	0.245625	3.92714	62.7901	0.245625
10022117	Injury, poisoning and procedural complications	各类损伤、中毒及操作并发症	10029559	Non-site specific procedural complications	部位不明的操作并发症	10069888	Procedural related injuries and complications NEC	操作相关伤害与并发症（不另分类）	10051268	Anastomotic stenosis	吻合口狭窄	1	0	57850	227189	inf	inf		inf	inf
10022117	Injury, poisoning and procedural complications	各类损伤、中毒及操作并发症	10040759	Site specific injuries NEC	部位确定的各种损伤（不另分类）	10022114	Injuries NEC	各种损伤（不另分类）	10003986	Back injury	背部损伤	1	12	57850	227177	0.32725	2.51689	0.0425496	0.327262	2.51689	0.0425496
10022117	Injury, poisoning and procedural complications	各类损伤、中毒及操作并发症	10007654	Cardiovascular injuries	心血管损伤	10022114	Injuries NEC	各种损伤（不另分类）	10073356	Cardiac contusion	心脏挫伤	1	0	57850	227189	inf	inf		inf	inf
10022117	Injury, poisoning and procedural complications	各类损伤、中毒及操作并发症	10008424	Chemical injuries	各种化学损伤	10071947	Exposures, chemical injuries and poisoning	暴露、化学伤和中毒	10008420	Chemical burn	化学烧伤	1	1	57850	227188	3.92719	62.7901	0.245625	3.92714	62.7901	0.245625
10022117	Injury, poisoning and procedural complications	各类损伤、中毒及操作并发症	10008424	Chemical injuries	各种化学损伤	10071947	Exposures, chemical injuries and poisoning	暴露、化学伤和中毒	10057941	Chemical burn of skin	皮肤化学性烧伤	1	0	57850	227189	inf	inf		inf	inf
10022117	Injury, poisoning and procedural complications	各类损伤、中毒及操作并发症	10008424	Chemical injuries	各种化学损伤	10071947	Exposures, chemical injuries and poisoning	暴露、化学伤和中毒	10056874	Chemical cystitis	化学性膀胱炎	1	0	57850	227189	inf	inf		inf	inf
10022117	Injury, poisoning and procedural complications	各类损伤、中毒及操作并发症	10080710	Chest and respiratory tract injuries NEC	胸部和呼吸道损伤（不另分类）	10022114	Injuries NEC	各种损伤（不另分类）	10061386	Chest injury	胸部损伤	1	5	57850	227184	0.785424	6.72318	0.091756	0.785428	6.72318	0.091756
10022117	Injury, poisoning and procedural complications	各类损伤、中毒及操作并发症	10010269	Conditions caused by cold	寒冷导致的病症	10022119	Injuries by physical agents	各种物理因素损伤	10008528	Chillblains	冻伤性水疱	1	0	57850	227189	inf	inf		inf	inf
10022117	Injury, poisoning and procedural complications	各类损伤、中毒及操作并发症	10079146	Medication errors, product use errors and issues NEC	不另分类的各种用药错误、产品使用错误和问题	10079145	Medication errors and other product use errors and issues	用药错误及其他产品使用错误和问题	10064385	Circumstance or information capable of leading to medication error	可导致用药错误的情况或信息	1	24	57850	227165	0.163616	1.2095	0.0221334	0.163631	1.2095	0.0221334
10022117	Injury, poisoning and procedural complications	各类损伤、中毒及操作并发症	10075886	Limb fractures and dislocations	四肢骨折与脱位	10005942	Bone and joint injuries	骨骼及关节损伤	10009245	Clavicle fracture	锁骨骨折	1	2	57850	227187	1.96359	21.6562	0.17804	1.96357	21.6562	0.17804
10022117	Injury, poisoning and procedural complications	各类损伤、中毒及操作并发症	10052638	Cerebral injuries NEC	大脑损伤（不另分类）	10022114	Injuries NEC	各种损伤（不另分类）	10010254	Concussion	脑震荡	1	7	57850	227182	0.561012	4.56006	0.0690199	0.56102	4.56006	0.0690199
10022117	Injury, poisoning and procedural complications	各类损伤、中毒及操作并发症	10007602	Cardiac and vascular procedural complications	心脏和血管操作并发症	10069888	Procedural related injuries and complications NEC	操作相关伤害与并发症（不另分类）	10056489	Coronary artery restenosis	冠状动脉再狭窄	1	0	57850	227189	inf	inf		inf	inf
10022117	Injury, poisoning and procedural complications	各类损伤、中毒及操作并发症	10052638	Cerebral injuries NEC	大脑损伤（不另分类）	10022114	Injuries NEC	各种损伤（不另分类）	10070976	Craniocerebral injury	颅脑损伤	1	3	57850	227186	1.30905	12.5854	0.13616	1.30905	12.5854	0.13616
10022117	Injury, poisoning and procedural complications	各类损伤、中毒及操作并发症	10040961	Skull fractures, facial bone fractures and dislocations	颅骨骨折、面部骨折和脱臼	10005942	Bone and joint injuries	骨骼及关节损伤	10077603	Craniofacial fracture	颅面骨折	1	8	57850	227181	0.490884	3.925	0.0613928	0.490893	3.925	0.0613928
10022117	Injury, poisoning and procedural complications	各类损伤、中毒及操作并发症	10017927	Gastrointestinal and hepatobiliary procedural complications	胃肠道和肝胆操作并发症	10069888	Procedural related injuries and complications NEC	操作相关伤害与并发症（不另分类）	10078978	Dental restoration failure	牙齿修复失败	1	0	57850	227189	inf	inf		inf	inf
10022117	Injury, poisoning and procedural complications	各类损伤、中毒及操作并发症	10079146	Medication errors, product use errors and issues NEC	不另分类的各种用药错误、产品使用错误和问题	10079145	Medication errors and other product use errors and issues	用药错误及其他产品使用错误和问题	10083995	Device placement issue	装置位置问题	1	0	57850	227189	inf	inf		inf	inf
10022117	Injury, poisoning and procedural complications	各类损伤、中毒及操作并发症	10041574	Spinal fractures and dislocations	脊柱骨折和脱臼	10005942	Bone and joint injuries	骨骼及关节损伤	10013183	Dislocation of vertebra	椎骨脱位	1	1	57850	227188	3.92719	62.7901	0.245625	3.92714	62.7901	0.245625
10022117	Injury, poisoning and procedural complications	各类损伤、中毒及操作并发症	10029511	Non-site specific injuries NEC	部位不确定的各种损伤（不另分类）	10022114	Injuries NEC	各种损伤（不另分类）	10051814	Eschar	焦痂	1	0	57850	227189	inf	inf		inf	inf
10022117	Injury, poisoning and procedural complications	各类损伤、中毒及操作并发症	10071949	Exposures associated with pregnancy, delivery and lactation	与妊娠、分娩和泌乳有关的暴露	10071947	Exposures, chemical injuries and poisoning	暴露、化学伤和中毒	10080751	Exposure via breast milk	经母乳的暴露	1	0	57850	227189	inf	inf		inf	inf
10022117	Injury, poisoning and procedural complications	各类损伤、中毒及操作并发症	10029559	Non-site specific procedural complications	部位不明的操作并发症	10069888	Procedural related injuries and complications NEC	操作相关伤害与并发症（不另分类）	10016164	Failure to anastomose	吻合失败	1	0	57850	227189	inf	inf		inf	inf
10022117	Injury, poisoning and procedural complications	各类损伤、中毒及操作并发症	10029511	Non-site specific injuries NEC	部位不确定的各种损伤（不另分类）	10022114	Injuries NEC	各种损伤（不另分类）	10016246	Fat embolism	脂肪栓塞	1	0	57850	227189	inf	inf		inf	inf
10022117	Injury, poisoning and procedural complications	各类损伤、中毒及操作并发症	10075886	Limb fractures and dislocations	四肢骨折与脱位	10005942	Bone and joint injuries	骨骼及关节损伤	10016450	Femoral neck fracture	股骨颈骨折	1	5	57850	227184	0.785424	6.72318	0.091756	0.785428	6.72318	0.091756
10022117	Injury, poisoning and procedural complications	各类损伤、中毒及操作并发症	10075886	Limb fractures and dislocations	四肢骨折与脱位	10005942	Bone and joint injuries	骨骼及关节损伤	10016454	Femur fracture	股骨骨折	1	13	57850	227176	0.302076	2.30927	0.0395145	0.302088	2.30927	0.0395145
10022117	Injury, poisoning and procedural complications	各类损伤、中毒及操作并发症	10071949	Exposures associated with pregnancy, delivery and lactation	与妊娠、分娩和泌乳有关的暴露	10071947	Exposures, chemical injuries and poisoning	暴露、化学伤和中毒	10071405	Foetal exposure timing unspecified	时期未特指的胎儿暴露	1	0	57850	227189	inf	inf		inf	inf
10022117	Injury, poisoning and procedural complications	各类损伤、中毒及操作并发症	10027677	Fractures and dislocations NEC	骨折和脱臼（不另分类）	10005942	Bone and joint injuries	骨骼及关节损伤	10053206	Fracture displacement	骨折移位	1	1	57850	227188	3.92719	62.7901	0.245625	3.92714	62.7901	0.245625
10022117	Injury, poisoning and procedural complications	各类损伤、中毒及操作并发症	10017927	Gastrointestinal and hepatobiliary procedural complications	胃肠道和肝胆操作并发症	10069888	Procedural related injuries and complications NEC	操作相关伤害与并发症（不另分类）	10065879	Gastrointestinal anastomotic leak	胃肠吻合口瘘	1	0	57850	227189	inf	inf		inf	inf
10022117	Injury, poisoning and procedural complications	各类损伤、中毒及操作并发症	10083613	Abdominal and gastrointestinal injuries NEC	腹部及胃肠道损伤（不另分类）	10022114	Injuries NEC	各种损伤（不另分类）	10061172	Gastrointestinal injury	胃肠损伤	1	0	57850	227189	inf	inf		inf	inf
10022117	Injury, poisoning and procedural complications	各类损伤、中毒及操作并发症	10075886	Limb fractures and dislocations	四肢骨折与脱位	10005942	Bone and joint injuries	骨骼及关节损伤	10019114	Hand fracture	手骨折	1	7	57850	227182	0.561012	4.56006	0.0690199	0.56102	4.56006	0.0690199
10022117	Injury, poisoning and procedural complications	各类损伤、中毒及操作并发症	10040759	Site specific injuries NEC	部位确定的各种损伤（不另分类）	10022114	Injuries NEC	各种损伤（不另分类）	10019196	Head injury	头部损伤	1	58	57850	227131	0.0676932	0.48874	0.00937588	0.0677093	0.48874	0.00937588
10022117	Injury, poisoning and procedural complications	各类损伤、中毒及操作并发症	10019338	Heat injuries (excl thermal burns)	热损伤（不包括热灼伤）	10022119	Injuries by physical agents	各种物理因素损伤	10019345	Heat stroke	热射病	1	1	57850	227188	3.92719	62.7901	0.245625	3.92714	62.7901	0.245625
10022117	Injury, poisoning and procedural complications	各类损伤、中毒及操作并发症	10075886	Limb fractures and dislocations	四肢骨折与脱位	10005942	Bone and joint injuries	骨骼及关节损伤	10020100	Hip fracture	髋部骨折	1	24	57850	227165	0.163616	1.2095	0.0221334	0.163631	1.2095	0.0221334
10022117	Injury, poisoning and procedural complications	各类损伤、中毒及操作并发症	10075886	Limb fractures and dislocations	四肢骨折与脱位	10005942	Bone and joint injuries	骨骼及关节损伤	10020462	Humerus fracture	肱骨骨折	1	1	57850	227188	3.92719	62.7901	0.245625	3.92714	62.7901	0.245625
10022117	Injury, poisoning and procedural complications	各类损伤、中毒及操作并发症	10029559	Non-site specific procedural complications	部位不明的操作并发症	10069888	Procedural related injuries and complications NEC	操作相关伤害与并发症（不另分类）	10021547	Implantation complication	植入并发症	1	0	57850	227189	inf	inf		inf	inf
10022117	Injury, poisoning and procedural complications	各类损伤、中毒及操作并发症	10029559	Non-site specific procedural complications	部位不明的操作并发症	10069888	Procedural related injuries and complications NEC	操作相关伤害与并发症（不另分类）	10073411	Incision site rash	切口发疹	1	0	57850	227189	inf	inf		inf	inf
10022117	Injury, poisoning and procedural complications	各类损伤、中毒及操作并发症	10029559	Non-site specific procedural complications	部位不明的操作并发症	10069888	Procedural related injuries and complications NEC	操作相关伤害与并发症（不另分类）	10021619	Incisional hernia	切口疝	1	3	57850	227186	1.30905	12.5854	0.13616	1.30905	12.5854	0.13616
10022117	Injury, poisoning and procedural complications	各类损伤、中毒及操作并发症	10079147	Product administration errors and issues	各种产品给用错误和问题	10079145	Medication errors and other product use errors and issues	用药错误及其他产品使用错误和问题	10064355	Incorrect dose administered	给用了不正确的剂量	1	127	57850	227062	0.0309056	0.22111	0.00431983	0.0309224	0.22111	0.00431983
10022117	Injury, poisoning and procedural complications	各类损伤、中毒及操作并发症	10079147	Product administration errors and issues	各种产品给用错误和问题	10079145	Medication errors and other product use errors and issues	用药错误及其他产品使用错误和问题	10081573	Intercepted product administration error	截获的产品给用错误	1	1	57850	227188	3.92719	62.7901	0.245625	3.92714	62.7901	0.245625
10022117	Injury, poisoning and procedural complications	各类损伤、中毒及操作并发症	10079149	Product dispensing errors and issues	各种产品配发错误和问题	10079145	Medication errors and other product use errors and issues	用药错误及其他产品使用错误和问题	10081742	Intercepted product dispensing error	被截获的产品配发错误	1	5	57850	227184	0.785424	6.72318	0.091756	0.785428	6.72318	0.091756
10022117	Injury, poisoning and procedural complications	各类损伤、中毒及操作并发症	10079150	Product monitoring errors and issues	各种产品监测错误和问题	10079145	Medication errors and other product use errors and issues	用药错误及其他产品使用错误和问题	10064373	Labelled drug-drug interaction medication error	说明书注明的药物间相互作用类用药错误	1	69	57850	227120	0.0568988	0.409709	0.00790188	0.0569151	0.409709	0.00790188
10022117	Injury, poisoning and procedural complications	各类损伤、中毒及操作并发症	10041574	Spinal fractures and dislocations	脊柱骨折和脱臼	10005942	Bone and joint injuries	骨骼及关节损伤	10049947	Lumbar vertebral fracture	腰椎骨折	1	9	57850	227180	0.436339	3.44425	0.0552782	0.436349	3.44425	0.0552782
10022117	Injury, poisoning and procedural complications	各类损伤、中毒及操作并发症	10073321	Foetal and neonatal conditions associated with product exposure	与产品暴露相关的胎儿和新生婴儿疾病	10071947	Exposures, chemical injuries and poisoning	暴露、化学伤和中毒	10026923	Maternal drugs affecting foetus	影响胎儿的孕产妇用药	1	14	57850	227175	0.280498	2.1332	0.036883	0.28051	2.1332	0.036883
10022117	Injury, poisoning and procedural complications	各类损伤、中毒及操作并发症	10028288	Muscle, tendon and ligament injuries	肌肉、肌腱和韧带损伤	10022114	Injuries NEC	各种损伤（不另分类）	10028314	Muscle injury	肌肉损伤	1	107	57850	227082	0.0366856	0.262839	0.00512036	0.0367022	0.262839	0.00512036
10022117	Injury, poisoning and procedural complications	各类损伤、中毒及操作并发症	10028288	Muscle, tendon and ligament injuries	肌肉、肌腱和韧带损伤	10022114	Injuries NEC	各种损伤（不另分类）	10050031	Muscle strain	肌肉拉伤	1	30	57850	227159	0.13089	0.959848	0.0178488	0.130905	0.959848	0.0178488
10022117	Injury, poisoning and procedural complications	各类损伤、中毒及操作并发症	10073310	Occupational exposures	职业性暴露	10071947	Exposures, chemical injuries and poisoning	暴露、化学伤和中毒	10049436	Occupational exposure to toxic agent	职业性暴露于毒性试剂	1	0	57850	227189	inf	inf		inf	inf
10022117	Injury, poisoning and procedural complications	各类损伤、中毒及操作并发症	10079147	Product administration errors and issues	各种产品给用错误和问题	10079145	Medication errors and other product use errors and issues	用药错误及其他产品使用错误和问题	10075353	Paravenous drug administration	静脉旁给药	1	0	57850	227189	inf	inf		inf	inf
10022117	Injury, poisoning and procedural complications	各类损伤、中毒及操作并发症	10075886	Limb fractures and dislocations	四肢骨折与脱位	10005942	Bone and joint injuries	骨骼及关节损伤	10034122	Patella fracture	髌骨骨折	1	0	57850	227189	inf	inf		inf	inf
10022117	Injury, poisoning and procedural complications	各类损伤、中毒及操作并发症	10052639	Nerve injuries NEC	各种神经损伤（不另分类）	10022114	Injuries NEC	各种损伤（不另分类）	10082761	Phrenic nerve injury	膈神经损伤	1	0	57850	227189	inf	inf		inf	inf
10022117	Injury, poisoning and procedural complications	各类损伤、中毒及操作并发症	10007602	Cardiac and vascular procedural complications	心脏和血管操作并发症	10069888	Procedural related injuries and complications NEC	操作相关伤害与并发症（不另分类）	10077146	Post angioplasty restenosis	血管成形术后再狭窄	1	0	57850	227189	inf	inf		inf	inf
10022117	Injury, poisoning and procedural complications	各类损伤、中毒及操作并发症	10007602	Cardiac and vascular procedural complications	心脏和血管操作并发症	10069888	Procedural related injuries and complications NEC	操作相关伤害与并发症（不另分类）	10068776	Post embolisation syndrome	栓塞后综合征	1	1	57850	227188	3.92719	62.7901	0.245625	3.92714	62.7901	0.245625
10022117	Injury, poisoning and procedural complications	各类损伤、中毒及操作并发症	10017927	Gastrointestinal and hepatobiliary procedural complications	胃肠道和肝胆操作并发症	10069888	Procedural related injuries and complications NEC	操作相关伤害与并发症（不另分类）	10057586	Post procedural bile leak	操作后胆汁漏	1	0	57850	227189	inf	inf		inf	inf
10022117	Injury, poisoning and procedural complications	各类损伤、中毒及操作并发症	10017927	Gastrointestinal and hepatobiliary procedural complications	胃肠道和肝胆操作并发症	10069888	Procedural related injuries and complications NEC	操作相关伤害与并发症（不另分类）	10057585	Post procedural diarrhoea	操作后腹泻	1	1	57850	227188	3.92719	62.7901	0.245625	3.92714	62.7901	0.245625
10022117	Injury, poisoning and procedural complications	各类损伤、中毒及操作并发症	10029559	Non-site specific procedural complications	部位不明的操作并发症	10069888	Procedural related injuries and complications NEC	操作相关伤害与并发症（不另分类）	10051077	Post procedural haemorrhage	操作后出血	1	17	57850	227172	0.230995	1.73583	0.0307396	0.231008	1.73583	0.0307396
10022117	Injury, poisoning and procedural complications	各类损伤、中毒及操作并发症	10029559	Non-site specific procedural complications	部位不明的操作并发症	10069888	Procedural related injuries and complications NEC	操作相关伤害与并发症（不另分类）	10063101	Post procedural inflammation	操作后炎症	1	0	57850	227189	inf	inf		inf	inf
10022117	Injury, poisoning and procedural complications	各类损伤、中毒及操作并发症	10029559	Non-site specific procedural complications	部位不明的操作并发症	10069888	Procedural related injuries and complications NEC	操作相关伤害与并发症（不另分类）	10060932	Postoperative adhesion	术后粘连	1	0	57850	227189	inf	inf		inf	inf
10022117	Injury, poisoning and procedural complications	各类损伤、中毒及操作并发症	10076293	Underdoses NEC	用药剂量不足（不另分类）	10079159	Overdoses and underdoses NEC	用药过量及用药剂量不足（不另分类）	10073085	Prescribed underdose	医嘱处方致用药剂量不足	1	8	57850	227181	0.490884	3.925	0.0613928	0.490893	3.925	0.0613928
10022117	Injury, poisoning and procedural complications	各类损伤、中毒及操作并发症	10029559	Non-site specific procedural complications	部位不明的操作并发症	10069888	Procedural related injuries and complications NEC	操作相关伤害与并发症（不另分类）	10062300	Procedural hypotension	操作性低血压	1	1	57850	227188	3.92719	62.7901	0.245625	3.92714	62.7901	0.245625
10022117	Injury, poisoning and procedural complications	各类损伤、中毒及操作并发症	10017927	Gastrointestinal and hepatobiliary procedural complications	胃肠道和肝胆操作并发症	10069888	Procedural related injuries and complications NEC	操作相关伤害与并发症（不另分类）	10066962	Procedural nausea	操作致恶心	1	0	57850	227189	inf	inf		inf	inf
10022117	Injury, poisoning and procedural complications	各类损伤、中毒及操作并发症	10007602	Cardiac and vascular procedural complications	心脏和血管操作并发症	10069888	Procedural related injuries and complications NEC	操作相关伤害与并发症（不另分类）	10077574	Procedural pneumothorax	操作性气胸	1	0	57850	227189	inf	inf		inf	inf
10022117	Injury, poisoning and procedural complications	各类损伤、中毒及操作并发症	10079149	Product dispensing errors and issues	各种产品配发错误和问题	10079145	Medication errors and other product use errors and issues	用药错误及其他产品使用错误和问题	10080359	Product dispensing error	产品配发错误	1	111	57850	227078	0.035363	0.25328	0.00493738	0.0353796	0.25328	0.00493738
10022117	Injury, poisoning and procedural complications	各类损伤、中毒及操作并发症	10079152	Product prescribing errors and issues	各种产品处方错误和问题	10079145	Medication errors and other product use errors and issues	用药错误及其他产品使用错误和问题	10080459	Product prescribing issue	产品处方问题	1	39	57850	227150	0.10068	0.73285	0.0138317	0.100696	0.73285	0.0138317
10022117	Injury, poisoning and procedural complications	各类损伤、中毒及操作并发症	10037759	Radiation injuries	各种辐射损伤	10022119	Injuries by physical agents	各种物理因素损伤	10037763	Radiation mucositis	放射性粘膜炎	1	0	57850	227189	inf	inf		inf	inf
10022117	Injury, poisoning and procedural complications	各类损伤、中毒及操作并发症	10037759	Radiation injuries	各种辐射损伤	10022119	Injuries by physical agents	各种物理因素损伤	10037764	Radiation myelopathy	放射性脊髓病	1	0	57850	227189	inf	inf		inf	inf
10022117	Injury, poisoning and procedural complications	各类损伤、中毒及操作并发症	10037759	Radiation injuries	各种辐射损伤	10022119	Injuries by physical agents	各种物理因素损伤	10067362	Radiation necrosis	放射性坏死	1	29	57850	227160	0.135404	0.994051	0.0184439	0.135419	0.994051	0.0184439
10022117	Injury, poisoning and procedural complications	各类损伤、中毒及操作并发症	10037759	Radiation injuries	各种辐射损伤	10022119	Injuries by physical agents	各种物理因素损伤	10068886	Radiation neuropathy	辐射神经病	1	2	57850	227187	1.96359	21.6562	0.17804	1.96357	21.6562	0.17804
10022117	Injury, poisoning and procedural complications	各类损伤、中毒及操作并发症	10037759	Radiation injuries	各种辐射损伤	10022119	Injuries by physical agents	各种物理因素损伤	10063562	Radiation skin injury	皮肤放射损伤	1	5	57850	227184	0.785424	6.72318	0.091756	0.785428	6.72318	0.091756
10022117	Injury, poisoning and procedural complications	各类损伤、中毒及操作并发症	10029511	Non-site specific injuries NEC	部位不确定的各种损伤（不另分类）	10022114	Injuries NEC	各种损伤（不另分类）	10061363	Skeletal injury	骨骼损伤	1	3	57850	227186	1.30905	12.5854	0.13616	1.30905	12.5854	0.13616
10022117	Injury, poisoning and procedural complications	各类损伤、中毒及操作并发症	10040911	Skin procedural complications	各种皮肤操作并发症	10069888	Procedural related injuries and complications NEC	操作相关伤害与并发症（不另分类）	10068774	Skin flap necrosis	皮瓣坏死	1	0	57850	227189	inf	inf		inf	inf
10022117	Injury, poisoning and procedural complications	各类损伤、中毒及操作并发症	10027699	Skin injuries NEC	各种皮肤损伤（不另分类）	10022114	Injuries NEC	各种损伤（不另分类）	10058818	Skin laceration	皮肤撕裂伤	1	32	57850	227157	0.122708	0.898043	0.0167667	0.122723	0.898043	0.0167667
10022117	Injury, poisoning and procedural complications	各类损伤、中毒及操作并发症	10029511	Non-site specific injuries NEC	部位不确定的各种损伤（不另分类）	10022114	Injuries NEC	各种损伤（不另分类）	10041291	Soft tissue injury	软组织损伤	1	2	57850	227187	1.96359	21.6562	0.17804	1.96357	21.6562	0.17804
10022117	Injury, poisoning and procedural complications	各类损伤、中毒及操作并发症	10027699	Skin injuries NEC	各种皮肤损伤（不另分类）	10022114	Injuries NEC	各种损伤（不另分类）	10042345	Subcutaneous haematoma	皮下血肿	1	2	57850	227187	1.96359	21.6562	0.17804	1.96357	21.6562	0.17804
10022117	Injury, poisoning and procedural complications	各类损伤、中毒及操作并发症	10043418	Thermal burns	各种热灼伤	10022119	Injuries by physical agents	各种物理因素损伤	10053615	Thermal burn	热灼伤	1	11	57850	227178	0.357002	2.76533	0.0460887	0.357013	2.76533	0.0460887
10022117	Injury, poisoning and procedural complications	各类损伤、中毒及操作并发症	10075886	Limb fractures and dislocations	四肢骨折与脱位	10005942	Bone and joint injuries	骨骼及关节损伤	10043827	Tibia fracture	胫骨骨折	1	7	57850	227182	0.561012	4.56006	0.0690199	0.56102	4.56006	0.0690199
10022117	Injury, poisoning and procedural complications	各类损伤、中毒及操作并发症	10057191	Transfusion related complications	输血相关并发症	10069888	Procedural related injuries and complications NEC	操作相关伤害与并发症（不另分类）	10044359	Transfusion reaction	输血反应	1	7	57850	227182	0.561012	4.56006	0.0690199	0.56102	4.56006	0.0690199
10022117	Injury, poisoning and procedural complications	各类损伤、中毒及操作并发症	10080710	Chest and respiratory tract injuries NEC	胸部和呼吸道损伤（不另分类）	10022114	Injuries NEC	各种损伤（不另分类）	10069363	Traumatic lung injury	创伤性肺损伤	1	3	57850	227186	1.30905	12.5854	0.13616	1.30905	12.5854	0.13616
10022117	Injury, poisoning and procedural complications	各类损伤、中毒及操作并发症	10011302	Peripheral nerve injuries	各种周围神经损伤	10022114	Injuries NEC	各种损伤（不另分类）	10045378	Ulnar nerve injury	尺神经损伤	1	0	57850	227189	inf	inf		inf	inf
10022117	Injury, poisoning and procedural complications	各类损伤、中毒及操作并发症	10029511	Non-site specific injuries NEC	部位不确定的各种损伤（不另分类）	10022114	Injuries NEC	各种损伤（不另分类）	10053692	Wound complication	伤口并发症	1	9	57850	227180	0.436339	3.44425	0.0552782	0.436349	3.44425	0.0552782
10022117	Injury, poisoning and procedural complications	各类损伤、中毒及操作并发症	10079146	Medication errors, product use errors and issues NEC	不另分类的各种用药错误、产品使用错误和问题	10079145	Medication errors and other product use errors and issues	用药错误及其他产品使用错误和问题	10080304	Wrong dose	剂量有误	1	3	57850	227186	1.30905	12.5854	0.13616	1.30905	12.5854	0.13616
10022891	Investigations	各类检查	10047938	White blood cell analyses	各种白细胞分析	10018851	Haematology investigations (incl blood groups)	血液类检查（包括血型）	10047942	White blood cell count decreased	白细胞计数降低	4059	482	53792	226707	35.4911	39.024	32.278	33.0711	39.0229	32.2789
10022891	Investigations	各类检查	10047938	White blood cell analyses	各种白细胞分析	10018851	Haematology investigations (incl blood groups)	血液类检查（包括血型）	10029366	Neutrophil count decreased	中性粒细胞计数降低	1610	255	56241	226934	25.4761	29.0833	22.3162	24.7949	29.0831	22.3164
10022891	Investigations	各类检查	10038148	Red blood cell analyses	各种红细胞分析	10018851	Haematology investigations (incl blood groups)	血液类检查（包括血型）	10018884	Haemoglobin decreased	血红蛋白降低	232	272	57619	226917	3.35908	4.0031	2.81867	3.34962	4.0031	2.81867
10022891	Investigations	各类检查	10007566	Cardiac function diagnostic procedures	心功能诊断程序	10007512	Cardiac and vascular investigations (excl enzyme tests)	心血管检查（不包括酶检测）	10050528	Ejection fraction decreased	射血分数降低	165	19	57686	227170	34.1988	54.9881	21.2693	34.1041	54.9881	21.2693
10022891	Investigations	各类检查	10087057	Hepatobiliary function diagnostic procedures	肝胆功能诊断性操作	10019809	Hepatobiliary investigations	肝胆系统检查	10001551	Alanine aminotransferase increased	丙氨酸氨基转移酶升高	115	1128	57736	226061	0.399179	0.483712	0.329419	0.400373	0.483711	0.329419
10022891	Investigations	各类检查	10087057	Hepatobiliary function diagnostic procedures	肝胆功能诊断性操作	10019809	Hepatobiliary investigations	肝胆系统检查	10054889	Transaminases increased	转氨酶升高	101	595	57750	226594	0.666041	0.822608	0.539273	0.666624	0.822608	0.539273
10022891	Investigations	各类检查	10087057	Hepatobiliary function diagnostic procedures	肝胆功能诊断性操作	10019809	Hepatobiliary investigations	肝胆系统检查	10003481	Aspartate aminotransferase increased	天门冬氨酸氨基转移酶升高	93	781	57758	226408	0.466779	0.578856	0.376403	0.467636	0.578856	0.376403
10022891	Investigations	各类检查	10035523	Platelet analyses	血小板分析	10018851	Haematology investigations (incl blood groups)	血液类检查（包括血型）	10035528	Platelet count decreased	血小板计数降低	91	745	57760	226444	0.478871	0.595424	0.385133	0.479691	0.595424	0.385133
10022891	Investigations	各类检查	10087057	Hepatobiliary function diagnostic procedures	肝胆功能诊断性操作	10019809	Hepatobiliary investigations	肝胆系统检查	10060795	Hepatic enzyme increased	肝酶升高	64	995	57787	226194	0.251772	0.324228	0.195508	0.2526	0.324228	0.195508
10022891	Investigations	各类检查	10071941	Physical examination procedures and organ system status	体检步骤和器官系统状态	10071940	Physical examination and organ system status topics	体检和器官系统状态主题	10047895	Weight decreased	体重降低	64	646	57787	226543	0.38839	0.502212	0.300365	0.389067	0.502212	0.300365
10022891	Investigations	各类检查	10047110	Vascular tests NEC (incl blood pressure)	各种血管检查（不另分类）（包括血压）	10007512	Cardiac and vascular investigations (excl enzyme tests)	心血管检查（不包括酶检测）	10005734	Blood pressure decreased	血压降低	30	97	57821	227092	1.21469	1.82952	0.806483	1.21458	1.82952	0.806483
10022891	Investigations	各类检查	10087057	Hepatobiliary function diagnostic procedures	肝胆功能诊断性操作	10019809	Hepatobiliary investigations	肝胆系统检查	10017693	Gamma-glutamyltransferase increased	γ-谷氨酰转移酶升高	30	445	57821	226744	0.26437	0.382669	0.182641	0.264751	0.382669	0.182641
10022891	Investigations	各类检查	10087057	Hepatobiliary function diagnostic procedures	肝胆功能诊断性操作	10019809	Hepatobiliary investigations	肝胆系统检查	10005364	Blood bilirubin increased	血胆红素升高	29	189	57822	227000	0.602378	0.890587	0.407438	0.602577	0.890587	0.407438
10022891	Investigations	各类检查	10047110	Vascular tests NEC (incl blood pressure)	各种血管检查（不另分类）（包括血压）	10007512	Cardiac and vascular investigations (excl enzyme tests)	心血管检查（不包括酶检测）	10005750	Blood pressure increased	血压升高	23	265	57828	226924	0.340584	0.521555	0.222407	0.340846	0.521555	0.222407
10022891	Investigations	各类检查	10087057	Hepatobiliary function diagnostic procedures	肝胆功能诊断性操作	10019809	Hepatobiliary investigations	肝胆系统检查	10024690	Liver function test abnormal	肝功检查异常	23	630	57828	226559	0.143031	0.216858	0.0943376	0.143372	0.216858	0.0943376
10022891	Investigations	各类检查	10053104	ECG investigations	各种心电图检查	10007512	Cardiac and vascular investigations (excl enzyme tests)	心血管检查（不包括酶检测）	10014363	Electrocardiogram abnormal	心电图异常	22	36	57829	227153	2.40045	4.08018	1.41223	2.39992	4.08018	1.41224
10022891	Investigations	各类检查	10038454	Renal function analyses	各种肾功能分析	10038362	Renal and urinary tract investigations and urinalyses	肾脏、泌尿道检查及尿液分析	10005483	Blood creatinine increased	血肌酐升高	21	333	57830	226856	0.247384	0.384531	0.159152	0.247658	0.384531	0.159152
10022891	Investigations	各类检查	10071941	Physical examination procedures and organ system status	体检步骤和器官系统状态	10071940	Physical examination and organ system status topics	体检和器官系统状态主题	10005911	Body temperature increased	体温升高	21	55	57830	227134	1.49963	2.47955	0.906981	1.49945	2.47955	0.906981
10022891	Investigations	各类检查	10036998	Protein analyses NEC	蛋白分析（不另分类）	10037000	Protein and chemistry analyses NEC	蛋白分析及化检（不另分类）	10006825	C-reactive protein increased	C 反应蛋白升高	21	100	57830	227089	0.824636	1.32016	0.515107	0.824699	1.32016	0.515107
10022891	Investigations	各类检查	10038148	Red blood cell analyses	各种红细胞分析	10018851	Haematology investigations (incl blood groups)	血液类检查（包括血型）	10018838	Haematocrit decreased	红细胞压积降低	20	85	57831	227104	0.924007	1.50405	0.567661	0.924033	1.50405	0.567661
10022891	Investigations	各类检查	10043891	Tissue enzyme analyses NEC	组织酶分析（不另分类）	10014938	Enzyme investigations NEC	酶检查（不另分类）	10059570	Blood alkaline phosphatase increased	血碱性磷酸酶升高	17	318	57834	226871	0.209709	0.341627	0.128731	0.209941	0.341627	0.128731
10022891	Investigations	各类检查	10071941	Physical examination procedures and organ system status	体检步骤和器官系统状态	10071940	Physical examination and organ system status topics	体检和器官系统状态主题	10058911	General physical condition abnormal	一般身体状况异常	17	10	57834	227179	6.67781	14.5844	3.05758	6.67614	14.5844	3.05758
10022891	Investigations	各类检查	10071941	Physical examination procedures and organ system status	体检步骤和器官系统状态	10071940	Physical examination and organ system status topics	体检和器官系统状态主题	10047899	Weight increased	体重增加	17	389	57834	226800	0.17138	0.278554	0.105441	0.171623	0.278554	0.105441
10022891	Investigations	各类检查	10040768	Skeletal and cardiac muscle analyses	骨和心肌分析检验	10014938	Enzyme investigations NEC	酶检查（不另分类）	10058267	Troponin increased	肌钙蛋白升高	16	20	57835	227169	3.1423	6.06433	1.62822	3.14171	6.06433	1.62822
10022891	Investigations	各类检查	10007217	Carbohydrate tolerance analyses (incl diabetes)	碳水化合物耐受性分析（包括糖尿病）	10027432	Metabolic, nutritional and blood gas investigations	代谢、营养和血气检查	10005557	Blood glucose increased	血葡萄糖升高	14	324	57837	226865	0.16949	0.289427	0.0992546	0.169691	0.289427	0.0992546
10022891	Investigations	各类检查	10053103	Heart rate and pulse investigations	心率和脉搏检查	10007512	Cardiac and vascular investigations (excl enzyme tests)	心血管检查（不包括酶检测）	10019303	Heart rate increased	心率升高	14	150	57837	227039	0.36638	0.633639	0.211847	0.366533	0.633639	0.211847
10022891	Investigations	各类检查	10005536	Blood gas and acid base analyses	血气和酸碱分析	10027432	Metabolic, nutritional and blood gas investigations	代谢、营养和血气检查	10033318	Oxygen saturation decreased	血氧饱和度降低	14	40	57837	227149	1.37459	2.52657	0.747851	1.3745	2.52657	0.747851
10022891	Investigations	各类检查	10043891	Tissue enzyme analyses NEC	组织酶分析（不另分类）	10014938	Enzyme investigations NEC	酶检查（不另分类）	10005630	Blood lactate dehydrogenase increased	血乳酸脱氢酶升高	13	158	57838	227031	0.322967	0.568585	0.183451	0.323119	0.568585	0.183451
10022891	Investigations	各类检查	10071941	Physical examination procedures and organ system status	体检步骤和器官系统状态	10071940	Physical examination and organ system status topics	体检和器官系统状态主题	10067962	Eastern cooperative oncology group performance status worsened	东部肿瘤协作组体能状态下降	13	2	57838	227187	25.5319	113.147	5.76137	25.5264	113.147	5.76137
10022891	Investigations	各类检查	10036998	Protein analyses NEC	蛋白分析（不另分类）	10037000	Protein and chemistry analyses NEC	蛋白分析及化检（不另分类）	10005287	Blood albumin decreased	血白蛋白降低	12	53	57839	227136	0.889141	1.66389	0.475135	0.889164	1.66389	0.475135
10022891	Investigations	各类检查	10038148	Red blood cell analyses	各种红细胞分析	10018851	Haematology investigations (incl blood groups)	血液类检查（包括血型）	10038153	Red blood cell count decreased	红细胞计数下降	12	67	57839	227122	0.703307	1.30017	0.380444	0.703368	1.30017	0.380444
10022891	Investigations	各类检查	10038454	Renal function analyses	各种肾功能分析	10038362	Renal and urinary tract investigations and urinalyses	肾脏、泌尿道检查及尿液分析	10005851	Blood urea increased	血尿素升高	11	126	57840	227063	0.342721	0.634731	0.185051	0.342846	0.634731	0.185051
10022891	Investigations	各类检查	10053104	ECG investigations	各种心电图检查	10007512	Cardiac and vascular investigations (excl enzyme tests)	心血管检查（不包括酶检测）	10014387	Electrocardiogram qt prolonged	心电图 QT 间期延长	11	47	57840	227142	0.919103	1.77215	0.476682	0.919118	1.77215	0.476682
10022891	Investigations	各类检查	10047938	White blood cell analyses	各种白细胞分析	10018851	Haematology investigations (incl blood groups)	血液类检查（包括血型）	10047943	White blood cell count increased	白细胞计数升高	11	91	57840	227098	0.474609	0.887332	0.253855	0.474709	0.887332	0.253855
10022891	Investigations	各类检查	10035089	Pituitary analyses anterior	垂体前叶分析	10014706	Endocrine investigations (incl sex hormones)	内分泌系统检查（包括性激素）	10005833	Blood thyroid stimulating hormone increased	血促甲状腺激素升高	10	21	57841	227168	1.87022	3.97159	0.880684	1.87007	3.97159	0.880684
10022891	Investigations	各类检查	10087057	Hepatobiliary function diagnostic procedures	肝胆功能诊断性操作	10019809	Hepatobiliary investigations	肝胆系统检查	10077692	Liver function test increased	肝脏功能检查值升高	8	100	57843	227089	0.314076	0.645383	0.152846	0.314171	0.645383	0.152846
10022891	Investigations	各类检查	10047938	White blood cell analyses	各种白细胞分析	10018851	Haematology investigations (incl blood groups)	血液类检查（包括血型）	10025256	Lymphocyte count decreased	淋巴细胞计数降低	8	201	57843	226988	0.156187	0.316631	0.077044	0.156304	0.316631	0.077044
10022891	Investigations	各类检查	10047938	White blood cell analyses	各种白细胞分析	10018851	Haematology investigations (incl blood groups)	血液类检查（包括血型）	10061313	Neutrophil count abnormal	中性粒细胞计数异常	8	11	57843	227178	2.85636	7.10165	1.14886	2.8561	7.10165	1.14886
10022891	Investigations	各类检查	10046512	Urinalysis NEC	各种尿分析（不另分类）	10038362	Renal and urinary tract investigations and urinalyses	肾脏、泌尿道检查及尿液分析	10062226	Urine analysis abnormal	尿液分析异常	8	57	57843	227132	0.551116	1.15516	0.262931	0.551178	1.15516	0.262931
10022891	Investigations	各类检查	10007566	Cardiac function diagnostic procedures	心功能诊断程序	10007512	Cardiac and vascular investigations (excl enzyme tests)	心血管检查（不包括酶检测）	10014331	Ejection fraction abnormal	射血分数异常	7	4	57844	227185	6.87321	23.4803	2.01194	6.8725	23.4803	2.01194
10022891	Investigations	各类检查	10035523	Platelet analyses	血小板分析	10018851	Haematology investigations (incl blood groups)	血液类检查（包括血型）	10035525	Platelet count	血小板计数	7	5	57844	227184	5.49854	17.3255	1.74506	5.498	17.3255	1.74506
10022891	Investigations	各类检查	10035523	Platelet analyses	血小板分析	10018851	Haematology investigations (incl blood groups)	血液类检查（包括血型）	10051608	Platelet count increased	血小板计数升高	7	23	57844	227166	1.19524	2.7856	0.512852	1.19522	2.7856	0.512852
10022891	Investigations	各类检查	10012981	Digestive enzymes	各种消化酶检验	10017971	Gastrointestinal investigations	胃肠类检查	10002016	Amylase increased	淀粉酶升高	6	72	57845	227117	0.327192	0.752527	0.14226	0.327262	0.752527	0.14226
10022891	Investigations	各类检查	10027530	Microbiology and serology tests NEC	微生物学和血清学检验（不另分类）	10027529	Microbiology and serology investigations	微生物和血清检查	10005488	Blood culture positive	血培养阳性	6	21	57845	227168	1.12205	2.78016	0.452852	1.12204	2.78016	0.452852
10022891	Investigations	各类检查	10027637	Mineral and electrolyte analyses	各种矿物质和电解质分析	10047843	Water, electrolyte and mineral investigations	水、电解质及矿物质的各种检查	10005724	Blood potassium decreased	血钾降低	6	80	57845	227109	0.294462	0.67508	0.128441	0.294536	0.67508	0.128441
10022891	Investigations	各类检查	10007566	Cardiac function diagnostic procedures	心功能诊断程序	10007512	Cardiac and vascular investigations (excl enzyme tests)	心血管检查（不包括酶检测）	10061593	Echocardiogram abnormal	超声心动图异常	6	8	57845	227181	2.94556	8.48974	1.02198	2.94536	8.48974	1.02198
10022891	Investigations	各类检查	10072981	Cell marker analyses	细胞标记物分析	10087058	Cytogenetic investigations and genetic analyses	细胞遗传学检查和遗传学分析	10048621	Tumour marker increased	肿瘤标志物升高	6	5	57845	227184	4.71295	15.4435	1.43827	4.71257	15.4435	1.43827
10022891	Investigations	各类检查	10047938	White blood cell analyses	各种白细胞分析	10018851	Haematology investigations (incl blood groups)	血液类检查（包括血型）	10047939	White blood cell count	白细胞计数	6	9	57845	227180	2.61826	7.35633	0.93189	2.61809	7.35633	0.93189
10022891	Investigations	各类检查	10027637	Mineral and electrolyte analyses	各种矿物质和电解质分析	10047843	Water, electrolyte and mineral investigations	水、电解质及矿物质的各种检查	10005802	Blood sodium decreased	血钠降低	5	47	57846	227142	0.417731	1.05034	0.166136	0.417781	1.05034	0.166136
10022891	Investigations	各类检查	10038148	Red blood cell analyses	各种红细胞分析	10018851	Haematology investigations (incl blood groups)	血液类检查（包括血型）	10018876	Haemoglobin	血红蛋白	5	10	57846	227179	1.96365	5.7453	0.671146	1.96357	5.7453	0.671146
10022891	Investigations	各类检查	10038148	Red blood cell analyses	各种红细胞分析	10018851	Haematology investigations (incl blood groups)	血液类检查（包括血型）	10018879	Haemoglobin abnormal	血红蛋白异常	5	12	57846	227177	1.63636	4.64507	0.576458	1.63631	4.64507	0.576458
10022891	Investigations	各类检查	10022892	Investigations NEC	各种检查（不另分类）	10022893	Investigations, imaging and histopathology procedures NEC	检查、成像、及病理组织检验操作（不另分类）	10023547	Laboratory test abnormal	实验室检查异常	5	47	57846	227142	0.417731	1.05034	0.166136	0.417781	1.05034	0.166136
10022891	Investigations	各类检查	10012981	Digestive enzymes	各种消化酶检验	10017971	Gastrointestinal investigations	胃肠类检查	10024574	Lipase increased	脂肪酶升高	5	63	57846	227126	0.311618	0.774705	0.125346	0.311678	0.774705	0.125346
10022891	Investigations	各类检查	10035523	Platelet analyses	血小板分析	10018851	Haematology investigations (incl blood groups)	血液类检查（包括血型）	10035526	Platelet count abnormal	血小板计数异常	5	22	57846	227167	0.892523	2.357	0.337971	0.892532	2.357	0.337971
10022891	Investigations	各类检查	10072981	Cell marker analyses	细胞标记物分析	10087058	Cytogenetic investigations and genetic analyses	细胞遗传学检查和遗传学分析	10051415	Carbohydrate antigen 15-3 increased	碳水化合物抗原 15 - 3 升高	4	1	57847	227188	15.7096	140.56	1.75577	15.7086	140.56	1.75577
10022891	Investigations	各类检查	10021404	Imaging procedures NEC	影像学检查（不另分类）	10022893	Investigations, imaging and histopathology procedures NEC	检查、成像、及病理组织检验操作（不另分类）	10010235	Computerised tomogram abnormal	计算机断层成像异常	4	11	57847	227178	1.42808	4.4851	0.454709	1.42805	4.4851	0.454709
10022891	Investigations	各类检查	10038454	Renal function analyses	各种肾功能分析	10038362	Renal and urinary tract investigations and urinalyses	肾脏、泌尿道检查及尿液分析	10011372	Creatinine renal clearance decreased	肾肌酐清除率降低	4	12	57847	227177	1.30907	4.05909	0.422178	1.30905	4.05909	0.422178
10022891	Investigations	各类检查	10038148	Red blood cell analyses	各种红细胞分析	10018851	Haematology investigations (incl blood groups)	血液类检查（包括血型）	10018888	Haemoglobin increased	血红蛋白升高	4	3	57847	227186	5.23648	23.398	1.17192	5.23619	23.398	1.17192
10022891	Investigations	各类检查	10009728	Coagulation and bleeding analyses	凝血和出血分析	10018851	Haematology investigations (incl blood groups)	血液类检查（包括血型）	10022595	International normalised ratio increased	国际标准化比率升高	4	136	57847	227053	0.115443	0.312038	0.0427098	0.115504	0.312038	0.0427098
10022891	Investigations	各类检查	10040768	Skeletal and cardiac muscle analyses	骨和心肌分析检验	10014938	Enzyme investigations NEC	酶检查（不另分类）	10075211	Myocardial necrosis marker increased	心肌坏死标志物增加	4	23	57847	227166	0.682959	1.97491	0.23618	0.682981	1.97491	0.23618
10022891	Investigations	各类检查	10027434	Metabolism tests NEC	代谢检查（不另分类）	10027432	Metabolic, nutritional and blood gas investigations	代谢、营养和血气检查	10071662	N-terminal prohormone brain natriuretic peptide increased	N 末端脑利钠肽激素原增加	4	1	57847	227188	15.7096	140.56	1.75577	15.7086	140.56	1.75577
10022891	Investigations	各类检查	10022892	Investigations NEC	各种检查（不另分类）	10022893	Investigations, imaging and histopathology procedures NEC	检查、成像、及病理组织检验操作（不另分类）	10067620	Quality of life decreased	生活质量下降	4	59	57847	227130	0.266196	0.732856	0.0966906	0.266247	0.732856	0.0966906
10022891	Investigations	各类检查	10071941	Physical examination procedures and organ system status	体检步骤和器官系统状态	10071940	Physical examination and organ system status topics	体检和器官系统状态主题	10038712	Respiratory rate increased	呼吸率升高	4	30	57847	227159	0.523586	1.48628	0.184449	0.523619	1.48628	0.184449
10022891	Investigations	各类检查	10087057	Hepatobiliary function diagnostic procedures	肝胆功能诊断性操作	10019809	Hepatobiliary investigations	肝胆系统检查	10058477	Blood bilirubin abnormal	血胆红素异常	3	6	57848	227183	1.96362	7.85185	0.49107	1.96357	7.85185	0.49107
10022891	Investigations	各类检查	10027637	Mineral and electrolyte analyses	各种矿物质和电解质分析	10047843	Water, electrolyte and mineral investigations	水、电解质及矿物质的各种检查	10005393	Blood calcium abnormal	血钙异常	3	2	57848	227187	5.89096	35.2572	0.984294	5.89071	35.2572	0.984294
10022891	Investigations	各类检查	10007217	Carbohydrate tolerance analyses (incl diabetes)	碳水化合物耐受性分析（包括糖尿病）	10027432	Metabolic, nutritional and blood gas investigations	代谢、营养和血气检查	10005554	Blood glucose abnormal	血葡萄糖异常	3	31	57848	227158	0.380014	1.24307	0.116172	0.380046	1.24307	0.116172
10022891	Investigations	各类检查	10047110	Vascular tests NEC (incl blood pressure)	各种血管检查（不另分类）（包括血压）	10007512	Cardiac and vascular investigations (excl enzyme tests)	心血管检查（不包括酶检测）	10005760	Blood pressure systolic increased	收缩压升高	3	36	57848	227153	0.327227	1.06263	0.100766	0.327262	1.06263	0.100766
10022891	Investigations	各类检查	10071941	Physical examination procedures and organ system status	体检步骤和器官系统状态	10071940	Physical examination and organ system status topics	体检和器官系统状态主题	10064780	Breath sounds abnormal	呼吸音异常	3	9	57848	227180	1.30906	4.83562	0.354379	1.30905	4.83562	0.354379
10022891	Investigations	各类检查	10007566	Cardiac function diagnostic procedures	心功能诊断程序	10007512	Cardiac and vascular investigations (excl enzyme tests)	心血管检查（不包括酶检测）	10050527	Ejection fraction	射血分数	3	0	57848	227189	inf	inf		inf	inf
10022891	Investigations	各类检查	10047938	White blood cell analyses	各种白细胞分析	10018851	Haematology investigations (incl blood groups)	血液类检查（包括血型）	10014943	Eosinophil count decreased	嗜酸粒细胞计数降低	3	8	57848	227181	1.4727	5.55144	0.390683	1.47268	5.55144	0.390683
10022891	Investigations	各类检查	10009728	Coagulation and bleeding analyses	凝血和出血分析	10018851	Haematology investigations (incl blood groups)	血液类检查（包括血型）	10016581	Fibrin d dimer increased	纤维蛋白 D － 二聚体升高	3	9	57848	227180	1.30906	4.83562	0.354379	1.30905	4.83562	0.354379
10022891	Investigations	各类检查	10038454	Renal function analyses	各种肾功能分析	10038362	Renal and urinary tract investigations and urinalyses	肾脏、泌尿道检查及尿液分析	10018358	Glomerular filtration rate decreased	肾小球滤过率降低	3	26	57848	227163	0.453103	1.49707	0.137136	0.453132	1.49707	0.137136
10022891	Investigations	各类检查	10053103	Heart rate and pulse investigations	心率和脉搏检查	10007512	Cardiac and vascular investigations (excl enzyme tests)	心血管检查（不包括酶检测）	10019304	Heart rate irregular	心率不规则	3	56	57848	227133	0.210342	0.672022	0.0658365	0.210383	0.672022	0.0658365
10022891	Investigations	各类检查	10047938	White blood cell analyses	各种白细胞分析	10018851	Haematology investigations (incl blood groups)	血液类检查（包括血型）	10029368	Neutrophil count increased	中性粒细胞计数升高	3	29	57848	227160	0.406225	1.3336	0.123739	0.406256	1.3336	0.123739
10022891	Investigations	各类检查	10065878	Faecal analyses NEC	各种大便分析（不另分类）	10017971	Gastrointestinal investigations	胃肠类检查	10061880	Occult blood positive	潜血阳性	3	10	57848	227179	1.17815	4.28109	0.324226	1.17814	4.28109	0.324226
10022891	Investigations	各类检查	10046512	Urinalysis NEC	各种尿分析（不另分类）	10038362	Renal and urinary tract investigations and urinalyses	肾脏、泌尿道检查及尿液分析	10053123	Protein urine present	尿蛋白检出	3	19	57848	227170	0.620055	2.09543	0.18348	0.620075	2.09543	0.18348
10022891	Investigations	各类检查	10009728	Coagulation and bleeding analyses	凝血和出血分析	10018851	Haematology investigations (incl blood groups)	血液类检查（包括血型）	10037063	Prothrombin time prolonged	凝血酶原时间延长	3	52	57848	227137	0.226526	0.725373	0.0707414	0.226566	0.725373	0.0707414
10022891	Investigations	各类检查	10037385	Respiratory and pulmonary function diagnostic procedures	各项呼吸和肺功能诊断检查	10038668	Respiratory and pulmonary investigations (excl blood gases)	呼吸系统及肺部检查类（不包括血气）	10061922	Pulmonary function test decreased	肺功能试验降低	3	3	57848	227186	3.92729	19.459	0.792622	3.92714	19.459	0.792622
10022891	Investigations	各类检查	10038148	Red blood cell analyses	各种红细胞分析	10018851	Haematology investigations (incl blood groups)	血液类检查（包括血型）	10053920	Red cell distribution width increased	红细胞体积分布宽度增加	3	11	57848	227178	1.07104	3.8393	0.298787	1.07104	3.8393	0.298787
10022891	Investigations	各类检查	10087057	Hepatobiliary function diagnostic procedures	肝胆功能诊断性操作	10019809	Hepatobiliary investigations	肝胆系统检查	10062688	Transaminases abnormal	转氨酶异常	3	12	57848	227177	0.981784	3.47927	0.277041	0.981785	3.47927	0.277041
10022891	Investigations	各类检查	10047938	White blood cell analyses	各种白细胞分析	10018851	Haematology investigations (incl blood groups)	血液类检查（包括血型）	10047940	White blood cell count abnormal	白细胞计数异常	3	14	57848	227175	0.841522	2.92841	0.241824	0.84153	2.92841	0.241824
10022891	Investigations	各类检查	10004000	Bacteria identification and serology (excl mycobacteria)	细菌鉴定和血清学（不包括分支杆菌）	10027529	Microbiology and serology investigations	微生物和血清检查	10059421	Bacterial test positive	细菌检验阳性	2	13	57849	227176	0.604162	2.67739	0.136331	0.604175	2.67739	0.136331
10022891	Investigations	各类检查	10087057	Hepatobiliary function diagnostic procedures	肝胆功能诊断性操作	10019809	Hepatobiliary investigations	肝胆系统检查	10049869	Blood bilirubin decreased	血胆红素降低	2	0	57849	227189	inf	inf		inf	inf
10022891	Investigations	各类检查	10027637	Mineral and electrolyte analyses	各种矿物质和电解质分析	10047843	Water, electrolyte and mineral investigations	水、电解质及矿物质的各种检查	10005395	Blood calcium decreased	血钙降低	2	29	57849	227160	0.270812	1.13499	0.0646167	0.270837	1.13499	0.0646167
10022891	Investigations	各类检查	10027637	Mineral and electrolyte analyses	各种矿物质和电解质分析	10047843	Water, electrolyte and mineral investigations	水、电解质及矿物质的各种检查	10005396	Blood calcium increased	血钙升高	2	12	57849	227177	0.654511	2.92454	0.14648	0.654523	2.92454	0.14648
10022891	Investigations	各类检查	10027637	Mineral and electrolyte analyses	各种矿物质和电解质分析	10047843	Water, electrolyte and mineral investigations	水、电解质及矿物质的各种检查	10005419	Blood chloride decreased	血氯化物降低	2	13	57849	227176	0.604162	2.67739	0.136331	0.604175	2.67739	0.136331
10022891	Investigations	各类检查	10008651	Cholesterol analyses	胆固醇各项分析	10024580	Lipid analyses	脂质分析类检验	10005425	Blood cholesterol increased	血胆固醇升高	2	378	57849	226811	0.0207447	0.0832552	0.00516894	0.0207785	0.0832552	0.00516894
10022891	Investigations	各类检查	10040768	Skeletal and cardiac muscle analyses	骨和心肌分析检验	10014938	Enzyme investigations NEC	酶检查（不另分类）	10005470	Blood creatine phosphokinase increased	血肌酸磷酸激酶升高	2	3890	57849	223299	0.00198459	0.00793854	0.000496138	0.0020191	0.00793854	0.000496138
10022891	Investigations	各类检查	10038454	Renal function analyses	各种肾功能分析	10038362	Renal and urinary tract investigations and urinalyses	肾脏、泌尿道检查及尿液分析	10005481	Blood creatinine abnormal	血肌酐异常	2	11	57849	227178	0.714016	3.22148	0.158256	0.714026	3.22148	0.158256
10022891	Investigations	各类检查	10027637	Mineral and electrolyte analyses	各种矿物质和电解质分析	10047843	Water, electrolyte and mineral investigations	水、电解质及矿物质的各种检查	10005654	Blood magnesium decreased	血镁降低	2	11	57849	227178	0.714016	3.22148	0.158256	0.714026	3.22148	0.158256
10022891	Investigations	各类检查	10027637	Mineral and electrolyte analyses	各种矿物质和电解质分析	10047843	Water, electrolyte and mineral investigations	水、电解质及矿物质的各种检查	10005725	Blood potassium increased	血钾升高	2	66	57849	227123	0.118974	0.485755	0.0291397	0.119004	0.485755	0.0291397
10022891	Investigations	各类检查	10047110	Vascular tests NEC (incl blood pressure)	各种血管检查（不另分类）（包括血压）	10007512	Cardiac and vascular investigations (excl enzyme tests)	心血管检查（不包括酶检测）	10005728	Blood pressure abnormal	血压异常	2	32	57849	227157	0.24542	1.02412	0.0588128	0.245446	1.02412	0.0588128
10022891	Investigations	各类检查	10047110	Vascular tests NEC (incl blood pressure)	各种血管检查（不另分类）（包括血压）	10007512	Cardiac and vascular investigations (excl enzyme tests)	心血管检查（不包括酶检测）	10005739	Blood pressure diastolic increased	舒张压升高	2	8	57849	227181	0.981784	4.62353	0.208477	0.981785	4.62353	0.208477
10022891	Investigations	各类检查	10022892	Investigations NEC	各种检查（不另分类）	10022893	Investigations, imaging and histopathology procedures NEC	检查、成像、及病理组织检验操作（不另分类）	10061016	Blood test abnormal	血液检查异常	2	24	57849	227165	0.327238	1.3847	0.0773344	0.327262	1.3847	0.0773344
10022891	Investigations	各类检查	10035089	Pituitary analyses anterior	垂体前叶分析	10014706	Endocrine investigations (incl sex hormones)	内分泌系统检查（包括性激素）	10005830	Blood thyroid stimulating hormone abnormal	血促甲状腺激素异常	2	2	57849	227187	3.92724	27.8814	0.553173	3.92714	27.8814	0.553173
10022891	Investigations	各类检查	10035089	Pituitary analyses anterior	垂体前叶分析	10014706	Endocrine investigations (incl sex hormones)	内分泌系统检查（包括性激素）	10005832	Blood thyroid stimulating hormone decreased	血促甲状腺激素降低	2	4	57849	227185	1.9636	10.7211	0.35964	1.96357	10.7211	0.35964
10022891	Investigations	各类检查	10053104	ECG investigations	各种心电图检查	10007512	Cardiac and vascular investigations (excl enzyme tests)	心血管检查（不包括酶检测）	10061116	Electrocardiogram change	心电图改变	2	2	57849	227187	3.92724	27.8814	0.553173	3.92714	27.8814	0.553173
10022891	Investigations	各类检查	10053104	ECG investigations	各种心电图检查	10007512	Cardiac and vascular investigations (excl enzyme tests)	心血管检查（不包括酶检测）	10014391	Electrocardiogram st segment depression	心电图 ST 段压低	2	3	57849	227186	2.61815	15.6695	0.437455	2.61809	15.6695	0.437455
10022891	Investigations	各类检查	10053104	ECG investigations	各种心电图检查	10007512	Cardiac and vascular investigations (excl enzyme tests)	心血管检查（不包括酶检测）	10014392	Electrocardiogram st segment elevation	心电图 ST 段抬高	2	10	57849	227179	0.785421	3.58479	0.172084	0.785428	3.58479	0.172084
10022891	Investigations	各类检查	10005460	Blood counts NEC	血液计数（不另分类）	10018851	Haematology investigations (incl blood groups)	血液类检查（包括血型）	10017413	Full blood count decreased	全血细胞计数减少	2	31	57849	227158	0.253338	1.05859	0.0606281	0.253364	1.05859	0.0606281
10022891	Investigations	各类检查	10007217	Carbohydrate tolerance analyses (incl diabetes)	碳水化合物耐受性分析（包括糖尿病）	10027432	Metabolic, nutritional and blood gas investigations	代谢、营养和血气检查	10018484	Glycosylated haemoglobin increased	糖化血红蛋白升高	2	45	57849	227144	0.174511	0.719395	0.0423329	0.17454	0.719395	0.0423329
10022891	Investigations	各类检查	10047938	White blood cell analyses	各种白细胞分析	10018851	Haematology investigations (incl blood groups)	血液类检查（包括血型）	10018681	Granulocyte count decreased	粒细胞计数降低	2	4	57849	227185	1.9636	10.7211	0.35964	1.96357	10.7211	0.35964
10022891	Investigations	各类检查	10038148	Red blood cell analyses	各种红细胞分析	10018851	Haematology investigations (incl blood groups)	血液类检查（包括血型）	10018837	Haematocrit	红细胞压积	2	4	57849	227185	1.9636	10.7211	0.35964	1.96357	10.7211	0.35964
10022891	Investigations	各类检查	10053103	Heart rate and pulse investigations	心率和脉搏检查	10007512	Cardiac and vascular investigations (excl enzyme tests)	心血管检查（不包括酶检测）	10019301	Heart rate decreased	心率降低	2	57	57849	227132	0.137765	0.564314	0.0336322	0.137794	0.564314	0.0336322
10022891	Investigations	各类检查	10087057	Hepatobiliary function diagnostic procedures	肝胆功能诊断性操作	10019809	Hepatobiliary investigations	肝胆系统检查	10062685	Hepatic enzyme abnormal	肝酶异常	2	53	57849	227136	0.148165	0.608009	0.0361059	0.148194	0.608009	0.0361059
10022891	Investigations	各类检查	10024624	Lipoprotein and lipid tests NEC	脂蛋白和脂类测试（不另分类）	10024580	Lipid analyses	脂质分析类检验	10024592	Lipids increased	脂质升高	2	12	57849	227177	0.654511	2.92454	0.14648	0.654523	2.92454	0.14648
10022891	Investigations	各类检查	10047938	White blood cell analyses	各种白细胞分析	10018851	Haematology investigations (incl blood groups)	血液类检查（包括血型）	10025252	Lymphocyte count abnormal	淋巴细胞计数异常	2	7	57849	227182	1.12204	5.40149	0.233081	1.12204	5.40149	0.233081
10022891	Investigations	各类检查	10047938	White blood cell analyses	各种白细胞分析	10018851	Haematology investigations (incl blood groups)	血液类检查（包括血型）	10027880	Monocyte count increased	单核细胞计数升高	2	11	57849	227178	0.714016	3.22148	0.158256	0.714026	3.22148	0.158256
10022891	Investigations	各类检查	10007566	Cardiac function diagnostic procedures	心功能诊断程序	10007512	Cardiac and vascular investigations (excl enzyme tests)	心血管检查（不包括酶检测）	10028212	Multiple gated acquisition scan abnormal	多门控采集扫描异常	2	0	57849	227189	inf	inf		inf	inf
10022891	Investigations	各类检查	10028394	Musculoskeletal and soft tissue tests NEC	肌肉骨骼和软组织检验（不另分类）	10028387	Musculoskeletal and soft tissue investigations (excl enzyme tests)	各种肌肉骨骼和软组织检查（不包括酶检测）	10028625	Myoglobin blood increased	血肌红蛋白升高	2	96	57849	227093	0.0817837	0.331756	0.0201611	0.0818154	0.331756	0.0201611
10022891	Investigations	各类检查	10047938	White blood cell analyses	各种白细胞分析	10018851	Haematology investigations (incl blood groups)	血液类检查（包括血型）	10052223	Neutrophil percentage decreased	中性粒细胞百分比降低	2	3	57849	227186	2.61815	15.6695	0.437455	2.61809	15.6695	0.437455
10022891	Investigations	各类检查	10053103	Heart rate and pulse investigations	心率和脉搏检查	10007512	Cardiac and vascular investigations (excl enzyme tests)	心血管检查（不包括酶检测）	10037466	Pulse abnormal	脉搏异常	2	7	57849	227182	1.12204	5.40149	0.233081	1.12204	5.40149	0.233081
10022891	Investigations	各类检查	10053103	Heart rate and pulse investigations	心率和脉搏检查	10007512	Cardiac and vascular investigations (excl enzyme tests)	心血管检查（不包括酶检测）	10037480	Pulse pressure decreased	脉压降低	2	3	57849	227186	2.61815	15.6695	0.437455	2.61809	15.6695	0.437455
10022891	Investigations	各类检查	10018846	Haematological analyses NEC	各种血液学分析（不另分类）	10018851	Haematology investigations (incl blood groups)	血液类检查（包括血型）	10049187	Red blood cell sedimentation rate increased	红细胞沉降率升高	2	136	57849	227053	0.0577195	0.233156	0.0142889	0.0577521	0.233156	0.0142889
10022891	Investigations	各类检查	10071941	Physical examination procedures and organ system status	体检步骤和器官系统状态	10071940	Physical examination and organ system status topics	体检和器官系统状态主题	10038710	Respiratory rate decreased	呼吸率降低	2	6	57849	227183	1.30906	6.48613	0.264199	1.30905	6.48613	0.264199
10022891	Investigations	各类检查	10027637	Mineral and electrolyte analyses	各种矿物质和电解质分析	10047843	Water, electrolyte and mineral investigations	水、电解质及矿物质的各种检查	10040250	Serum ferritin increased	血清铁蛋白升高	2	10	57849	227179	0.785421	3.58479	0.172084	0.785428	3.58479	0.172084
10022891	Investigations	各类检查	10040768	Skeletal and cardiac muscle analyses	骨和心肌分析检验	10014938	Enzyme investigations NEC	酶检查（不另分类）	10058268	Troponin i increased	肌钙蛋白 I 升高	2	4	57849	227185	1.9636	10.7211	0.35964	1.96357	10.7211	0.35964
10022891	Investigations	各类检查	10046512	Urinalysis NEC	各种尿分析（不另分类）	10038362	Renal and urinary tract investigations and urinalyses	肾脏、泌尿道检查及尿液分析	10047967	White blood cells urine positive	尿白细胞阳性	2	8	57849	227181	0.981784	4.62353	0.208477	0.981785	4.62353	0.208477
10022891	Investigations	各类检查	10009728	Coagulation and bleeding analyses	凝血和出血分析	10018851	Haematology investigations (incl blood groups)	血液类检查（包括血型）	10000636	Activated partial thromboplastin time prolonged	活化部分凝血活酶时间延长	1	19	57850	227170	0.206678	1.54395	0.0276665	0.206692	1.54395	0.0276665
10022891	Investigations	各类检查	10087057	Hepatobiliary function diagnostic procedures	肝胆功能诊断性操作	10019809	Hepatobiliary investigations	肝胆系统检查	10001546	Alanine aminotransferase	丙氨酸氨基转移酶	1	8	57850	227181	0.490884	3.925	0.0613928	0.490893	3.925	0.0613928
10022891	Investigations	各类检查	10087057	Hepatobiliary function diagnostic procedures	肝胆功能诊断性操作	10019809	Hepatobiliary investigations	肝胆系统检查	10001547	Alanine aminotransferase abnormal	丙氨酸氨基转移酶异常	1	8	57850	227181	0.490884	3.925	0.0613928	0.490893	3.925	0.0613928
10022891	Investigations	各类检查	10053100	Foetal and neonatal diagnostic procedures	胎儿和新生儿诊断性检查	10053098	Foetal and neonatal investigations	胎儿及新生儿类检查	10063356	Amniotic fluid volume decreased	羊水体积减少	1	0	57850	227189	inf	inf		inf	inf
10022891	Investigations	各类检查	10053100	Foetal and neonatal diagnostic procedures	胎儿和新生儿诊断性检查	10053098	Foetal and neonatal investigations	胎儿及新生儿类检查	10063357	Amniotic fluid volume increased	羊水体积增加	1	0	57850	227189	inf	inf		inf	inf
10022891	Investigations	各类检查	10087057	Hepatobiliary function diagnostic procedures	肝胆功能诊断性操作	10019809	Hepatobiliary investigations	肝胆系统检查	10003476	Aspartate aminotransferase	天门冬氨酸氨基转移酶	1	84	57850	227105	0.0467352	0.335677	0.00650678	0.0467517	0.335677	0.00650678
10022891	Investigations	各类检查	10087057	Hepatobiliary function diagnostic procedures	肝胆功能诊断性操作	10019809	Hepatobiliary investigations	肝胆系统检查	10003477	Aspartate aminotransferase abnormal	天门冬氨酸氨基转移酶异常	1	7	57850	227182	0.561012	4.56006	0.0690199	0.56102	4.56006	0.0690199
10022891	Investigations	各类检查	10027434	Metabolism tests NEC	代谢检查（不另分类）	10027432	Metabolic, nutritional and blood gas investigations	代谢、营养和血气检查	10053412	Atrial natriuretic peptide increased	心房利尿钠肽升高	1	0	57850	227189	inf	inf		inf	inf
10022891	Investigations	各类检查	10004000	Bacteria identification and serology (excl mycobacteria)	细菌鉴定和血清学（不包括分支杆菌）	10027529	Microbiology and serology investigations	微生物和血清检查	10068074	Bacterial test	细菌学检验	1	0	57850	227189	inf	inf		inf	inf
10022891	Investigations	各类检查	10047938	White blood cell analyses	各种白细胞分析	10018851	Haematology investigations (incl blood groups)	血液类检查（包括血型）	10057950	Band neutrophil count decreased	带状中性粒细胞计数降低	1	0	57850	227189	inf	inf		inf	inf
10022891	Investigations	各类检查	10047938	White blood cell analyses	各种白细胞分析	10018851	Haematology investigations (incl blood groups)	血液类检查（包括血型）	10050759	Band neutrophil count increased	带状中性粒细胞计数升高	1	2	57850	227187	1.96359	21.6562	0.17804	1.96357	21.6562	0.17804
10022891	Investigations	各类检查	10018846	Haematological analyses NEC	各种血液学分析（不另分类）	10018851	Haematology investigations (incl blood groups)	血液类检查（包括血型）	10062274	Blast cell count increased	原始血细胞计数增加	1	2	57850	227187	1.96359	21.6562	0.17804	1.96357	21.6562	0.17804
10022891	Investigations	各类检查	10036998	Protein analyses NEC	蛋白分析（不另分类）	10037000	Protein and chemistry analyses NEC	蛋白分析及化检（不另分类）	10005288	Blood albumin increased	血白蛋白升高	1	3	57850	227186	1.30905	12.5854	0.13616	1.30905	12.5854	0.13616
10022891	Investigations	各类检查	10043891	Tissue enzyme analyses NEC	组织酶分析（不另分类）	10014938	Enzyme investigations NEC	酶检查（不另分类）	10005298	Blood alkaline phosphatase	血碱性磷酸酶	1	2	57850	227187	1.96359	21.6562	0.17804	1.96357	21.6562	0.17804
10022891	Investigations	各类检查	10087057	Hepatobiliary function diagnostic procedures	肝胆功能诊断性操作	10019809	Hepatobiliary investigations	肝胆系统检查	10005370	Blood bilirubin unconjugated increased	血非结合胆红素升高	1	1	57850	227188	3.92719	62.7901	0.245625	3.92714	62.7901	0.245625
10022891	Investigations	各类检查	10027637	Mineral and electrolyte analyses	各种矿物质和电解质分析	10047843	Water, electrolyte and mineral investigations	水、电解质及矿物质的各种检查	10005420	Blood chloride increased	血氯化物升高	1	11	57850	227178	0.357002	2.76533	0.0460887	0.357013	2.76533	0.0460887
10022891	Investigations	各类检查	10035089	Pituitary analyses anterior	垂体前叶分析	10014706	Endocrine investigations (incl sex hormones)	内分泌系统检查（包括性激素）	10005452	Blood corticotrophin decreased	血促皮质激素减少	1	0	57850	227189	inf	inf		inf	inf
10022891	Investigations	各类检查	10035089	Pituitary analyses anterior	垂体前叶分析	10014706	Endocrine investigations (incl sex hormones)	内分泌系统检查（包括性激素）	10005453	Blood corticotrophin increased	血促皮质激素升高	1	2	57850	227187	1.96359	21.6562	0.17804	1.96357	21.6562	0.17804
10022891	Investigations	各类检查	10038454	Renal function analyses	各种肾功能分析	10038362	Renal and urinary tract investigations and urinalyses	肾脏、泌尿道检查及尿液分析	10005464	Blood creatine increased	血肌酸升高	1	34	57850	227155	0.115489	0.843711	0.0158084	0.115504	0.843711	0.0158084
10022891	Investigations	各类检查	10047834	Water and electrolyte analyses NEC	水和电解质的各项分析（不另分类）	10047843	Water, electrolyte and mineral investigations	水、电解质及矿物质的各种检查	10061014	Blood electrolytes abnormal	血电解质异常	1	8	57850	227181	0.490884	3.925	0.0613928	0.490893	3.925	0.0613928
10022891	Investigations	各类检查	10005536	Blood gas and acid base analyses	血气和酸碱分析	10027432	Metabolic, nutritional and blood gas investigations	代谢、营养和血气检查	10005539	Blood gases abnormal	血气异常	1	1	57850	227188	3.92719	62.7901	0.245625	3.92714	62.7901	0.245625
10022891	Investigations	各类检查	10007217	Carbohydrate tolerance analyses (incl diabetes)	碳水化合物耐受性分析（包括糖尿病）	10027432	Metabolic, nutritional and blood gas investigations	代谢、营养和血气检查	10005553	Blood glucose	血葡萄糖	1	5	57850	227184	0.785424	6.72318	0.091756	0.785428	6.72318	0.091756
10022891	Investigations	各类检查	10043891	Tissue enzyme analyses NEC	组织酶分析（不另分类）	10014938	Enzyme investigations NEC	酶检查（不另分类）	10005626	Blood lactate dehydrogenase	血乳酸脱氢酶	1	1	57850	227188	3.92719	62.7901	0.245625	3.92714	62.7901	0.245625
10022891	Investigations	各类检查	10027637	Mineral and electrolyte analyses	各种矿物质和电解质分析	10047843	Water, electrolyte and mineral investigations	水、电解质及矿物质的各种检查	10005651	Blood magnesium	血镁	1	1	57850	227188	3.92719	62.7901	0.245625	3.92714	62.7901	0.245625
10022891	Investigations	各类检查	10027637	Mineral and electrolyte analyses	各种矿物质和电解质分析	10047843	Water, electrolyte and mineral investigations	水、电解质及矿物质的各种检查	10049471	Blood phosphorus decreased	血磷降低	1	7	57850	227182	0.561012	4.56006	0.0690199	0.56102	4.56006	0.0690199
10022891	Investigations	各类检查	10027637	Mineral and electrolyte analyses	各种矿物质和电解质分析	10047843	Water, electrolyte and mineral investigations	水、电解质及矿物质的各种检查	10050196	Blood phosphorus increased	血磷升高	1	11	57850	227178	0.357002	2.76533	0.0460887	0.357013	2.76533	0.0460887
10022891	Investigations	各类检查	10027637	Mineral and electrolyte analyses	各种矿物质和电解质分析	10047843	Water, electrolyte and mineral investigations	水、电解质及矿物质的各种检查	10005721	Blood potassium	血钾	1	3	57850	227186	1.30905	12.5854	0.13616	1.30905	12.5854	0.13616
10022891	Investigations	各类检查	10047110	Vascular tests NEC (incl blood pressure)	各种血管检查（不另分类）（包括血压）	10007512	Cardiac and vascular investigations (excl enzyme tests)	心血管检查（不包括酶检测）	10005737	Blood pressure diastolic decreased	舒张压降低	1	12	57850	227177	0.32725	2.51689	0.0425496	0.327262	2.51689	0.0425496
10022891	Investigations	各类检查	10047110	Vascular tests NEC (incl blood pressure)	各种血管检查（不另分类）（包括血压）	10007512	Cardiac and vascular investigations (excl enzyme tests)	心血管检查（不包括酶检测）	10005748	Blood pressure immeasurable	血压不可测	1	3	57850	227186	1.30905	12.5854	0.13616	1.30905	12.5854	0.13616
10022891	Investigations	各类检查	10047110	Vascular tests NEC (incl blood pressure)	各种血管检查（不另分类）（包括血压）	10007512	Cardiac and vascular investigations (excl enzyme tests)	心血管检查（不包括酶检测）	10076581	Blood pressure measurement	血压测量	1	5	57850	227184	0.785424	6.72318	0.091756	0.785428	6.72318	0.091756
10022891	Investigations	各类检查	10047110	Vascular tests NEC (incl blood pressure)	各种血管检查（不另分类）（包括血压）	10007512	Cardiac and vascular investigations (excl enzyme tests)	心血管检查（不包括酶检测）	10005758	Blood pressure systolic decreased	收缩压降低	1	8	57850	227181	0.490884	3.925	0.0613928	0.490893	3.925	0.0613928
10022891	Investigations	各类检查	10027637	Mineral and electrolyte analyses	各种矿物质和电解质分析	10047843	Water, electrolyte and mineral investigations	水、电解质及矿物质的各种检查	10005799	Blood sodium	血钠	1	3	57850	227186	1.30905	12.5854	0.13616	1.30905	12.5854	0.13616
10022891	Investigations	各类检查	10027637	Mineral and electrolyte analyses	各种矿物质和电解质分析	10047843	Water, electrolyte and mineral investigations	水、电解质及矿物质的各种检查	10005803	Blood sodium increased	血钠升高	1	15	57850	227174	0.261797	1.98201	0.0345797	0.261809	1.98201	0.0345797
10022891	Investigations	各类检查	10044657	Triglyceride analyses	甘油三酯分析	10024580	Lipid analyses	脂质分析类检验	10005839	Blood triglycerides increased	血甘油三酯升高	1	121	57850	227068	0.032439	0.232169	0.00453243	0.0324557	0.232169	0.00453243
10022891	Investigations	各类检查	10038454	Renal function analyses	各种肾功能分析	10038362	Renal and urinary tract investigations and urinalyses	肾脏、泌尿道检查及尿液分析	10005845	Blood urea	血尿素	1	3	57850	227186	1.30905	12.5854	0.13616	1.30905	12.5854	0.13616
10022891	Investigations	各类检查	10038454	Renal function analyses	各种肾功能分析	10038362	Renal and urinary tract investigations and urinalyses	肾脏、泌尿道检查及尿液分析	10005846	Blood urea abnormal	血尿素异常	1	3	57850	227186	1.30905	12.5854	0.13616	1.30905	12.5854	0.13616
10022891	Investigations	各类检查	10027434	Metabolism tests NEC	代谢检查（不另分类）	10027432	Metabolic, nutritional and blood gas investigations	代谢、营养和血气检查	10005861	Blood uric acid increased	血尿酸升高	1	20	57850	227169	0.196343	1.46306	0.0263493	0.196357	1.46306	0.0263493
10022891	Investigations	各类检查	10046512	Urinalysis NEC	各种尿分析（不另分类）	10038362	Renal and urinary tract investigations and urinalyses	肾脏、泌尿道检查及尿液分析	10005863	Blood urine	尿血检验	1	10	57850	227179	0.392704	3.06788	0.050268	0.392714	3.06788	0.050268
10022891	Investigations	各类检查	10046512	Urinalysis NEC	各种尿分析（不另分类）	10038362	Renal and urinary tract investigations and urinalyses	肾脏、泌尿道检查及尿液分析	10018870	Blood urine present	尿中带血	1	69	57850	227120	0.0568988	0.409709	0.00790188	0.0569151	0.409709	0.00790188
10022891	Investigations	各类检查	10071941	Physical examination procedures and organ system status	体检步骤和器官系统状态	10071940	Physical examination and organ system status topics	体检和器官系统状态主题	10075265	Body temperature abnormal	体温异常	1	1	57850	227188	3.92719	62.7901	0.245625	3.92714	62.7901	0.245625
10022891	Investigations	各类检查	10027434	Metabolism tests NEC	代谢检查（不另分类）	10027432	Metabolic, nutritional and blood gas investigations	代谢、营养和血气检查	10053405	Brain natriuretic peptide increased	脑利尿钠肽升高	1	6	57850	227183	0.654517	5.43688	0.078794	0.654523	5.43688	0.078794
10022891	Investigations	各类检查	10009728	Coagulation and bleeding analyses	凝血和出血分析	10018851	Haematology investigations (incl blood groups)	血液类检查（包括血型）	10007194	Capillary fragility increased	毛细血管脆性升高	1	2	57850	227187	1.96359	21.6562	0.17804	1.96357	21.6562	0.17804
10022891	Investigations	各类检查	10005536	Blood gas and acid base analyses	血气和酸碱分析	10027432	Metabolic, nutritional and blood gas investigations	代谢、营养和血气检查	10007223	Carbon dioxide decreased	二氧化碳减少	1	3	57850	227186	1.30905	12.5854	0.13616	1.30905	12.5854	0.13616
10022891	Investigations	各类检查	10072981	Cell marker analyses	细胞标记物分析	10087058	Cytogenetic investigations and genetic analyses	细胞遗传学检查和遗传学分析	10007266	Carcinoembryonic antigen increased	癌胚抗原升高	1	1	57850	227188	3.92719	62.7901	0.245625	3.92714	62.7901	0.245625
10022891	Investigations	各类检查	10007566	Cardiac function diagnostic procedures	心功能诊断程序	10007512	Cardiac and vascular investigations (excl enzyme tests)	心血管检查（不包括酶检测）	10058479	Cardiac function test abnormal	心功能检查异常	1	0	57850	227189	inf	inf		inf	inf
10022891	Investigations	各类检查	10007566	Cardiac function diagnostic procedures	心功能诊断程序	10007512	Cardiac and vascular investigations (excl enzyme tests)	心血管检查（不包括酶检测）	10007595	Cardiac output decreased	心搏出量降低	1	1	57850	227188	3.92719	62.7901	0.245625	3.92714	62.7901	0.245625
10022891	Investigations	各类检查	10007566	Cardiac function diagnostic procedures	心功能诊断程序	10007512	Cardiac and vascular investigations (excl enzyme tests)	心血管检查（不包括酶检测）	10007651	Cardiovascular function test abnormal	心血管功能试验异常	1	0	57850	227189	inf	inf		inf	inf
10022891	Investigations	各类检查	10006476	Respiratory tract and thoracic imaging procedures	呼吸道和胸部各项影像学检查	10038668	Respiratory and pulmonary investigations (excl blood gases)	呼吸系统及肺部检查类（不包括血气）	10008499	Chest x-ray abnormal	胸部 X 线检查异常	1	20	57850	227169	0.196343	1.46306	0.0263493	0.196357	1.46306	0.0263493
10022891	Investigations	各类检查	10004000	Bacteria identification and serology (excl mycobacteria)	细菌鉴定和血清学（不包括分支杆菌）	10027529	Microbiology and serology investigations	微生物和血清检查	10070027	Clostridium test positive	梭菌检测阳性	1	1	57850	227188	3.92719	62.7901	0.245625	3.92714	62.7901	0.245625
10022891	Investigations	各类检查	10009728	Coagulation and bleeding analyses	凝血和出血分析	10018851	Haematology investigations (incl blood groups)	血液类检查（包括血型）	10009799	Coagulation time prolonged	凝血时间延长	1	20	57850	227169	0.196343	1.46306	0.0263493	0.196357	1.46306	0.0263493
10022891	Investigations	各类检查	10001339	Adrenal cortex tests	各种肾上腺皮质试验	10014706	Endocrine investigations (incl sex hormones)	内分泌系统检查（包括性激素）	10011198	Cortisol decreased	皮质醇降低	1	0	57850	227189	inf	inf		inf	inf
10022891	Investigations	各类检查	10036998	Protein analyses NEC	蛋白分析（不另分类）	10037000	Protein and chemistry analyses NEC	蛋白分析及化检（不另分类）	10006824	C-reactive protein	C 反应蛋白	1	2	57850	227187	1.96359	21.6562	0.17804	1.96357	21.6562	0.17804
10022891	Investigations	各类检查	10036998	Protein analyses NEC	蛋白分析（不另分类）	10037000	Protein and chemistry analyses NEC	蛋白分析及化检（不另分类）	10068559	C-reactive protein abnormal	C 反应蛋白异常	1	1	57850	227188	3.92719	62.7901	0.245625	3.92714	62.7901	0.245625
10022891	Investigations	各类检查	10008183	Cerebrospinal fluid tests (excl microbiology)	脑脊液检验（不包括微生物）	10029295	Neurological, special senses and psychiatric investigations	神经、特殊感觉和精神病检查	10059703	Csf test abnormal	脑脊液检查异常	1	1	57850	227188	3.92719	62.7901	0.245625	3.92714	62.7901	0.245625
10022891	Investigations	各类检查	10008183	Cerebrospinal fluid tests (excl microbiology)	脑脊液检验（不包括微生物）	10029295	Neurological, special senses and psychiatric investigations	神经、特殊感觉和精神病检查	10069903	Csf volume increased	脑脊液体积增加	1	0	57850	227189	inf	inf		inf	inf
10022891	Investigations	各类检查	10027530	Microbiology and serology tests NEC	微生物学和血清学检验（不另分类）	10027529	Microbiology and serology investigations	微生物和血清检查	10011631	Culture stool positive	粪便培养阳性	1	0	57850	227189	inf	inf		inf	inf
10022891	Investigations	各类检查	10027530	Microbiology and serology tests NEC	微生物学和血清学检验（不另分类）	10027529	Microbiology and serology investigations	微生物和血清检查	10011640	Culture urine positive	尿培养阳性	1	7	57850	227182	0.561012	4.56006	0.0690199	0.56102	4.56006	0.0690199
10022891	Investigations	各类检查	10047938	White blood cell analyses	各种白细胞分析	10018851	Haematology investigations (incl blood groups)	血液类检查（包括血型）	10012785	Differential white blood cell count abnormal	白细胞分类计数异常	1	1	57850	227188	3.92719	62.7901	0.245625	3.92714	62.7901	0.245625
10022891	Investigations	各类检查	10043411	Therapeutic drug monitoring analyses	各种治疗药物监测分析	10044260	Toxicology and therapeutic drug monitoring	毒理学及治疗药物监测	10061133	Drug level below therapeutic	药物水平低于治疗量	1	6	57850	227183	0.654517	5.43688	0.078794	0.654523	5.43688	0.078794
10022891	Investigations	各类检查	10043411	Therapeutic drug monitoring analyses	各种治疗药物监测分析	10044260	Toxicology and therapeutic drug monitoring	毒理学及治疗药物监测	10013722	Drug level increased	药物水平升高	1	44	57850	227145	0.0892374	0.647727	0.0122943	0.0892532	0.647727	0.0122943
10022891	Investigations	各类检查	10053104	ECG investigations	各种心电图检查	10007512	Cardiac and vascular investigations (excl enzyme tests)	心血管检查（不包括酶检测）	10051177	Electrocardiogram q wave abnormal	心电图 Q 波异常	1	0	57850	227189	inf	inf		inf	inf
10022891	Investigations	各类检查	10053104	ECG investigations	各种心电图检查	10007512	Cardiac and vascular investigations (excl enzyme tests)	心血管检查（不包括酶检测）	10014375	Electrocardiogram q waves	心电图 Q 波	1	1	57850	227188	3.92719	62.7901	0.245625	3.92714	62.7901	0.245625
10022891	Investigations	各类检查	10053104	ECG investigations	各种心电图检查	10007512	Cardiac and vascular investigations (excl enzyme tests)	心血管检查（不包括酶检测）	10052464	Electrocardiogram repolarisation abnormality	心电图复极异常	1	0	57850	227189	inf	inf		inf	inf
10022891	Investigations	各类检查	10053104	ECG investigations	各种心电图检查	10007512	Cardiac and vascular investigations (excl enzyme tests)	心血管检查（不包括酶检测）	10050380	Electrocardiogram t wave abnormal	心电图 T 波异常	1	7	57850	227182	0.561012	4.56006	0.0690199	0.56102	4.56006	0.0690199
10022891	Investigations	各类检查	10053104	ECG investigations	各种心电图检查	10007512	Cardiac and vascular investigations (excl enzyme tests)	心血管检查（不包括酶检测）	10014395	Electrocardiogram t wave inversion	心电图 T 波倒置	1	6	57850	227183	0.654517	5.43688	0.078794	0.654523	5.43688	0.078794
10022891	Investigations	各类检查	10029285	Neurologic diagnostic procedures	神经系统诊断性检查	10029295	Neurological, special senses and psychiatric investigations	神经、特殊感觉和精神病检查	10014408	Electroencephalogram abnormal	脑电图异常	1	4	57850	227185	0.981785	8.78444	0.109728	0.981785	8.78444	0.109728
10022891	Investigations	各类检查	10047938	White blood cell analyses	各种白细胞分析	10018851	Haematology investigations (incl blood groups)	血液类检查（包括血型）	10052221	Eosinophil percentage decreased	嗜酸粒细胞百分比降低	1	1	57850	227188	3.92719	62.7901	0.245625	3.92714	62.7901	0.245625
10022891	Investigations	各类检查	10053100	Foetal and neonatal diagnostic procedures	胎儿和新生儿诊断性检查	10053098	Foetal and neonatal investigations	胎儿及新生儿类检查	10051139	Foetal heart rate abnormal	胎儿心率异常	1	1	57850	227188	3.92719	62.7901	0.245625	3.92714	62.7901	0.245625
10022891	Investigations	各类检查	10005460	Blood counts NEC	血液计数（不另分类）	10018851	Haematology investigations (incl blood groups)	血液类检查（包括血型）	10017411	Full blood count	全血细胞计数	1	0	57850	227189	inf	inf		inf	inf
10022891	Investigations	各类检查	10005460	Blood counts NEC	血液计数（不另分类）	10018851	Haematology investigations (incl blood groups)	血液类检查（包括血型）	10017412	Full blood count abnormal	全血细胞计数异常	1	42	57850	227147	0.0934877	0.679289	0.0128663	0.0935033	0.679289	0.0128663
10022891	Investigations	各类检查	10087057	Hepatobiliary function diagnostic procedures	肝胆功能诊断性操作	10019809	Hepatobiliary investigations	肝胆系统检查	10017687	Gamma-glutamyltransferase	γ-谷氨酰转移酶	1	2	57850	227187	1.96359	21.6562	0.17804	1.96357	21.6562	0.17804
10022891	Investigations	各类检查	10071941	Physical examination procedures and organ system status	体检步骤和器官系统状态	10071940	Physical examination and organ system status topics	体检和器官系统状态主题	10058912	General physical condition	一般身体状况	1	0	57850	227189	inf	inf		inf	inf
10022891	Investigations	各类检查	10038454	Renal function analyses	各种肾功能分析	10038362	Renal and urinary tract investigations and urinalyses	肾脏、泌尿道检查及尿液分析	10018356	Glomerular filtration rate abnormal	肾小球滤过率异常	1	1	57850	227188	3.92719	62.7901	0.245625	3.92714	62.7901	0.245625
10022891	Investigations	各类检查	10046512	Urinalysis NEC	各种尿分析（不另分类）	10038362	Renal and urinary tract investigations and urinalyses	肾脏、泌尿道检查及尿液分析	10018436	Glucose urine	尿糖	1	3	57850	227186	1.30905	12.5854	0.13616	1.30905	12.5854	0.13616
10022891	Investigations	各类检查	10046512	Urinalysis NEC	各种尿分析（不另分类）	10038362	Renal and urinary tract investigations and urinalyses	肾脏、泌尿道检查及尿液分析	10018478	Glucose urine present	尿糖检出	1	3	57850	227186	1.30905	12.5854	0.13616	1.30905	12.5854	0.13616
10022891	Investigations	各类检查	10047938	White blood cell analyses	各种白细胞分析	10018851	Haematology investigations (incl blood groups)	血液类检查（包括血型）	10018678	Granulocyte count	粒细胞计数	1	0	57850	227189	inf	inf		inf	inf
10022891	Investigations	各类检查	10071941	Physical examination procedures and organ system status	体检步骤和器官系统状态	10071940	Physical examination and organ system status topics	体检和器官系统状态主题	10062556	Grip strength decreased	握力减弱	1	14	57850	227175	0.280498	2.1332	0.036883	0.28051	2.1332	0.036883
10022891	Investigations	各类检查	10038148	Red blood cell analyses	各种红细胞分析	10018851	Haematology investigations (incl blood groups)	血液类检查（包括血型）	10049221	Haematocrit abnormal	红细胞压积异常	1	4	57850	227185	0.981785	8.78444	0.109728	0.981785	8.78444	0.109728
10022891	Investigations	各类检查	10038148	Red blood cell analyses	各种红细胞分析	10018851	Haematology investigations (incl blood groups)	血液类检查（包括血型）	10018840	Haematocrit increased	红细胞压积升高	1	4	57850	227185	0.981785	8.78444	0.109728	0.981785	8.78444	0.109728
10022891	Investigations	各类检查	10047490	Virus identification and serology	病毒鉴定和血清学	10027529	Microbiology and serology investigations	微生物和血清检查	10070217	Hepatitis b virus test positive	乙型肝炎病毒检测阳性	1	0	57850	227189	inf	inf		inf	inf
10022891	Investigations	各类检查	10072981	Cell marker analyses	细胞标记物分析	10087058	Cytogenetic investigations and genetic analyses	细胞遗传学检查和遗传学分析	10077481	Human epidermal growth factor receptor negative	人类表皮生长因子受体阴性	1	0	57850	227189	inf	inf		inf	inf
10022891	Investigations	各类检查	10017963	Gastrointestinal and abdominal imaging procedures	胃肠道和腹部影像检查	10017971	Gastrointestinal investigations	胃肠类检查	10074218	Intestinal transit time increased	肠道通过时间增加	1	0	57850	227189	inf	inf		inf	inf
10022891	Investigations	各类检查	10047490	Virus identification and serology	病毒鉴定和血清学	10027529	Microbiology and serology investigations	微生物和血清检查	10078957	Jc virus csf test positive	脑脊液 JC 病毒检测阳性	1	0	57850	227189	inf	inf		inf	inf
10022891	Investigations	各类检查	10071941	Physical examination procedures and organ system status	体检步骤和器官系统状态	10071940	Physical examination and organ system status topics	体检和器官系统状态主题	10054754	Karnofsky scale worsened	柯氏量表评分降低	1	2	57850	227187	1.96359	21.6562	0.17804	1.96357	21.6562	0.17804
10022891	Investigations	各类检查	10047938	White blood cell analyses	各种白细胞分析	10018851	Haematology investigations (incl blood groups)	血液类检查（包括血型）	10052232	Lymphocyte percentage increased	淋巴细胞百分比升高	1	5	57850	227184	0.785424	6.72318	0.091756	0.785428	6.72318	0.091756
10022891	Investigations	各类检查	10021404	Imaging procedures NEC	影像学检查（不另分类）	10022893	Investigations, imaging and histopathology procedures NEC	检查、成像、及病理组织检验操作（不另分类）	10078224	Magnetic resonance imaging abnormal	磁共振成像异常	1	16	57850	227173	0.245433	1.85079	0.0325469	0.245446	1.85079	0.0325469
10022891	Investigations	各类检查	10007950	Central nervous system imaging procedures	中枢神经系统影像学检查	10029295	Neurological, special senses and psychiatric investigations	神经、特殊感觉和精神病检查	10085256	Magnetic resonance imaging head abnormal	头部磁共振成像异常	1	46	57850	227143	0.0853568	0.618966	0.0117709	0.0853726	0.618966	0.0117709
10022891	Investigations	各类检查	10038148	Red blood cell analyses	各种红细胞分析	10018851	Haematology investigations (incl blood groups)	血液类检查（包括血型）	10026991	Mean cell haemoglobin concentration decreased	平均细胞血红蛋白浓度降低	1	4	57850	227185	0.981785	8.78444	0.109728	0.981785	8.78444	0.109728
10022891	Investigations	各类检查	10038148	Red blood cell analyses	各种红细胞分析	10018851	Haematology investigations (incl blood groups)	血液类检查（包括血型）	10026995	Mean cell haemoglobin decreased	平均细胞血红蛋白降低	1	2	57850	227187	1.96359	21.6562	0.17804	1.96357	21.6562	0.17804
10022891	Investigations	各类检查	10038148	Red blood cell analyses	各种红细胞分析	10018851	Haematology investigations (incl blood groups)	血液类检查（包括血型）	10026996	Mean cell haemoglobin increased	平均细胞血红蛋白升高	1	9	57850	227180	0.436339	3.44425	0.0552782	0.436349	3.44425	0.0552782
10022891	Investigations	各类检查	10038148	Red blood cell analyses	各种红细胞分析	10018851	Haematology investigations (incl blood groups)	血液类检查（包括血型）	10027000	Mean cell volume abnormal	平均细胞体积异常	1	2	57850	227187	1.96359	21.6562	0.17804	1.96357	21.6562	0.17804
10022891	Investigations	各类检查	10038148	Red blood cell analyses	各种红细胞分析	10018851	Haematology investigations (incl blood groups)	血液类检查（包括血型）	10027004	Mean cell volume increased	平均细胞体积增大	1	9	57850	227180	0.436339	3.44425	0.0552782	0.436349	3.44425	0.0552782
10022891	Investigations	各类检查	10047938	White blood cell analyses	各种白细胞分析	10018851	Haematology investigations (incl blood groups)	血液类检查（包括血型）	10027878	Monocyte count decreased	单核细胞计数降低	1	6	57850	227183	0.654517	5.43688	0.078794	0.654523	5.43688	0.078794
10022891	Investigations	各类检查	10047938	White blood cell analyses	各种白细胞分析	10018851	Haematology investigations (incl blood groups)	血液类检查（包括血型）	10029363	Neutrophil count	中性粒细胞计数	1	2	57850	227187	1.96359	21.6562	0.17804	1.96357	21.6562	0.17804
10022891	Investigations	各类检查	10005536	Blood gas and acid base analyses	血气和酸碱分析	10027432	Metabolic, nutritional and blood gas investigations	代谢、营养和血气检查	10034181	Pco2 decreased	PCO2 降低	1	7	57850	227182	0.561012	4.56006	0.0690199	0.56102	4.56006	0.0690199
10022891	Investigations	各类检查	10071941	Physical examination procedures and organ system status	体检步骤和器官系统状态	10071940	Physical examination and organ system status topics	体检和器官系统状态主题	10051721	Percussion test abnormal	叩诊异常	1	0	57850	227189	inf	inf		inf	inf
10022891	Investigations	各类检查	10005536	Blood gas and acid base analyses	血气和酸碱分析	10027432	Metabolic, nutritional and blood gas investigations	代谢、营养和血气检查	10035768	Po2 decreased	PO2 降低	1	7	57850	227182	0.561012	4.56006	0.0690199	0.56102	4.56006	0.0690199
10022891	Investigations	各类检查	10036998	Protein analyses NEC	蛋白分析（不另分类）	10037000	Protein and chemistry analyses NEC	蛋白分析及化检（不另分类）	10037014	Protein total decreased	总蛋白降低	1	22	57850	227167	0.178492	1.32427	0.0240581	0.178506	1.32427	0.0240581
10022891	Investigations	各类检查	10009728	Coagulation and bleeding analyses	凝血和出血分析	10018851	Haematology investigations (incl blood groups)	血液类检查（包括血型）	10037050	Prothrombin level decreased	凝血酶原水平降低	1	39	57850	227150	0.10068	0.73285	0.0138317	0.100696	0.73285	0.0138317
10022891	Investigations	各类检查	10047110	Vascular tests NEC (incl blood pressure)	各种血管检查（不另分类）（包括血压）	10007512	Cardiac and vascular investigations (excl enzyme tests)	心血管检查（不包括酶检测）	10037324	Pulmonary arterial pressure increased	肺动脉压升高	1	1	57850	227188	3.92719	62.7901	0.245625	3.92714	62.7901	0.245625
10022891	Investigations	各类检查	10038148	Red blood cell analyses	各种红细胞分析	10018851	Haematology investigations (incl blood groups)	血液类检查（包括血型）	10038150	Red blood cell count	红细胞计数	1	1	57850	227188	3.92719	62.7901	0.245625	3.92714	62.7901	0.245625
10022891	Investigations	各类检查	10038454	Renal function analyses	各种肾功能分析	10038362	Renal and urinary tract investigations and urinalyses	肾脏、泌尿道检查及尿液分析	10061480	Renal function test abnormal	肾脏功能检查异常	1	11	57850	227178	0.357002	2.76533	0.0460887	0.357013	2.76533	0.0460887
10022891	Investigations	各类检查	10038148	Red blood cell analyses	各种红细胞分析	10018851	Haematology investigations (incl blood groups)	血液类检查（包括血型）	10038788	Reticulocyte count abnormal	网织红细胞计数异常	1	0	57850	227189	inf	inf		inf	inf
10022891	Investigations	各类检查	10047490	Virus identification and serology	病毒鉴定和血清学	10027529	Microbiology and serology investigations	微生物和血清检查	10084271	Sars-cov-2 test positive	SARS-CoV-2 检测阳性	1	10	57850	227179	0.392704	3.06788	0.050268	0.392714	3.06788	0.050268
10022891	Investigations	各类检查	10017963	Gastrointestinal and abdominal imaging procedures	胃肠道和腹部影像检查	10017971	Gastrointestinal investigations	胃肠类检查	10061502	Scan abdomen abnormal	腹部扫描异常	1	2	57850	227187	1.96359	21.6562	0.17804	1.96357	21.6562	0.17804
10022891	Investigations	各类检查	10006472	Respiratory tract and thoracic histopathology procedures	呼吸道和胸部各项病理组织学检查	10038668	Respiratory and pulmonary investigations (excl blood gases)	呼吸系统及肺部检查类（不包括血气）	10060991	Sputum abnormal	痰液异常	1	3	57850	227186	1.30905	12.5854	0.13616	1.30905	12.5854	0.13616
10022891	Investigations	各类检查	10007566	Cardiac function diagnostic procedures	心功能诊断程序	10007512	Cardiac and vascular investigations (excl enzyme tests)	心血管检查（不包括酶检测）	10042246	Stroke volume decreased	每搏量降低	1	0	57850	227189	inf	inf		inf	inf
10022891	Investigations	各类检查	10043692	Thyroid analyses	各种甲状腺分析	10014706	Endocrine investigations (incl sex hormones)	内分泌系统检查（包括性激素）	10043730	Thyroid function test abnormal	甲状腺功能检查异常	1	5	57850	227184	0.785424	6.72318	0.091756	0.785428	6.72318	0.091756
10022891	Investigations	各类检查	10043692	Thyroid analyses	各种甲状腺分析	10014706	Endocrine investigations (incl sex hormones)	内分泌系统检查（包括性激素）	10055162	Thyroxine free decreased	游离甲状腺素降低	1	2	57850	227187	1.96359	21.6562	0.17804	1.96357	21.6562	0.17804
10022891	Investigations	各类检查	10043692	Thyroid analyses	各种甲状腺分析	10014706	Endocrine investigations (incl sex hormones)	内分泌系统检查（包括性激素）	10055159	Thyroxine free normal	游离甲状腺素正常	1	0	57850	227189	inf	inf		inf	inf
10022891	Investigations	各类检查	10043692	Thyroid analyses	各种甲状腺分析	10014706	Endocrine investigations (incl sex hormones)	内分泌系统检查（包括性激素）	10044592	Tri-iodothyronine abnormal	三碘化甲腺氨酸异常	1	0	57850	227189	inf	inf		inf	inf
10022891	Investigations	各类检查	10043692	Thyroid analyses	各种甲状腺分析	10014706	Endocrine investigations (incl sex hormones)	内分泌系统检查（包括性激素）	10053791	Tri-iodothyronine free decreased	游离三碘甲状腺原氨酸降低	1	0	57850	227189	inf	inf		inf	inf
10022891	Investigations	各类检查	10040768	Skeletal and cardiac muscle analyses	骨和心肌分析检验	10014938	Enzyme investigations NEC	酶检查（不另分类）	10050397	Troponin i	肌钙蛋白 I	1	0	57850	227189	inf	inf		inf	inf
10022891	Investigations	各类检查	10065878	Faecal analyses NEC	各种大便分析（不另分类）	10017971	Gastrointestinal investigations	胃肠类检查	10047963	White blood cells stool positive	白细胞便阳性	1	0	57850	227189	inf	inf		inf	inf
10022891	Investigations	各类检查	10046512	Urinalysis NEC	各种尿分析（不另分类）	10038362	Renal and urinary tract investigations and urinalyses	肾脏、泌尿道检查及尿液分析	10050663	White blood cells urine	尿白细胞	1	0	57850	227189	inf	inf		inf	inf
10022891	Investigations	各类检查	10029285	Neurologic diagnostic procedures	神经系统诊断性检查	10029295	Neurological, special senses and psychiatric investigations	神经、特殊感觉和精神病检查	10047549	Visual evoked potentials abnormal	视觉诱发电位异常	1	1	57850	227188	3.92719	62.7901	0.245625	3.92714	62.7901	0.245625
10027433	Metabolism and nutrition disorders	代谢及营养类疾病	10003022	Appetite disorders	各种食欲障碍	10003018	Appetite and general nutritional disorders	食欲及一般性营养障碍	10061428	Decreased appetite	食欲减退	573	909	57278	226280	2.49029	2.76585	2.24218	2.47552	2.76584	2.24218
10027433	Metabolism and nutrition disorders	代谢及营养类疾病	10044084	Total fluid volume decreased	总液体体积减少	10014412	Electrolyte and fluid balance conditions	电解质及液体平衡状况	10012174	Dehydration	脱水	125	498	57726	226691	0.985697	1.19948	0.810019	0.985728	1.19948	0.810019
10027433	Metabolism and nutrition disorders	代谢及营养类疾病	10036451	Potassium imbalance	钾平衡失调	10014412	Electrolyte and fluid balance conditions	电解质及液体平衡状况	10021015	Hypokalaemia	低钾血症	76	211	57775	226978	1.41506	1.83959	1.0885	1.41452	1.83959	1.0885
10027433	Metabolism and nutrition disorders	代谢及营养类疾病	10041273	Sodium imbalance	钠平衡失调	10014412	Electrolyte and fluid balance conditions	电解质及液体平衡状况	10021036	Hyponatraemia	低钠血症	61	287	57790	226902	0.834514	1.1003	0.632931	0.834688	1.1003	0.632931
10027433	Metabolism and nutrition disorders	代谢及营养类疾病	10003022	Appetite disorders	各种食欲障碍	10003018	Appetite and general nutritional disorders	食欲及一般性营养障碍	10060961	Appetite disorder	食欲障碍	47	37	57804	227152	4.99177	7.6803	3.24438	4.98853	7.6803	3.24438
10027433	Metabolism and nutrition disorders	代谢及营养类疾病	10020638	Hyperglycaemic conditions NEC	各种高血糖状况（不另分类）	10018424	Glucose metabolism disorders (incl diabetes mellitus)	葡萄糖代谢疾病（包括糖尿病）	10020635	Hyperglycaemia	高血糖症	30	243	57821	226946	0.484565	0.708148	0.331573	0.484832	0.708148	0.331574
10027433	Metabolism and nutrition disorders	代谢及营养类疾病	10012602	Diabetes mellitus (incl subtypes)	各种糖尿病（包括亚型）	10018424	Glucose metabolism disorders (incl diabetes mellitus)	葡萄糖代谢疾病（包括糖尿病）	10012601	Diabetes mellitus	糖尿病	19	208	57832	226981	0.358518	0.573531	0.224113	0.358729	0.573531	0.224113
10027433	Metabolism and nutrition disorders	代谢及营养类疾病	10014419	Electrolyte imbalance NEC	电解质平衡失调（不另分类）	10014412	Electrolyte and fluid balance conditions	电解质及液体平衡状况	10014418	Electrolyte imbalance	电解质失衡	19	30	57832	227159	2.48768	4.41978	1.40019	2.48719	4.41978	1.40019
10027433	Metabolism and nutrition disorders	代谢及营养类疾病	10018067	General nutritional disorders NEC	一般性营养障碍（不另分类）	10003018	Appetite and general nutritional disorders	食欲及一般性营养障碍	10006895	Cachexia	恶液质	18	20	57833	227169	3.53522	6.68342	1.86996	3.53443	6.68342	1.86996
10027433	Metabolism and nutrition disorders	代谢及营养类疾病	10006975	Calcium metabolism disorders	各种钙代谢疾病	10013296	Bone, calcium, magnesium and phosphorus metabolism disorders	骨、钙、镁及磷代谢异常	10020947	Hypocalcaemia	低钙血症	18	44	57833	227145	1.60675	2.78063	0.928435	1.60656	2.78063	0.928435
10027433	Metabolism and nutrition disorders	代谢及营养类疾病	10003022	Appetite disorders	各种食欲障碍	10003018	Appetite and general nutritional disorders	食欲及一般性营养障碍	10063743	Hypophagia	摄食量减少	15	112	57836	227077	0.525833	0.901406	0.306744	0.525956	0.901406	0.306744
10027433	Metabolism and nutrition disorders	代谢及营养类疾病	10025439	Magnesium metabolism disorders	各种镁代谢性疾病	10013296	Bone, calcium, magnesium and phosphorus metabolism disorders	骨、钙、镁及磷代谢异常	10021027	Hypomagnesaemia	低镁血症	11	27	57840	227162	1.60006	3.22581	0.793659	1.59995	3.22581	0.793659
10027433	Metabolism and nutrition disorders	代谢及营养类疾病	10034941	Phosphorus metabolism disorders	各种磷代谢疾病	10013296	Bone, calcium, magnesium and phosphorus metabolism disorders	骨、钙、镁及磷代谢异常	10021058	Hypophosphataemia	低磷血症	9	27	57842	227162	1.30909	2.78374	0.615621	1.30905	2.78374	0.615621
10027433	Metabolism and nutrition disorders	代谢及营养类疾病	10022971	Iron deficiencies	各种铁缺乏	10022958	Iron and trace metal metabolism disorders	铁及微量金属代谢异常	10022970	Iron deficiency	铁缺乏症	9	5	57842	227184	7.0698	21.0965	2.36921	7.06885	21.0965	2.36921
10027433	Metabolism and nutrition disorders	代谢及营养类疾病	10014419	Electrolyte imbalance NEC	电解质平衡失调（不另分类）	10014412	Electrolyte and fluid balance conditions	电解质及液体平衡状况	10045170	Tumour lysis syndrome	肿瘤溶解综合征	9	3	57842	227186	11.7831	43.5263	3.18983	11.7814	43.5263	3.18983
10027433	Metabolism and nutrition disorders	代谢及营养类疾病	10036451	Potassium imbalance	钾平衡失调	10014412	Electrolyte and fluid balance conditions	电解质及液体平衡状况	10020646	Hyperkalaemia	高钾血症	8	191	57843	226998	0.164372	0.333459	0.081024	0.164488	0.333459	0.081024
10027433	Metabolism and nutrition disorders	代谢及营养类疾病	10037009	Protein metabolism disorders NEC	蛋白代谢异常（不另分类）	10037008	Protein and amino acid metabolism disorders NEC	蛋白质及氨基酸代谢异常（不另分类）	10021083	Hypoproteinaemia	低蛋白血症	7	15	57844	227174	1.83277	4.49533	0.747227	1.83267	4.49533	0.747227
10027433	Metabolism and nutrition disorders	代谢及营养类疾病	10021001	Hypoglycaemic conditions NEC	各种低血糖状况（不另分类）	10018424	Glucose metabolism disorders (incl diabetes mellitus)	葡萄糖代谢疾病（包括糖尿病）	10020993	Hypoglycaemia	低血糖	6	132	57845	227057	0.178421	0.404377	0.0787238	0.178506	0.404377	0.0787238
10027433	Metabolism and nutrition disorders	代谢及营养类疾病	10044084	Total fluid volume decreased	总液体体积减少	10014412	Electrolyte and fluid balance conditions	电解质及液体平衡状况	10021137	Hypovolaemia	低血容量	6	17	57845	227172	1.38609	3.51575	0.546468	1.38605	3.51575	0.546468
10027433	Metabolism and nutrition disorders	代谢及营养类疾病	10027416	Metabolic acidoses (excl diabetic acidoses)	各种代谢性酸中毒（糖尿病酸中毒除外）	10000485	Acid-base disorders	酸碱平衡紊乱	10027417	Metabolic acidosis	代谢性酸中毒	6	79	57845	227110	0.298191	0.683879	0.13002	0.298264	0.683879	0.13002
10027433	Metabolism and nutrition disorders	代谢及营养类疾病	10006975	Calcium metabolism disorders	各种钙代谢疾病	10013296	Bone, calcium, magnesium and phosphorus metabolism disorders	骨、钙、镁及磷代谢异常	10020583	Hypercalcaemia	高钙血症	5	33	57846	227156	0.594986	1.52414	0.232268	0.595021	1.52414	0.232268
10027433	Metabolism and nutrition disorders	代谢及营养类疾病	10014486	Elevated triglycerides	甘油三酯升高	10013317	Lipid metabolism disorders	脂质代谢类异常	10020869	Hypertriglyceridaemia	高甘油三酯血症	4	62	57847	227127	0.253312	0.696302	0.0921542	0.253364	0.696302	0.0921542
10027433	Metabolism and nutrition disorders	代谢及营养类疾病	10070968	Disorders of purine metabolism	嘌呤代谢异常	10037546	Purine and pyrimidine metabolism disorders	嘌呤及嘧啶代谢异常	10020903	Hyperuricaemia	高尿酸血症	4	24	57847	227165	0.6545	1.88641	0.227082	0.654523	1.88641	0.227082
10027433	Metabolism and nutrition disorders	代谢及营养类疾病	10037009	Protein metabolism disorders NEC	蛋白代谢异常（不另分类）	10037008	Protein and amino acid metabolism disorders NEC	蛋白质及氨基酸代谢异常（不另分类）	10020942	Hypoalbuminaemia	低白蛋白血症	4	46	57847	227143	0.341445	0.948563	0.122907	0.34149	0.948563	0.122907
10027433	Metabolism and nutrition disorders	代谢及营养类疾病	10003022	Appetite disorders	各种食欲障碍	10003018	Appetite and general nutritional disorders	食欲及一般性营养障碍	10021654	Increased appetite	食欲增加	4	45	57847	227144	0.349034	0.970527	0.125524	0.349079	0.970527	0.125524
10027433	Metabolism and nutrition disorders	代谢及营养类疾病	10027739	Mixed acid-base disorders	混合型酸碱平衡失调	10000485	Acid-base disorders	酸碱平衡紊乱	10000486	Acidosis	酸中毒	3	23	57848	227166	0.51221	1.70602	0.153785	0.512236	1.70602	0.153785
10027433	Metabolism and nutrition disorders	代谢及营养类疾病	10018067	General nutritional disorders NEC	一般性营养障碍（不另分类）	10003018	Appetite and general nutritional disorders	食欲及一般性营养障碍	10016165	Failure to thrive	发育停滞	3	36	57848	227153	0.327227	1.06263	0.100766	0.327262	1.06263	0.100766
10027433	Metabolism and nutrition disorders	代谢及营养类疾病	10018067	General nutritional disorders NEC	一般性营养障碍（不另分类）	10003018	Appetite and general nutritional disorders	食欲及一般性营养障碍	10061148	Feeding disorder	喂养障碍	3	19	57848	227170	0.620055	2.09543	0.18348	0.620075	2.09543	0.18348
10027433	Metabolism and nutrition disorders	代谢及营养类疾病	10020638	Hyperglycaemic conditions NEC	各种高血糖状况（不另分类）	10018424	Glucose metabolism disorders (incl diabetes mellitus)	葡萄糖代谢疾病（包括糖尿病）	10018429	Glucose tolerance impaired	葡萄糖耐量受损	3	34	57848	227155	0.346478	1.12815	0.106411	0.346512	1.12815	0.106411
10027433	Metabolism and nutrition disorders	代谢及营养类疾病	10012656	Diabetic complications neurological	糖尿病神经系统并发症	10012653	Diabetic complications	各种糖尿病并发症	10063554	Hyperglycaemic hyperosmolar nonketotic syndrome	高血糖高渗非酮症综合征	3	5	57848	227184	2.35635	9.8604	0.563102	2.35628	9.8604	0.563102
10027433	Metabolism and nutrition disorders	代谢及营养类疾病	10027428	Metabolic disorders NEC	各种代谢异常（不另分类）	10000546	Metabolism disorders NEC	代谢类异常（不另分类）	10067725	Hyperlipasaemia	高脂肪酶血症	3	2	57848	227187	5.89096	35.2572	0.984294	5.89071	35.2572	0.984294
10027433	Metabolism and nutrition disorders	代谢及营养类疾病	10018067	General nutritional disorders NEC	一般性营养障碍（不另分类）	10003018	Appetite and general nutritional disorders	食欲及一般性营养障碍	10061273	Malnutrition	营养不良	3	28	57848	227161	0.420735	1.38399	0.127904	0.420765	1.38399	0.127904
10027433	Metabolism and nutrition disorders	代谢及营养类疾病	10027428	Metabolic disorders NEC	各种代谢异常（不另分类）	10000546	Metabolism disorders NEC	代谢类异常（不另分类）	10058097	Metabolic disorder	代谢紊乱	3	16	57848	227173	0.736325	2.52714	0.21454	0.736339	2.52714	0.21454
10027433	Metabolism and nutrition disorders	代谢及营养类疾病	10016801	Fluid intake increased	液体摄入增加	10014412	Electrolyte and fluid balance conditions	电解质及液体平衡状况	10036067	Polydipsia	烦渴	3	15	57848	227174	0.785417	2.71314	0.227368	0.785428	2.71314	0.227368
10027433	Metabolism and nutrition disorders	代谢及营养类疾病	10012602	Diabetes mellitus (incl subtypes)	各种糖尿病（包括亚型）	10018424	Glucose metabolism disorders (incl diabetes mellitus)	葡萄糖代谢疾病（包括糖尿病）	10081755	Steroid diabetes	类固醇糖尿病	3	1	57848	227188	11.782	113.273	1.22549	11.7814	113.273	1.22549
10027433	Metabolism and nutrition disorders	代谢及营养类疾病	10006975	Calcium metabolism disorders	各种钙代谢疾病	10013296	Bone, calcium, magnesium and phosphorus metabolism disorders	骨、钙、镁及磷代谢异常	10043380	Tetany	手足搐搦	3	4	57848	227185	2.94546	13.1611	0.659193	2.94536	13.1611	0.659193
10027433	Metabolism and nutrition disorders	代谢及营养类疾病	10012602	Diabetes mellitus (incl subtypes)	各种糖尿病（包括亚型）	10018424	Glucose metabolism disorders (incl diabetes mellitus)	葡萄糖代谢疾病（包括糖尿病）	10012607	Diabetes mellitus inadequate control	糖尿病控制不佳	2	39	57849	227150	0.201364	0.833944	0.0486214	0.201392	0.833944	0.0486214
10027433	Metabolism and nutrition disorders	代谢及营养类疾病	10012655	Diabetic complications NEC	糖尿病并发症（不另分类）	10012653	Diabetic complications	各种糖尿病并发症	10012671	Diabetic ketoacidosis	糖尿病酮症酸中毒	2	12	57849	227177	0.654511	2.92454	0.14648	0.654523	2.92454	0.14648
10027433	Metabolism and nutrition disorders	代谢及营养类疾病	10044085	Total fluid volume increased	总液体体积增加	10014412	Electrolyte and fluid balance conditions	电解质及液体平衡状况	10016807	Fluid retention	液体潴留	2	66	57849	227123	0.118974	0.485755	0.0291397	0.119004	0.485755	0.0291397
10027433	Metabolism and nutrition disorders	代谢及营养类疾病	10070968	Disorders of purine metabolism	嘌呤代谢异常	10037546	Purine and pyrimidine metabolism disorders	嘌呤及嘧啶代谢异常	10018627	Gout	痛风	2	121	57849	227068	0.0648791	0.262406	0.0160412	0.0649114	0.262406	0.0160412
10027433	Metabolism and nutrition disorders	代谢及营养类疾病	10027428	Metabolic disorders NEC	各种代谢异常（不另分类）	10000546	Metabolism disorders NEC	代谢类异常（不另分类）	10062770	Hyperamylasaemia	高淀粉酶血症	2	6	57849	227183	1.30906	6.48613	0.264199	1.30905	6.48613	0.264199
10027433	Metabolism and nutrition disorders	代谢及营养类疾病	10021001	Hypoglycaemic conditions NEC	各种低血糖状况（不另分类）	10018424	Glucose metabolism disorders (incl diabetes mellitus)	葡萄糖代谢疾病（包括糖尿病）	10020994	Hypoglycaemia neonatal	新生儿低血糖	2	0	57849	227189	inf	inf		inf	inf
10027433	Metabolism and nutrition disorders	代谢及营养类疾病	10027422	Metabolic alkaloses	各种代谢性碱中毒	10000485	Acid-base disorders	酸碱平衡紊乱	10027423	Metabolic alkalosis	代谢性碱中毒	2	11	57849	227178	0.714016	3.22148	0.158256	0.714026	3.22148	0.158256
10027433	Metabolism and nutrition disorders	代谢及营养类疾病	10018067	General nutritional disorders NEC	一般性营养障碍（不另分类）	10003018	Appetite and general nutritional disorders	食欲及一般性营养障碍	10029883	Obesity	肥胖	2	16	57849	227173	0.490875	2.13499	0.112861	0.490893	2.13499	0.112861
10027433	Metabolism and nutrition disorders	代谢及营养类疾病	10027428	Metabolic disorders NEC	各种代谢异常（不另分类）	10000546	Metabolism disorders NEC	代谢类异常（不另分类）	10080562	Oxidative stress	氧化性应激	2	0	57849	227189	inf	inf		inf	inf
10027433	Metabolism and nutrition disorders	代谢及营养类疾病	10018067	General nutritional disorders NEC	一般性营养障碍（不另分类）	10003018	Appetite and general nutritional disorders	食欲及一般性营养障碍	10000159	Abnormal loss of weight	体重异常下降	1	23	57850	227166	0.170731	1.26429	0.0230557	0.170745	1.26429	0.0230557
10027433	Metabolism and nutrition disorders	代谢及营养类疾病	10057187	Cell metabolism disorders NEC	各种细胞代谢障碍（不另分类）	10000546	Metabolism disorders NEC	代谢类异常（不另分类）	10059512	Apoptosis	凋亡	1	0	57850	227189	inf	inf		inf	inf
10027433	Metabolism and nutrition disorders	代谢及营养类疾病	10057187	Cell metabolism disorders NEC	各种细胞代谢障碍（不另分类）	10000546	Metabolism disorders NEC	代谢类异常（不另分类）	10057248	Cell death	细胞死亡	1	7	57850	227182	0.561012	4.56006	0.0690199	0.56102	4.56006	0.0690199
10027433	Metabolism and nutrition disorders	代谢及营养类疾病	10014419	Electrolyte imbalance NEC	电解质平衡失调（不另分类）	10014412	Electrolyte and fluid balance conditions	电解质及液体平衡状况	10051283	Fluid imbalance	体液失调	1	2	57850	227187	1.96359	21.6562	0.17804	1.96357	21.6562	0.17804
10027433	Metabolism and nutrition disorders	代谢及营养类疾病	10052559	Fluid intake decreased	液体摄入减少	10014412	Electrolyte and fluid balance conditions	电解质及液体平衡状况	10056291	Fluid intake reduced	液体摄入下降	1	13	57850	227176	0.302076	2.30927	0.0395145	0.302088	2.30927	0.0395145
10027433	Metabolism and nutrition disorders	代谢及营养类疾病	10018067	General nutritional disorders NEC	一般性营养障碍（不另分类）	10003018	Appetite and general nutritional disorders	食欲及一般性营养障碍	10049238	Food aversion	食物厌恶	1	2	57850	227187	1.96359	21.6562	0.17804	1.96357	21.6562	0.17804
10027433	Metabolism and nutrition disorders	代谢及营养类疾病	10037009	Protein metabolism disorders NEC	蛋白代谢异常（不另分类）	10037008	Protein and amino acid metabolism disorders NEC	蛋白质及氨基酸代谢异常（不另分类）	10020575	Hyperammonaemia	高氨血症	1	2	57850	227187	1.96359	21.6562	0.17804	1.96357	21.6562	0.17804
10027433	Metabolism and nutrition disorders	代谢及营养类疾病	10014476	Elevated cholesterol	胆固醇升高	10013317	Lipid metabolism disorders	脂质代谢类异常	10020603	Hypercholesterolaemia	高胆固醇血症	1	141	57850	227048	0.0278353	0.198992	0.00389364	0.0278521	0.198992	0.00389364
10027433	Metabolism and nutrition disorders	代谢及营养类疾病	10027428	Metabolic disorders NEC	各种代谢异常（不另分类）	10000546	Metabolism disorders NEC	代谢类异常（不另分类）	10062747	Hypercreatininaemia	高肌酐血症	1	4	57850	227185	0.981785	8.78444	0.109728	0.981785	8.78444	0.109728
10027433	Metabolism and nutrition disorders	代谢及营养类疾病	10027416	Metabolic acidoses (excl diabetic acidoses)	各种代谢性酸中毒（糖尿病酸中毒除外）	10000485	Acid-base disorders	酸碱平衡紊乱	10020660	Hyperlactacidaemia	高乳酸血症	1	0	57850	227189	inf	inf		inf	inf
10027433	Metabolism and nutrition disorders	代谢及营养类疾病	10020666	Hyperlipidaemias NEC	各种高脂血症（不另分类）	10013317	Lipid metabolism disorders	脂质代谢类异常	10062060	Hyperlipidaemia	高脂血症	1	154	57850	227035	0.0254841	0.182077	0.00356684	0.0255009	0.182077	0.00356684
10027433	Metabolism and nutrition disorders	代谢及营养类疾病	10044085	Total fluid volume increased	总液体体积增加	10014412	Electrolyte and fluid balance conditions	电解质及液体平衡状况	10020919	Hypervolaemia	血容量过多	1	13	57850	227176	0.302076	2.30927	0.0395145	0.302088	2.30927	0.0395145
10027433	Metabolism and nutrition disorders	代谢及营养类疾病	10027416	Metabolic acidoses (excl diabetic acidoses)	各种代谢性酸中毒（糖尿病酸中毒除外）	10000485	Acid-base disorders	酸碱平衡紊乱	10023379	Ketoacidosis	酮症酸中毒	1	5	57850	227184	0.785424	6.72318	0.091756	0.785428	6.72318	0.091756
10027433	Metabolism and nutrition disorders	代谢及营养类疾病	10025439	Magnesium metabolism disorders	各种镁代谢性疾病	10013296	Bone, calcium, magnesium and phosphorus metabolism disorders	骨、钙、镁及磷代谢异常	10025433	Magnesium deficiency	镁缺乏	1	0	57850	227189	inf	inf		inf	inf
10027433	Metabolism and nutrition disorders	代谢及营养类疾病	10021001	Hypoglycaemic conditions NEC	各种低血糖状况（不另分类）	10018424	Glucose metabolism disorders (incl diabetes mellitus)	葡萄糖代谢疾病（包括糖尿病）	10040576	Shock hypoglycaemic	低血糖休克	1	2	57850	227187	1.96359	21.6562	0.17804	1.96357	21.6562	0.17804
10027433	Metabolism and nutrition disorders	代谢及营养类疾病	10018067	General nutritional disorders NEC	一般性营养障碍（不另分类）	10003018	Appetite and general nutritional disorders	食欲及一般性营养障碍	10041954	Starvation	饥饿	1	2	57850	227187	1.96359	21.6562	0.17804	1.96357	21.6562	0.17804
10027433	Metabolism and nutrition disorders	代谢及营养类疾病	10012602	Diabetes mellitus (incl subtypes)	各种糖尿病（包括亚型）	10018424	Glucose metabolism disorders (incl diabetes mellitus)	葡萄糖代谢疾病（包括糖尿病）	10067585	Type 2 diabetes mellitus	2 型糖尿病	1	88	57850	227101	0.0446101	0.320245	0.00621418	0.0446266	0.320245	0.00621418
10027433	Metabolism and nutrition disorders	代谢及营养类疾病	10018067	General nutritional disorders NEC	一般性营养障碍（不另分类）	10003018	Appetite and general nutritional disorders	食欲及一般性营养障碍	10049084	Weight loss poor	体重减轻不足	1	7	57850	227182	0.561012	4.56006	0.0690199	0.56102	4.56006	0.0690199
10027433	Metabolism and nutrition disorders	代谢及营养类疾病	10016250	Fat soluble vitamin deficiencies and disorders	脂溶性维生素缺乏和紊乱	10047635	Vitamin related disorders	维生素相关性疾病	10047626	Vitamin d deficiency	维生素 D 缺乏症	1	10	57850	227179	0.392704	3.06788	0.050268	0.392714	3.06788	0.050268
10028395	Musculoskeletal and connective tissue disorders	各种肌肉骨骼及结缔组织疾病	10023226	Joint related signs and symptoms	关节相关症状和体征	10023213	Joint disorders	关节类疾病	10003239	Arthralgia	关节痛	137	3144	57714	224045	0.169158	0.200766	0.142526	0.171125	0.200766	0.142526
10028395	Musculoskeletal and connective tissue disorders	各种肌肉骨骼及结缔组织疾病	10068757	Musculoskeletal and connective tissue pain and discomfort	肌肉骨骼和结缔组织的各种疼痛与不适	10028393	Musculoskeletal and connective tissue disorders NEC	肌肉骨骼和结缔组织疾病（不另分类）	10033425	Pain in extremity	肢体疼痛	136	2131	57715	225058	0.248864	0.29604	0.209205	0.250629	0.29604	0.209205
10028395	Musculoskeletal and connective tissue disorders	各种肌肉骨骼及结缔组织疾病	10028323	Muscle pains	肌肉疼痛	10028302	Muscle disorders	肌肉类疾病	10028411	Myalgia	肌痛	128	14373	57723	212816	0.0328336	0.0390837	0.0275829	0.0349735	0.0390835	0.027583
10028395	Musculoskeletal and connective tissue disorders	各种肌肉骨骼及结缔组织疾病	10068757	Musculoskeletal and connective tissue pain and discomfort	肌肉骨骼和结缔组织的各种疼痛与不适	10028393	Musculoskeletal and connective tissue disorders NEC	肌肉骨骼和结缔组织疾病（不另分类）	10003988	Back pain	背痛	83	1119	57768	226070	0.290271	0.362845	0.232213	0.291289	0.362845	0.232213
10028395	Musculoskeletal and connective tissue disorders	各种肌肉骨骼及结缔组织疾病	10006006	Bone related signs and symptoms	骨相关症状和体征	10005959	Bone disorders (excl congenital and fractures)	骨骼类疾病（不包括先天性疾病及骨折）	10006002	Bone pain	骨痛	77	216	57774	226973	1.40049	1.81689	1.07952	1.39995	1.81689	1.07952
10028395	Musculoskeletal and connective tissue disorders	各种肌肉骨骼及结缔组织疾病	10062913	Muscle weakness conditions	各种肌无力	10028302	Muscle disorders	肌肉类疾病	10028372	Muscular weakness	肌无力	34	2594	57817	224595	0.0509159	0.0714238	0.0362964	0.0514737	0.0714238	0.0362964
10028395	Musculoskeletal and connective tissue disorders	各种肌肉骨骼及结缔组织疾病	10028326	Muscle related signs and symptoms NEC	肌肉相关症状和体征（不另分类）	10028302	Muscle disorders	肌肉类疾病	10028334	Muscle spasms	肌痉挛	23	2844	57828	224345	0.0313745	0.0472964	0.0208125	0.0317596	0.0472964	0.0208125
10028395	Musculoskeletal and connective tissue disorders	各种肌肉骨骼及结缔组织疾病	10068757	Musculoskeletal and connective tissue pain and discomfort	肌肉骨骼和结缔组织的各种疼痛与不适	10028393	Musculoskeletal and connective tissue disorders NEC	肌肉骨骼和结缔组织疾病（不另分类）	10028391	Musculoskeletal pain	骨骼肌肉疼痛	13	337	57838	226852	0.151301	0.263312	0.086939	0.151492	0.263312	0.086939
10028395	Musculoskeletal and connective tissue disorders	各种肌肉骨骼及结缔组织疾病	10027425	Metabolic bone disorders	代谢性骨疾病	10005959	Bone disorders (excl congenital and fractures)	骨骼类疾病（不包括先天性疾病及骨折）	10031282	Osteoporosis	骨质疏松症	9	31	57842	227158	1.14016	2.39495	0.542794	1.14014	2.39495	0.542794
10028395	Musculoskeletal and connective tissue disorders	各种肌肉骨骼及结缔组织疾病	10023226	Joint related signs and symptoms	关节相关症状和体征	10023213	Joint disorders	关节类疾病	10023232	Joint swelling	关节肿胀	8	204	57843	226985	0.153889	0.311908	0.0759251	0.154006	0.311908	0.0759251
10028395	Musculoskeletal and connective tissue disorders	各种肌肉骨骼及结缔组织疾病	10080711	Musculoskeletal and connective tissue conditions NEC	各种肌肉骨骼和结缔组织疾病（不另分类）	10028393	Musculoskeletal and connective tissue disorders NEC	肌肉骨骼和结缔组织疾病（不另分类）	10048334	Mobility decreased	活动度降低	8	161	57843	227028	0.195026	0.396694	0.0958805	0.195137	0.396694	0.0958805
10028395	Musculoskeletal and connective tissue disorders	各种肌肉骨骼及结缔组织疾病	10027658	Bone disorders NEC	各种骨病（不另分类）	10005959	Bone disorders (excl congenital and fractures)	骨骼类疾病（不包括先天性疾病及骨折）	10031264	Osteonecrosis	骨坏死	8	14	57843	227175	2.24425	5.35001	0.941432	2.24408	5.35001	0.941432
10028395	Musculoskeletal and connective tissue disorders	各种肌肉骨骼及结缔组织疾病	10074472	Connective tissue disorders NEC	各种结缔组织疾病（不另分类）	10010761	Connective tissue disorders (excl congenital)	结缔组织类疾病（不包括先天性）	10039710	Scleroderma	硬皮病	8	12	57843	227177	2.61832	6.40572	1.07023	2.61809	6.40572	1.07023
10028395	Musculoskeletal and connective tissue disorders	各种肌肉骨骼及结缔组织疾病	10041288	Soft tissue disorders NEC	各种软组织疾病（不另分类）	10028393	Musculoskeletal and connective tissue disorders NEC	肌肉骨骼和结缔组织疾病（不另分类）	10065769	Soft tissue necrosis	软组织坏死	8	2	57843	227187	15.7106	73.9862	3.33607	15.7086	73.9862	3.33607
10028395	Musculoskeletal and connective tissue disorders	各种肌肉骨骼及结缔组织疾病	10003284	Arthropathies NEC	各种关节病（不另分类）	10023213	Joint disorders	关节类疾病	10003285	Arthropathy	关节病	7	133	57844	227056	0.206596	0.441807	0.0966072	0.206692	0.441807	0.0966072
10028395	Musculoskeletal and connective tissue disorders	各种肌肉骨骼及结缔组织疾病	10023226	Joint related signs and symptoms	关节相关症状和体征	10023213	Joint disorders	关节类疾病	10023230	Joint stiffness	关节僵硬	7	117	57844	227072	0.234865	0.503565	0.109542	0.234957	0.503565	0.109542
10028395	Musculoskeletal and connective tissue disorders	各种肌肉骨骼及结缔组织疾病	10080711	Musculoskeletal and connective tissue conditions NEC	各种肌肉骨骼和结缔组织疾病（不另分类）	10028393	Musculoskeletal and connective tissue disorders NEC	肌肉骨骼和结缔组织疾病（不另分类）	10052904	Musculoskeletal stiffness	肌肉骨骼强直	7	385	57844	226804	0.0712902	0.150555	0.033757	0.0714026	0.150555	0.033757
10028395	Musculoskeletal and connective tissue disorders	各种肌肉骨骼及结缔组织疾病	10068757	Musculoskeletal and connective tissue pain and discomfort	肌肉骨骼和结缔组织的各种疼痛与不适	10028393	Musculoskeletal and connective tissue disorders NEC	肌肉骨骼和结缔组织疾病（不另分类）	10028836	Neck pain	颈痛	7	203	57844	226986	0.135314	0.287473	0.0636926	0.135419	0.287473	0.0636926
10028395	Musculoskeletal and connective tissue disorders	各种肌肉骨骼及结缔组织疾病	10027658	Bone disorders NEC	各种骨病（不另分类）	10005959	Bone disorders (excl congenital and fractures)	骨骼类疾病（不包括先天性疾病及骨折）	10064658	Osteonecrosis of jaw	颌骨骨坏死	7	3	57844	227186	9.16432	35.4413	2.36969	9.16333	35.4413	2.36969
10028395	Musculoskeletal and connective tissue disorders	各种肌肉骨骼及结缔组织疾病	10027425	Metabolic bone disorders	代谢性骨疾病	10005959	Bone disorders (excl congenital and fractures)	骨骼类疾病（不包括先天性疾病及骨折）	10049088	Osteopenia	骨质减少	7	10	57844	227179	2.74921	7.22289	1.04642	2.749	7.22289	1.04642
10028395	Musculoskeletal and connective tissue disorders	各种肌肉骨骼及结缔组织疾病	10028640	Myopathies	各种肌病	10028302	Muscle disorders	肌肉类疾病	10039020	Rhabdomyolysis	横纹肌溶解	7	5332	57844	221857	0.00503527	0.0105679	0.00239915	0.00515566	0.0105679	0.00239915
10028395	Musculoskeletal and connective tissue disorders	各种肌肉骨骼及结缔组织疾病	10068757	Musculoskeletal and connective tissue pain and discomfort	肌肉骨骼和结缔组织的各种疼痛与不适	10028393	Musculoskeletal and connective tissue disorders NEC	肌肉骨骼和结缔组织疾病（不另分类）	10016750	Flank pain	腰肋疼痛	6	38	57845	227151	0.620035	1.46681	0.262094	0.620075	1.46681	0.262094
10028395	Musculoskeletal and connective tissue disorders	各种肌肉骨骼及结缔组织疾病	10068757	Musculoskeletal and connective tissue pain and discomfort	肌肉骨骼和结缔组织的各种疼痛与不适	10028393	Musculoskeletal and connective tissue disorders NEC	肌肉骨骼和结缔组织疾病（不另分类）	10061224	Limb discomfort	肢体不适	6	133	57845	227056	0.177079	0.401281	0.078142	0.177164	0.401281	0.078142
10028395	Musculoskeletal and connective tissue disorders	各种肌肉骨骼及结缔组织疾病	10028640	Myopathies	各种肌病	10028302	Muscle disorders	肌肉类疾病	10028320	Muscle necrosis	肌肉坏死	6	53	57845	227136	0.444524	1.03411	0.191083	0.444582	1.03411	0.191083
[truncated: 1,096 more rows]
