# Supplementary material for: Characteristics of adverse reactions of three anti-glioma drugs in WHO-VigiAccess
Source: Front Pharmacol. 2024 Oct 24;15:1485067. doi: 10.3389/fphar.2024.1485067 (PMC11540626; doi:10.3389/fphar.2024.1485067)
Supplement: Supplementary file 1 [file DataSheet1.ZIP › 胶质瘤/RoR&PRRdata_pt_2024-07-30_temozolomide.xlsx]

## Sheet: Sheet1
soc_code	soc_english	soc_chinese	hlt_code	hlt_english	hlt_chinese	hlgt_code	hlgt_english	hlgt_chinese	pt_code	pt_english	pt_chinese	Count_a	Count_c	Count_b	Count_d	RoR	RoR_95%CI+	ROR_95%CI-	PRR	PRR_95%CI+	PRR_95%CI-
10005329	Blood and lymphatic system disorders	血液及淋巴系统疾病	10043555	Thrombocytopenias	各种血小板减少症	10035534	Platelet disorders	血小板类疾病	10043554	Thrombocytopenia	血小板减少症	1969	1263	48633	233175	7.47469	8.02735	6.96008	7.22275	8.02717	6.96024
10005329	Blood and lymphatic system disorders	血液及淋巴系统疾病	10029355	Neutropenias	各种嗜中性白细胞减少症	10047954	White blood cell disorders	白血球类疾病	10029354	Neutropenia	中性粒细胞减少症	815	1994	49787	232444	1.90825	2.07144	1.75791	1.89362	2.07143	1.75792
10005329	Blood and lymphatic system disorders	血液及淋巴系统疾病	10026847	Marrow depression and hypoplastic anaemias	骨髓抑制和增生不良性贫血	10002086	Anaemias nonhaemolytic and marrow depression	非溶血性贫血及骨髓抑制	10033661	Pancytopenia	全血细胞减少症	749	385	49853	234053	9.13364	10.3321	8.0742	9.01325	10.332	8.07424
10005329	Blood and lymphatic system disorders	血液及淋巴系统疾病	10024385	Leukopenias NEC	各种白细胞减少症（不另分类）	10047954	White blood cell disorders	白血球类疾病	10024384	Leukopenia	白细胞减少症	508	1616	50094	232822	1.46104	1.61496	1.32178	1.45641	1.61495	1.32179
10005329	Blood and lymphatic system disorders	血液及淋巴系统疾病	10026847	Marrow depression and hypoplastic anaemias	骨髓抑制和增生不良性贫血	10002086	Anaemias nonhaemolytic and marrow depression	非溶血性贫血及骨髓抑制	10028584	Myelosuppression	骨髓抑制	473	6714	50129	227724	0.320037	0.351488	0.291399	0.326392	0.351486	0.291401
10005329	Blood and lymphatic system disorders	血液及淋巴系统疾病	10002067	Anaemias NEC	各种贫血（不另分类）	10002086	Anaemias nonhaemolytic and marrow depression	非溶血性贫血及骨髓抑制	10002034	Anaemia	贫血	445	1127	50157	233311	1.83671	2.0506	1.64513	1.82935	2.05059	1.64513
10005329	Blood and lymphatic system disorders	血液及淋巴系统疾病	10029355	Neutropenias	各种嗜中性白细胞减少症	10047954	White blood cell disorders	白血球类疾病	10016288	Febrile neutropenia	发热性中性粒细胞减少症	321	1064	50281	233374	1.40027	1.58701	1.23551	1.39773	1.587	1.23551
10005329	Blood and lymphatic system disorders	血液及淋巴系统疾病	10024385	Leukopenias NEC	各种白细胞减少症（不另分类）	10047954	White blood cell disorders	白血球类疾病	10025327	Lymphopenia	淋巴细胞减少症	318	68	50284	234370	21.7967	28.3266	16.772	21.666	28.3266	16.7721
10005329	Blood and lymphatic system disorders	血液及淋巴系统疾病	10026847	Marrow depression and hypoplastic anaemias	骨髓抑制和增生不良性贫血	10002086	Anaemias nonhaemolytic and marrow depression	非溶血性贫血及骨髓抑制	10065553	Bone marrow failure	骨髓功能衰竭	231	29	50371	234409	37.0687	54.5451	25.1918	36.9041	54.5451	25.1918
10005329	Blood and lymphatic system disorders	血液及淋巴系统疾病	10026847	Marrow depression and hypoplastic anaemias	骨髓抑制和增生不良性贫血	10002086	Anaemias nonhaemolytic and marrow depression	非溶血性贫血及骨髓抑制	10002967	Aplastic anaemia	再生障碍贫血	142	18	50460	234420	36.6491	59.8515	22.4415	36.5491	59.8515	22.4415
10005329	Blood and lymphatic system disorders	血液及淋巴系统疾病	10018847	Haematological disorders	各种血液疾病	10018849	Haematological disorders NEC	血液异常类（不另分类）	10061188	Haematotoxicity	血毒性	122	37	50480	234401	15.3108	22.1212	10.5971	15.2763	22.1212	10.5971
10005329	Blood and lymphatic system disorders	血液及淋巴系统疾病	10029355	Neutropenias	各种嗜中性白细胞减少症	10047954	White blood cell disorders	白血球类疾病	10001507	Agranulocytosis	粒细胞缺乏症	70	1501	50532	232937	0.214976	0.273249	0.16913	0.216062	0.273249	0.16913
10005329	Blood and lymphatic system disorders	血液及淋巴系统疾病	10026847	Marrow depression and hypoplastic anaemias	骨髓抑制和增生不良性贫血	10002086	Anaemias nonhaemolytic and marrow depression	非溶血性贫血及骨髓抑制	10066274	Cytopenia	血细胞减少症	47	8	50555	234430	27.2431	57.6556	12.8728	27.2188	57.6556	12.8728
10005329	Blood and lymphatic system disorders	血液及淋巴系统疾病	10029355	Neutropenias	各种嗜中性白细胞减少症	10047954	White blood cell disorders	白血球类疾病	10018687	Granulocytopenia	粒细胞减少症	44	713	50558	233725	0.285285	0.386875	0.210371	0.285906	0.386875	0.210371
10005329	Blood and lymphatic system disorders	血液及淋巴系统疾病	10043555	Thrombocytopenias	各种血小板减少症	10035534	Platelet disorders	血小板类疾病	10083842	Immune thrombocytopenia	免疫性血小板减少症	30	29	50572	234409	4.79499	7.98908	2.87792	4.79274	7.98908	2.87792
10005329	Blood and lymphatic system disorders	血液及淋巴系统疾病	10052828	Eosinophilic disorders	各种嗜酸粒细胞病症	10047954	White blood cell disorders	白血球类疾病	10014950	Eosinophilia	嗜酸粒细胞增多症	27	99	50575	234339	1.26368	1.93417	0.825619	1.26354	1.93417	0.825619
10005329	Blood and lymphatic system disorders	血液及淋巴系统疾病	10053567	Coagulopathies	各种凝血功能障碍	10064477	Coagulopathies and bleeding diatheses (excl thrombocytopenic)	凝血功能障碍和易出血类疾病（血小板减少症除外）	10013442	Disseminated intravascular coagulation	弥散性血管内凝血	21	34	50581	234404	2.86232	4.9318	1.66123	2.86155	4.9318	1.66123
10005329	Blood and lymphatic system disorders	血液及淋巴系统疾病	10018847	Haematological disorders	各种血液疾病	10018849	Haematological disorders NEC	血液异常类（不另分类）	10061590	Blood disorder	血液疾病	20	16	50582	234422	5.79312	11.1802	3.00175	5.79122	11.1802	3.00175
10005329	Blood and lymphatic system disorders	血液及淋巴系统疾病	10024379	Leukocytoses NEC	各种白细胞增多症（不另分类）	10047954	White blood cell disorders	白血球类疾病	10024378	Leukocytosis	白细胞增多症	19	100	50583	234338	0.880221	1.43768	0.538918	0.880266	1.43768	0.538918
10005329	Blood and lymphatic system disorders	血液及淋巴系统疾病	10002055	Anaemias haemolytic NEC	溶血性贫血（不另分类）	10018911	Haemolyses and related conditions	溶血及相关状况	10018916	Haemolytic anaemia	溶血性贫血	18	41	50584	234397	2.03436	3.54114	1.16873	2.03399	3.54114	1.16873
10005329	Blood and lymphatic system disorders	血液及淋巴系统疾病	10025198	Lymphatic system disorders NEC	淋巴系统疾病（不另分类）	10041641	Spleen, lymphatic and reticuloendothelial system disorders	脾、淋巴及网状内皮系统疾病	10025197	Lymphadenopathy	淋巴结病	18	68	50584	234370	1.22646	2.06216	0.729429	1.22638	2.06216	0.729429
10005329	Blood and lymphatic system disorders	血液及淋巴系统疾病	10026847	Marrow depression and hypoplastic anaemias	骨髓抑制和增生不良性贫血	10002086	Anaemias nonhaemolytic and marrow depression	非溶血性贫血及骨髓抑制	10053213	Febrile bone marrow aplasia	发热性骨髓再生障碍	17	38	50585	234400	2.07301	3.67291	1.17002	2.07265	3.67291	1.17002
10005329	Blood and lymphatic system disorders	血液及淋巴系统疾病	10035533	Platelet disorders NEC	各种血小板疾病（不另分类）	10035534	Platelet disorders	血小板类疾病	10035532	Platelet disorder	血小板疾病	11	3	50591	234435	16.9911	60.907	4.73995	16.9876	60.907	4.73995
10005329	Blood and lymphatic system disorders	血液及淋巴系统疾病	10053567	Coagulopathies	各种凝血功能障碍	10064477	Coagulopathies and bleeding diatheses (excl thrombocytopenic)	凝血功能障碍和易出血类疾病（血小板减少症除外）	10009802	Coagulopathy	凝血障碍	10	53	50592	234385	0.874122	1.71822	0.444699	0.874147	1.71822	0.444699
10005329	Blood and lymphatic system disorders	血液及淋巴系统疾病	10026847	Marrow depression and hypoplastic anaemias	骨髓抑制和增生不良性贫血	10002086	Anaemias nonhaemolytic and marrow depression	非溶血性贫血及骨髓抑制	10058956	Bicytopenia	双系血细胞减少症	9	72	50593	234366	0.579047	1.15796	0.289557	0.579122	1.15796	0.289557
10005329	Blood and lymphatic system disorders	血液及淋巴系统疾病	10047936	White blood cell abnormal findings NEC	白血球检查结果异常(不另分类）	10047954	White blood cell disorders	白血球类疾病	10061414	White blood cell disorder	白细胞疾病	9	9	50593	234429	4.63363	11.6737	1.83921	4.63298	11.6737	1.83921
10005329	Blood and lymphatic system disorders	血液及淋巴系统疾病	10018847	Haematological disorders	各种血液疾病	10018849	Haematological disorders NEC	血液异常类（不另分类）	10061729	Bone marrow disorder	骨髓疾病	8	5	50594	234433	7.41378	22.6635	2.42523	7.41277	22.6635	2.42523
10005329	Blood and lymphatic system disorders	血液及淋巴系统疾病	10018913	Haemolyses NEC	各种溶血（不另分类）	10018911	Haemolyses and related conditions	溶血及相关状况	10018910	Haemolysis	溶血症	7	13	50595	234425	2.49489	6.25359	0.995342	2.49468	6.25359	0.995342
10005329	Blood and lymphatic system disorders	血液及淋巴系统疾病	10038144	Red blood cell abnormal findings NEC	各种红细胞异常发现（不另分类）	10038158	Red blood cell disorders	红血球类疾病	10076534	Schistocytosis	裂细胞症	6	0	50596	234438	inf	inf		inf	inf
10005329	Blood and lymphatic system disorders	血液及淋巴系统疾病	10043555	Thrombocytopenias	各种血小板减少症	10035534	Platelet disorders	血小板类疾病	10043561	Thrombocytopenic purpura	血小板减少性紫癜	6	15	50596	234423	1.85329	4.77686	0.719028	1.85319	4.77686	0.719028
10005329	Blood and lymphatic system disorders	血液及淋巴系统疾病	10053567	Coagulopathies	各种凝血功能障碍	10064477	Coagulopathies and bleeding diatheses (excl thrombocytopenic)	凝血功能障碍和易出血类疾病（血小板减少症除外）	10043645	Thrombotic microangiopathy	血栓性微血管病	6	2	50596	234436	13.9005	68.8744	2.80544	13.8989	68.8744	2.80544
10005329	Blood and lymphatic system disorders	血液及淋巴系统疾病	10043555	Thrombocytopenias	各种血小板减少症	10035534	Platelet disorders	血小板类疾病	10043648	Thrombotic thrombocytopenic purpura	血栓性血小板减少性紫癜	6	12	50596	234426	2.31665	6.17289	0.869422	2.31649	6.17289	0.869422
10005329	Blood and lymphatic system disorders	血液及淋巴系统疾病	10005133	Bleeding tendencies	各种出血倾向	10064477	Coagulopathies and bleeding diatheses (excl thrombocytopenic)	凝血功能障碍和易出血类疾病（血小板减少症除外）	10021688	Increased tendency to bruise	青肿趋向增加	5	14	50597	234424	1.6547	4.59423	0.595972	1.65464	4.59423	0.595972
10005329	Blood and lymphatic system disorders	血液及淋巴系统疾病	10025198	Lymphatic system disorders NEC	淋巴系统疾病（不另分类）	10041641	Spleen, lymphatic and reticuloendothelial system disorders	脾、淋巴及网状内皮系统疾病	10067015	Retroperitoneal lymphadenopathy	腹膜后淋巴结病	5	1	50597	234437	23.1671	198.309	2.70645	23.1649	198.309	2.70645
10005329	Blood and lymphatic system disorders	血液及淋巴系统疾病	10069776	Thrombocytoses	血小板增多症类	10035534	Platelet disorders	血小板类疾病	10043563	Thrombocytosis	血小板增多症	5	16	50597	234422	1.44785	3.95242	0.530377	1.44781	3.95242	0.530377
10005329	Blood and lymphatic system disorders	血液及淋巴系统疾病	10026847	Marrow depression and hypoplastic anaemias	骨髓抑制和增生不良性贫血	10002086	Anaemias nonhaemolytic and marrow depression	非溶血性贫血及骨髓抑制	10002965	Aplasia pure red cell	单纯红细胞再生障碍性贫血	4	2	50598	234436	9.26661	50.5951	1.6972	9.26596	50.5951	1.6972
10005329	Blood and lymphatic system disorders	血液及淋巴系统疾病	10002052	Anaemias haemolytic immune	免疫性溶血性贫血	10018911	Haemolyses and related conditions	溶血及相关状况	10073785	Autoimmune haemolytic anaemia	自身免疫性溶血性贫血	4	9	50598	234429	2.05919	6.68699	0.634104	2.0591	6.68699	0.634104
10005329	Blood and lymphatic system disorders	血液及淋巴系统疾病	10038144	Red blood cell abnormal findings NEC	各种红细胞异常发现（不另分类）	10038158	Red blood cell disorders	红血球类疾病	10015287	Erythropenia	红细胞减少症	4	42	50598	234396	0.441192	1.23044	0.158195	0.441236	1.23044	0.158195
10005329	Blood and lymphatic system disorders	血液及淋巴系统疾病	10018847	Haematological disorders	各种血液疾病	10018849	Haematological disorders NEC	血液异常类（不另分类）	10027496	Methaemoglobinaemia	高铁血红蛋白血症	4	1	50598	234437	18.5333	165.826	2.07135	18.5319	165.826	2.07135
10005329	Blood and lymphatic system disorders	血液及淋巴系统疾病	10043555	Thrombocytopenias	各种血小板减少症	10035534	Platelet disorders	血小板类疾病	10035540	Platelet production decreased	血小板生成减少	4	0	50598	234438	inf	inf		inf	inf
10005329	Blood and lymphatic system disorders	血液及淋巴系统疾病	10041635	Spleen disorders	各种脾病	10041641	Spleen, lymphatic and reticuloendothelial system disorders	脾、淋巴及网状内皮系统疾病	10041660	Splenomegaly	脾肿大	4	20	50598	234418	0.92659	2.71105	0.316693	0.926596	2.71105	0.316693
10005329	Blood and lymphatic system disorders	血液及淋巴系统疾病	10002067	Anaemias NEC	各种贫血（不另分类）	10002086	Anaemias nonhaemolytic and marrow depression	非溶血性贫血及骨髓抑制	10002064	Anaemia macrocytic	巨红细胞性贫血	3	5	50599	234433	2.77989	11.6328	0.664313	2.77979	11.6328	0.664313
10005329	Blood and lymphatic system disorders	血液及淋巴系统疾病	10053567	Coagulopathies	各种凝血功能障碍	10064477	Coagulopathies and bleeding diatheses (excl thrombocytopenic)	凝血功能障碍和易出血类疾病（血小板减少症除外）	10020608	Hypercoagulation	血液高凝状态	3	4	50599	234434	3.47488	15.5268	0.777676	3.47473	15.5268	0.777676
10005329	Blood and lymphatic system disorders	血液及淋巴系统疾病	10038144	Red blood cell abnormal findings NEC	各种红细胞异常发现（不另分类）	10038158	Red blood cell disorders	红血球类疾病	10061548	Red blood cell abnormality	红细胞异常	3	6	50599	234432	2.31657	9.2632	0.579334	2.31649	9.2632	0.579334
10005329	Blood and lymphatic system disorders	血液及淋巴系统疾病	10041635	Spleen disorders	各种脾病	10041641	Spleen, lymphatic and reticuloendothelial system disorders	脾、淋巴及网状内皮系统疾病	10041648	Splenic infarction	脾梗死	3	1	50599	234437	13.8997	133.633	1.44576	13.8989	133.633	1.44576
10005329	Blood and lymphatic system disorders	血液及淋巴系统疾病	10018913	Haemolyses NEC	各种溶血（不另分类）	10018911	Haemolyses and related conditions	溶血及相关状况	10018901	Haemoglobinaemia	血红蛋白血症	2	1	50600	234437	9.26628	102.197	0.840182	9.26596	102.197	0.840182
10005329	Blood and lymphatic system disorders	血液及淋巴系统疾病	10002054	Anaemias haemolytic mechanical factor	机械因素导致的溶血性贫血	10018911	Haemolyses and related conditions	溶血及相关状况	10018932	Haemolytic uraemic syndrome	溶血性尿毒症综合征	2	4	50600	234434	2.31654	12.6482	0.42428	2.31649	12.6482	0.42428
10005329	Blood and lymphatic system disorders	血液及淋巴系统疾病	10005133	Bleeding tendencies	各种出血倾向	10064477	Coagulopathies and bleeding diatheses (excl thrombocytopenic)	凝血功能障碍和易出血类疾病（血小板减少症除外）	10062713	Haemorrhagic diathesis	出血倾向	2	4	50600	234434	2.31654	12.6482	0.42428	2.31649	12.6482	0.42428
10005329	Blood and lymphatic system disorders	血液及淋巴系统疾病	10043555	Thrombocytopenias	各种血小板减少症	10035534	Platelet disorders	血小板类疾病	10062506	Heparin-induced thrombocytopenia	肝素诱导性血小板减少症	2	2	50600	234436	4.63312	32.8928	0.652599	4.63298	32.8928	0.652599
10005329	Blood and lymphatic system disorders	血液及淋巴系统疾病	10024379	Leukocytoses NEC	各种白细胞增多症（不另分类）	10047954	White blood cell disorders	白血球类疾病	10074608	Leukostasis syndrome	白细胞淤滞综合征	2	0	50600	234438	inf	inf		inf	inf
10005329	Blood and lymphatic system disorders	血液及淋巴系统疾病	10038144	Red blood cell abnormal findings NEC	各种红细胞异常发现（不另分类）	10038158	Red blood cell disorders	红血球类疾病	10025382	Macrocytosis	大红细胞症	2	4	50600	234434	2.31654	12.6482	0.42428	2.31649	12.6482	0.42428
10005329	Blood and lymphatic system disorders	血液及淋巴系统疾病	10024385	Leukopenias NEC	各种白细胞减少症（不另分类）	10047954	White blood cell disorders	白血球类疾病	10027905	Monocytopenia	单核细胞减少症	2	15	50600	234423	0.617715	2.70131	0.141254	0.617731	2.70131	0.141254
10005329	Blood and lymphatic system disorders	血液及淋巴系统疾病	10024379	Leukocytoses NEC	各种白细胞增多症（不另分类）	10047954	White blood cell disorders	白血球类疾病	10027906	Monocytosis	单核细胞增多症	2	3	50600	234435	3.08874	18.486	0.516081	3.08865	18.486	0.516081
10005329	Blood and lymphatic system disorders	血液及淋巴系统疾病	10002067	Anaemias NEC	各种贫血（不另分类）	10002086	Anaemias nonhaemolytic and marrow depression	非溶血性贫血及骨髓抑制	10029782	Normochromic anaemia	正常色素性贫血	2	3	50600	234435	3.08874	18.486	0.516081	3.08865	18.486	0.516081
10005329	Blood and lymphatic system disorders	血液及淋巴系统疾病	10025198	Lymphatic system disorders NEC	淋巴系统疾病（不另分类）	10041641	Spleen, lymphatic and reticuloendothelial system disorders	脾、淋巴及网状内皮系统疾病	10073485	Abdominal lymphadenopathy	腹部淋巴结病	1	2	50601	234436	2.31652	25.5486	0.21004	2.31649	25.5486	0.21004
10005329	Blood and lymphatic system disorders	血液及淋巴系统疾病	10009737	Coagulation factor deficiencies	凝血因子障碍	10064477	Coagulopathies and bleeding diatheses (excl thrombocytopenic)	凝血功能障碍和易出血类疾病（血小板减少症除外）	10053745	Acquired haemophilia	获得性血友病	1	0	50601	234438	inf	inf		inf	inf
10005329	Blood and lymphatic system disorders	血液及淋巴系统疾病	10052827	Anaemias due to chronic disorders	慢性疾病导致的贫血	10002086	Anaemias nonhaemolytic and marrow depression	非溶血性贫血及骨髓抑制	10002073	Anaemia of chronic disease	慢性疾病性贫血	1	2	50601	234436	2.31652	25.5486	0.21004	2.31649	25.5486	0.21004
10005329	Blood and lymphatic system disorders	血液及淋巴系统疾病	10038144	Red blood cell abnormal findings NEC	各种红细胞异常发现（不另分类）	10038158	Red blood cell disorders	红血球类疾病	10002536	Anisocytosis	红细胞大小不均	1	2	50601	234436	2.31652	25.5486	0.21004	2.31649	25.5486	0.21004
10005329	Blood and lymphatic system disorders	血液及淋巴系统疾病	10018847	Haematological disorders	各种血液疾病	10018849	Haematological disorders NEC	血液异常类（不另分类）	10075173	Bone marrow infiltration	骨髓浸润	1	1	50601	234437	4.63305	74.0759	0.289772	4.63298	74.0759	0.289772
10005329	Blood and lymphatic system disorders	血液及淋巴系统疾病	10018847	Haematological disorders	各种血液疾病	10018849	Haematological disorders NEC	血液异常类（不另分类）	10051763	Bone marrow oedema	骨髓水肿	1	0	50601	234438	inf	inf		inf	inf
10005329	Blood and lymphatic system disorders	血液及淋巴系统疾病	10018847	Haematological disorders	各种血液疾病	10018849	Haematological disorders NEC	血液异常类（不另分类）	10063827	Extramedullary haemopoiesis	髓外造血	1	0	50601	234438	inf	inf		inf	inf
10005329	Blood and lymphatic system disorders	血液及淋巴系统疾病	10025198	Lymphatic system disorders NEC	淋巴系统疾病（不另分类）	10041641	Spleen, lymphatic and reticuloendothelial system disorders	脾、淋巴及网状内皮系统疾病	10020094	Hilar lymphadenopathy	肺门淋巴结病	1	2	50601	234436	2.31652	25.5486	0.21004	2.31649	25.5486	0.21004
10005329	Blood and lymphatic system disorders	血液及淋巴系统疾病	10018847	Haematological disorders	各种血液疾病	10018849	Haematological disorders NEC	血液异常类（不另分类）	10020630	Hypergammaglobulinaemia	高丙种球蛋白血症	1	1	50601	234437	4.63305	74.0759	0.289772	4.63298	74.0759	0.289772
10005329	Blood and lymphatic system disorders	血液及淋巴系统疾病	10024379	Leukocytoses NEC	各种白细胞增多症（不另分类）	10047954	White blood cell disorders	白血球类疾病	10078862	Hyperleukocytosis	白细胞过多	1	0	50601	234438	inf	inf		inf	inf
10005329	Blood and lymphatic system disorders	血液及淋巴系统疾病	10053567	Coagulopathies	各种凝血功能障碍	10064477	Coagulopathies and bleeding diatheses (excl thrombocytopenic)	凝血功能障碍和易出血类疾病（血小板减少症除外）	10020973	Hypocoagulable state	低凝状态	1	0	50601	234438	inf	inf		inf	inf
10005329	Blood and lymphatic system disorders	血液及淋巴系统疾病	10018913	Haemolyses NEC	各种溶血（不另分类）	10018911	Haemolyses and related conditions	溶血及相关状况	10022822	Intravascular haemolysis	血管内溶血	1	0	50601	234438	inf	inf		inf	inf
10005329	Blood and lymphatic system disorders	血液及淋巴系统疾病	10002042	Anaemia deficiencies	各种贫血症	10002086	Anaemias nonhaemolytic and marrow depression	非溶血性贫血及骨髓抑制	10022972	Iron deficiency anaemia	缺铁性贫血	1	21	50601	234417	0.220603	1.6401	0.0296724	0.220618	1.6401	0.0296724
10005329	Blood and lymphatic system disorders	血液及淋巴系统疾病	10025198	Lymphatic system disorders NEC	淋巴系统疾病（不另分类）	10041641	Spleen, lymphatic and reticuloendothelial system disorders	脾、淋巴及网状内皮系统疾病	10025188	Lymphadenitis	淋巴结炎	1	3	50601	234435	1.54434	14.8475	0.160632	1.54433	14.8475	0.160632
10005329	Blood and lymphatic system disorders	血液及淋巴系统疾病	10024379	Leukocytoses NEC	各种白细胞增多症（不另分类）	10047954	White blood cell disorders	白血球类疾病	10062049	Lymphocytic infiltration	淋巴细胞浸润	1	0	50601	234438	inf	inf		inf	inf
10005329	Blood and lymphatic system disorders	血液及淋巴系统疾病	10024379	Leukocytoses NEC	各种白细胞增多症（不另分类）	10047954	White blood cell disorders	白血球类疾病	10025280	Lymphocytosis	淋巴细胞增多症	1	7	50601	234431	0.661847	5.37969	0.0814252	0.661854	5.37969	0.0814252
10005329	Blood and lymphatic system disorders	血液及淋巴系统疾病	10002054	Anaemias haemolytic mechanical factor	机械因素导致的溶血性贫血	10018911	Haemolyses and related conditions	溶血及相关状况	10027527	Microangiopathic haemolytic anaemia	微血管性溶血性贫血	1	3	50601	234435	1.54434	14.8475	0.160632	1.54433	14.8475	0.160632
10005329	Blood and lymphatic system disorders	血液及淋巴系统疾病	10002067	Anaemias NEC	各种贫血（不另分类）	10002086	Anaemias nonhaemolytic and marrow depression	非溶血性贫血及骨髓抑制	10027538	Microcytic anaemia	小红细胞性贫血	1	3	50601	234435	1.54434	14.8475	0.160632	1.54433	14.8475	0.160632
10005329	Blood and lymphatic system disorders	血液及淋巴系统疾病	10025198	Lymphatic system disorders NEC	淋巴系统疾病（不另分类）	10041641	Spleen, lymphatic and reticuloendothelial system disorders	脾、淋巴及网状内皮系统疾病	10085419	Necrotic lymphadenopathy	坏死性淋巴结病	1	0	50601	234438	inf	inf		inf	inf
10005329	Blood and lymphatic system disorders	血液及淋巴系统疾病	10024379	Leukocytoses NEC	各种白细胞增多症（不另分类）	10047954	White blood cell disorders	白血球类疾病	10029379	Neutrophilia	中性粒细胞增多症	1	6	50601	234432	0.772159	6.4141	0.092956	0.772163	6.4141	0.092956
10005329	Blood and lymphatic system disorders	血液及淋巴系统疾病	10024379	Leukocytoses NEC	各种白细胞增多症（不另分类）	10047954	White blood cell disorders	白血球类疾病	10035485	Plasmacytosis	浆细胞增多症	1	0	50601	234438	inf	inf		inf	inf
10005329	Blood and lymphatic system disorders	血液及淋巴系统疾病	10035533	Platelet disorders NEC	各种血小板疾病（不另分类）	10035534	Platelet disorders	血小板类疾病	10059440	Platelet toxicity	血小板毒性	1	0	50601	234438	inf	inf		inf	inf
10005329	Blood and lymphatic system disorders	血液及淋巴系统疾病	10038144	Red blood cell abnormal findings NEC	各种红细胞异常发现（不另分类）	10038158	Red blood cell disorders	红血球类疾病	10036040	Polychromasia	多色性	1	0	50601	234438	inf	inf		inf	inf
10005329	Blood and lymphatic system disorders	血液及淋巴系统疾病	10038144	Red blood cell abnormal findings NEC	各种红细胞异常发现（不另分类）	10038158	Red blood cell disorders	红血球类疾病	10038796	Reticulocytosis	网织细胞过多症	1	1	50601	234437	4.63305	74.0759	0.289772	4.63298	74.0759	0.289772
10005329	Blood and lymphatic system disorders	血液及淋巴系统疾病	10041635	Spleen disorders	各种脾病	10041641	Spleen, lymphatic and reticuloendothelial system disorders	脾、淋巴及网状内皮系统疾病	10041633	Spleen disorder	脾病	1	3	50601	234435	1.54434	14.8475	0.160632	1.54433	14.8475	0.160632
10005329	Blood and lymphatic system disorders	血液及淋巴系统疾病	10041635	Spleen disorders	各种脾病	10041641	Spleen, lymphatic and reticuloendothelial system disorders	脾、淋巴及网状内皮系统疾病	10041647	Splenic haemorrhage	脾出血	1	1	50601	234437	4.63305	74.0759	0.289772	4.63298	74.0759	0.289772
10005329	Blood and lymphatic system disorders	血液及淋巴系统疾病	10041635	Spleen disorders	各种脾病	10041641	Spleen, lymphatic and reticuloendothelial system disorders	脾、淋巴及网状内皮系统疾病	10054829	Splenic lesion	脾损害	1	1	50601	234437	4.63305	74.0759	0.289772	4.63298	74.0759	0.289772
10005329	Blood and lymphatic system disorders	血液及淋巴系统疾病	10041635	Spleen disorders	各种脾病	10041641	Spleen, lymphatic and reticuloendothelial system disorders	脾、淋巴及网状内皮系统疾病	10041659	Splenic vein thrombosis	脾静脉血栓形成	1	3	50601	234435	1.54434	14.8475	0.160632	1.54433	14.8475	0.160632
10005329	Blood and lymphatic system disorders	血液及淋巴系统疾病	10005133	Bleeding tendencies	各种出血倾向	10064477	Coagulopathies and bleeding diatheses (excl thrombocytopenic)	凝血功能障碍和易出血类疾病（血小板减少症除外）	10065304	Spontaneous haematoma	自发性血肿	1	1	50601	234437	4.63305	74.0759	0.289772	4.63298	74.0759	0.289772
10007541	Cardiac disorders	心脏器官疾病	10042600	Supraventricular arrhythmias	各种室上性心律失常	10007521	Cardiac arrhythmias	心律失常类疾病	10003658	Atrial fibrillation	房颤	72	265	50530	234173	1.25914	1.6341	0.97022	1.25877	1.6341	0.97022
10007541	Cardiac disorders	心脏器官疾病	10037908	Rate and rhythm disorders NEC	心率和节律异常（不另分类）	10007521	Cardiac arrhythmias	心律失常类疾病	10043071	Tachycardia	心动过速	57	318	50545	234120	0.830248	1.10081	0.626184	0.83044	1.10081	0.626184
10007541	Cardiac disorders	心脏器官疾病	10011085	Ischaemic coronary artery disorders	各种缺血性冠状动脉疾病	10011082	Coronary artery disorders	冠状动脉类疾病	10028596	Myocardial infarction	心肌梗死	37	446	50565	233992	0.3839	0.536915	0.274492	0.38435	0.536915	0.274492
10007541	Cardiac disorders	心脏器官疾病	10047283	Ventricular arrhythmias and cardiac arrest	室性心律失常和心搏停止	10007521	Cardiac arrhythmias	心律失常类疾病	10007515	Cardiac arrest	心脏停搏	35	135	50567	234303	1.20128	1.74244	0.828193	1.20114	1.74244	0.828193
10007541	Cardiac disorders	心脏器官疾病	10037908	Rate and rhythm disorders NEC	心率和节律异常（不另分类）	10007521	Cardiac arrhythmias	心律失常类疾病	10003119	Arrhythmia	心律失常	27	181	50575	234257	0.690942	1.03539	0.461086	0.691107	1.03539	0.461086
10007541	Cardiac disorders	心脏器官疾病	10047283	Ventricular arrhythmias and cardiac arrest	室性心律失常和心搏停止	10007521	Cardiac arrhythmias	心律失常类疾病	10007617	Cardio-respiratory arrest	心脏呼吸骤停	23	71	50579	234367	1.50105	2.40251	0.937836	1.50082	2.40251	0.937836
10007541	Cardiac disorders	心脏器官疾病	10019281	Heart failures NEC	各种心衰（不另分类）	10019280	Heart failures	各类心脏衰竭	10007554	Cardiac failure	心力衰竭	21	443	50581	233995	0.219298	0.339768	0.141542	0.219622	0.339768	0.141542
10007541	Cardiac disorders	心脏器官疾病	10019281	Heart failures NEC	各种心衰（不另分类）	10019280	Heart failures	各类心脏衰竭	10007559	Cardiac failure congestive	充血性心力衰竭	18	158	50584	234280	0.52764	0.859276	0.323998	0.527808	0.859276	0.323998
10007541	Cardiac disorders	心脏器官疾病	10037908	Rate and rhythm disorders NEC	心率和节律异常（不另分类）	10007521	Cardiac arrhythmias	心律失常类疾病	10006093	Bradycardia	心动过缓	13	160	50589	234278	0.376269	0.662252	0.213784	0.37643	0.662252	0.213784
10007541	Cardiac disorders	心脏器官疾病	10042600	Supraventricular arrhythmias	各种室上性心律失常	10007521	Cardiac arrhythmias	心律失常类疾病	10040752	Sinus tachycardia	窦性心动过速	13	30	50589	234408	2.00788	3.84959	1.04728	2.00762	3.84959	1.04728
10007541	Cardiac disorders	心脏器官疾病	10007543	Cardiac disorders NEC	各种心脏疾病（不另分类）	10082206	Cardiac disorders, signs and symptoms NEC	心脏相关疾病、症状和体征（不另分类）	10061024	Cardiac disorder	心脏疾病	11	183	50591	234255	0.278328	0.511497	0.151451	0.278485	0.511497	0.151451
10007541	Cardiac disorders	心脏器官疾病	10007609	Cardiac signs and symptoms NEC	各种心脏体征和症状（不另分类）	10082206	Cardiac disorders, signs and symptoms NEC	心脏相关疾病、症状和体征（不另分类）	10033557	Palpitations	心悸	11	919	50591	233519	0.0552492	0.100125	0.0304866	0.0554546	0.100125	0.0304866
10007541	Cardiac disorders	心脏器官疾病	10034469	Pericardial disorders NEC	各种心包异常（不另分类）	10034468	Pericardial disorders	心包类疾病	10034474	Pericardial effusion	心包积液	10	45	50592	234393	1.02956	2.043	0.518839	1.02955	2.043	0.518839
10007541	Cardiac disorders	心脏器官疾病	10044637	Tricuspid valvular disorders	三尖瓣异常	10046973	Cardiac valve disorders	心脏瓣膜类疾病	10044640	Tricuspid valve incompetence	三尖瓣关闭不全	10	23	50592	234415	2.01454	4.23283	0.958783	2.01434	4.23283	0.958783
10007541	Cardiac disorders	心脏器官疾病	10019281	Heart failures NEC	各种心衰（不另分类）	10019280	Heart failures	各类心脏衰竭	10051093	Cardiopulmonary failure	心肺衰竭	8	8	50594	234430	4.63355	12.3465	1.73894	4.63298	12.3465	1.73894
10007541	Cardiac disorders	心脏器官疾病	10028590	Myocardial disorders NEC	各种心肌疾病（不另分类）	10028593	Myocardial disorders	心肌类疾病	10007632	Cardiomegaly	心脏扩大	7	40	50595	234398	0.810745	1.80991	0.363172	0.810771	1.80991	0.363172
10007541	Cardiac disorders	心脏器官疾病	10007635	Cardiomyopathies	各种心肌病	10028593	Myocardial disorders	心肌类疾病	10007636	Cardiomyopathy	心肌病	7	220	50595	234218	0.147295	0.312624	0.069399	0.147413	0.312624	0.069399
10007541	Cardiac disorders	心脏器官疾病	10042600	Supraventricular arrhythmias	各种室上性心律失常	10007521	Cardiac arrhythmias	心律失常类疾病	10042604	Supraventricular tachycardia	室上性心动过速	7	50	50595	234388	0.648568	1.43052	0.294047	0.648617	1.43052	0.294047
10007541	Cardiac disorders	心脏器官疾病	10047283	Ventricular arrhythmias and cardiac arrest	室性心律失常和心搏停止	10007521	Cardiac arrhythmias	心律失常类疾病	10047302	Ventricular tachycardia	室性心动过速	7	67	50595	234371	0.483971	1.0543	0.222164	0.484043	1.0543	0.222164
10007541	Cardiac disorders	心脏器官疾病	10007543	Cardiac disorders NEC	各种心脏疾病（不另分类）	10082206	Cardiac disorders, signs and symptoms NEC	心脏相关疾病、症状和体征（不另分类）	10007649	Cardiovascular disorder	心血管疾病	6	51	50596	234387	0.545002	1.27	0.23388	0.545056	1.27	0.23388
10007541	Cardiac disorders	心脏器官疾病	10028590	Myocardial disorders NEC	各种心肌疾病（不另分类）	10028593	Myocardial disorders	心肌类疾病	10049694	Left ventricular dysfunction	左心室功能障碍	6	54	50596	234384	0.514718	1.19646	0.221432	0.514775	1.19646	0.221432
10007541	Cardiac disorders	心脏器官疾病	10042600	Supraventricular arrhythmias	各种室上性心律失常	10007521	Cardiac arrhythmias	心律失常类疾病	10003662	Atrial flutter	房扑	5	17	50597	234421	1.36268	3.69375	0.502711	1.36264	3.69375	0.502711
10007541	Cardiac disorders	心脏器官疾病	10007543	Cardiac disorders NEC	各种心脏疾病（不另分类）	10082206	Cardiac disorders, signs and symptoms NEC	心脏相关疾病、症状和体征（不另分类）	10048610	Cardiotoxicity	心脏毒性	5	120	50597	234318	0.192961	0.472082	0.0788718	0.193041	0.472082	0.0788718
10007541	Cardiac disorders	心脏器官疾病	10011083	Coronary artery disorders NEC	各种冠状动脉疾病（不另分类）	10011082	Coronary artery disorders	冠状动脉类疾病	10011078	Coronary artery disease	冠状动脉疾病	5	123	50597	234315	0.188252	0.460361	0.0769807	0.188332	0.460361	0.0769807
10007541	Cardiac disorders	心脏器官疾病	10027723	Mitral valvular disorders	二尖瓣异常	10046973	Cardiac valve disorders	心脏瓣膜类疾病	10027727	Mitral valve incompetence	二尖瓣关闭不全	5	45	50597	234393	0.514727	1.29678	0.204309	0.514775	1.29678	0.204309
10007541	Cardiac disorders	心脏器官疾病	10047283	Ventricular arrhythmias and cardiac arrest	室性心律失常和心搏停止	10007521	Cardiac arrhythmias	心律失常类疾病	10058151	Pulseless electrical activity	无脉性电活动	5	6	50597	234432	3.8611	12.6522	1.1783	3.86082	12.6522	1.1783
10007541	Cardiac disorders	心脏器官疾病	10042600	Supraventricular arrhythmias	各种室上性心律失常	10007521	Cardiac arrhythmias	心律失常类疾病	10040741	Sinus bradycardia	窦性心动过缓	5	25	50597	234413	0.926589	2.42057	0.354696	0.926596	2.42057	0.354696
10007541	Cardiac disorders	心脏器官疾病	10002911	Aortic valvular disorders	主动脉瓣异常	10046973	Cardiac valve disorders	心脏瓣膜类疾病	10002915	Aortic valve incompetence	主动脉瓣关闭不全	4	14	50598	234424	1.32373	4.02174	0.4357	1.32371	4.02174	0.4357
10007541	Cardiac disorders	心脏器官疾病	10047283	Ventricular arrhythmias and cardiac arrest	室性心律失常和心搏停止	10007521	Cardiac arrhythmias	心律失常类疾病	10047281	Ventricular arrhythmia	室性心律失常	4	14	50598	234424	1.32373	4.02174	0.4357	1.32371	4.02174	0.4357
10007541	Cardiac disorders	心脏器官疾病	10011085	Ischaemic coronary artery disorders	各种缺血性冠状动脉疾病	10011082	Coronary artery disorders	冠状动脉类疾病	10002383	Angina pectoris	心绞痛	3	181	50599	234257	0.076735	0.240169	0.0245171	0.0767897	0.240169	0.0245171
10007541	Cardiac disorders	心脏器官疾病	10042600	Supraventricular arrhythmias	各种室上性心律失常	10007521	Cardiac arrhythmias	心律失常类疾病	10003130	Arrhythmia supraventricular	室上性心律失常	3	10	50599	234428	1.38992	5.05061	0.382502	1.38989	5.05061	0.382502
10007541	Cardiac disorders	心脏器官疾病	10011085	Ischaemic coronary artery disorders	各种缺血性冠状动脉疾病	10011082	Coronary artery disorders	冠状动脉类疾病	10003225	Arteriospasm coronary	冠状动脉痉挛	3	6	50599	234432	2.31657	9.2632	0.579334	2.31649	9.2632	0.579334
10007541	Cardiac disorders	心脏器官疾病	10029548	Noninfectious myocarditis	非感染性心肌炎	10028593	Myocardial disorders	心肌类疾病	10028606	Myocarditis	心肌炎	3	26	50599	234412	0.534547	1.76617	0.161785	0.534574	1.76617	0.161785
10007541	Cardiac disorders	心脏器官疾病	10042600	Supraventricular arrhythmias	各种室上性心律失常	10007521	Cardiac arrhythmias	心律失常类疾病	10075889	Sinus node dysfunction	窦房结功能障碍	3	9	50599	234429	1.54436	5.70482	0.418075	1.54433	5.70482	0.418075
10007541	Cardiac disorders	心脏器官疾病	10047283	Ventricular arrhythmias and cardiac arrest	室性心律失常和心搏停止	10007521	Cardiac arrhythmias	心律失常类疾病	10047289	Ventricular extrasystoles	室性期外收缩	3	26	50599	234412	0.534547	1.76617	0.161785	0.534574	1.76617	0.161785
10007541	Cardiac disorders	心脏器官疾病	10047283	Ventricular arrhythmias and cardiac arrest	室性心律失常和心搏停止	10007521	Cardiac arrhythmias	心律失常类疾病	10047290	Ventricular fibrillation	室颤	3	27	50599	234411	0.514747	1.69685	0.15615	0.514775	1.69685	0.15615
10007541	Cardiac disorders	心脏器官疾病	10028590	Myocardial disorders NEC	各种心肌疾病（不另分类）	10028593	Myocardial disorders	心肌类疾病	10050510	Ventricular hypokinesia	心室运动功能减退	3	27	50599	234411	0.514747	1.69685	0.15615	0.514775	1.69685	0.15615
10007541	Cardiac disorders	心脏器官疾病	10011085	Ischaemic coronary artery disorders	各种缺血性冠状动脉疾病	10011082	Coronary artery disorders	冠状动脉类疾病	10051592	Acute coronary syndrome	急性冠脉综合征	2	29	50600	234409	0.319489	1.339	0.0762309	0.319516	1.339	0.0762309
10007541	Cardiac disorders	心脏器官疾病	10011085	Ischaemic coronary artery disorders	各种缺血性冠状动脉疾病	10011082	Coronary artery disorders	冠状动脉类疾病	10000891	Acute myocardial infarction	急性心肌梗死	2	80	50600	234358	0.11579	0.471045	0.0284627	0.115824	0.471045	0.0284627
10007541	Cardiac disorders	心脏器官疾病	10011085	Ischaemic coronary artery disorders	各种缺血性冠状动脉疾病	10011082	Coronary artery disorders	冠状动脉类疾病	10002388	Angina unstable	不稳定型心绞痛	2	32	50600	234406	0.289533	1.2082	0.0693838	0.289561	1.2082	0.0693838
10007541	Cardiac disorders	心脏器官疾病	10042600	Supraventricular arrhythmias	各种室上性心律失常	10007521	Cardiac arrhythmias	心律失常类疾病	10003668	Atrial tachycardia	房性心动过速	2	26	50600	234412	0.356358	1.50149	0.0845764	0.356383	1.50149	0.0845764
10007541	Cardiac disorders	心脏器官疾病	10034469	Pericardial disorders NEC	各种心包异常（不另分类）	10034468	Pericardial disorders	心包类疾病	10007610	Cardiac tamponade	心包填塞	2	6	50600	234432	1.54435	7.65198	0.311686	1.54433	7.65198	0.311686
10007541	Cardiac disorders	心脏器官疾病	10046971	Cardiac valve disorders NEC	心脏瓣膜异常（不另分类）	10046973	Cardiac valve disorders	心脏瓣膜类疾病	10061406	Cardiac valve disease	心瓣膜疾病	2	13	50600	234425	0.712755	3.15863	0.160835	0.712766	3.15863	0.160835
10007541	Cardiac disorders	心脏器官疾病	10007543	Cardiac disorders NEC	各种心脏疾病（不另分类）	10082206	Cardiac disorders, signs and symptoms NEC	心脏相关疾病、症状和体征（不另分类）	10053994	Cardiac ventricular thrombosis	心室血栓形成	2	7	50600	234431	1.32372	6.37237	0.274974	1.32371	6.37237	0.274974
10007541	Cardiac disorders	心脏器官疾病	10007543	Cardiac disorders NEC	各种心脏疾病（不另分类）	10082206	Cardiac disorders, signs and symptoms NEC	心脏相关疾病、症状和体征（不另分类）	10065929	Cardiovascular insufficiency	心血管功能不全	2	7	50600	234431	1.32372	6.37237	0.274974	1.32371	6.37237	0.274974
10007541	Cardiac disorders	心脏器官疾病	10028590	Myocardial disorders NEC	各种心肌疾病（不另分类）	10028593	Myocardial disorders	心肌类疾病	10049773	Left ventricular hypertrophy	左心室肥大	2	13	50600	234425	0.712755	3.15863	0.160835	0.712766	3.15863	0.160835
10007541	Cardiac disorders	心脏器官疾病	10042600	Supraventricular arrhythmias	各种室上性心律失常	10007521	Cardiac arrhythmias	心律失常类疾病	10042602	Supraventricular extrasystoles	室上性期外收缩	2	6	50600	234432	1.54435	7.65198	0.311686	1.54433	7.65198	0.311686
10007541	Cardiac disorders	心脏器官疾病	10002911	Aortic valvular disorders	主动脉瓣异常	10046973	Cardiac valve disorders	心脏瓣膜类疾病	10002918	Aortic valve stenosis	主动脉瓣狭窄	1	1	50601	234437	4.63305	74.0759	0.289772	4.63298	74.0759	0.289772
10007541	Cardiac disorders	心脏器官疾病	10011083	Coronary artery disorders NEC	各种冠状动脉疾病（不另分类）	10011082	Coronary artery disorders	冠状动脉类疾病	10003211	Arteriosclerosis coronary artery	冠状动脉硬化	1	19	50601	234419	0.243826	1.82146	0.0326392	0.243841	1.82146	0.0326392
10007541	Cardiac disorders	心脏器官疾病	10007543	Cardiac disorders NEC	各种心脏疾病（不另分类）	10082206	Cardiac disorders, signs and symptoms NEC	心脏相关疾病、症状和体征（不另分类）	10048632	Atrial thrombosis	心房血栓形成	1	5	50601	234433	0.926594	7.9316	0.108248	0.926596	7.9316	0.108248
10007541	Cardiac disorders	心脏器官疾病	10000032	Cardiac conduction disorders	心脏传导系统异常	10007521	Cardiac arrhythmias	心律失常类疾病	10003671	Atrioventricular block	房室阻滞	1	25	50601	234413	0.185303	1.36763	0.0251072	0.185319	1.36763	0.0251072
10007541	Cardiac disorders	心脏器官疾病	10000032	Cardiac conduction disorders	心脏传导系统异常	10007521	Cardiac arrhythmias	心律失常类疾病	10003673	Atrioventricular block complete	完全性房室传导阻滞	1	23	50601	234415	0.201418	1.49154	0.0271997	0.201434	1.49154	0.0271997
10007541	Cardiac disorders	心脏器官疾病	10000032	Cardiac conduction disorders	心脏传导系统异常	10007521	Cardiac arrhythmias	心律失常类疾病	10003674	Atrioventricular block first degree	一度房室传导阻滞	1	11	50601	234427	0.421168	3.26237	0.0543724	0.42118	3.26237	0.0543724
10007541	Cardiac disorders	心脏器官疾病	10000032	Cardiac conduction disorders	心脏传导系统异常	10007521	Cardiac arrhythmias	心律失常类疾病	10006578	Bundle branch block	束支阻滞	1	5	50601	234433	0.926594	7.9316	0.108248	0.926596	7.9316	0.108248
10007541	Cardiac disorders	心脏器官疾病	10000032	Cardiac conduction disorders	心脏传导系统异常	10007521	Cardiac arrhythmias	心律失常类疾病	10006579	Bundle branch block bilateral	双束支阻滞	1	0	50601	234438	inf	inf		inf	inf
10007541	Cardiac disorders	心脏器官疾病	10000032	Cardiac conduction disorders	心脏传导系统异常	10007521	Cardiac arrhythmias	心律失常类疾病	10006582	Bundle branch block right	右束支阻滞	1	11	50601	234427	0.421168	3.26237	0.0543724	0.42118	3.26237	0.0543724
10007541	Cardiac disorders	心脏器官疾病	10007609	Cardiac signs and symptoms NEC	各种心脏体征和症状（不另分类）	10082206	Cardiac disorders, signs and symptoms NEC	心脏相关疾病、症状和体征（不另分类）	10054211	Cardiac discomfort	心脏不适	1	20	50601	234418	0.231634	1.72604	0.0310852	0.231649	1.72604	0.0310852
10007541	Cardiac disorders	心脏器官疾病	10007543	Cardiac disorders NEC	各种心脏疾病（不另分类）	10082206	Cardiac disorders, signs and symptoms NEC	心脏相关疾病、症状和体征（不另分类）	10079751	Cardiac dysfunction	心功能失调	1	48	50601	234390	0.0965025	0.699177	0.0133196	0.0965204	0.699177	0.0133196
10007541	Cardiac disorders	心脏器官疾病	10019281	Heart failures NEC	各种心衰（不另分类）	10019280	Heart failures	各类心脏衰竭	10007558	Cardiac failure chronic	慢性心力衰竭	1	16	50601	234422	0.289547	2.18345	0.0383968	0.289561	2.18345	0.0383968
10007541	Cardiac disorders	心脏器官疾病	10019281	Heart failures NEC	各种心衰（不另分类）	10019280	Heart failures	各类心脏衰竭	10007625	Cardiogenic shock	心源性休克	1	43	50601	234395	0.107726	0.782328	0.0148338	0.107744	0.782328	0.0148338
10007541	Cardiac disorders	心脏器官疾病	10000032	Cardiac conduction disorders	心脏传导系统异常	10007521	Cardiac arrhythmias	心律失常类疾病	10010276	Conduction disorder	传导障碍	1	4	50601	234434	1.15825	10.3634	0.12945	1.15824	10.3634	0.12945
10007541	Cardiac disorders	心脏器官疾病	10039164	Right ventricular failures	各种右心室衰竭	10019280	Heart failures	各类心脏衰竭	10010968	Cor pulmonale	肺源性心脏病	1	2	50601	234436	2.31652	25.5486	0.21004	2.31649	25.5486	0.21004
10007541	Cardiac disorders	心脏器官疾病	10039164	Right ventricular failures	各种右心室衰竭	10019280	Heart failures	各类心脏衰竭	10010969	Cor pulmonale acute	急性肺源性心脏病	1	0	50601	234438	inf	inf		inf	inf
10007541	Cardiac disorders	心脏器官疾病	10011083	Coronary artery disorders NEC	各种冠状动脉疾病（不另分类）	10011082	Coronary artery disorders	冠状动脉类疾病	10011091	Coronary artery thrombosis	冠状动脉血栓形成	1	4	50601	234434	1.15825	10.3634	0.12945	1.15824	10.3634	0.12945
10007541	Cardiac disorders	心脏器官疾病	10028590	Myocardial disorders NEC	各种心肌疾病（不另分类）	10028593	Myocardial disorders	心肌类疾病	10052337	Diastolic dysfunction	舒张功能紊乱	1	18	50601	234420	0.257373	1.92804	0.0343566	0.257388	1.92804	0.0343566
10007541	Cardiac disorders	心脏器官疾病	10028590	Myocardial disorders NEC	各种心肌疾病（不另分类）	10028593	Myocardial disorders	心肌类疾病	10013002	Dilatation atrial	心房扩张	1	6	50601	234432	0.772159	6.4141	0.092956	0.772163	6.4141	0.092956
10007541	Cardiac disorders	心脏器官疾病	10007635	Cardiomyopathies	各种心肌病	10028593	Myocardial disorders	心肌类疾病	10056419	Dilated cardiomyopathy	扩张性心肌病	1	62	50601	234376	0.0747072	0.538799	0.0103585	0.0747255	0.538799	0.0103585
10007541	Cardiac disorders	心脏器官疾病	10046971	Cardiac valve disorders NEC	心脏瓣膜异常（不另分类）	10046973	Cardiac valve disorders	心脏瓣膜类疾病	10067660	Heart valve incompetence	心瓣膜关闭不全	1	6	50601	234432	0.772159	6.4141	0.092956	0.772163	6.4141	0.092956
10007541	Cardiac disorders	心脏器官疾病	10029548	Noninfectious myocarditis	非感染性心肌炎	10028593	Myocardial disorders	心肌类疾病	10082606	Immune-mediated myocarditis	免疫介导性心肌炎	1	0	50601	234438	inf	inf		inf	inf
10007541	Cardiac disorders	心脏器官疾病	10024120	Left ventricular failures	各种左心室衰竭	10019280	Heart failures	各类心脏衰竭	10024119	Left ventricular failure	左心室衰竭	1	37	50601	234401	0.125198	0.912541	0.0171769	0.125216	0.912541	0.0171769
10007541	Cardiac disorders	心脏器官疾病	10027723	Mitral valvular disorders	二尖瓣异常	10046973	Cardiac valve disorders	心脏瓣膜类疾病	10061532	Mitral valve disease	二尖瓣疾病	1	4	50601	234434	1.15825	10.3634	0.12945	1.15824	10.3634	0.12945
10007541	Cardiac disorders	心脏器官疾病	10028590	Myocardial disorders NEC	各种心肌疾病（不另分类）	10028593	Myocardial disorders	心肌类疾病	10028594	Myocardial fibrosis	心肌纤维化	1	4	50601	234434	1.15825	10.3634	0.12945	1.15824	10.3634	0.12945
10007541	Cardiac disorders	心脏器官疾病	10011085	Ischaemic coronary artery disorders	各种缺血性冠状动脉疾病	10011082	Coronary artery disorders	冠状动脉类疾病	10028600	Myocardial ischaemia	心肌缺血	1	51	50601	234387	0.0908248	0.657259	0.0125508	0.0908427	0.657259	0.0125508
10007541	Cardiac disorders	心脏器官疾病	10034494	Noninfectious pericarditis	非感染性心包炎	10034468	Pericardial disorders	心包类疾病	10034484	Pericarditis	心包炎	1	44	50601	234394	0.105277	0.764153	0.014504	0.105295	0.764153	0.014504
10007541	Cardiac disorders	心脏器官疾病	10007635	Cardiomyopathies	各种心肌病	10028593	Myocardial disorders	心肌类疾病	10066286	Stress cardiomyopathy	应激性心肌病	1	3	50601	234435	1.54434	14.8475	0.160632	1.54433	14.8475	0.160632
10007541	Cardiac disorders	心脏器官疾病	10037908	Rate and rhythm disorders NEC	心率和节律异常（不另分类）	10007521	Cardiac arrhythmias	心律失常类疾病	10049447	Tachyarrhythmia	快速性心律失常	1	11	50601	234427	0.421168	3.26237	0.0543724	0.42118	3.26237	0.0543724
10007541	Cardiac disorders	心脏器官疾病	10037908	Rate and rhythm disorders NEC	心率和节律异常（不另分类）	10007521	Cardiac arrhythmias	心律失常类疾病	10043079	Tachycardia paroxysmal	阵发性心动过速	1	1	50601	234437	4.63305	74.0759	0.289772	4.63298	74.0759	0.289772
10007541	Cardiac disorders	心脏器官疾病	10044637	Tricuspid valvular disorders	三尖瓣异常	10046973	Cardiac valve disorders	心脏瓣膜类疾病	10061389	Tricuspid valve disease	三尖瓣疾病	1	1	50601	234437	4.63305	74.0759	0.289772	4.63298	74.0759	0.289772
10007541	Cardiac disorders	心脏器官疾病	10028590	Myocardial disorders NEC	各种心肌疾病（不另分类）	10028593	Myocardial disorders	心肌类疾病	10059056	Ventricular dysfunction	心室机能障碍	1	20	50601	234418	0.231634	1.72604	0.0310852	0.231649	1.72604	0.0310852
10007541	Cardiac disorders	心脏器官疾病	10028590	Myocardial disorders NEC	各种心肌疾病（不另分类）	10028593	Myocardial disorders	心肌类疾病	10047295	Ventricular hypertrophy	心室肥厚	1	9	50601	234429	0.514766	4.06332	0.0652136	0.514775	4.06332	0.0652136
10010331	Congenital, familial and genetic disorders	各种先天性家族性遗传性疾病	10083625	Gene mutations and other alterations NEC	基因突变及其他改变（不另分类）	10083624	Chromosomal abnormalities, gene alterations and gene variants	染色体异常、基因变异与基因变体	10081364	Hypermutation	高频突变	82	0	50520	234438	inf	inf		inf	inf
10010331	Congenital, familial and genetic disorders	各种先天性家族性遗传性疾病	10083625	Gene mutations and other alterations NEC	基因突变及其他改变（不另分类）	10083624	Chromosomal abnormalities, gene alterations and gene variants	染色体异常、基因变异与基因变体	10069754	Acquired gene mutation	获得性基因突变	16	1	50586	234437	74.1508	559.165	9.83312	74.1277	559.165	9.83312
10010331	Congenital, familial and genetic disorders	各种先天性家族性遗传性疾病	10083625	Gene mutations and other alterations NEC	基因突变及其他改变（不另分类）	10083624	Chromosomal abnormalities, gene alterations and gene variants	染色体异常、基因变异与基因变体	10078672	Dna mismatch repair protein gene mutation	DNA 错配修复蛋白基因突变	8	0	50594	234438	inf	inf		inf	inf
10010331	Congenital, familial and genetic disorders	各种先天性家族性遗传性疾病	10083625	Gene mutations and other alterations NEC	基因突变及其他改变（不另分类）	10083624	Chromosomal abnormalities, gene alterations and gene variants	染色体异常、基因变异与基因变体	10028400	Mutagenic effect	致突变效应	8	0	50594	234438	inf	inf		inf	inf
10010331	Congenital, familial and genetic disorders	各种先天性家族性遗传性疾病	10083625	Gene mutations and other alterations NEC	基因突变及其他改变（不另分类）	10083624	Chromosomal abnormalities, gene alterations and gene variants	染色体异常、基因变异与基因变体	10064571	Gene mutation	基因突变	6	3	50596	234435	9.26694	37.0555	2.3175	9.26596	37.0555	2.3175
10010331	Congenital, familial and genetic disorders	各种先天性家族性遗传性疾病	10040834	Skin and subcutaneous tissue disorders congenital NEC	各种先天性皮肤和皮下组织疾病（不另分类）	10040789	Skin and subcutaneous tissue disorders congenital	先天性皮肤及皮下组织疾病	10036175	Porokeratosis	汗孔角化病	5	2	50597	234436	11.5835	59.7078	2.24723	11.5824	59.7078	2.24723
10010331	Congenital, familial and genetic disorders	各种先天性家族性遗传性疾病	10008805	Chromosomal abnormalities NEC	各种染色体异常（不另分类）	10083624	Chromosomal abnormalities, gene alterations and gene variants	染色体异常、基因变异与基因变体	10067477	Cytogenetic abnormality	细胞遗传异常	4	2	50598	234436	9.26661	50.5951	1.6972	9.26596	50.5951	1.6972
10010331	Congenital, familial and genetic disorders	各种先天性家族性遗传性疾病	10022646	Intestinal disorders congenital	先天性肠疾	10018018	Gastrointestinal tract disorders congenital	先天性胃肠道系统疾病	10056981	Adenomatous polyposis coli	结肠腺瘤性息肉病	2	0	50600	234438	inf	inf		inf	inf
10010331	Congenital, familial and genetic disorders	各种先天性家族性遗传性疾病	10083625	Gene mutations and other alterations NEC	基因突变及其他改变（不另分类）	10083624	Chromosomal abnormalities, gene alterations and gene variants	染色体异常、基因变异与基因变体	10071977	Anaplastic lymphoma kinase gene mutation	间变性淋巴瘤激酶基因突变	2	0	50600	234438	inf	inf		inf	inf
10010331	Congenital, familial and genetic disorders	各种先天性家族性遗传性疾病	10083625	Gene mutations and other alterations NEC	基因突变及其他改变（不另分类）	10083624	Chromosomal abnormalities, gene alterations and gene variants	染色体异常、基因变异与基因变体	10075648	Braf gene mutation	BRAF 基因突变	2	0	50600	234438	inf	inf		inf	inf
10010331	Congenital, familial and genetic disorders	各种先天性家族性遗传性疾病	10010445	Congenital disorders NEC	各种先天性疾病（不另分类）	10027664	Congenital and hereditary disorders NEC	先天性及遗传性疾病（不另分类）	10010356	Congenital anomaly	先天性异常	2	2	50600	234436	4.63312	32.8928	0.652599	4.63298	32.8928	0.652599
10010331	Congenital, familial and genetic disorders	各种先天性家族性遗传性疾病	10083625	Gene mutations and other alterations NEC	基因突变及其他改变（不另分类）	10083624	Chromosomal abnormalities, gene alterations and gene variants	染色体异常、基因变异与基因变体	10080848	Isocitrate dehydrogenase gene mutation	异柠檬酸脱氢酶基因突变	2	0	50600	234438	inf	inf		inf	inf
10010331	Congenital, familial and genetic disorders	各种先天性家族性遗传性疾病	10028382	Musculoskeletal and connective tissue disorders of skull congenital	先天性头颅肌肉骨骼和结缔组织疾病	10028396	Musculoskeletal and connective tissue disorders congenital	各种先天性肌肉骨骼及结缔组织疾病	10027534	Microcephaly	小头畸形	2	0	50600	234438	inf	inf		inf	inf
10010331	Congenital, familial and genetic disorders	各种先天性家族性遗传性疾病	10028381	Musculoskeletal and connective tissue disorders of limbs congenital	先天性四肢肌肉骨骼和结缔组织疾病	10028396	Musculoskeletal and connective tissue disorders congenital	各种先天性肌肉骨骼及结缔组织疾病	10049207	Adactyly	无指畸形	1	0	50601	234438	inf	inf		inf	inf
10010331	Congenital, familial and genetic disorders	各种先天性家族性遗传性疾病	10007607	Cardiac septal defects congenital	先天性心脏间隔缺损	10007510	Cardiac and vascular disorders congenital	先天性心血管系统疾病	10003664	Atrial septal defect	房间隔缺损	1	9	50601	234429	0.514766	4.06332	0.0652136	0.514775	4.06332	0.0652136
10010331	Congenital, familial and genetic disorders	各种先天性家族性遗传性疾病	10028381	Musculoskeletal and connective tissue disorders of limbs congenital	先天性四肢肌肉骨骼和结缔组织疾病	10028396	Musculoskeletal and connective tissue disorders congenital	各种先天性肌肉骨骼及结缔组织疾病	10072883	Brachydactyly	短指短趾	1	1	50601	234437	4.63305	74.0759	0.289772	4.63298	74.0759	0.289772
10010331	Congenital, familial and genetic disorders	各种先天性家族性遗传性疾病	10009713	Central nervous system disorders congenital NEC	各种先天性中枢神经疾病（不另分类）	10029299	Neurological disorders congenital	先天性神经系统类疾病	10048409	Brain malformation	脑畸形	1	0	50601	234438	inf	inf		inf	inf
10010331	Congenital, familial and genetic disorders	各种先天性家族性遗传性疾病	10083625	Gene mutations and other alterations NEC	基因突变及其他改变（不另分类）	10083624	Chromosomal abnormalities, gene alterations and gene variants	染色体异常、基因变异与基因变体	10071980	Brca1 gene mutation	BRCA1 基因突变	1	1	50601	234437	4.63305	74.0759	0.289772	4.63298	74.0759	0.289772
10010331	Congenital, familial and genetic disorders	各种先天性家族性遗传性疾病	10008805	Chromosomal abnormalities NEC	各种染色体异常（不另分类）	10083624	Chromosomal abnormalities, gene alterations and gene variants	染色体异常、基因变异与基因变体	10061764	Chromosomal deletion	染色体缺失	1	0	50601	234438	inf	inf		inf	inf
10010331	Congenital, familial and genetic disorders	各种先天性家族性遗传性疾病	10028383	Musculoskeletal and connective tissue disorders of spine congenital	先天性脊柱肌肉骨骼和结缔组织疾病	10028396	Musculoskeletal and connective tissue disorders congenital	各种先天性肌肉骨骼及结缔组织疾病	10086692	Congenital musculoskeletal disorder of spine	先天性脊柱肌肉骨骼疾病	1	1	50601	234437	4.63305	74.0759	0.289772	4.63298	74.0759	0.289772
10010331	Congenital, familial and genetic disorders	各种先天性家族性遗传性疾病	10033618	Pancreatic disorders congenital	各种先天性胰腺异常	10018018	Gastrointestinal tract disorders congenital	先天性胃肠道系统疾病	10011766	Cystic fibrosis pancreatic	胰腺囊性纤维化	1	0	50601	234438	inf	inf		inf	inf
10010331	Congenital, familial and genetic disorders	各种先天性家族性遗传性疾病	10083625	Gene mutations and other alterations NEC	基因突变及其他改变（不另分类）	10083624	Chromosomal abnormalities, gene alterations and gene variants	染色体异常、基因变异与基因变体	10087795	Drug resistance mutation	耐药突变	1	0	50601	234438	inf	inf		inf	inf
10010331	Congenital, familial and genetic disorders	各种先天性家族性遗传性疾病	10021603	Inborn errors of bilirubin metabolism	各种先天性胆红素代谢异常	10027424	Metabolic and nutritional disorders congenital	先天性代谢及营养类疾病	10018267	Gilbert's syndrome	Gilbert 综合征	1	1	50601	234437	4.63305	74.0759	0.289772	4.63298	74.0759	0.289772
10010331	Congenital, familial and genetic disorders	各种先天性家族性遗传性疾病	10010445	Congenital disorders NEC	各种先天性疾病（不另分类）	10027664	Congenital and hereditary disorders NEC	先天性及遗传性疾病（不另分类）	10019463	Hemihypertrophy	偏身肥大	1	0	50601	234438	inf	inf		inf	inf
10010331	Congenital, familial and genetic disorders	各种先天性家族性遗传性疾病	10052632	Peripheral nervous system disorders congenital NEC	先天性周围神经疾病（不另分类）	10029299	Neurological disorders congenital	先天性神经系统类疾病	10077306	Hereditary motor and sensory neuropathy	遗传性运动感觉神经病	1	0	50601	234438	inf	inf		inf	inf
10010331	Congenital, familial and genetic disorders	各种先天性家族性遗传性疾病	10025517	Male reproductive tract disorders congenital	先天性男性生殖道异常	10038608	Reproductive tract and breast disorders congenital	先天性生殖道及乳腺类疾病	10020488	Hydrocele	鞘膜积液	1	1	50601	234437	4.63305	74.0759	0.289772	4.63298	74.0759	0.289772
10010331	Congenital, familial and genetic disorders	各种先天性家族性遗传性疾病	10007542	Cardiac disorders congenital NEC	先天性心脏异常（不另分类）	10007510	Cardiac and vascular disorders congenital	先天性心血管系统疾病	10020871	Hypertrophic cardiomyopathy	肥厚性心肌病	1	2	50601	234436	2.31652	25.5486	0.21004	2.31649	25.5486	0.21004
10010331	Congenital, familial and genetic disorders	各种先天性家族性遗传性疾病	10028380	Musculoskeletal and connective tissue disorders of face, neck and jaw congenital	先天性脸部、颈部和下颌处肌肉骨骼和结缔组织疾病	10028396	Musculoskeletal and connective tissue disorders congenital	各种先天性肌肉骨骼及结缔组织疾病	10057855	Hypotelorism of orbit	眶间距过近	1	0	50601	234438	inf	inf		inf	inf
10010331	Congenital, familial and genetic disorders	各种先天性家族性遗传性疾病	10027673	Ocular disorders congenital NEC	先天性视觉障碍（不另分类）	10015920	Eye disorders congenital	先天性眼类疾病	10027548	Microphthalmos	小眼症	1	0	50601	234438	inf	inf		inf	inf
10010331	Congenital, familial and genetic disorders	各种先天性家族性遗传性疾病	10008805	Chromosomal abnormalities NEC	各种染色体异常（不另分类）	10083624	Chromosomal abnormalities, gene alterations and gene variants	染色体异常、基因变异与基因变体	10068052	Mosaicism	同源嵌合型	1	0	50601	234438	inf	inf		inf	inf
10010331	Congenital, familial and genetic disorders	各种先天性家族性遗传性疾病	10010445	Congenital disorders NEC	各种先天性疾病（不另分类）	10027664	Congenital and hereditary disorders NEC	先天性及遗传性疾病（不另分类）	10028182	Multiple congenital abnormalities	多种先天性异常	1	6	50601	234432	0.772159	6.4141	0.092956	0.772163	6.4141	0.092956
10010331	Congenital, familial and genetic disorders	各种先天性家族性遗传性疾病	10027671	Endocrine disorders congenital NEC	先天性内分泌系统疾病（不另分类）	10014699	Endocrine disorders congenital	先天性内分泌系统疾病	10073150	Multiple endocrine neoplasia type 1	多发性内分泌瘤 1型	1	0	50601	234438	inf	inf		inf	inf
10010331	Congenital, familial and genetic disorders	各种先天性家族性遗传性疾病	10038431	Renal disorders congenital	各种先天性肾脏疾病	10038360	Renal and urinary tract disorders congenital	先天性肾脏及泌尿道系统疾病	10038433	Renal dysplasia	肾发育异常	1	1	50601	234437	4.63305	74.0759	0.289772	4.63298	74.0759	0.289772
10010331	Congenital, familial and genetic disorders	各种先天性家族性遗传性疾病	10029509	Non-site specific bone disorders congenital	各种先天性非特异部位骨疾病	10028396	Musculoskeletal and connective tissue disorders congenital	各种先天性肌肉骨骼及结缔组织疾病	10072610	Skeletal dysplasia	骨发育不良	1	0	50601	234438	inf	inf		inf	inf
10010331	Congenital, familial and genetic disorders	各种先天性家族性遗传性疾病	10028381	Musculoskeletal and connective tissue disorders of limbs congenital	先天性四肢肌肉骨骼和结缔组织疾病	10028396	Musculoskeletal and connective tissue disorders congenital	各种先天性肌肉骨骼及结缔组织疾病	10042778	Syndactyly	并指	1	2	50601	234436	2.31652	25.5486	0.21004	2.31649	25.5486	0.21004
10010331	Congenital, familial and genetic disorders	各种先天性家族性遗传性疾病	10044036	Dental disorders congenital	先天性牙齿异常	10018018	Gastrointestinal tract disorders congenital	先天性胃肠道系统疾病	10044041	Tooth hypoplasia	牙齿发育不良	1	0	50601	234438	inf	inf		inf	inf
10013993	Ear and labyrinth disorders	耳及迷路类疾病	10022398	Inner ear signs and symptoms	各种内耳症状和体征	10022396	Inner ear and VIIIth cranial nerve disorders	内耳及第八颅神经类疾病	10047340	Vertigo	眩晕	31	462	50571	233976	0.310448	0.446657	0.215777	0.310871	0.446656	0.215777
10013993	Ear and labyrinth disorders	耳及迷路类疾病	10011879	Hearing losses	各种听力丧失	10019243	Hearing disorders	听力障碍类疾病	10011878	Deafness	耳聋	19	67	50583	234371	1.31395	2.18707	0.789392	1.31383	2.18707	0.789392
10013993	Ear and labyrinth disorders	耳及迷路类疾病	10022398	Inner ear signs and symptoms	各种内耳症状和体征	10022396	Inner ear and VIIIth cranial nerve disorders	内耳及第八颅神经类疾病	10043882	Tinnitus	耳鸣	14	292	50588	234146	0.221914	0.37941	0.129796	0.222129	0.37941	0.129796
10013993	Ear and labyrinth disorders	耳及迷路类疾病	10011879	Hearing losses	各种听力丧失	10019243	Hearing disorders	听力障碍类疾病	10048865	Hypoacusis	听觉减退	12	90	50590	234348	0.61764	1.12814	0.338149	0.617731	1.12814	0.338149
10013993	Ear and labyrinth disorders	耳及迷路类疾病	10011879	Hearing losses	各种听力丧失	10019243	Hearing disorders	听力障碍类疾病	10048812	Deafness unilateral	单侧耳聋	5	7	50597	234431	3.3095	10.428	1.05032	3.30927	10.428	1.05032
10013993	Ear and labyrinth disorders	耳及迷路类疾病	10027666	Ear disorders NEC	各种耳部疾病（不另分类）	10027667	Aural disorders NEC	听觉疾病（不另分类）	10014020	Ear pain	耳痛	5	53	50597	234385	0.437018	1.09332	0.174683	0.437073	1.09332	0.174683
10013993	Ear and labyrinth disorders	耳及迷路类疾病	10011879	Hearing losses	各种听力丧失	10019243	Hearing disorders	听力障碍类疾病	10011891	Deafness neurosensory	感音神经性聋	4	9	50598	234429	2.05919	6.68699	0.634104	2.0591	6.68699	0.634104
10013993	Ear and labyrinth disorders	耳及迷路类疾病	10027666	Ear disorders NEC	各种耳部疾病（不另分类）	10027667	Aural disorders NEC	听觉疾病（不另分类）	10052137	Ear discomfort	耳部不适	4	14	50598	234424	1.32373	4.02174	0.4357	1.32371	4.02174	0.4357
10013993	Ear and labyrinth disorders	耳及迷路类疾病	10027666	Ear disorders NEC	各种耳部疾病（不另分类）	10027667	Aural disorders NEC	听觉疾病（不另分类）	10033109	Ototoxicity	耳毒性	4	4	50598	234434	4.63327	18.5269	1.1587	4.63298	18.5269	1.1587
10013993	Ear and labyrinth disorders	耳及迷路类疾病	10023566	Inner ear disorders NEC	各种内耳疾病（不另分类）	10022396	Inner ear and VIIIth cranial nerve disorders	内耳及第八颅神经类疾病	10047386	Vestibular disorder	前庭疾病	3	6	50599	234432	2.31657	9.2632	0.579334	2.31649	9.2632	0.579334
10013993	Ear and labyrinth disorders	耳及迷路类疾病	10052526	Hyperacusia	各种听觉过敏	10019243	Hearing disorders	听力障碍类疾病	10020559	Hyperacusis	听觉过敏	2	8	50600	234430	1.15825	5.45459	0.245948	1.15824	5.45459	0.245948
10013993	Ear and labyrinth disorders	耳及迷路类疾病	10011879	Hearing losses	各种听力丧失	10019243	Hearing disorders	听力障碍类疾病	10061373	Sudden hearing loss	突发性听力丧失	2	6	50600	234432	1.54435	7.65198	0.311686	1.54433	7.65198	0.311686
10013993	Ear and labyrinth disorders	耳及迷路类疾病	10022398	Inner ear signs and symptoms	各种内耳症状和体征	10022396	Inner ear and VIIIth cranial nerve disorders	内耳及第八颅神经类疾病	10047348	Vertigo positional	位置性眩晕	2	4	50600	234434	2.31654	12.6482	0.42428	2.31649	12.6482	0.42428
10013993	Ear and labyrinth disorders	耳及迷路类疾病	10011879	Hearing losses	各种听力丧失	10019243	Hearing disorders	听力障碍类疾病	10052556	Deafness bilateral	双侧耳聋	1	3	50601	234435	1.54434	14.8475	0.160632	1.54433	14.8475	0.160632
10013993	Ear and labyrinth disorders	耳及迷路类疾病	10052527	Hearing disorders NEC	各种听力障碍（不另分类）	10019243	Hearing disorders	听力障碍类疾病	10049712	Dysacusis	听觉不适	1	0	50601	234438	inf	inf		inf	inf
10013993	Ear and labyrinth disorders	耳及迷路类疾病	10027666	Ear disorders NEC	各种耳部疾病（不另分类）	10027667	Aural disorders NEC	听觉疾病（不另分类）	10014004	Ear disorder	耳部疾病	1	15	50601	234423	0.308852	2.33826	0.040795	0.308865	2.33826	0.040795
10013993	Ear and labyrinth disorders	耳及迷路类疾病	10011879	Hearing losses	各种听力丧失	10019243	Hearing disorders	听力障碍类疾病	10067587	Neurosensory hypoacusis	感音神经性听觉减退	1	1	50601	234437	4.63305	74.0759	0.289772	4.63298	74.0759	0.289772
10013993	Ear and labyrinth disorders	耳及迷路类疾病	10027666	Ear disorders NEC	各种耳部疾病（不另分类）	10027667	Aural disorders NEC	听觉疾病（不另分类）	10033101	Otorrhoea	耳漏	1	3	50601	234435	1.54434	14.8475	0.160632	1.54433	14.8475	0.160632
10014698	Endocrine disorders	内分泌系统疾病	10036361	Posterior pituitary disorders	垂体后叶疾病	10021112	Hypothalamus and pituitary gland disorders	下丘脑及垂体腺类疾病	10012599	Diabetes insipidus	尿崩症	32	1	50570	234437	148.349	1085.7	20.2702	148.255	1085.7	20.2702
10014698	Endocrine disorders	内分泌系统疾病	10001343	Adrenal cortical hypofunctions	各种肾上腺皮质机能减退	10001353	Adrenal gland disorders	肾上腺类疾病	10001367	Adrenal insufficiency	肾上腺功能不全	14	10	50588	234428	6.48769	14.6067	2.88156	6.48617	14.6067	2.88156
10014698	Endocrine disorders	内分泌系统疾病	10043741	Thyroid hypofunction disorders	各种甲状腺机能减退疾病	10043739	Thyroid gland disorders	甲状腺类疾病	10021114	Hypothyroidism	甲状腺功能减退症	13	109	50589	234329	0.552442	0.981949	0.310803	0.552557	0.981949	0.310803
10014698	Endocrine disorders	内分泌系统疾病	10036361	Posterior pituitary disorders	垂体后叶疾病	10021112	Hypothalamus and pituitary gland disorders	下丘脑及垂体腺类疾病	10053198	Inappropriate antidiuretic hormone secretion	抗利尿激素分泌失调	11	15	50591	234423	3.39804	7.39864	1.56065	3.39752	7.39864	1.56065
10014698	Endocrine disorders	内分泌系统疾病	10001341	Adrenal cortical hyperfunctions	各种肾上腺皮质机能亢进	10001353	Adrenal gland disorders	肾上腺类疾病	10011655	Cushingoid	类库欣	8	3	50594	234435	12.3564	46.5783	3.27793	12.3546	46.5783	3.27793
10014698	Endocrine disorders	内分泌系统疾病	10001341	Adrenal cortical hyperfunctions	各种肾上腺皮质机能亢进	10001353	Adrenal gland disorders	肾上腺类疾病	10011652	Cushing's syndrome	库欣综合征	6	3	50596	234435	9.26694	37.0555	2.3175	9.26596	37.0555	2.3175
10014698	Endocrine disorders	内分泌系统疾病	10002700	Anterior pituitary hyperfunction	垂体前叶功能亢进	10021112	Hypothalamus and pituitary gland disorders	下丘脑及垂体腺类疾病	10035109	Pituitary-dependent cushing's syndrome	垂体依赖性库欣综合征	5	0	50597	234438	inf	inf		inf	inf
10014698	Endocrine disorders	内分泌系统疾病	10043740	Thyroid hyperfunction disorders	各种甲状腺机能亢进疾病	10043739	Thyroid gland disorders	甲状腺类疾病	10020850	Hyperthyroidism	甲状腺功能亢进症	4	43	50598	234395	0.43093	1.20058	0.154676	0.430975	1.20058	0.154676
10014698	Endocrine disorders	内分泌系统疾病	10002701	Anterior pituitary hypofunction	垂体前叶功能减低	10021112	Hypothalamus and pituitary gland disorders	下丘脑及垂体腺类疾病	10021067	Hypopituitarism	垂体功能减退症	3	2	50599	234436	6.94982	41.5945	1.16121	6.94947	41.5945	1.16121
10014698	Endocrine disorders	内分泌系统疾病	10001343	Adrenal cortical hypofunctions	各种肾上腺皮质机能减退	10001353	Adrenal gland disorders	肾上腺类疾病	10001389	Adrenocortical insufficiency acute	急性肾上腺皮质功能不全	2	1	50600	234437	9.26628	102.197	0.840182	9.26596	102.197	0.840182
10014698	Endocrine disorders	内分泌系统疾病	10043779	Acute and chronic thyroiditis	急性和慢性甲状腺炎	10043739	Thyroid gland disorders	甲状腺类疾病	10049046	Autoimmune thyroiditis	自身免疫性甲状腺炎	2	4	50600	234434	2.31654	12.6482	0.42428	2.31649	12.6482	0.42428
10014698	Endocrine disorders	内分泌系统疾病	10001341	Adrenal cortical hyperfunctions	各种肾上腺皮质机能亢进	10001353	Adrenal gland disorders	肾上腺类疾病	10020564	Hyperadrenocorticism	肾上腺皮质功能亢进	2	0	50600	234438	inf	inf		inf	inf
10014698	Endocrine disorders	内分泌系统疾病	10021109	Hypothalamic and pituitary disorders NEC	下丘脑和垂体疾病（不另分类）	10021112	Hypothalamus and pituitary gland disorders	下丘脑及垂体腺类疾病	10021111	Hypothalamo-pituitary disorder	下丘脑 - 垂体疾病	2	2	50600	234436	4.63312	32.8928	0.652599	4.63298	32.8928	0.652599
10014698	Endocrine disorders	内分泌系统疾病	10014692	Endocrine abnormalities of puberty	青春期内分泌功能异常	10014701	Endocrine disorders of gonadal function	性腺内分泌功能异常	10058084	Precocious puberty	性早熟	2	1	50600	234437	9.26628	102.197	0.840182	9.26596	102.197	0.840182
10014698	Endocrine disorders	内分泌系统疾病	10043712	Thyroid disorders NEC	各种甲状腺疾病（不另分类）	10043739	Thyroid gland disorders	甲状腺类疾病	10043709	Thyroid disorder	甲状腺疾病	2	26	50600	234412	0.356358	1.50149	0.0845764	0.356383	1.50149	0.0845764
10014698	Endocrine disorders	内分泌系统疾病	10001354	Adrenal gland disorders NEC	肾上腺类疾病（不另分类）	10001353	Adrenal gland disorders	肾上腺类疾病	10001347	Adrenal disorder	肾上腺疾病	1	0	50601	234438	inf	inf		inf	inf
10014698	Endocrine disorders	内分泌系统疾病	10043741	Thyroid hypofunction disorders	各种甲状腺机能减退疾病	10043739	Thyroid gland disorders	甲状腺类疾病	10086754	Central hypothyroidism	中枢性甲状腺功能减退	1	0	50601	234438	inf	inf		inf	inf
10014698	Endocrine disorders	内分泌系统疾病	10014157	Ectopic endocrine disorders	各种异位内分泌疾病	10029112	Neoplastic and ectopic endocrinopathies	肿瘤性及异位内分泌病	10061115	Ectopic hormone secretion	异位激素分泌	1	0	50601	234438	inf	inf		inf	inf
10014698	Endocrine disorders	内分泌系统疾病	10014700	Endocrine disorders NEC	各种内分泌疾病（不另分类）	10052547	Endocrine and glandular disorders NEC	内分泌及腺体类疾病（不另分类）	10014695	Endocrine disorder	内分泌紊乱	1	2	50601	234436	2.31652	25.5486	0.21004	2.31649	25.5486	0.21004
10014698	Endocrine disorders	内分泌系统疾病	10043712	Thyroid disorders NEC	各种甲状腺疾病（不另分类）	10043739	Thyroid gland disorders	甲状腺类疾病	10018498	Goitre	甲状腺肿	1	13	50601	234425	0.35637	2.72434	0.0466167	0.356383	2.72434	0.0466167
10014698	Endocrine disorders	内分泌系统疾病	10043740	Thyroid hyperfunction disorders	各种甲状腺机能亢进疾病	10043739	Thyroid gland disorders	甲状腺类疾病	10018706	Graves' disease	格雷夫斯病	1	5	50601	234433	0.926594	7.9316	0.108248	0.926596	7.9316	0.108248
10014698	Endocrine disorders	内分泌系统疾病	10002701	Anterior pituitary hypofunction	垂体前叶功能减低	10021112	Hypothalamus and pituitary gland disorders	下丘脑及垂体腺类疾病	10056438	Growth hormone deficiency	生长激素缺乏症	1	0	50601	234438	inf	inf		inf	inf
10014698	Endocrine disorders	内分泌系统疾病	10001341	Adrenal cortical hyperfunctions	各种肾上腺皮质机能亢进	10001353	Adrenal gland disorders	肾上腺类疾病	10020562	Hyperadrenalism	肾上腺功能亢进症	1	0	50601	234438	inf	inf		inf	inf
10014698	Endocrine disorders	内分泌系统疾病	10002700	Anterior pituitary hyperfunction	垂体前叶功能亢进	10021112	Hypothalamus and pituitary gland disorders	下丘脑及垂体腺类疾病	10020737	Hyperprolactinaemia	高催乳素血症	1	3	50601	234435	1.54434	14.8475	0.160632	1.54433	14.8475	0.160632
10014698	Endocrine disorders	内分泌系统疾病	10014691	Endocrine abnormalities of gonadal function NEC	性腺内分泌功能异常（不另分类）	10014701	Endocrine disorders of gonadal function	性腺内分泌功能异常	10058359	Hypogonadism	性腺机能减退症	1	1	50601	234437	4.63305	74.0759	0.289772	4.63298	74.0759	0.289772
10014698	Endocrine disorders	内分泌系统疾病	10021109	Hypothalamic and pituitary disorders NEC	下丘脑和垂体疾病（不另分类）	10021112	Hypothalamus and pituitary gland disorders	下丘脑及垂体腺类疾病	10062767	Hypophysitis	垂体炎	1	4	50601	234434	1.15825	10.3634	0.12945	1.15824	10.3634	0.12945
10014698	Endocrine disorders	内分泌系统疾病	10021109	Hypothalamic and pituitary disorders NEC	下丘脑和垂体疾病（不另分类）	10021112	Hypothalamus and pituitary gland disorders	下丘脑及垂体腺类疾病	10063685	Lymphocytic hypophysitis	淋巴细胞性垂体炎	1	0	50601	234438	inf	inf		inf	inf
10014698	Endocrine disorders	内分泌系统疾病	10021109	Hypothalamic and pituitary disorders NEC	下丘脑和垂体疾病（不另分类）	10021112	Hypothalamus and pituitary gland disorders	下丘脑及垂体腺类疾病	10039807	Secondary adrenocortical insufficiency	继发性肾上腺皮质功能不全	1	2	50601	234436	2.31652	25.5486	0.21004	2.31649	25.5486	0.21004
10014698	Endocrine disorders	内分泌系统疾病	10043747	Thyroid neoplasms	各种甲状腺肿瘤	10043739	Thyroid gland disorders	甲状腺类疾病	10043706	Thyroid cyst	甲状腺囊肿	1	1	50601	234437	4.63305	74.0759	0.289772	4.63298	74.0759	0.289772
10015919	Eye disorders	眼器官疾病	10047541	Visual disorders NEC	视力障碍（不另分类）	10047518	Vision disorders	各种视觉障碍	10047513	Vision blurred	视物模糊	45	423	50557	234015	0.492419	0.669685	0.362075	0.49287	0.669685	0.362075
10015919	Eye disorders	眼器官疾病	10080708	Visual impairment and blindness (excl colour blindness)	视觉损害和失明（色盲除外）	10047518	Vision disorders	各种视觉障碍	10047571	Visual impairment	视觉损害	42	499	50560	233939	0.389443	0.533666	0.284197	0.38995	0.533666	0.284197
10015919	Eye disorders	眼器官疾病	10080708	Visual impairment and blindness (excl colour blindness)	视觉损害和失明（色盲除外）	10047518	Vision disorders	各种视觉障碍	10005169	Blindness	失明	20	81	50582	234357	1.144	1.86642	0.701204	1.14395	1.86642	0.701204
10015919	Eye disorders	眼器官疾病	10047541	Visual disorders NEC	视力障碍（不另分类）	10047518	Vision disorders	各种视觉障碍	10013036	Diplopia	复视	20	145	50582	234293	0.638889	1.01979	0.400259	0.639032	1.01979	0.400259
10015919	Eye disorders	眼器官疾病	10047559	Visual field disorders	视野障碍	10047518	Vision disorders	各种视觉障碍	10047555	Visual field defect	视野缺损	20	25	50582	234413	3.70745	6.67536	2.0591	3.70638	6.67536	2.0591
10015919	Eye disorders	眼器官疾病	10030063	Ocular sensation disorders	眼部感觉障碍	10030064	Ocular sensory symptoms NEC	眼感觉症状（不另分类）	10034960	Photophobia	畏光	14	43	50588	234395	1.50855	2.75753	0.825279	1.50841	2.75753	0.825279
10015919	Eye disorders	眼器官疾病	10030032	Ocular disorders NEC	各种视觉疾病（不另分类）	10015917	Eye disorders NEC	眼类疾病（不另分类）	10015967	Eye swelling	眼肿	11	153	50591	234285	0.332945	0.613936	0.18056	0.33309	0.613936	0.18056
10015919	Eye disorders	眼器官疾病	10047573	Visual pathway disorders	视路障碍	10047518	Vision disorders	各种视觉障碍	10061323	Optic neuropathy	视神经病	10	4	50592	234434	11.5845	36.9388	3.63308	11.5824	36.9388	3.63308
10015919	Eye disorders	眼器官疾病	10030032	Ocular disorders NEC	各种视觉疾病（不另分类）	10015917	Eye disorders NEC	眼类疾病（不另分类）	10015958	Eye pain	眼痛	7	99	50595	234339	0.327491	0.704914	0.152147	0.327584	0.704914	0.152147
10015919	Eye disorders	眼器官疾病	10080708	Visual impairment and blindness (excl colour blindness)	视觉损害和失明（色盲除外）	10047518	Vision disorders	各种视觉障碍	10047531	Visual acuity reduced	视力减退	7	29	50595	234409	1.11832	2.55302	0.489869	1.11831	2.55302	0.489869
10015919	Eye disorders	眼器官疾病	10030913	Optic disc abnormalities NEC	视盘异常（不另分类）	10042261	Ocular structural change, deposit and degeneration NEC	眼结构改变、沉积及变性（不另分类）	10030910	Optic atrophy	视神经萎缩	6	5	50596	234433	5.56012	18.2196	1.69679	5.55957	18.2196	1.69679
10015919	Eye disorders	眼器官疾病	10080708	Visual impairment and blindness (excl colour blindness)	视觉损害和失明（色盲除外）	10047518	Vision disorders	各种视觉障碍	10005186	Blindness unilateral	单侧盲	5	19	50597	234419	1.21923	3.26548	0.45522	1.2192	3.26548	0.45522
10015919	Eye disorders	眼器官疾病	10030059	Ocular nerve and muscle disorders	各种眼神经和肌肉疾病	10030061	Ocular neuromuscular disorders	眼神经肌肉类疾病	10056696	Gaze palsy	凝视麻痹	5	4	50597	234434	5.7917	21.5692	1.55517	5.79122	21.5692	1.55517
10015919	Eye disorders	眼器官疾病	10038896	Retinal structural change, deposit and degeneration	视网膜结构变化、沉积和变性	10042261	Ocular structural change, deposit and degeneration NEC	眼结构改变、沉积及变性（不另分类）	10038848	Retinal detachment	视网膜脱离	5	23	50597	234415	1.00717	2.64938	0.382879	1.00717	2.64938	0.382879
10015919	Eye disorders	眼器官疾病	10080708	Visual impairment and blindness (excl colour blindness)	视觉损害和失明（色盲除外）	10047518	Vision disorders	各种视觉障碍	10005184	Blindness transient	一过性失明	4	17	50598	234421	1.09012	3.23989	0.366791	1.09011	3.23989	0.366791
10015919	Eye disorders	眼器官疾病	10007772	Cataract conditions	各种白内障	10002693	Anterior eye structural change, deposit and degeneration	眼前部结构改变、沉积及变性	10007739	Cataract	白内障	4	230	50598	234208	0.0805009	0.216329	0.0299562	0.0805735	0.216329	0.0299562
10015919	Eye disorders	眼器官疾病	10072989	Lacrimation disorders	泪液分泌类疾病	10015917	Eye disorders NEC	眼类疾病（不另分类）	10013774	Dry eye	干眼	4	79	50598	234359	0.234521	0.6404	0.0858837	0.234581	0.6404	0.0858837
10015919	Eye disorders	眼器官疾病	10030059	Ocular nerve and muscle disorders	各种眼神经和肌肉疾病	10030061	Ocular neuromuscular disorders	眼神经肌肉类疾病	10061129	Eye movement disorder	眼动障碍	4	10	50598	234428	1.85326	5.90936	0.581209	1.85319	5.90936	0.581209
10015919	Eye disorders	眼器官疾病	10024445	Lid, lash and lacrimal infections, irritations and inflammations	眼睑、睫毛和泪腺感染、刺激和炎症	10021877	Ocular infections, irritations and inflammations	眼部感染、刺激及炎症	10015993	Eyelid oedema	眼睑水肿	4	113	50598	234325	0.163933	0.444389	0.0604743	0.163999	0.444389	0.0604743
10015919	Eye disorders	眼器官疾病	10018305	Glaucomas (excl congenital)	各种青光眼（不包括先天性）	10018307	Glaucoma and ocular hypertension	青光眼及高眼压	10018304	Glaucoma	青光眼	4	35	50598	234403	0.529446	1.48975	0.188162	0.529483	1.48975	0.188162
10015919	Eye disorders	眼器官疾病	10038837	Retinal bleeding and vascular disorders (excl retinopathy)	视网膜出血和血管异常（不包括视网膜病）	10047060	Retina, choroid and vitreous haemorrhages and vascular disorders	视网膜、脉络膜、玻璃体出血及血管疾病	10038867	Retinal haemorrhage	视网膜出血	4	4	50598	234434	4.63327	18.5269	1.1587	4.63298	18.5269	1.1587
10015919	Eye disorders	眼器官疾病	10037514	Pupil disorders	各种瞳孔疾病	10030061	Ocular neuromuscular disorders	眼神经肌肉类疾病	10002535	Anisocoria	瞳孔不等	3	1	50599	234437	13.8997	133.633	1.44576	13.8989	133.633	1.44576
10015919	Eye disorders	眼器官疾病	10042260	Structural change, deposit and degeneration of eye NEC	眼部结构变化、沉积和变性（不另分类）	10042261	Ocular structural change, deposit and degeneration NEC	眼结构改变、沉积及变性（不另分类）	10015683	Exophthalmos	突眼症	3	1	50599	234437	13.8997	133.633	1.44576	13.8989	133.633	1.44576
10015919	Eye disorders	眼器官疾病	10030045	Ocular infections, inflammations and associated manifestations	眼部感染、炎症和相关征象	10021877	Ocular infections, irritations and inflammations	眼部感染、刺激及炎症	10015915	Eye discharge	眼分泌物	3	23	50599	234415	0.604278	2.01267	0.181426	0.604302	2.01267	0.181426
10015919	Eye disorders	眼器官疾病	10030032	Ocular disorders NEC	各种视觉疾病（不另分类）	10015917	Eye disorders NEC	眼类疾病（不另分类）	10015916	Eye disorder	眼部疾病	3	50	50599	234388	0.277936	0.89113	0.0866859	0.277979	0.89113	0.0866859
10015919	Eye disorders	眼器官疾病	10030032	Ocular disorders NEC	各种视觉疾病（不另分类）	10015917	Eye disorders NEC	眼类疾病（不另分类）	10034545	Periorbital oedema	眼眶周围水肿	3	214	50599	234224	0.0648929	0.202814	0.0207633	0.0649483	0.202814	0.0207633
10015919	Eye disorders	眼器官疾病	10037514	Pupil disorders	各种瞳孔疾病	10030061	Ocular neuromuscular disorders	眼神经肌肉类疾病	10037515	Pupil fixed	固定瞳孔	3	0	50599	234438	inf	inf		inf	inf
10015919	Eye disorders	眼器官疾病	10038267	Refractive and accommodative disorders	折射和适应能力异常	10047518	Vision disorders	各种视觉障碍	10053549	Altered visual depth perception	视深度感觉异常	2	1	50600	234437	9.26628	102.197	0.840182	9.26596	102.197	0.840182
10015919	Eye disorders	眼器官疾病	10010735	Conjunctival structural change, deposit and degeneration	结膜结构变化、沉积和变性	10002693	Anterior eye structural change, deposit and degeneration	眼前部结构改变、沉积及变性	10061446	Conjunctival disorder	结膜疾病	2	1	50600	234437	9.26628	102.197	0.840182	9.26596	102.197	0.840182
10015919	Eye disorders	眼器官疾病	10010728	Conjunctival and corneal bleeding and vascular disorders	结膜和角膜出血和血管疾病	10047061	Ocular haemorrhages and vascular disorders NEC	眼出血及血管疾病（不另分类）	10010719	Conjunctival haemorrhage	结膜出血	2	9	50600	234429	1.02955	4.76528	0.222438	1.02955	4.76528	0.222438
10015919	Eye disorders	眼器官疾病	10030045	Ocular infections, inflammations and associated manifestations	眼部感染、炎症和相关征象	10021877	Ocular infections, irritations and inflammations	眼部感染、刺激及炎症	10015946	Eye irritation	眼刺激	2	66	50600	234372	0.140359	0.573071	0.0343775	0.140393	0.573071	0.0343775
10015919	Eye disorders	眼器官疾病	10011021	Corneal infections, oedemas and inflammations	角膜感染、水肿和炎症	10021877	Ocular infections, irritations and inflammations	眼部感染、刺激及炎症	10023332	Keratitis	角膜炎	2	6	50600	234432	1.54435	7.65198	0.311686	1.54433	7.65198	0.311686
10015919	Eye disorders	眼器官疾病	10037514	Pupil disorders	各种瞳孔疾病	10030061	Ocular neuromuscular disorders	眼神经肌肉类疾病	10028521	Mydriasis	瞳孔散大	2	10	50600	234428	0.926593	4.22914	0.203014	0.926596	4.22914	0.203014
10015919	Eye disorders	眼器官疾病	10030913	Optic disc abnormalities NEC	视盘异常（不另分类）	10042261	Ocular structural change, deposit and degeneration NEC	眼结构改变、沉积及变性（不另分类）	10033712	Papilloedema	视神经乳头水肿	2	6	50600	234432	1.54435	7.65198	0.311686	1.54433	7.65198	0.311686
10015919	Eye disorders	眼器官疾病	10037514	Pupil disorders	各种瞳孔疾病	10030061	Ocular neuromuscular disorders	眼神经肌肉类疾病	10037532	Pupillary reflex impaired	瞳孔反射受损	2	1	50600	234437	9.26628	102.197	0.840182	9.26596	102.197	0.840182
10015919	Eye disorders	眼器官疾病	10008776	Choroid and vitreous structural change, deposit and degeneration	脉络膜和玻璃体结构变化、沉积和变性	10042261	Ocular structural change, deposit and degeneration NEC	眼结构改变、沉积及变性（不另分类）	10047650	Vitreous detachment	玻璃体分离	2	11	50600	234427	0.842354	3.80052	0.1867	0.84236	3.80052	0.1867
10015919	Eye disorders	眼器官疾病	10030063	Ocular sensation disorders	眼部感觉障碍	10030064	Ocular sensory symptoms NEC	眼感觉症状（不另分类）	10000173	Abnormal sensation in eye	眼感觉异常	1	4	50601	234434	1.15825	10.3634	0.12945	1.15824	10.3634	0.12945
10015919	Eye disorders	眼器官疾病	10080708	Visual impairment and blindness (excl colour blindness)	视觉损害和失明（色盲除外）	10047518	Vision disorders	各种视觉障碍	10001902	Amaurosis	黑朦	1	1	50601	234437	4.63305	74.0759	0.289772	4.63298	74.0759	0.289772
10015919	Eye disorders	眼器官疾病	10080708	Visual impairment and blindness (excl colour blindness)	视觉损害和失明（色盲除外）	10047518	Vision disorders	各种视觉障碍	10001903	Amaurosis fugax	一过性黑朦	1	5	50601	234433	0.926594	7.9316	0.108248	0.926596	7.9316	0.108248
10015919	Eye disorders	眼器官疾病	10015992	Eyelid movement disorders	各种眼睑运动障碍	10030061	Ocular neuromuscular disorders	眼神经肌肉类疾病	10005159	Blepharospasm	睑痉挛	1	6	50601	234432	0.772159	6.4141	0.092956	0.772163	6.4141	0.092956
10015919	Eye disorders	眼器官疾病	10008775	Choroid and vitreous haemorrhages and vascular disorders	脉络膜和玻璃体出血和血管异常	10047060	Retina, choroid and vitreous haemorrhages and vascular disorders	视网膜、脉络膜、玻璃体出血及血管疾病	10057403	Choroidal infarction	脉络膜梗塞	1	0	50601	234438	inf	inf		inf	inf
10015919	Eye disorders	眼器官疾病	10047538	Visual colour distortions	视觉彩色失真	10047518	Vision disorders	各种视觉障碍	10008795	Chromatopsia	色视症	1	0	50601	234438	inf	inf		inf	inf
10015919	Eye disorders	眼器官疾病	10010722	Conjunctival infections, irritations and inflammations	结膜感染、刺激和炎症	10021877	Ocular infections, irritations and inflammations	眼部感染、刺激及炎症	10051625	Conjunctival hyperaemia	结膜充血	1	7	50601	234431	0.661847	5.37969	0.0814252	0.661854	5.37969	0.0814252
10015919	Eye disorders	眼器官疾病	10010722	Conjunctival infections, irritations and inflammations	结膜感染、刺激和炎症	10021877	Ocular infections, irritations and inflammations	眼部感染、刺激及炎症	10010726	Conjunctival oedema	结膜水肿	1	3	50601	234435	1.54434	14.8475	0.160632	1.54433	14.8475	0.160632
10015919	Eye disorders	眼器官疾病	10030032	Ocular disorders NEC	各种视觉疾病（不另分类）	10015917	Eye disorders NEC	眼类疾病（不另分类）	10052139	Eye oedema	眼睛水肿	1	10	50601	234428	0.463287	3.6193	0.059303	0.463298	3.6193	0.059303
10015919	Eye disorders	眼器官疾病	10030045	Ocular infections, inflammations and associated manifestations	眼部感染、炎症和相关征象	10021877	Ocular infections, irritations and inflammations	眼部感染、刺激及炎症	10052140	Eye pruritus	眼睛瘙痒	1	75	50601	234363	0.0617545	0.444173	0.00858589	0.0617731	0.444173	0.00858589
10015919	Eye disorders	眼器官疾病	10030032	Ocular disorders NEC	各种视觉疾病（不另分类）	10015917	Eye disorders NEC	眼类疾病（不另分类）	10075536	Eye symptom	眼症状	1	0	50601	234438	inf	inf		inf	inf
10015919	Eye disorders	眼器官疾病	10015992	Eyelid movement disorders	各种眼睑运动障碍	10030061	Ocular neuromuscular disorders	眼神经肌肉类疾病	10015995	Eyelid ptosis	上睑下垂	1	29	50601	234409	0.159741	1.17273	0.021759	0.159758	1.17273	0.021759
10015919	Eye disorders	眼器官疾病	10024445	Lid, lash and lacrimal infections, irritations and inflammations	眼睑、睫毛和泪腺感染、刺激和炎症	10021877	Ocular infections, irritations and inflammations	眼部感染、刺激及炎症	10074620	Eyelid rash	眼睑皮疹	1	0	50601	234438	inf	inf		inf	inf
10015919	Eye disorders	眼器官疾病	10011049	Corneal structural change, deposit and degeneration	角膜结构变化、沉积和变性	10002693	Anterior eye structural change, deposit and degeneration	眼前部结构改变、沉积及变性	10023365	Keratopathy	角膜病变	1	1	50601	234437	4.63305	74.0759	0.289772	4.63298	74.0759	0.289772
10015919	Eye disorders	眼器官疾病	10072989	Lacrimation disorders	泪液分泌类疾病	10015917	Eye disorders NEC	眼类疾病（不另分类）	10023643	Lacrimation disorder	流泪障碍	1	24	50601	234414	0.193025	1.4269	0.0261116	0.193041	1.4269	0.0261116
10015919	Eye disorders	眼器官疾病	10072989	Lacrimation disorders	泪液分泌类疾病	10015917	Eye disorders NEC	眼类疾病（不另分类）	10023644	Lacrimation increased	流泪增加	1	87	50601	234351	0.0532339	0.382203	0.00741452	0.0532526	0.382203	0.00741452
10015919	Eye disorders	眼器官疾病	10038896	Retinal structural change, deposit and degeneration	视网膜结构变化、沉积和变性	10042261	Ocular structural change, deposit and degeneration NEC	眼结构改变、沉积及变性（不另分类）	10025409	Macular degeneration	黄斑变性	1	25	50601	234413	0.185303	1.36763	0.0251072	0.185319	1.36763	0.0251072
10015919	Eye disorders	眼器官疾病	10037514	Pupil disorders	各种瞳孔疾病	10030061	Ocular neuromuscular disorders	眼神经肌肉类疾病	10027646	Miosis	瞳孔缩小	1	9	50601	234429	0.514766	4.06332	0.0652136	0.514775	4.06332	0.0652136
10015919	Eye disorders	眼器官疾病	10080708	Visual impairment and blindness (excl colour blindness)	视觉损害和失明（色盲除外）	10047518	Vision disorders	各种视觉障碍	10029404	Night blindness	夜盲症	1	0	50601	234438	inf	inf		inf	inf
10015919	Eye disorders	眼器官疾病	10030045	Ocular infections, inflammations and associated manifestations	眼部感染、炎症和相关征象	10021877	Ocular infections, irritations and inflammations	眼部感染、刺激及炎症	10030041	Ocular hyperaemia	眼充血	1	77	50601	234361	0.06015	0.432486	0.00836563	0.0601686	0.432486	0.00836563
10015919	Eye disorders	眼器官疾病	10030047	Ocular injuries NEC	各种眼外伤（不另分类）	10030046	Ocular injuries	眼类损伤	10061137	Ocular toxicity	眼毒性	1	0	50601	234438	inf	inf		inf	inf
10015919	Eye disorders	眼器官疾病	10047573	Visual pathway disorders	视路障碍	10047518	Vision disorders	各种视觉障碍	10061322	Optic nerve disorder	视神经疾病	1	6	50601	234432	0.772159	6.4141	0.092956	0.772163	6.4141	0.092956
10015919	Eye disorders	眼器官疾病	10047541	Visual disorders NEC	视力障碍（不另分类）	10047518	Vision disorders	各种视觉障碍	10034962	Photopsia	闪光幻觉	1	15	50601	234423	0.308852	2.33826	0.040795	0.308865	2.33826	0.040795
10015919	Eye disorders	眼器官疾病	10038837	Retinal bleeding and vascular disorders (excl retinopathy)	视网膜出血和血管异常（不包括视网膜病）	10047060	Retina, choroid and vitreous haemorrhages and vascular disorders	视网膜、脉络膜、玻璃体出血及血管疾病	10038826	Retinal artery embolism	视网膜动脉栓塞	1	0	50601	234438	inf	inf		inf	inf
10015919	Eye disorders	眼器官疾病	10038837	Retinal bleeding and vascular disorders (excl retinopathy)	视网膜出血和血管异常（不包括视网膜病）	10047060	Retina, choroid and vitreous haemorrhages and vascular disorders	视网膜、脉络膜、玻璃体出血及血管疾病	10051742	Retinal infarction	视网膜梗死	1	0	50601	234438	inf	inf		inf	inf
10015919	Eye disorders	眼器官疾病	10038896	Retinal structural change, deposit and degeneration	视网膜结构变化、沉积和变性	10042261	Ocular structural change, deposit and degeneration NEC	眼结构改变、沉积及变性（不另分类）	10038897	Retinal tear	视网膜破裂	1	8	50601	234430	0.579114	4.63048	0.0724273	0.579122	4.63048	0.0724273
10015919	Eye disorders	眼器官疾病	10038837	Retinal bleeding and vascular disorders (excl retinopathy)	视网膜出血和血管异常（不包括视网膜病）	10047060	Retina, choroid and vitreous haemorrhages and vascular disorders	视网膜、脉络膜、玻璃体出血及血管疾病	10038903	Retinal vascular occlusion	视网膜血管闭塞	1	0	50601	234438	inf	inf		inf	inf
10015919	Eye disorders	眼器官疾病	10038896	Retinal structural change, deposit and degeneration	视网膜结构变化、沉积和变性	10042261	Ocular structural change, deposit and degeneration NEC	眼结构改变、沉积及变性（不另分类）	10065569	Rhegmatogenous retinal detachment	孔源性视网膜脱离	1	0	50601	234438	inf	inf		inf	inf
10015919	Eye disorders	眼器官疾病	10030059	Ocular nerve and muscle disorders	各种眼神经和肌肉疾病	10030061	Ocular neuromuscular disorders	眼神经肌肉类疾病	10042159	Strabismus	斜视	1	3	50601	234435	1.54434	14.8475	0.160632	1.54433	14.8475	0.160632
10015919	Eye disorders	眼器官疾病	10024445	Lid, lash and lacrimal infections, irritations and inflammations	眼睑、睫毛和泪腺感染、刺激和炎症	10021877	Ocular infections, irritations and inflammations	眼部感染、刺激及炎症	10042690	Swelling of eyelid	眼睑肿胀	1	20	50601	234418	0.231634	1.72604	0.0310852	0.231649	1.72604	0.0310852
10015919	Eye disorders	眼器官疾病	10008776	Choroid and vitreous structural change, deposit and degeneration	脉络膜和玻璃体结构变化、沉积和变性	10042261	Ocular structural change, deposit and degeneration NEC	眼结构改变、沉积及变性（不另分类）	10047654	Vitreous floaters	玻璃体飞蛾症	1	11	50601	234427	0.421168	3.26237	0.0543724	0.42118	3.26237	0.0543724
10015919	Eye disorders	眼器官疾病	10011049	Corneal structural change, deposit and degeneration	角膜结构变化、沉积和变性	10002693	Anterior eye structural change, deposit and degeneration	眼前部结构改变、沉积及变性	10048221	Xerophthalmia	干眼症	1	27	50601	234411	0.171575	1.26271	0.0233135	0.171592	1.26271	0.0233135
10017947	Gastrointestinal disorders	胃肠系统疾病	10028817	Nausea and vomiting symptoms	恶心和呕吐症状	10018012	Gastrointestinal signs and symptoms	胃肠道系统症状和体征	10028813	Nausea	恶心	1451	5930	49151	228508	1.13758	1.20578	1.07323	1.13363	1.20576	1.07326
10017947	Gastrointestinal disorders	胃肠系统疾病	10028817	Nausea and vomiting symptoms	恶心和呕吐症状	10018012	Gastrointestinal signs and symptoms	胃肠道系统症状和体征	10047700	Vomiting	呕吐	1070	3870	49532	230568	1.28702	1.37812	1.20195	1.28095	1.3781	1.20196
10017947	Gastrointestinal disorders	胃肠系统疾病	10012736	Diarrhoea (excl infective)	各种腹泻（不包括感染性的）	10017977	Gastrointestinal motility and defaecation conditions	胃肠运动及排便状况	10012735	Diarrhoea	腹泻	484	3010	50118	231428	0.742508	0.817708	0.674224	0.744971	0.817704	0.674227
10017947	Gastrointestinal disorders	胃肠系统疾病	10017933	Gastrointestinal atonic and hypomotility disorders NEC	各种胃肠道弛缓和动力不足性疾病（不另分类）	10017977	Gastrointestinal motility and defaecation conditions	胃肠运动及排便状况	10010774	Constipation	便秘	433	1612	50169	232826	1.24658	1.3867	1.12061	1.24447	1.3867	1.12061
10017947	Gastrointestinal disorders	胃肠系统疾病	10017926	Gastrointestinal and abdominal pains (excl oral and throat)	胃肠道和腹部疼痛（不包括口腔和咽喉）	10018012	Gastrointestinal signs and symptoms	胃肠道系统症状和体征	10000081	Abdominal pain	腹痛	177	1950	50425	232488	0.418498	0.488254	0.358708	0.420532	0.488254	0.358708
10017947	Gastrointestinal disorders	胃肠系统疾病	10027678	Gastrointestinal signs and symptoms NEC	各种胃肠道症状和体征（不另分类）	10018012	Gastrointestinal signs and symptoms	胃肠道系统症状和体征	10013950	Dysphagia	吞咽困难	145	346	50457	234092	1.94427	2.36086	1.6012	1.94157	2.36086	1.6012
10017947	Gastrointestinal disorders	胃肠系统疾病	10017926	Gastrointestinal and abdominal pains (excl oral and throat)	胃肠道和腹部疼痛（不包括口腔和咽喉）	10018012	Gastrointestinal signs and symptoms	胃肠道系统症状和体征	10000087	Abdominal pain upper	上腹痛	65	898	50537	233540	0.334494	0.430332	0.260001	0.335349	0.430332	0.260001
10017947	Gastrointestinal disorders	胃肠系统疾病	10009888	Colitis (excl infective)	各种结肠炎（不包括感染性的）	10017969	Gastrointestinal inflammatory conditions	胃肠系统炎症	10009887	Colitis	结肠炎	55	66	50547	234372	3.86393	5.52708	2.70124	3.86082	5.52708	2.70124
10017947	Gastrointestinal disorders	胃肠系统疾病	10042129	Stomatitis and ulceration	口腔黏膜炎和溃疡	10031013	Oral soft tissue conditions	口腔软组织类疾病	10042128	Stomatitis	口腔黏膜炎	55	330	50547	234108	0.771915	1.0271	0.580129	0.772163	1.0271	0.580129
10017947	Gastrointestinal disorders	胃肠系统疾病	10017958	Non-site specific gastrointestinal haemorrhages	部位不明的胃肠出血	10017959	Gastrointestinal haemorrhages NEC	胃肠系统出血（不另分类）	10017955	Gastrointestinal haemorrhage	胃肠出血	52	145	50550	234293	1.66216	2.28206	1.21065	1.66148	2.28206	1.21065
10017947	Gastrointestinal disorders	胃肠系统疾病	10013949	Dyspeptic signs and symptoms	消化不良症状和体征	10018012	Gastrointestinal signs and symptoms	胃肠道系统症状和体征	10013946	Dyspepsia	消化不良	47	1073	50555	233365	0.202195	0.270827	0.150955	0.202936	0.270827	0.150955
10017947	Gastrointestinal disorders	胃肠系统疾病	10027678	Gastrointestinal signs and symptoms NEC	各种胃肠道症状和体征（不另分类）	10018012	Gastrointestinal signs and symptoms	胃肠道系统症状和体征	10000059	Abdominal discomfort	腹部不适	42	669	50560	233769	0.290271	0.396527	0.212487	0.29086	0.396527	0.212487
10017947	Gastrointestinal disorders	胃肠系统疾病	10033646	Acute and chronic pancreatitis	急性及慢性胰腺炎	10015674	Exocrine pancreas conditions	胰腺外分泌疾病	10033645	Pancreatitis	胰腺炎	42	400	50560	234038	0.486036	0.668038	0.35362	0.486463	0.668038	0.35362
10017947	Gastrointestinal disorders	胃肠系统疾病	10016770	Flatulence, bloating and distension	肠胃胀气、气胀和膨胀	10018012	Gastrointestinal signs and symptoms	胃肠道系统症状和体征	10000060	Abdominal distension	腹胀	39	547	50563	233891	0.329806	0.456456	0.238296	0.330322	0.456456	0.238296
10017947	Gastrointestinal disorders	胃肠系统疾病	10017948	Gastrointestinal disorders NEC	各种胃肠疾病（不另分类）	10017943	Gastrointestinal conditions NEC	胃肠类疾病（不另分类）	10017944	Gastrointestinal disorder	胃肠疾病	39	429	50563	234009	0.420733	0.584027	0.303097	0.42118	0.584027	0.303097
10017947	Gastrointestinal disorders	胃肠系统疾病	10032172	Intestinal ulcers and perforation NEC	肠溃疡和穿孔（不另分类）	10018027	Gastrointestinal ulceration and perforation	胃肠溃疡及穿孔	10023804	Large intestine perforation	大肠穿孔	33	9	50569	234429	16.998	35.5244	8.13337	16.9876	35.5244	8.13337
10017947	Gastrointestinal disorders	胃肠系统疾病	10034653	Peritoneal and retroperitoneal disorders	腹膜和腹膜后疾病	10034652	Peritoneal and retroperitoneal conditions	腹膜及腹后膜类疾病	10003445	Ascites	腹水	32	78	50570	234360	1.90128	2.8694	1.2598	1.90071	2.8694	1.2598
10017947	Gastrointestinal disorders	胃肠系统疾病	10022653	Intestinal haemorrhages	各种肠出血	10017959	Gastrointestinal haemorrhages NEC	胃肠系统出血（不另分类）	10038063	Rectal haemorrhage	直肠出血	32	82	50570	234356	1.8085	2.7214	1.20184	1.80799	2.7214	1.20184
10017947	Gastrointestinal disorders	胃肠系统疾病	10053171	Oesophagitis (excl infective)	各种食管炎（不包括感染性的）	10017969	Gastrointestinal inflammatory conditions	胃肠系统炎症	10030216	Oesophagitis	食管炎	25	51	50577	234387	2.2717	3.66619	1.40762	2.27107	3.66619	1.40762
10017947	Gastrointestinal disorders	胃肠系统疾病	10013811	Duodenal and small intestinal stenosis and obstruction	十二指肠和小肠狭窄和阻塞	10018008	Gastrointestinal stenosis and obstruction	胃肠道狭窄及梗阻类疾病	10041101	Small intestinal obstruction	小肠梗阻	25	18	50577	234420	6.43738	11.7997	3.51194	6.43469	11.7997	3.51194
10017947	Gastrointestinal disorders	胃肠系统疾病	10030975	Oral dryness and saliva altered	口腔干燥和唾液改变	10039404	Salivary gland conditions	唾液腺疾病类	10013781	Dry mouth	口干	23	514	50579	233924	0.206952	0.314294	0.136271	0.207312	0.314294	0.136271
10017947	Gastrointestinal disorders	胃肠系统疾病	10032172	Intestinal ulcers and perforation NEC	肠溃疡和穿孔（不另分类）	10018027	Gastrointestinal ulceration and perforation	胃肠溃疡及穿孔	10022694	Intestinal perforation	肠穿孔	23	18	50579	234420	5.92215	10.9746	3.19575	5.91992	10.9746	3.19575
10017947	Gastrointestinal disorders	胃肠系统疾病	10017854	Gastritis (excl infective)	各种胃炎（不包括感染性的）	10017969	Gastrointestinal inflammatory conditions	胃肠系统炎症	10017853	Gastritis	胃炎	22	260	50580	234178	0.391757	0.605431	0.253494	0.392021	0.605431	0.253494
10017947	Gastrointestinal disorders	胃肠系统疾病	10018009	Gastrointestinal stenosis and obstruction NEC	各种胃肠道狭窄及阻塞（不另分类）	10018008	Gastrointestinal stenosis and obstruction	胃肠道狭窄及梗阻类疾病	10021328	Ileus	肠梗阻（机能性）	21	35	50581	234403	2.78053	4.77664	1.61857	2.77979	4.77664	1.61857
10017947	Gastrointestinal disorders	胃肠系统疾病	10028817	Nausea and vomiting symptoms	恶心和呕吐症状	10018012	Gastrointestinal signs and symptoms	胃肠道系统症状和体征	10038776	Retching	干呕	21	73	50581	234365	1.33291	2.16583	0.820311	1.33277	2.16583	0.820311
10017947	Gastrointestinal disorders	胃肠系统疾病	10018009	Gastrointestinal stenosis and obstruction NEC	各种胃肠道狭窄及阻塞（不另分类）	10018008	Gastrointestinal stenosis and obstruction	胃肠道狭窄及梗阻类疾病	10022687	Intestinal obstruction	肠梗阻	19	15	50583	234423	5.87027	11.553	2.98278	5.86844	11.553	2.98278
10017947	Gastrointestinal disorders	胃肠系统疾病	10017933	Gastrointestinal atonic and hypomotility disorders NEC	各种胃肠道弛缓和动力不足性疾病（不另分类）	10017977	Gastrointestinal motility and defaecation conditions	胃肠运动及排便状况	10017885	Gastrooesophageal reflux disease	胃食管反流病	18	202	50584	234236	0.412631	0.668321	0.254764	0.41284	0.668321	0.254764
10017947	Gastrointestinal disorders	胃肠系统疾病	10055797	Gingival haemorrhages	各种牙龈出血	10044018	Dental and gingival conditions	牙齿和牙龈类疾病	10018276	Gingival bleeding	牙龈出血	18	47	50584	234391	1.77461	3.05552	1.03067	1.77433	3.05552	1.03067
10017947	Gastrointestinal disorders	胃肠系统疾病	10042129	Stomatitis and ulceration	口腔黏膜炎和溃疡	10031013	Oral soft tissue conditions	口腔软组织类疾病	10028034	Mouth ulceration	口腔溃疡	18	284	50584	234154	0.293388	0.472475	0.182182	0.29364	0.472475	0.182182
10017947	Gastrointestinal disorders	胃肠系统疾病	10017958	Non-site specific gastrointestinal haemorrhages	部位不明的胃肠出血	10017959	Gastrointestinal haemorrhages NEC	胃肠系统出血（不另分类）	10018836	Haematochezia	便血	17	67	50585	234371	1.17559	2.00197	0.690328	1.17553	2.00197	0.690328
10017947	Gastrointestinal disorders	胃肠系统疾病	10033646	Acute and chronic pancreatitis	急性及慢性胰腺炎	10015674	Exocrine pancreas conditions	胰腺外分泌疾病	10033647	Pancreatitis acute	急性胰腺炎	17	219	50585	234219	0.359422	0.588789	0.219407	0.359638	0.588789	0.219407
10017947	Gastrointestinal disorders	胃肠系统疾病	10018029	Haemorrhoids and gastrointestinal varices (excl oesophageal)	痔和胃肠道静脉曲张（不包括食管）	10018031	Gastrointestinal vascular conditions	胃肠系统血管疾病	10019022	Haemorrhoids	痔疮	16	57	50586	234381	1.30058	2.26464	0.746921	1.30049	2.26464	0.746921
10017947	Gastrointestinal disorders	胃肠系统疾病	10018023	Gastrointestinal ulcers and perforation, site unspecified	部位不明的胃肠道溃疡和穿孔	10018027	Gastrointestinal ulceration and perforation	胃肠溃疡及穿孔	10018001	Gastrointestinal perforation	胃肠穿孔	14	3	50588	234435	21.6263	75.2575	6.21461	21.6206	75.2575	6.21461
10017947	Gastrointestinal disorders	胃肠系统疾病	10017921	Gastrointestinal inflammatory disorders NEC	胃肠道各种炎症（不另分类）	10017969	Gastrointestinal inflammatory conditions	胃肠系统炎症	10059024	Gastrointestinal toxicity	胃肠道毒性	14	12	50588	234426	5.40636	11.6896	2.50041	5.40514	11.6896	2.50041
10017947	Gastrointestinal disorders	胃肠系统疾病	10018023	Gastrointestinal ulcers and perforation, site unspecified	部位不明的胃肠道溃疡和穿孔	10018027	Gastrointestinal ulceration and perforation	胃肠溃疡及穿孔	10061820	Diverticular perforation	憩室穿孔	13	3	50589	234435	20.0811	70.4725	5.72212	20.0762	70.4725	5.72212
10017947	Gastrointestinal disorders	胃肠系统疾病	10016770	Flatulence, bloating and distension	肠胃胀气、气胀和膨胀	10018012	Gastrointestinal signs and symptoms	胃肠道系统症状和体征	10016766	Flatulence	肠胃气胀	13	711	50589	233727	0.0844747	0.146217	0.0488041	0.0847099	0.146217	0.0488041
10017947	Gastrointestinal disorders	胃肠系统疾病	10017958	Non-site specific gastrointestinal haemorrhages	部位不明的胃肠出血	10017959	Gastrointestinal haemorrhages NEC	胃肠系统出血（不另分类）	10018830	Haematemesis	呕血	13	59	50589	234379	1.02083	1.86118	0.559912	1.02083	1.86118	0.559912
10017947	Gastrointestinal disorders	胃肠系统疾病	10027678	Gastrointestinal signs and symptoms NEC	各种胃肠道症状和体征（不另分类）	10018012	Gastrointestinal signs and symptoms	胃肠道系统症状和体征	10077605	Anal incontinence	肛门失禁	11	44	50591	234394	1.15828	2.24279	0.598188	1.15824	2.24279	0.598188
10017947	Gastrointestinal disorders	胃肠系统疾病	10031020	Oral soft tissue swelling and oedema	口部软组织肿胀和水肿	10031013	Oral soft tissue conditions	口腔软组织类疾病	10024570	Lip swelling	唇部肿胀	11	239	50591	234199	0.213062	0.38997	0.116408	0.213233	0.38997	0.116408
10017947	Gastrointestinal disorders	胃肠系统疾病	10017926	Gastrointestinal and abdominal pains (excl oral and throat)	胃肠道和腹部疼痛（不包括口腔和咽喉）	10018012	Gastrointestinal signs and symptoms	胃肠道系统症状和体征	10000084	Abdominal pain lower	下腹痛	10	56	50592	234382	0.827284	1.62147	0.422084	0.827318	1.62147	0.422084
10017947	Gastrointestinal disorders	胃肠系统疾病	10017921	Gastrointestinal inflammatory disorders NEC	胃肠道各种炎症（不另分类）	10017969	Gastrointestinal inflammatory conditions	胃肠系统炎症	10014893	Enterocolitis	小肠结肠炎	10	17	50592	234421	2.72562	5.95284	1.24798	2.72528	5.95284	1.24798
10017947	Gastrointestinal disorders	胃肠系统疾病	10012714	Diaphragmatic hernias	各种膈疝	10000073	Abdominal hernias and other abdominal wall conditions	腹部疝及其它腹壁疾病	10020028	Hiatus hernia	裂孔疝	9	30	50593	234408	1.38996	2.92781	0.659879	1.38989	2.92781	0.659879
10017947	Gastrointestinal disorders	胃肠系统疾病	10017958	Non-site specific gastrointestinal haemorrhages	部位不明的胃肠出血	10017959	Gastrointestinal haemorrhages NEC	胃肠系统出血（不另分类）	10027141	Melaena	黑便	9	56	50593	234382	0.74454	1.50524	0.368273	0.744586	1.50524	0.368273
10017947	Gastrointestinal disorders	胃肠系统疾病	10031021	Oral soft tissue signs and symptoms	口部软组织症状和体征	10031013	Oral soft tissue conditions	口腔软组织类疾病	10031009	Oral pain	口腔疼痛	9	45	50593	234393	0.926583	1.89554	0.452935	0.926596	1.89554	0.452935
10017947	Gastrointestinal disorders	胃肠系统疾病	10043954	Tongue disorders	舌异常	10043946	Tongue conditions	舌疾病	10043991	Tongue ulceration	舌溃疡	9	20	50593	234418	2.08503	4.57937	0.949337	2.08484	4.57937	0.949337
10017947	Gastrointestinal disorders	胃肠系统疾病	10017926	Gastrointestinal and abdominal pains (excl oral and throat)	胃肠道和腹部疼痛（不包括口腔和咽喉）	10018012	Gastrointestinal signs and symptoms	胃肠道系统症状和体征	10000097	Abdominal tenderness	腹部触痛	7	22	50595	234416	1.4742	3.45115	0.629719	1.47413	3.45115	0.629719
10017947	Gastrointestinal disorders	胃肠系统疾病	10016097	Faecal abnormalities NEC	大便异常（不另分类）	10018012	Gastrointestinal signs and symptoms	胃肠道系统症状和体征	10016100	Faeces discoloured	粪便变色	7	62	50595	234376	0.523012	1.14273	0.239376	0.523078	1.14273	0.239376
10017947	Gastrointestinal disorders	胃肠系统疾病	10031016	Oral soft tissue haemorrhages	口部软组织出血	10031013	Oral soft tissue conditions	口腔软组织类疾病	10028024	Mouth haemorrhage	口腔出血	7	12	50595	234426	2.70281	6.86548	1.06404	2.70257	6.86548	1.06404
10017947	Gastrointestinal disorders	胃肠系统疾病	10002115	Anal and rectal pains	肛门和直肠疼痛	10002112	Anal and rectal conditions NEC	肛门和直肠类疾病（不另分类）	10036772	Proctalgia	肛部痛	7	9	50595	234429	3.60379	9.67727	1.34204	3.60343	9.67727	1.34204
10017947	Gastrointestinal disorders	胃肠系统疾病	10017958	Non-site specific gastrointestinal haemorrhages	部位不明的胃肠出血	10017959	Gastrointestinal haemorrhages NEC	胃肠系统出血（不另分类）	10046274	Upper gastrointestinal haemorrhage	上消化道出血	7	40	50595	234398	0.810745	1.80991	0.363172	0.810771	1.80991	0.363172
10017947	Gastrointestinal disorders	胃肠系统疾病	10018006	Gastrointestinal spastic and hypermotility disorders	各种胃肠道痉挛和蠕动过强性疾病	10017977	Gastrointestinal motility and defaecation conditions	胃肠运动及排便状况	10017367	Frequent bowel movements	排便频率增加	6	32	50596	234406	0.868668	2.07761	0.363197	0.868684	2.07761	0.363197
10017947	Gastrointestinal disorders	胃肠系统疾病	10017847	Gastric ulcers and perforation	胃部溃疡和穿孔	10018027	Gastrointestinal ulceration and perforation	胃肠溃疡及穿孔	10017822	Gastric ulcer	胃溃疡	6	44	50596	234394	0.631726	1.48251	0.269191	0.63177	1.48251	0.269191
10017947	Gastrointestinal disorders	胃肠系统疾病	10013530	Diverticula	各种憩室	10013535	Diverticular disorders	憩室类疾病	10013554	Diverticulum	憩室	5	34	50597	234404	0.681289	1.74205	0.266442	0.68132	1.74205	0.266442
10017947	Gastrointestinal disorders	胃肠系统疾病	10017952	Gastrointestinal fistulae	各种胃肠道瘘管	10017943	Gastrointestinal conditions NEC	胃肠类疾病（不另分类）	10051425	Enterocutaneous fistula	肠外瘘	5	0	50597	234438	inf	inf		inf	inf
10017947	Gastrointestinal disorders	胃肠系统疾病	10018029	Haemorrhoids and gastrointestinal varices (excl oesophageal)	痔和胃肠道静脉曲张（不包括食管）	10018031	Gastrointestinal vascular conditions	胃肠系统血管疾病	10054787	Haemorrhoidal haemorrhage	痔疮出血	5	6	50597	234432	3.8611	12.6522	1.1783	3.86082	12.6522	1.1783
10017947	Gastrointestinal disorders	胃肠系统疾病	10018009	Gastrointestinal stenosis and obstruction NEC	各种胃肠道狭窄及阻塞（不另分类）	10018008	Gastrointestinal stenosis and obstruction	胃肠道狭窄及梗阻类疾病	10022863	Intussusception	肠套叠	5	0	50597	234438	inf	inf		inf	inf
10017947	Gastrointestinal disorders	胃肠系统疾病	10043985	Tongue signs and symptoms	舌部症状和体征	10043946	Tongue conditions	舌疾病	10042727	Swollen tongue	肿舌	5	134	50597	234304	0.172791	0.421945	0.0707595	0.172872	0.421945	0.0707595
10017947	Gastrointestinal disorders	胃肠系统疾病	10000063	Abdominal findings abnormal	腹部检查异常	10018012	Gastrointestinal signs and symptoms	胃肠道系统症状和体征	10000077	Abdominal mass	腹部肿块	4	1	50598	234437	18.5333	165.826	2.07135	18.5319	165.826	2.07135
10017947	Gastrointestinal disorders	胃肠系统疾病	10042129	Stomatitis and ulceration	口腔黏膜炎和溃疡	10031013	Oral soft tissue conditions	口腔软组织类疾病	10002959	Aphthous ulcer	阿弗他溃疡	4	60	50598	234378	0.308811	0.849726	0.112229	0.308865	0.849726	0.112229
10017947	Gastrointestinal disorders	胃肠系统疾病	10031015	Oral soft tissue disorders NEC	口部软组织疾病（不另分类）	10031013	Oral soft tissue conditions	口腔软组织类疾病	10008417	Cheilitis	唇炎	4	31	50598	234407	0.597772	1.69352	0.211	0.597804	1.69352	0.211
10017947	Gastrointestinal disorders	胃肠系统疾病	10009888	Colitis (excl infective)	各种结肠炎（不包括感染性的）	10017969	Gastrointestinal inflammatory conditions	胃肠系统炎症	10009895	Colitis ischaemic	缺血性结肠炎	4	30	50598	234408	0.6177	1.75344	0.217602	0.617731	1.75344	0.217602
10017947	Gastrointestinal disorders	胃肠系统疾病	10012325	Dental and periodontal infections and inflammations	牙齿和牙周感染及炎症	10044018	Dental and gingival conditions	牙齿和牙龈类疾病	10012318	Dental caries	龋齿	4	15	50598	234423	1.23548	3.72272	0.410025	1.23546	3.72272	0.410025
10017947	Gastrointestinal disorders	胃肠系统疾病	10013530	Diverticula	各种憩室	10013535	Diverticular disorders	憩室类疾病	10013559	Diverticulum intestinal	肠道憩室	4	8	50598	234430	2.31659	7.69358	0.697543	2.31649	7.69358	0.697543
10017947	Gastrointestinal disorders	胃肠系统疾病	10017921	Gastrointestinal inflammatory disorders NEC	胃肠道各种炎症（不另分类）	10017969	Gastrointestinal inflammatory conditions	胃肠系统炎症	10014866	Enteritis	肠炎	4	41	50598	234397	0.451955	1.26183	0.161878	0.451998	1.26183	0.161878
10017947	Gastrointestinal disorders	胃肠系统疾病	10017958	Non-site specific gastrointestinal haemorrhages	部位不明的胃肠出血	10017959	Gastrointestinal haemorrhages NEC	胃肠系统出血（不另分类）	10061249	Intra-abdominal haemorrhage	腹内出血	4	0	50598	234438	inf	inf		inf	inf
10017947	Gastrointestinal disorders	胃肠系统疾病	10027678	Gastrointestinal signs and symptoms NEC	各种胃肠道症状和体征（不另分类）	10018012	Gastrointestinal signs and symptoms	胃肠道系统症状和体征	10030094	Odynophagia	吞咽痛	4	18	50598	234420	1.02955	3.04225	0.348419	1.02955	3.04225	0.348419
10017947	Gastrointestinal disorders	胃肠系统疾病	10031021	Oral soft tissue signs and symptoms	口部软组织症状和体征	10031013	Oral soft tissue conditions	口腔软组织类疾病	10057372	Paraesthesia oral	口部感觉异常	4	42	50598	234396	0.441192	1.23044	0.158195	0.441236	1.23044	0.158195
10017947	Gastrointestinal disorders	胃肠系统疾病	10043954	Tongue disorders	舌异常	10043946	Tongue conditions	舌疾病	10043951	Tongue disorder	舌病	4	30	50598	234408	0.6177	1.75344	0.217602	0.617731	1.75344	0.217602
10017947	Gastrointestinal disorders	胃肠系统疾病	10044049	Dental pain and sensation disorders	牙齿疼痛和感觉障碍	10044018	Dental and gingival conditions	牙齿和牙龈类疾病	10044055	Toothache	牙疼	4	36	50598	234402	0.514737	1.44622	0.183204	0.514775	1.44622	0.183204
10017947	Gastrointestinal disorders	胃肠系统疾病	10002113	Anal and rectal disorders NEC	肛门和直肠疾病（不另分类）	10002112	Anal and rectal conditions NEC	肛门和直肠类疾病（不另分类）	10002153	Anal fissure	肛裂	3	11	50599	234427	1.26356	4.5294	0.352491	1.26354	4.5294	0.352491
10017947	Gastrointestinal disorders	胃肠系统疾病	10009888	Colitis (excl infective)	各种结肠炎（不包括感染性的）	10017969	Gastrointestinal inflammatory conditions	胃肠系统炎症	10009900	Colitis ulcerative	溃疡性结肠炎	3	23	50599	234415	0.604278	2.01267	0.181426	0.604302	2.01267	0.181426
10017947	Gastrointestinal disorders	胃肠系统疾病	10018006	Gastrointestinal spastic and hypermotility disorders	各种胃肠道痉挛和蠕动过强性疾病	10017977	Gastrointestinal motility and defaecation conditions	胃肠运动及排便状况	10012110	Defaecation urgency	紧急排便感	3	6	50599	234432	2.31657	9.2632	0.579334	2.31649	9.2632	0.579334
10017947	Gastrointestinal disorders	胃肠系统疾病	10013862	Duodenal ulcers and perforation	十二指肠溃疡和穿孔	10018027	Gastrointestinal ulceration and perforation	胃肠溃疡及穿孔	10013836	Duodenal ulcer	十二指肠溃疡	3	31	50599	234407	0.44832	1.46651	0.137053	0.448353	1.46651	0.137053
10017947	Gastrointestinal disorders	胃肠系统疾病	10016097	Faecal abnormalities NEC	大便异常（不另分类）	10018012	Gastrointestinal signs and symptoms	胃肠道系统症状和体征	10056325	Faecaloma	粪瘤	3	12	50599	234426	1.15825	4.10467	0.326836	1.15824	4.10467	0.326836
10017947	Gastrointestinal disorders	胃肠系统疾病	10017751	Gastric and oesophageal haemorrhages	胃和食管出血	10017959	Gastrointestinal haemorrhages NEC	胃肠系统出血（不另分类）	10017788	Gastric haemorrhage	胃出血	3	17	50599	234421	0.817574	2.78995	0.239584	0.817585	2.78995	0.239584
10017947	Gastrointestinal disorders	胃肠系统疾病	10017921	Gastrointestinal inflammatory disorders NEC	胃肠道各种炎症（不另分类）	10017969	Gastrointestinal inflammatory conditions	胃肠系统炎症	10064147	Gastrointestinal inflammation	胃肠炎症	3	7	50599	234431	1.98562	7.67904	0.513435	1.98556	7.67904	0.513435
10017947	Gastrointestinal disorders	胃肠系统疾病	10082211	Gingival disorders, signs and symptoms NEC	各种牙龈疾病、症状和体征（不另分类）	10044018	Dental and gingival conditions	牙齿和牙龈类疾病	10018286	Gingival pain	牙龈疼痛	3	19	50599	234419	0.731507	2.47208	0.216458	0.731523	2.47208	0.216458
10017947	Gastrointestinal disorders	胃肠系统疾病	10043985	Tongue signs and symptoms	舌部症状和体征	10043946	Tongue conditions	舌疾病	10018388	Glossodynia	舌痛	3	39	50599	234399	0.356345	1.15316	0.110116	0.356383	1.15316	0.110116
10017947	Gastrointestinal disorders	胃肠系统疾病	10044049	Dental pain and sensation disorders	牙齿疼痛和感觉障碍	10044018	Dental and gingival conditions	牙齿和牙龈类疾病	10082426	Hyperaesthesia teeth	牙齿感觉过敏	3	1	50599	234437	13.8997	133.633	1.44576	13.8989	133.633	1.44576
10017947	Gastrointestinal disorders	胃肠系统疾病	10031021	Oral soft tissue signs and symptoms	口部软组织症状和体征	10031013	Oral soft tissue conditions	口腔软组织类疾病	10057371	Hypoaesthesia oral	口腔感觉减退	3	45	50599	234393	0.308824	0.993794	0.095968	0.308865	0.993794	0.095968
10017947	Gastrointestinal disorders	胃肠系统疾病	10052736	Non-mechanical ileus	非机械性肠梗阻	10017977	Gastrointestinal motility and defaecation conditions	胃肠运动及排便状况	10021333	Ileus paralytic	麻痹性肠梗阻	3	13	50599	234425	1.06915	3.75207	0.304655	1.06915	3.75207	0.304655
10017947	Gastrointestinal disorders	胃肠系统疾病	10017997	Gastrointestinal vascular occlusion and infarction	胃肠道血管闭塞及梗死	10018031	Gastrointestinal vascular conditions	胃肠系统血管疾病	10022680	Intestinal ischaemia	肠缺血	3	18	50599	234420	0.77215	2.62147	0.227435	0.772163	2.62147	0.227435
10017947	Gastrointestinal disorders	胃肠系统疾病	10022653	Intestinal haemorrhages	各种肠出血	10017959	Gastrointestinal haemorrhages NEC	胃肠系统出血（不另分类）	10050953	Lower gastrointestinal haemorrhage	下消化道出血	3	16	50599	234422	0.868676	2.9814	0.253102	0.868684	2.9814	0.253102
10017947	Gastrointestinal disorders	胃肠系统疾病	10017751	Gastric and oesophageal haemorrhages	胃和食管出血	10017959	Gastrointestinal haemorrhages NEC	胃肠系统出血（不另分类）	10026712	Mallory-weiss syndrome	马-魏二氏综合征	3	2	50599	234436	6.94982	41.5945	1.16121	6.94947	41.5945	1.16121
10017947	Gastrointestinal disorders	胃肠系统疾病	10017926	Gastrointestinal and abdominal pains (excl oral and throat)	胃肠道和腹部疼痛（不包括口腔和咽喉）	10018012	Gastrointestinal signs and symptoms	胃肠道系统症状和体征	10030180	Oesophageal pain	食管痛	3	17	50599	234421	0.817574	2.78995	0.239584	0.817585	2.78995	0.239584
10017947	Gastrointestinal disorders	胃肠系统疾病	10031015	Oral soft tissue disorders NEC	口部软组织疾病（不另分类）	10031013	Oral soft tissue conditions	口腔软组织类疾病	10067621	Oral disorder	口腔病	3	7	50599	234431	1.98562	7.67904	0.513435	1.98556	7.67904	0.513435
10017947	Gastrointestinal disorders	胃肠系统疾病	10042129	Stomatitis and ulceration	口腔黏膜炎和溃疡	10031013	Oral soft tissue conditions	口腔软组织类疾病	10064594	Oral mucosa erosion	口腔黏膜糜烂	3	4	50599	234434	3.47488	15.5268	0.777676	3.47473	15.5268	0.777676
10017947	Gastrointestinal disorders	胃肠系统疾病	10036775	Rectal inflammations NEC	各种直肠炎症（不另分类）	10017969	Gastrointestinal inflammatory conditions	胃肠系统炎症	10036774	Proctitis	直肠炎	3	9	50599	234429	1.54436	5.70482	0.418075	1.54433	5.70482	0.418075
10017947	Gastrointestinal disorders	胃肠系统疾病	10030975	Oral dryness and saliva altered	口腔干燥和唾液改变	10039404	Salivary gland conditions	唾液腺疾病类	10039424	Salivary hypersecretion	唾液分泌过多	3	35	50599	234403	0.397077	1.29113	0.122117	0.397112	1.29113	0.122117
10017947	Gastrointestinal disorders	胃肠系统疾病	10034654	Peritoneal and retroperitoneal fibrosis and adhesions	腹膜和腹膜后纤维化及粘连	10034652	Peritoneal and retroperitoneal conditions	腹膜及腹后膜类疾病	10000050	Abdominal adhesions	腹腔粘连	2	3	50600	234435	3.08874	18.486	0.516081	3.08865	18.486	0.516081
10017947	Gastrointestinal disorders	胃肠系统疾病	10017952	Gastrointestinal fistulae	各种胃肠道瘘管	10017943	Gastrointestinal conditions NEC	胃肠类疾病（不另分类）	10002156	Anal fistula	肛瘘	2	1	50600	234437	9.26628	102.197	0.840182	9.26596	102.197	0.840182
10017947	Gastrointestinal disorders	胃肠系统疾病	10017948	Gastrointestinal disorders NEC	各种胃肠疾病（不另分类）	10017943	Gastrointestinal conditions NEC	胃肠类疾病（不另分类）	10060960	Appendix disorder	阑尾疾病	2	1	50600	234437	9.26628	102.197	0.840182	9.26596	102.197	0.840182
10017947	Gastrointestinal disorders	胃肠系统疾病	10027678	Gastrointestinal signs and symptoms NEC	各种胃肠道症状和体征（不另分类）	10018012	Gastrointestinal signs and symptoms	胃肠道系统症状和体征	10006326	Breath odour	口臭	2	24	50600	234414	0.386057	1.6336	0.0912345	0.386082	1.6336	0.0912345
10017947	Gastrointestinal disorders	胃肠系统疾病	10017950	Gastrointestinal dyskinetic disorders	各种胃肠道运动障碍性疾病	10017977	Gastrointestinal motility and defaecation conditions	胃肠运动及排便状况	10008399	Change of bowel habit	排便习惯改变	2	20	50600	234418	0.463277	1.98214	0.10828	0.463298	1.98214	0.10828
10017947	Gastrointestinal disorders	胃肠系统疾病	10025480	Malabsorption syndromes	各种吸收不良综合征	10025477	Malabsorption conditions	吸收不良类疾病	10009839	Coeliac disease	乳糜泻	2	28	50600	234410	0.330901	1.38912	0.0788236	0.330927	1.38912	0.0788236
10017947	Gastrointestinal disorders	胃肠系统疾病	10017952	Gastrointestinal fistulae	各种胃肠道瘘管	10017943	Gastrointestinal conditions NEC	胃肠类疾病（不另分类）	10009995	Colonic fistula	结肠瘘	2	0	50600	234438	inf	inf		inf	inf
10017947	Gastrointestinal disorders	胃肠系统疾病	10009888	Colitis (excl infective)	各种结肠炎（不包括感染性的）	10017969	Gastrointestinal inflammatory conditions	胃肠系统炎症	10011401	Crohn's disease	克罗恩氏病	2	2	50600	234436	4.63312	32.8928	0.652599	4.63298	32.8928	0.652599
10017947	Gastrointestinal disorders	胃肠系统疾病	10017952	Gastrointestinal fistulae	各种胃肠道瘘管	10017943	Gastrointestinal conditions NEC	胃肠类疾病（不另分类）	10065713	Gastric fistula	胃瘘	2	0	50600	234438	inf	inf		inf	inf
10017947	Gastrointestinal disorders	胃肠系统疾病	10017847	Gastric ulcers and perforation	胃部溃疡和穿孔	10018027	Gastrointestinal ulceration and perforation	胃肠溃疡及穿孔	10017826	Gastric ulcer haemorrhage	胃溃疡出血	2	16	50600	234422	0.579106	2.51875	0.133147	0.579122	2.51875	0.133147
10017947	Gastrointestinal disorders	胃肠系统疾病	10000063	Abdominal findings abnormal	腹部检查异常	10018012	Gastrointestinal signs and symptoms	胃肠道系统症状和体征	10067715	Gastrointestinal sounds abnormal	胃肠鸣音异常	2	15	50600	234423	0.617715	2.70131	0.141254	0.617731	2.70131	0.141254
10017947	Gastrointestinal disorders	胃肠系统疾病	10017933	Gastrointestinal atonic and hypomotility disorders NEC	各种胃肠道弛缓和动力不足性疾病（不另分类）	10017977	Gastrointestinal motility and defaecation conditions	胃肠运动及排便状况	10059158	Infrequent bowel movements	大便次数少	2	1	50600	234437	9.26628	102.197	0.840182	9.26596	102.197	0.840182
10017947	Gastrointestinal disorders	胃肠系统疾病	10034653	Peritoneal and retroperitoneal disorders	腹膜和腹膜后疾病	10034652	Peritoneal and retroperitoneal conditions	腹膜及腹后膜类疾病	10078659	Intra-abdominal fluid collection	腹内积液	2	2	50600	234436	4.63312	32.8928	0.652599	4.63298	32.8928	0.652599
10017947	Gastrointestinal disorders	胃肠系统疾病	10018006	Gastrointestinal spastic and hypermotility disorders	各种胃肠道痉挛和蠕动过强性疾病	10017977	Gastrointestinal motility and defaecation conditions	胃肠运动及排便状况	10023003	Irritable bowel syndrome	肠易激综合症	2	34	50600	234404	0.272499	1.13431	0.0654636	0.272528	1.13431	0.0654636
10017947	Gastrointestinal disorders	胃肠系统疾病	10022653	Intestinal haemorrhages	各种肠出血	10017959	Gastrointestinal haemorrhages NEC	胃肠系统出血（不另分类）	10052534	Large intestinal haemorrhage	大肠出血	2	0	50600	234438	inf	inf		inf	inf
10017947	Gastrointestinal disorders	胃肠系统疾病	10023796	Large intestinal stenosis and obstruction	大肠狭窄和阻塞	10018008	Gastrointestinal stenosis and obstruction	胃肠道狭窄及梗阻类疾病	10062062	Large intestinal obstruction	大肠梗阻	2	2	50600	234436	4.63312	32.8928	0.652599	4.63298	32.8928	0.652599
10017947	Gastrointestinal disorders	胃肠系统疾病	10031015	Oral soft tissue disorders NEC	口部软组织疾病（不另分类）	10031013	Oral soft tissue conditions	口腔软组织类疾病	10049307	Lip blister	嘴唇起疱	2	4	50600	234434	2.31654	12.6482	0.42428	2.31649	12.6482	0.42428
10017947	Gastrointestinal disorders	胃肠系统疾病	10030206	Oesophageal ulcers and perforation	食管溃疡和穿孔	10018027	Gastrointestinal ulceration and perforation	胃肠溃疡及穿孔	10030201	Oesophageal ulcer	食管溃疡	2	8	50600	234430	1.15825	5.45459	0.245948	1.15824	5.45459	0.245948
10017947	Gastrointestinal disorders	胃肠系统疾病	10031021	Oral soft tissue signs and symptoms	口部软组织症状和体征	10031013	Oral soft tissue conditions	口腔软组织类疾病	10030995	Oral mucosal blistering	口腔粘膜起疱	2	20	50600	234418	0.463277	1.98214	0.10828	0.463298	1.98214	0.10828
10017947	Gastrointestinal disorders	胃肠系统疾病	10031021	Oral soft tissue signs and symptoms	口部软组织症状和体征	10031013	Oral soft tissue conditions	口腔软组织类疾病	10064487	Oral mucosal exfoliation	口腔粘膜脱落	2	1	50600	234437	9.26628	102.197	0.840182	9.26596	102.197	0.840182
10017947	Gastrointestinal disorders	胃肠系统疾病	10027692	Pancreatic disorders NEC	各种胰腺疾病（不另分类）	10015674	Exocrine pancreas conditions	胰腺外分泌疾病	10033616	Pancreatic disorder	胰腺疾病	2	13	50600	234425	0.712755	3.15863	0.160835	0.712766	3.15863	0.160835
10017947	Gastrointestinal disorders	胃肠系统疾病	10017948	Gastrointestinal disorders NEC	各种胃肠疾病（不另分类）	10017943	Gastrointestinal conditions NEC	胃肠类疾病（不另分类）	10057030	Pneumatosis intestinalis	肠壁囊样积气	2	2	50600	234436	4.63312	32.8928	0.652599	4.63298	32.8928	0.652599
10017947	Gastrointestinal disorders	胃肠系统疾病	10034653	Peritoneal and retroperitoneal disorders	腹膜和腹膜后疾病	10034652	Peritoneal and retroperitoneal conditions	腹膜及腹后膜类疾病	10048299	Pneumoperitoneum	腹腔积气	2	1	50600	234437	9.26628	102.197	0.840182	9.26596	102.197	0.840182
10017947	Gastrointestinal disorders	胃肠系统疾病	10034655	Peritoneal and retroperitoneal haemorrhages	腹膜和腹膜后出血	10034652	Peritoneal and retroperitoneal conditions	腹膜及腹后膜类疾病	10038980	Retroperitoneal haemorrhage	腹膜后出血	2	7	50600	234431	1.32372	6.37237	0.274974	1.32371	6.37237	0.274974
10017947	Gastrointestinal disorders	胃肠系统疾病	10022653	Intestinal haemorrhages	各种肠出血	10017959	Gastrointestinal haemorrhages NEC	胃肠系统出血（不另分类）	10052535	Small intestinal haemorrhage	小肠出血	2	3	50600	234435	3.08874	18.486	0.516081	3.08865	18.486	0.516081
10017947	Gastrointestinal disorders	胃肠系统疾病	10018009	Gastrointestinal stenosis and obstruction NEC	各种胃肠道狭窄及阻塞（不另分类）	10018008	Gastrointestinal stenosis and obstruction	胃肠道狭窄及梗阻类疾病	10050396	Subileus	不完全性肠梗阻（机能性）	2	2	50600	234436	4.63312	32.8928	0.652599	4.63298	32.8928	0.652599
10017947	Gastrointestinal disorders	胃肠系统疾病	10043985	Tongue signs and symptoms	舌部症状和体征	10043946	Tongue conditions	舌疾病	10043942	Tongue blistering	舌水疱	2	5	50600	234433	1.85323	9.55256	0.359531	1.85319	9.55256	0.359531
10017947	Gastrointestinal disorders	胃肠系统疾病	10043985	Tongue signs and symptoms	舌部症状和体征	10043946	Tongue conditions	舌疾病	10043949	Tongue discolouration	舌变色	2	31	50600	234407	0.298874	1.24887	0.0715254	0.298902	1.24887	0.0715254
10017947	Gastrointestinal disorders	胃肠系统疾病	10043985	Tongue signs and symptoms	舌部症状和体征	10043946	Tongue conditions	舌疾病	10069164	Tongue pigmentation	舌色素沉着	2	2	50600	234436	4.63312	32.8928	0.652599	4.63298	32.8928	0.652599
10017947	Gastrointestinal disorders	胃肠系统疾病	10075884	Abdominal hernias NEC	腹疝（不另分类）	10000073	Abdominal hernias and other abdominal wall conditions	腹部疝及其它腹壁疾病	10060954	Abdominal hernia	腹疝	1	6	50601	234432	0.772159	6.4141	0.092956	0.772163	6.4141	0.092956
10017947	Gastrointestinal disorders	胃肠系统疾病	10052777	Abdominal wall conditions NEC	各种腹壁疾病（不另分类）	10000073	Abdominal hernias and other abdominal wall conditions	腹部疝及其它腹壁疾病	10059625	Abdominal wall disorder	腹壁病变	1	0	50601	234438	inf	inf		inf	inf
10017947	Gastrointestinal disorders	胃肠系统疾病	10016097	Faecal abnormalities NEC	大便异常（不另分类）	10018012	Gastrointestinal signs and symptoms	胃肠道系统症状和体征	10000133	Abnormal faeces	粪便异常	1	29	50601	234409	0.159741	1.17273	0.021759	0.159758	1.17273	0.021759
10017947	Gastrointestinal disorders	胃肠系统疾病	10030196	Oesophageal stenosis and obstruction	食道狭窄和阻塞	10018008	Gastrointestinal stenosis and obstruction	胃肠道狭窄及梗阻类疾病	10052820	Acquired oesophageal web	获得性食管蹼	1	0	50601	234438	inf	inf		inf	inf
10017947	Gastrointestinal disorders	胃肠系统疾病	10022653	Intestinal haemorrhages	各种肠出血	10017959	Gastrointestinal haemorrhages NEC	胃肠系统出血（不另分类）	10049555	Anal haemorrhage	肛门出血	1	6	50601	234432	0.772159	6.4141	0.092956	0.772163	6.4141	0.092956
10017947	Gastrointestinal disorders	胃肠系统疾病	10002119	Anal and rectal ulcers and perforation	肛门和直肠溃疡和穿孔	10018027	Gastrointestinal ulceration and perforation	胃肠溃疡及穿孔	10002180	Anal ulcer	肛门溃疡	1	2	50601	234436	2.31652	25.5486	0.21004	2.31649	25.5486	0.21004
10017947	Gastrointestinal disorders	胃肠系统疾病	10031017	Oral soft tissue infections	口部软组织感染	10031013	Oral soft tissue conditions	口腔软组织类疾病	10002509	Angular cheilitis	唇角炎	1	1	50601	234437	4.63305	74.0759	0.289772	4.63298	74.0759	0.289772
10017947	Gastrointestinal disorders	胃肠系统疾病	10002118	Anal and rectal signs and symptoms	肛门和直肠症状和体征	10002112	Anal and rectal conditions NEC	肛门和直肠类疾病（不另分类）	10068286	Anorectal discomfort	肛门直肠不适	1	8	50601	234430	0.579114	4.63048	0.0724273	0.579122	4.63048	0.0724273
10017947	Gastrointestinal disorders	胃肠系统疾病	10002113	Anal and rectal disorders NEC	肛门和直肠疾病（不另分类）	10002112	Anal and rectal conditions NEC	肛门和直肠类疾病（不另分类）	10002644	Anorectal disorder	直肠肛门疾病	1	13	50601	234425	0.35637	2.72434	0.0466167	0.356383	2.72434	0.0466167
10017947	Gastrointestinal disorders	胃肠系统疾病	10052778	Gastrointestinal mucosal dystrophies and secretion disorders	胃肠道粘膜营养不良和分泌功能异常	10017943	Gastrointestinal conditions NEC	胃肠类疾病（不另分类）	10004137	Barrett's oesophagus	巴氏食管	1	3	50601	234435	1.54434	14.8475	0.160632	1.54433	14.8475	0.160632
10017947	Gastrointestinal disorders	胃肠系统疾病	10017950	Gastrointestinal dyskinetic disorders	各种胃肠道运动障碍性疾病	10017977	Gastrointestinal motility and defaecation conditions	胃肠运动及排便状况	10063541	Bowel movement irregularity	大便不规律	1	6	50601	234432	0.772159	6.4141	0.092956	0.772163	6.4141	0.092956
10017947	Gastrointestinal disorders	胃肠系统疾病	10017854	Gastritis (excl infective)	各种胃炎（不包括感染性的）	10017969	Gastrointestinal inflammatory conditions	胃肠系统炎症	10008882	Chronic gastritis	慢性胃炎	1	4	50601	234434	1.15825	10.3634	0.12945	1.15824	10.3634	0.12945
10017947	Gastrointestinal disorders	胃肠系统疾病	10017950	Gastrointestinal dyskinetic disorders	各种胃肠道运动障碍性疾病	10017977	Gastrointestinal motility and defaecation conditions	胃肠运动及排便状况	10079938	Defaecation disorder	大便排便异常	1	1	50601	234437	4.63305	74.0759	0.289772	4.63298	74.0759	0.289772
10017947	Gastrointestinal disorders	胃肠系统疾病	10012736	Diarrhoea (excl infective)	各种腹泻（不包括感染性的）	10017977	Gastrointestinal motility and defaecation conditions	胃肠运动及排便状况	10012741	Diarrhoea haemorrhagic	出血性腹泻	1	15	50601	234423	0.308852	2.33826	0.040795	0.308865	2.33826	0.040795
10017947	Gastrointestinal disorders	胃肠系统疾病	10028817	Nausea and vomiting symptoms	恶心和呕吐症状	10018012	Gastrointestinal signs and symptoms	胃肠道系统症状和体征	10079120	Discoloured vomit	呕吐物变色	1	1	50601	234437	4.63305	74.0759	0.289772	4.63298	74.0759	0.289772
10017947	Gastrointestinal disorders	胃肠系统疾病	10013862	Duodenal ulcers and perforation	十二指肠溃疡和穿孔	10018027	Gastrointestinal ulceration and perforation	胃肠溃疡及穿孔	10013849	Duodenal ulcer perforation	十二指肠溃疡穿孔	1	2	50601	234436	2.31652	25.5486	0.21004	2.31649	25.5486	0.21004
10017947	Gastrointestinal disorders	胃肠系统疾病	10017948	Gastrointestinal disorders NEC	各种胃肠疾病（不另分类）	10017943	Gastrointestinal conditions NEC	胃肠类疾病（不另分类）	10082129	Dysbiosis	微生态失衡	1	1	50601	234437	4.63305	74.0759	0.289772	4.63298	74.0759	0.289772
10017947	Gastrointestinal disorders	胃肠系统疾病	10017950	Gastrointestinal dyskinetic disorders	各种胃肠道运动障碍性疾病	10017977	Gastrointestinal motility and defaecation conditions	胃肠运动及排便状况	10051244	Dyschezia	排便困难	1	12	50601	234426	0.386069	2.96927	0.0501973	0.386082	2.96927	0.0501973
10017947	Gastrointestinal disorders	胃肠系统疾病	10009888	Colitis (excl infective)	各种结肠炎（不包括感染性的）	10017969	Gastrointestinal inflammatory conditions	胃肠系统炎症	10014896	Enterocolitis haemorrhagic	出血性小肠结肠炎	1	6	50601	234432	0.772159	6.4141	0.092956	0.772163	6.4141	0.092956
10017947	Gastrointestinal disorders	胃肠系统疾病	10017952	Gastrointestinal fistulae	各种胃肠道瘘管	10017943	Gastrointestinal conditions NEC	胃肠类疾病（不另分类）	10062570	Enterovesical fistula	肠膀胱瘘	1	0	50601	234438	inf	inf		inf	inf
10017947	Gastrointestinal disorders	胃肠系统疾病	10013949	Dyspeptic signs and symptoms	消化不良症状和体征	10018012	Gastrointestinal signs and symptoms	胃肠道系统症状和体征	10053155	Epigastric discomfort	中上腹不适	1	71	50601	234367	0.0652348	0.469548	0.00906313	0.0652532	0.469548	0.00906313
10017947	Gastrointestinal disorders	胃肠系统疾病	10030206	Oesophageal ulcers and perforation	食管溃疡和穿孔	10018027	Gastrointestinal ulceration and perforation	胃肠溃疡及穿孔	10063655	Erosive oesophagitis	糜烂性食管炎	1	2	50601	234436	2.31652	25.5486	0.21004	2.31649	25.5486	0.21004
10017947	Gastrointestinal disorders	胃肠系统疾病	10016097	Faecal abnormalities NEC	大便异常（不另分类）	10018012	Gastrointestinal signs and symptoms	胃肠道系统症状和体征	10016102	Faeces pale	白色便	1	20	50601	234418	0.231634	1.72604	0.0310852	0.231649	1.72604	0.0310852
10017947	Gastrointestinal disorders	胃肠系统疾病	10017948	Gastrointestinal disorders NEC	各种胃肠疾病（不另分类）	10017943	Gastrointestinal conditions NEC	胃肠类疾病（不另分类）	10071275	Functional gastrointestinal disorder	功能性胃肠紊乱	1	14	50601	234424	0.330914	2.51662	0.0435123	0.330927	2.51662	0.0435123
10017947	Gastrointestinal disorders	胃肠系统疾病	10017933	Gastrointestinal atonic and hypomotility disorders NEC	各种胃肠道弛缓和动力不足性疾病（不另分类）	10017977	Gastrointestinal motility and defaecation conditions	胃肠运动及排便状况	10017779	Gastric dilatation	胃扩张	1	11	50601	234427	0.421168	3.26237	0.0543724	0.42118	3.26237	0.0543724
10017947	Gastrointestinal disorders	胃肠系统疾病	10017752	Gastric and pyloric stenosis and obstruction	胃和幽门狭窄和阻塞	10018008	Gastrointestinal stenosis and obstruction	胃肠道狭窄及梗阻类疾病	10061970	Gastric stenosis	胃狭窄	1	0	50601	234438	inf	inf		inf	inf
10017947	Gastrointestinal disorders	胃肠系统疾病	10017847	Gastric ulcers and perforation	胃部溃疡和穿孔	10018027	Gastrointestinal ulceration and perforation	胃肠溃疡及穿孔	10017865	Gastritis erosive	糜烂性胃炎	1	8	50601	234430	0.579114	4.63048	0.0724273	0.579122	4.63048	0.0724273
10017947	Gastrointestinal disorders	胃肠系统疾病	10017952	Gastrointestinal fistulae	各种胃肠道瘘管	10017943	Gastrointestinal conditions NEC	胃肠类疾病（不另分类）	10017877	Gastrointestinal fistula	胃肠道瘘	1	1	50601	234437	4.63305	74.0759	0.289772	4.63298	74.0759	0.289772
10017947	Gastrointestinal disorders	胃肠系统疾病	10017933	Gastrointestinal atonic and hypomotility disorders NEC	各种胃肠道弛缓和动力不足性疾病（不另分类）	10017977	Gastrointestinal motility and defaecation conditions	胃肠运动及排便状况	10052105	Gastrointestinal hypomotility	胃肠道动力不足	1	1	50601	234437	4.63305	74.0759	0.289772	4.63298	74.0759	0.289772
10017947	Gastrointestinal disorders	胃肠系统疾病	10017950	Gastrointestinal dyskinetic disorders	各种胃肠道运动障碍性疾病	10017977	Gastrointestinal motility and defaecation conditions	胃肠运动及排便状况	10061173	Gastrointestinal motility disorder	胃肠动力障碍	1	15	50601	234423	0.308852	2.33826	0.040795	0.308865	2.33826	0.040795
10017947	Gastrointestinal disorders	胃肠系统疾病	10018009	Gastrointestinal stenosis and obstruction NEC	各种胃肠道狭窄及阻塞（不另分类）	10018008	Gastrointestinal stenosis and obstruction	胃肠道狭窄及梗阻类疾病	10061974	Gastrointestinal obstruction	胃肠梗阻	1	2	50601	234436	2.31652	25.5486	0.21004	2.31649	25.5486	0.21004
10017947	Gastrointestinal disorders	胃肠系统疾病	10017926	Gastrointestinal and abdominal pains (excl oral and throat)	胃肠道和腹部疼痛（不包括口腔和咽喉）	10018012	Gastrointestinal signs and symptoms	胃肠道系统症状和体征	10017999	Gastrointestinal pain	胃肠痛	1	57	50601	234381	0.0812622	0.586881	0.0112519	0.0812803	0.586881	0.0112519
10017947	Gastrointestinal disorders	胃肠系统疾病	10017921	Gastrointestinal inflammatory disorders NEC	胃肠道各种炎症（不另分类）	10017969	Gastrointestinal inflammatory conditions	胃肠系统炎症	10070840	Gastrointestinal tract irritation	胃肠道刺激	1	7	50601	234431	0.661847	5.37969	0.0814252	0.661854	5.37969	0.0814252
10017947	Gastrointestinal disorders	胃肠系统疾病	10027678	Gastrointestinal signs and symptoms NEC	各种胃肠道症状和体征（不另分类）	10018012	Gastrointestinal signs and symptoms	胃肠道系统症状和体征	10075724	Gastrointestinal wall thickening	胃肠壁增厚	1	0	50601	234438	inf	inf		inf	inf
10017947	Gastrointestinal disorders	胃肠系统疾病	10082211	Gingival disorders, signs and symptoms NEC	各种牙龈疾病、症状和体征（不另分类）	10044018	Dental and gingival conditions	牙齿和牙龈类疾病	10018284	Gingival hypertrophy	牙龈肥大	1	26	50601	234412	0.178175	1.31308	0.0241771	0.178191	1.31308	0.0241771
10017947	Gastrointestinal disorders	胃肠系统疾病	10082211	Gingival disorders, signs and symptoms NEC	各种牙龈疾病、症状和体征（不另分类）	10044018	Dental and gingival conditions	牙齿和牙龈类疾病	10018291	Gingival swelling	牙龈肿胀	1	26	50601	234412	0.178175	1.31308	0.0241771	0.178191	1.31308	0.0241771
10017947	Gastrointestinal disorders	胃肠系统疾病	10043954	Tongue disorders	舌异常	10043946	Tongue conditions	舌疾病	10018386	Glossitis	舌炎	1	40	50601	234398	0.115807	0.842435	0.0159196	0.115824	0.842435	0.0159196
10017947	Gastrointestinal disorders	胃肠系统疾病	10017847	Gastric ulcers and perforation	胃部溃疡和穿孔	10018027	Gastrointestinal ulceration and perforation	胃肠溃疡及穿孔	10067786	Haemorrhagic erosive gastritis	出血性糜烂性胃炎	1	0	50601	234438	inf	inf		inf	inf
10017947	Gastrointestinal disorders	胃肠系统疾病	10052778	Gastrointestinal mucosal dystrophies and secretion disorders	胃肠道粘膜营养不良和分泌功能异常	10017943	Gastrointestinal conditions NEC	胃肠类疾病（不另分类）	10020601	Hyperchlorhydria	胃酸过多	1	14	50601	234424	0.330914	2.51662	0.0435123	0.330927	2.51662	0.0435123
10017947	Gastrointestinal disorders	胃肠系统疾病	10052778	Gastrointestinal mucosal dystrophies and secretion disorders	胃肠道粘膜营养不良和分泌功能异常	10017943	Gastrointestinal conditions NEC	胃肠类疾病（不另分类）	10060377	Hypergastrinaemia	高胃泌素血症	1	0	50601	234438	inf	inf		inf	inf
10017947	Gastrointestinal disorders	胃肠系统疾病	10044049	Dental pain and sensation disorders	牙齿疼痛和感觉障碍	10044018	Dental and gingival conditions	牙齿和牙龈类疾病	10051780	Hypoaesthesia teeth	牙感觉减退	1	0	50601	234438	inf	inf		inf	inf
10017947	Gastrointestinal disorders	胃肠系统疾病	10017933	Gastrointestinal atonic and hypomotility disorders NEC	各种胃肠道弛缓和动力不足性疾病（不另分类）	10017977	Gastrointestinal motility and defaecation conditions	胃肠运动及排便状况	10021518	Impaired gastric emptying	胃排空障碍	1	6	50601	234432	0.772159	6.4141	0.092956	0.772163	6.4141	0.092956
10017947	Gastrointestinal disorders	胃肠系统疾病	10009888	Colitis (excl infective)	各种结肠炎（不包括感染性的）	10017969	Gastrointestinal inflammatory conditions	胃肠系统炎症	10021972	Inflammatory bowel disease	炎症性肠病	1	1	50601	234437	4.63305	74.0759	0.289772	4.63298	74.0759	0.289772
10017947	Gastrointestinal disorders	胃肠系统疾病	10022017	Inguinal hernias	各种腹股沟疝	10000073	Abdominal hernias and other abdominal wall conditions	腹部疝及其它腹壁疾病	10022016	Inguinal hernia	腹股沟疝	1	9	50601	234429	0.514766	4.06332	0.0652136	0.514775	4.06332	0.0652136
10017947	Gastrointestinal disorders	胃肠系统疾病	10017933	Gastrointestinal atonic and hypomotility disorders NEC	各种胃肠道弛缓和动力不足性疾病（不另分类）	10017977	Gastrointestinal motility and defaecation conditions	胃肠运动及排便状况	10022642	Intestinal dilatation	肠扩张	1	3	50601	234435	1.54434	14.8475	0.160632	1.54433	14.8475	0.160632
10017947	Gastrointestinal disorders	胃肠系统疾病	10017952	Gastrointestinal fistulae	各种胃肠道瘘管	10017943	Gastrointestinal conditions NEC	胃肠类疾病（不另分类）	10022647	Intestinal fistula	肠瘘	1	2	50601	234436	2.31652	25.5486	0.21004	2.31649	25.5486	0.21004
10017947	Gastrointestinal disorders	胃肠系统疾病	10017997	Gastrointestinal vascular occlusion and infarction	胃肠道血管闭塞及梗死	10018031	Gastrointestinal vascular conditions	胃肠系统血管疾病	10022657	Intestinal infarction	肠梗死	1	4	50601	234434	1.15825	10.3634	0.12945	1.15824	10.3634	0.12945
10017947	Gastrointestinal disorders	胃肠系统疾病	10017948	Gastrointestinal disorders NEC	各种胃肠疾病（不另分类）	10017943	Gastrointestinal conditions NEC	胃肠类疾病（不另分类）	10083542	Intestinal mucosal tear	肠粘膜撕裂	1	0	50601	234438	inf	inf		inf	inf
10017947	Gastrointestinal disorders	胃肠系统疾病	10017958	Non-site specific gastrointestinal haemorrhages	部位不明的胃肠出血	10017959	Gastrointestinal haemorrhages NEC	胃肠系统出血（不另分类）	10056457	Intra-abdominal haematoma	腹内血肿	1	3	50601	234435	1.54434	14.8475	0.160632	1.54433	14.8475	0.160632
10017947	Gastrointestinal disorders	胃肠系统疾病	10032172	Intestinal ulcers and perforation NEC	肠溃疡和穿孔（不另分类）	10018027	Gastrointestinal ulceration and perforation	胃肠溃疡及穿孔	10061262	Large intestinal ulcer haemorrhage	大肠溃疡出血	1	0	50601	234438	inf	inf		inf	inf
10017947	Gastrointestinal disorders	胃肠系统疾病	10031015	Oral soft tissue disorders NEC	口部软组织疾病（不另分类）	10031013	Oral soft tissue conditions	口腔软组织类疾病	10024396	Leukoplakia oral	口腔粘膜白斑	1	2	50601	234436	2.31652	25.5486	0.21004	2.31649	25.5486	0.21004
10017947	Gastrointestinal disorders	胃肠系统疾病	10042129	Stomatitis and ulceration	口腔黏膜炎和溃疡	10031013	Oral soft tissue conditions	口腔软组织类疾病	10051992	Lip erosion	嘴唇糜烂	1	3	50601	234435	1.54434	14.8475	0.160632	1.54433	14.8475	0.160632
10017947	Gastrointestinal disorders	胃肠系统疾病	10031020	Oral soft tissue swelling and oedema	口部软组织肿胀和水肿	10031013	Oral soft tissue conditions	口腔软组织类疾病	10024558	Lip oedema	唇部水肿	1	28	50601	234410	0.165447	1.21605	0.0225094	0.165464	1.21605	0.0225094
10017947	Gastrointestinal disorders	胃肠系统疾病	10042129	Stomatitis and ulceration	口腔黏膜炎和溃疡	10031013	Oral soft tissue conditions	口腔软组织类疾病	10024572	Lip ulceration	嘴唇溃疡形成	1	8	50601	234430	0.579114	4.63048	0.0724273	0.579122	4.63048	0.0724273
10017947	Gastrointestinal disorders	胃肠系统疾病	10032172	Intestinal ulcers and perforation NEC	肠溃疡和穿孔（不另分类）	10018027	Gastrointestinal ulceration and perforation	胃肠溃疡及穿孔	10078414	Lower gastrointestinal perforation	下消化道穿孔	1	0	50601	234438	inf	inf		inf	inf
10017947	Gastrointestinal disorders	胃肠系统疾病	10025480	Malabsorption syndromes	各种吸收不良综合征	10025477	Malabsorption conditions	吸收不良类疾病	10025476	Malabsorption	吸收不良	1	8	50601	234430	0.579114	4.63048	0.0724273	0.579122	4.63048	0.0724273
10017947	Gastrointestinal disorders	胃肠系统疾病	10009888	Colitis (excl infective)	各种结肠炎（不包括感染性的）	10017969	Gastrointestinal inflammatory conditions	胃肠系统炎症	10051606	Necrotising colitis	坏死性结肠炎	1	1	50601	234437	4.63305	74.0759	0.289772	4.63298	74.0759	0.289772
10017947	Gastrointestinal disorders	胃肠系统疾病	10009888	Colitis (excl infective)	各种结肠炎（不包括感染性的）	10017969	Gastrointestinal inflammatory conditions	胃肠系统炎症	10062959	Neutropenic colitis	中性粒细胞减少性结肠炎	1	12	50601	234426	0.386069	2.96927	0.0501973	0.386082	2.96927	0.0501973
10017947	Gastrointestinal disorders	胃肠系统疾病	10017752	Gastric and pyloric stenosis and obstruction	胃和幽门狭窄和阻塞	10018008	Gastrointestinal stenosis and obstruction	胃肠道狭窄及梗阻类疾病	10029957	Obstruction gastric	胃阻塞	1	5	50601	234433	0.926594	7.9316	0.108248	0.926596	7.9316	0.108248
10017947	Gastrointestinal disorders	胃肠系统疾病	10027678	Gastrointestinal signs and symptoms NEC	各种胃肠道症状和体征（不另分类）	10018012	Gastrointestinal signs and symptoms	胃肠道系统症状和体征	10053634	Oesophageal discomfort	食管不适	1	1	50601	234437	4.63305	74.0759	0.289772	4.63298	74.0759	0.289772
10017947	Gastrointestinal disorders	胃肠系统疾病	10027678	Gastrointestinal signs and symptoms NEC	各种胃肠道症状和体征（不另分类）	10018012	Gastrointestinal signs and symptoms	胃肠道系统症状和体征	10065567	Oesophageal food impaction	食管食物嵌塞	1	0	50601	234438	inf	inf		inf	inf
10017947	Gastrointestinal disorders	胃肠系统疾病	10017933	Gastrointestinal atonic and hypomotility disorders NEC	各种胃肠道弛缓和动力不足性疾病（不另分类）	10017977	Gastrointestinal motility and defaecation conditions	胃肠运动及排便状况	10067752	Oesophageal hypomotility	食管动力不足	1	1	50601	234437	4.63305	74.0759	0.289772	4.63298	74.0759	0.289772
10017947	Gastrointestinal disorders	胃肠系统疾病	10030168	Oesophageal disorders NEC	各种食管疾病（不另分类）	10017943	Gastrointestinal conditions NEC	胃肠类疾病（不另分类）	10057003	Oesophageal mass	食管肿块	1	0	50601	234438	inf	inf		inf	inf
10017947	Gastrointestinal disorders	胃肠系统疾病	10018006	Gastrointestinal spastic and hypermotility disorders	各种胃肠道痉挛和蠕动过强性疾病	10017977	Gastrointestinal motility and defaecation conditions	胃肠运动及排便状况	10030184	Oesophageal spasm	食管痉挛	1	7	50601	234431	0.661847	5.37969	0.0814252	0.661854	5.37969	0.0814252
10017947	Gastrointestinal disorders	胃肠系统疾病	10031021	Oral soft tissue signs and symptoms	口部软组织症状和体征	10031013	Oral soft tissue conditions	口腔软组织类疾病	10030972	Oral discharge	口腔分泌物	1	0	50601	234438	inf	inf		inf	inf
10017947	Gastrointestinal disorders	胃肠系统疾病	10031021	Oral soft tissue signs and symptoms	口部软组织症状和体征	10031013	Oral soft tissue conditions	口腔软组织类疾病	10030973	Oral discomfort	口腔不适	1	30	50601	234408	0.154416	1.13237	0.0210569	0.154433	1.13237	0.0210569
10017947	Gastrointestinal disorders	胃肠系统疾病	10031021	Oral soft tissue signs and symptoms	口部软组织症状和体征	10031013	Oral soft tissue conditions	口腔软组织类疾病	10030997	Oral mucosal eruption	口腔粘膜发疹	1	3	50601	234435	1.54434	14.8475	0.160632	1.54433	14.8475	0.160632
10017947	Gastrointestinal disorders	胃肠系统疾病	10031021	Oral soft tissue signs and symptoms	口部软组织症状和体征	10031013	Oral soft tissue conditions	口腔软组织类疾病	10052894	Oral pruritus	口腔瘙痒	1	2	50601	234436	2.31652	25.5486	0.21004	2.31649	25.5486	0.21004
10017947	Gastrointestinal disorders	胃肠系统疾病	10027692	Pancreatic disorders NEC	各种胰腺疾病（不另分类）	10015674	Exocrine pancreas conditions	胰腺外分泌疾病	10055024	Pancreatic enlargement	胰腺增大	1	0	50601	234438	inf	inf		inf	inf
10017947	Gastrointestinal disorders	胃肠系统疾病	10027692	Pancreatic disorders NEC	各种胰腺疾病（不另分类）	10015674	Exocrine pancreas conditions	胰腺外分泌疾病	10049082	Pancreatic mass	胰腺肿块	1	2	50601	234436	2.31652	25.5486	0.21004	2.31649	25.5486	0.21004
10017947	Gastrointestinal disorders	胃肠系统疾病	10033646	Acute and chronic pancreatitis	急性及慢性胰腺炎	10015674	Exocrine pancreas conditions	胰腺外分泌疾病	10033649	Pancreatitis chronic	慢性胰腺炎	1	10	50601	234428	0.463287	3.6193	0.059303	0.463298	3.6193	0.059303
10017947	Gastrointestinal disorders	胃肠系统疾病	10033646	Acute and chronic pancreatitis	急性及慢性胰腺炎	10015674	Exocrine pancreas conditions	胰腺外分泌疾病	10033650	Pancreatitis haemorrhagic	出血性胰腺炎	1	2	50601	234436	2.31652	25.5486	0.21004	2.31649	25.5486	0.21004
10017947	Gastrointestinal disorders	胃肠系统疾病	10033646	Acute and chronic pancreatitis	急性及慢性胰腺炎	10015674	Exocrine pancreas conditions	胰腺外分泌疾病	10033654	Pancreatitis necrotising	坏死性胰腺炎	1	25	50601	234413	0.185303	1.36763	0.0251072	0.185319	1.36763	0.0251072
10017947	Gastrointestinal disorders	胃肠系统疾病	10044037	Dental disorders NEC	各种牙齿疾病（不另分类）	10044018	Dental and gingival conditions	牙齿和牙龈类疾病	10034536	Periodontal disease	牙周病	1	4	50601	234434	1.15825	10.3634	0.12945	1.15824	10.3634	0.12945
10017947	Gastrointestinal disorders	胃肠系统疾病	10002113	Anal and rectal disorders NEC	肛门和直肠疾病（不另分类）	10002112	Anal and rectal conditions NEC	肛门和直肠类疾病（不另分类）	10038077	Rectal prolapse	直肠脱垂	1	2	50601	234436	2.31652	25.5486	0.21004	2.31649	25.5486	0.21004
10017947	Gastrointestinal disorders	胃肠系统疾病	10002118	Anal and rectal signs and symptoms	肛门和直肠症状和体征	10002112	Anal and rectal conditions NEC	肛门和直肠类疾病（不另分类）	10057011	Rectal spasm	直肠痉挛	1	0	50601	234438	inf	inf		inf	inf
10017947	Gastrointestinal disorders	胃肠系统疾病	10002118	Anal and rectal signs and symptoms	肛门和直肠症状和体征	10002112	Anal and rectal conditions NEC	肛门和直肠类疾病（不另分类）	10057071	Rectal tenesmus	里急后重	1	13	50601	234425	0.35637	2.72434	0.0466167	0.356383	2.72434	0.0466167
10017947	Gastrointestinal disorders	胃肠系统疾病	10028817	Nausea and vomiting symptoms	恶心和呕吐症状	10018012	Gastrointestinal signs and symptoms	胃肠道系统症状和体征	10067171	Regurgitation	反流	1	3	50601	234435	1.54434	14.8475	0.160632	1.54433	14.8475	0.160632
10017947	Gastrointestinal disorders	胃肠系统疾病	10030975	Oral dryness and saliva altered	口腔干燥和唾液改变	10039404	Salivary gland conditions	唾液腺疾病类	10049069	Saliva discolouration	唾液变色	1	0	50601	234438	inf	inf		inf	inf
10017947	Gastrointestinal disorders	胃肠系统疾病	10025480	Malabsorption syndromes	各种吸收不良综合征	10025477	Malabsorption conditions	吸收不良类疾病	10049416	Short-bowel syndrome	短肠综合征	1	0	50601	234438	inf	inf		inf	inf
10017947	Gastrointestinal disorders	胃肠系统疾病	10032172	Intestinal ulcers and perforation NEC	肠溃疡和穿孔（不另分类）	10018027	Gastrointestinal ulceration and perforation	胃肠溃疡及穿孔	10041103	Small intestinal perforation	小肠穿孔	1	1	50601	234437	4.63305	74.0759	0.289772	4.63298	74.0759	0.289772
10017947	Gastrointestinal disorders	胃肠系统疾病	10044037	Dental disorders NEC	各种牙齿疾病（不另分类）	10044018	Dental and gingival conditions	牙齿和牙龈类疾病	10043173	Teeth brittle	脆性齿	1	3	50601	234435	1.54434	14.8475	0.160632	1.54433	14.8475	0.160632
10017947	Gastrointestinal disorders	胃肠系统疾病	10043985	Tongue signs and symptoms	舌部症状和体征	10043946	Tongue conditions	舌疾病	10043945	Tongue coated	苔舌	1	9	50601	234429	0.514766	4.06332	0.0652136	0.514775	4.06332	0.0652136
10017947	Gastrointestinal disorders	胃肠系统疾病	10043985	Tongue signs and symptoms	舌部症状和体征	10043946	Tongue conditions	舌疾病	10077855	Tongue discomfort	舌不适	1	10	50601	234428	0.463287	3.6193	0.059303	0.463298	3.6193	0.059303
10017947	Gastrointestinal disorders	胃肠系统疾病	10043985	Tongue signs and symptoms	舌部症状和体征	10043946	Tongue conditions	舌疾病	10049713	Tongue dry	舌干	1	8	50601	234430	0.579114	4.63048	0.0724273	0.579122	4.63048	0.0724273
10017947	Gastrointestinal disorders	胃肠系统疾病	10043954	Tongue disorders	舌异常	10043946	Tongue conditions	舌疾病	10043959	Tongue haematoma	舌血肿	1	0	50601	234438	inf	inf		inf	inf
10017947	Gastrointestinal disorders	胃肠系统疾病	10012321	Dental developmental disorders and anomalies	牙齿发育障碍和异常	10044018	Dental and gingival conditions	牙齿和牙龈类疾病	10044030	Tooth development disorder	牙发育障碍	1	0	50601	234438	inf	inf		inf	inf
10017947	Gastrointestinal disorders	胃肠系统疾病	10012329	Dental surface disorders	各种牙齿表面疾病	10044018	Dental and gingival conditions	牙齿和牙龈类疾病	10044032	Tooth discolouration	牙齿变色	1	9	50601	234429	0.514766	4.06332	0.0652136	0.514775	4.06332	0.0652136
10017947	Gastrointestinal disorders	胃肠系统疾病	10044037	Dental disorders NEC	各种牙齿疾病（不另分类）	10044018	Dental and gingival conditions	牙齿和牙龈类疾病	10044034	Tooth disorder	牙病	1	26	50601	234412	0.178175	1.31308	0.0241771	0.178191	1.31308	0.0241771
10017947	Gastrointestinal disorders	胃肠系统疾病	10044048	Tooth missing	牙齿缺失	10044018	Dental and gingival conditions	牙齿和牙龈类疾病	10044044	Tooth loss	牙齿脱落	1	7	50601	234431	0.661847	5.37969	0.0814252	0.661854	5.37969	0.0814252
10017947	Gastrointestinal disorders	胃肠系统疾病	10044037	Dental disorders NEC	各种牙齿疾病（不另分类）	10044018	Dental and gingival conditions	牙齿和牙龈类疾病	10064946	Tooth socket haemorrhage	齿孔出血	1	0	50601	234438	inf	inf		inf	inf
10017947	Gastrointestinal disorders	胃肠系统疾病	10043954	Tongue disorders	舌异常	10043946	Tongue conditions	舌疾病	10080276	Trichoglossia	毛舌	1	6	50601	234432	0.772159	6.4141	0.092956	0.772163	6.4141	0.092956
10017947	Gastrointestinal disorders	胃肠系统疾病	10033646	Acute and chronic pancreatitis	急性及慢性胰腺炎	10015674	Exocrine pancreas conditions	胰腺外分泌疾病	10085347	Walled-off pancreatic necrosis	包裹性胰腺坏死	1	0	50601	234438	inf	inf		inf	inf
10017947	Gastrointestinal disorders	胃肠系统疾病	10018009	Gastrointestinal stenosis and obstruction NEC	各种胃肠道狭窄及阻塞（不另分类）	10018008	Gastrointestinal stenosis and obstruction	胃肠道狭窄及梗阻类疾病	10047697	Volvulus	肠扭转	1	4	50601	234434	1.15825	10.3634	0.12945	1.15824	10.3634	0.12945
10017947	Gastrointestinal disorders	胃肠系统疾病	10028817	Nausea and vomiting symptoms	恶心和呕吐症状	10018012	Gastrointestinal signs and symptoms	胃肠道系统症状和体征	10047708	Vomiting projectile	喷射样呕吐	1	3	50601	234435	1.54434	14.8475	0.160632	1.54433	14.8475	0.160632
10018065	General disorders and administration site conditions	全身性疾病及给药部位各种反应	10011907	Death and sudden death	死亡和猝死	10053172	Fatal outcomes	致命后果	10011906	Death	死亡	1461	488	49141	233950	14.2531	15.7985	12.8589	13.8705	15.7983	12.8591
10018065	General disorders and administration site conditions	全身性疾病及给药部位各种反应	10018072	General signs and symptoms NEC	一般症状和体征（不另分类）	10018073	General system disorders NEC	全身系统疾病（不另分类）	10061818	Disease progression	疾病进展	1280	175	49322	234263	34.7404	40.6975	29.6553	33.8869	40.6973	29.6554
10018065	General disorders and administration site conditions	全身性疾病及给药部位各种反应	10003550	Asthenic conditions	虚弱状态	10018073	General system disorders NEC	全身系统疾病（不另分类）	10016256	Fatigue	疲劳	845	2846	49757	231592	1.38195	1.49315	1.27903	1.37557	1.49313	1.27904
10018065	General disorders and administration site conditions	全身性疾病及给药部位各种反应	10043409	Therapeutic and nontherapeutic responses	各种治疗和非治疗反应	10062915	Therapeutic and nontherapeutic effects (excl toxicity)	治疗性及非治疗性反应类（不包括毒性）	10013709	Drug ineffective	药物无效	702	839	49900	233599	3.91693	4.33199	3.54163	3.87646	4.33197	3.54165
10018065	General disorders and administration site conditions	全身性疾病及给药部位各种反应	10016286	Febrile disorders	发热疾病	10005908	Body temperature conditions	体温状况类	10037660	Pyrexia	发热	555	2149	50047	232289	1.19869	1.3166	1.09134	1.19651	1.31659	1.09135
10018065	General disorders and administration site conditions	全身性疾病及给药部位各种反应	10003550	Asthenic conditions	虚弱状态	10018073	General system disorders NEC	全身系统疾病（不另分类）	10003549	Asthenia	虚弱	529	3208	50073	231230	0.761486	0.835269	0.694221	0.763979	0.835264	0.694225
10018065	General disorders and administration site conditions	全身性疾病及给药部位各种反应	10033372	Pain and discomfort NEC	疼痛和不适（不另分类）	10018073	General system disorders NEC	全身系统疾病（不另分类）	10033371	Pain	疼痛	154	2126	50448	232312	0.333569	0.392954	0.283158	0.335597	0.392954	0.283158
10018065	General disorders and administration site conditions	全身性疾病及给药部位各种反应	10003550	Asthenic conditions	虚弱状态	10018073	General system disorders NEC	全身系统疾病（不另分类）	10025482	Malaise	难受	138	1255	50464	233183	0.508102	0.605906	0.426085	0.509443	0.605906	0.426085
10018065	General disorders and administration site conditions	全身性疾病及给药部位各种反应	10018072	General signs and symptoms NEC	一般症状和体征（不另分类）	10018073	General system disorders NEC	全身系统疾病（不另分类）	10010264	Condition aggravated	病情恶化	137	351	50465	234087	1.81051	2.20624	1.48576	1.80831	2.20624	1.48576
10018065	General disorders and administration site conditions	全身性疾病及给药部位各种反应	10017578	Gait disturbances	行走障碍	10018073	General system disorders NEC	全身系统疾病（不另分类）	10017577	Gait disturbance	步态障碍	129	849	50473	233589	0.703194	0.84649	0.584156	0.703951	0.846489	0.584156
10018065	General disorders and administration site conditions	全身性疾病及给药部位各种反应	10018072	General signs and symptoms NEC	一般症状和体征（不另分类）	10018073	General system disorders NEC	全身系统疾病（不另分类）	10061819	Disease recurrence	疾病复发	121	66	50481	234372	8.51176	11.4906	6.30517	8.49379	11.4906	6.30517
10018065	General disorders and administration site conditions	全身性疾病及给药部位各种反应	10018072	General signs and symptoms NEC	一般症状和体征（不另分类）	10018073	General system disorders NEC	全身系统疾病（不另分类）	10049438	General physical health deterioration	全身状况恶化	121	256	50481	234182	2.19266	2.72252	1.76592	2.18981	2.72252	1.76592
10018065	General disorders and administration site conditions	全身性疾病及给药部位各种反应	10043409	Therapeutic and nontherapeutic responses	各种治疗和非治疗反应	10062915	Therapeutic and nontherapeutic effects (excl toxicity)	治疗性及非治疗性反应类（不包括毒性）	10060933	Adverse event	不良事件	120	230	50482	234208	2.42058	3.01902	1.94076	2.41721	3.01902	1.94076
10018065	General disorders and administration site conditions	全身性疾病及给药部位各种反应	10030113	Oedema NEC	各种水肿（不另分类）	10018073	General system disorders NEC	全身系统疾病（不另分类）	10030124	Oedema peripheral	外周水肿	108	950	50494	233488	0.525684	0.641601	0.43071	0.526697	0.6416	0.43071
10018065	General disorders and administration site conditions	全身性疾病及给药部位各种反应	10068759	Feelings and sensations NEC	各种感受与感觉（不另分类）	10018073	General system disorders NEC	全身系统疾病（不另分类）	10008531	Chills	寒战	102	372	50500	234066	1.27088	1.58247	1.02064	1.27033	1.58247	1.02064
10018065	General disorders and administration site conditions	全身性疾病及给药部位各种反应	10043409	Therapeutic and nontherapeutic responses	各种治疗和非治疗反应	10062915	Therapeutic and nontherapeutic effects (excl toxicity)	治疗性及非治疗性反应类（不包括毒性）	10051082	Therapy non-responder	治疗无反应者	90	70	50512	234368	5.96552	8.15391	4.36446	5.95669	8.1539	4.36446
10018065	General disorders and administration site conditions	全身性疾病及给药部位各种反应	10030113	Oedema NEC	各种水肿（不另分类）	10018073	General system disorders NEC	全身系统疾病（不另分类）	10030095	Oedema	水肿	81	412	50521	234026	0.91071	1.15591	0.717523	0.910853	1.15591	0.717523
10018065	General disorders and administration site conditions	全身性疾病及给药部位各种反应	10033372	Pain and discomfort NEC	疼痛和不适（不另分类）	10018073	General system disorders NEC	全身系统疾病（不另分类）	10008479	Chest pain	胸痛	79	1163	50523	233275	0.313636	0.393988	0.249672	0.314708	0.393988	0.249672
10018065	General disorders and administration site conditions	全身性疾病及给药部位各种反应	10001424	Adverse effect absent	没有不良反应	10018073	General system disorders NEC	全身系统疾病（不另分类）	10067482	No adverse event	无不良事件	78	64	50524	234374	5.65362	7.86958	4.06164	5.64644	7.86958	4.06164
10018065	General disorders and administration site conditions	全身性疾病及给药部位各种反应	10043409	Therapeutic and nontherapeutic responses	各种治疗和非治疗反应	10062915	Therapeutic and nontherapeutic effects (excl toxicity)	治疗性及非治疗性反应类（不包括毒性）	10066901	Treatment failure	治疗失败	78	38	50524	234400	9.52294	14.0352	6.46136	9.5098	14.0352	6.46136
10018065	General disorders and administration site conditions	全身性疾病及给药部位各种反应	10028114	Mucosal findings abnormal	各种粘膜异常	10018073	General system disorders NEC	全身系统疾病（不另分类）	10028116	Mucosal inflammation	粘膜炎症	70	317	50532	234121	1.02309	1.32557	0.789627	1.02306	1.32557	0.789627
10018065	General disorders and administration site conditions	全身性疾病及给药部位各种反应	10018072	General signs and symptoms NEC	一般症状和体征（不另分类）	10018073	General system disorders NEC	全身系统疾病（不另分类）	10062355	Unevaluable event	无法评估的事件	61	346	50541	234092	0.816576	1.0722	0.621896	0.816797	1.0722	0.621897
10018065	General disorders and administration site conditions	全身性疾病及给药部位各种反应	10043409	Therapeutic and nontherapeutic responses	各种治疗和非治疗反应	10062915	Therapeutic and nontherapeutic effects (excl toxicity)	治疗性及非治疗性反应类（不包括毒性）	10061822	Drug intolerance	药物不耐受	60	315	50542	234123	0.882333	1.16307	0.669357	0.882472	1.16307	0.669358
10018065	General disorders and administration site conditions	全身性疾病及给药部位各种反应	10022528	Interactions	各种相互作用	10062915	Therapeutic and nontherapeutic effects (excl toxicity)	治疗性及非治疗性反应类（不包括毒性）	10013710	Drug interaction	药物相互作用	54	1461	50548	232977	0.170354	0.223555	0.129814	0.171239	0.223555	0.129814
10018065	General disorders and administration site conditions	全身性疾病及给药部位各种反应	10043409	Therapeutic and nontherapeutic responses	各种治疗和非治疗反应	10062915	Therapeutic and nontherapeutic effects (excl toxicity)	治疗性及非治疗性反应类（不包括毒性）	10059866	Drug resistance	耐药	51	10	50551	234428	23.651	46.5873	12.0069	23.6282	46.5873	12.0069
10018065	General disorders and administration site conditions	全身性疾病及给药部位各种反应	10017578	Gait disturbances	行走障碍	10018073	General system disorders NEC	全身系统疾病（不另分类）	10017581	Gait inability	步态无力	46	244	50556	234194	0.873315	1.19691	0.63721	0.87343	1.19691	0.63721
10018065	General disorders and administration site conditions	全身性疾病及给药部位各种反应	10018072	General signs and symptoms NEC	一般症状和体征（不另分类）	10018073	General system disorders NEC	全身系统疾病（不另分类）	10048959	Peripheral swelling	外周肿胀	42	393	50560	234045	0.494708	0.68014	0.359832	0.495128	0.68014	0.359832
10018065	General disorders and administration site conditions	全身性疾病及给药部位各种反应	10018072	General signs and symptoms NEC	一般症状和体征（不另分类）	10018073	General system disorders NEC	全身系统疾病（不另分类）	10061520	Ill-defined disorder	未明确定义的疾病	41	28	50561	234410	6.7887	10.9778	4.19815	6.784	10.9778	4.19815
10018065	General disorders and administration site conditions	全身性疾病及给药部位各种反应	10018072	General signs and symptoms NEC	一般症状和体征（不另分类）	10018073	General system disorders NEC	全身系统疾病（不另分类）	10042674	Swelling	肿胀	41	254	50561	234184	0.747639	1.03996	0.537483	0.747843	1.03996	0.537483
10018065	General disorders and administration site conditions	全身性疾病及给药部位各种反应	10018072	General signs and symptoms NEC	一般症状和体征（不另分类）	10018073	General system disorders NEC	全身系统疾病（不另分类）	10077361	Multiple organ dysfunction syndrome	多器官功能不全综合征	37	83	50565	234355	2.06608	3.04413	1.40227	2.0653	3.04413	1.40227
10018065	General disorders and administration site conditions	全身性疾病及给药部位各种反应	10043409	Therapeutic and nontherapeutic responses	各种治疗和非治疗反应	10062915	Therapeutic and nontherapeutic effects (excl toxicity)	治疗性及非治疗性反应类（不包括毒性）	10082200	Therapeutic product effect incomplete	治疗产品效果不全	33	48	50569	234390	3.1866	4.96434	2.04547	3.18517	4.96434	2.04547
10018065	General disorders and administration site conditions	全身性疾病及给药部位各种反应	10043409	Therapeutic and nontherapeutic responses	各种治疗和非治疗反应	10062915	Therapeutic and nontherapeutic effects (excl toxicity)	治疗性及非治疗性反应类（不包括毒性）	10043414	Therapeutic response decreased	治疗反应减弱	31	185	50571	234253	0.7762	1.13559	0.530548	0.776337	1.13559	0.530548
10018065	General disorders and administration site conditions	全身性疾病及给药部位各种反应	10043409	Therapeutic and nontherapeutic responses	各种治疗和非治疗反应	10062915	Therapeutic and nontherapeutic effects (excl toxicity)	治疗性及非治疗性反应类（不包括毒性）	10078115	Therapy partial responder	治疗部分应答者	31	19	50571	234419	7.56309	13.3889	4.27223	7.55907	13.3889	4.27223
10018065	General disorders and administration site conditions	全身性疾病及给药部位各种反应	10018072	General signs and symptoms NEC	一般症状和体征（不另分类）	10018073	General system disorders NEC	全身系统疾病（不另分类）	10042682	Swelling face	面肿	28	251	50574	234187	0.516559	0.763434	0.349517	0.516826	0.763434	0.349517
10018065	General disorders and administration site conditions	全身性疾病及给药部位各种反应	10068759	Feelings and sensations NEC	各种感受与感觉（不另分类）	10018073	General system disorders NEC	全身系统疾病（不另分类）	10016322	Feeling abnormal	感受异常	27	381	50575	234057	0.327963	0.484616	0.221948	0.328321	0.484616	0.221948
10018065	General disorders and administration site conditions	全身性疾病及给药部位各种反应	10043409	Therapeutic and nontherapeutic responses	各种治疗和非治疗反应	10062915	Therapeutic and nontherapeutic effects (excl toxicity)	治疗性及非治疗性反应类（不包括毒性）	10049414	Treatment noncompliance	治疗不服从	26	57	50576	234381	2.11386	3.36174	1.3292	2.11329	3.36174	1.3292
10018065	General disorders and administration site conditions	全身性疾病及给药部位各种反应	10043409	Therapeutic and nontherapeutic responses	各种治疗和非治疗反应	10062915	Therapeutic and nontherapeutic effects (excl toxicity)	治疗性及非治疗性反应类（不包括毒性）	10061623	Adverse drug reaction	药品不良反应	25	90	50577	234348	1.28708	2.0049	0.826265	1.28694	2.0049	0.826265
10018065	General disorders and administration site conditions	全身性疾病及给药部位各种反应	10043409	Therapeutic and nontherapeutic responses	各种治疗和非治疗反应	10062915	Therapeutic and nontherapeutic effects (excl toxicity)	治疗性及非治疗性反应类（不包括毒性）	10051118	Drug ineffective for unapproved indication	对非适应症用药无效	23	14	50579	234424	7.61433	14.7981	3.91793	7.61132	14.7981	3.91793
10018065	General disorders and administration site conditions	全身性疾病及给药部位各种反应	10030113	Oedema NEC	各种水肿（不另分类）	10018073	General system disorders NEC	全身系统疾病（不另分类）	10016029	Face oedema	面部水肿	23	403	50579	234035	0.264079	0.402038	0.17346	0.264413	0.402038	0.17346
10018065	General disorders and administration site conditions	全身性疾病及给药部位各种反应	10019237	Healing abnormal NEC	愈合异常（不另分类）	10007867	Tissue disorders NEC	组织疾病（不另分类）	10021519	Impaired healing	愈合不良	23	45	50579	234393	2.36859	3.91484	1.43306	2.36797	3.91484	1.43306
10018065	General disorders and administration site conditions	全身性疾病及给药部位各种反应	10033372	Pain and discomfort NEC	疼痛和不适（不另分类）	10018073	General system disorders NEC	全身系统疾病（不另分类）	10008469	Chest discomfort	胸部不适	21	391	50581	234047	0.248518	0.385547	0.160191	0.24883	0.385547	0.160191
10018065	General disorders and administration site conditions	全身性疾病及给药部位各种反应	10028882	Necrosis NEC	各种坏死（不另分类）	10007867	Tissue disorders NEC	组织疾病（不另分类）	10028851	Necrosis	坏死	20	19	50582	234419	4.87835	9.14118	2.60342	4.87682	9.14118	2.60342
10018065	General disorders and administration site conditions	全身性疾病及给药部位各种反应	10018072	General signs and symptoms NEC	一般症状和体征（不另分类）	10018073	General system disorders NEC	全身系统疾病（不另分类）	10080284	Illness	患病	18	56	50584	234382	1.48935	2.5332	0.875634	1.48917	2.5332	0.875634
10018065	General disorders and administration site conditions	全身性疾病及给药部位各种反应	10043409	Therapeutic and nontherapeutic responses	各种治疗和非治疗反应	10062915	Therapeutic and nontherapeutic effects (excl toxicity)	治疗性及非治疗性反应类（不包括毒性）	10043417	Therapeutic response unexpected	意外的治疗反应	18	165	50584	234273	0.50524	0.821927	0.310572	0.505416	0.821927	0.310572
10018065	General disorders and administration site conditions	全身性疾病及给药部位各种反应	10018072	General signs and symptoms NEC	一般症状和体征（不另分类）	10018073	General system disorders NEC	全身系统疾病（不另分类）	10022004	Influenza like illness	流感样疾病	17	186	50585	234252	0.423251	0.695531	0.25756	0.423444	0.695531	0.25756
10018065	General disorders and administration site conditions	全身性疾病及给药部位各种反应	10021950	Inflammations	各种炎症	10018073	General system disorders NEC	全身系统疾病（不另分类）	10061218	Inflammation	炎症	16	76	50586	234362	0.975356	1.67238	0.56884	0.975364	1.67238	0.56884
10018065	General disorders and administration site conditions	全身性疾病及给药部位各种反应	10018072	General signs and symptoms NEC	一般症状和体征（不另分类）	10018073	General system disorders NEC	全身系统疾病（不另分类）	10067671	Disease complication	疾病并发症	15	1	50587	234437	69.515	526.286	9.18196	69.4947	526.286	9.18196
10018065	General disorders and administration site conditions	全身性疾病及给药部位各种反应	10018072	General signs and symptoms NEC	一般症状和体征（不另分类）	10018073	General system disorders NEC	全身系统疾病（不另分类）	10048919	Performance status decreased	体力状态下降	14	17	50588	234421	3.81617	7.7422	1.88101	3.81539	7.7422	1.88101
10018065	General disorders and administration site conditions	全身性疾病及给药部位各种反应	10043409	Therapeutic and nontherapeutic responses	各种治疗和非治疗反应	10062915	Therapeutic and nontherapeutic effects (excl toxicity)	治疗性及非治疗性反应类（不包括毒性）	10079317	Drug effective for unapproved indication	药物对未经批准的指征起效	13	4	50589	234434	15.0608	46.1921	4.91053	15.0572	46.1921	4.91053
10018065	General disorders and administration site conditions	全身性疾病及给药部位各种反应	10011907	Death and sudden death	死亡和猝死	10053172	Fatal outcomes	致命后果	10042434	Sudden death	猝死	13	55	50589	234383	1.09509	2.00443	0.598288	1.09507	2.00443	0.598288
10018065	General disorders and administration site conditions	全身性疾病及给药部位各种反应	10057175	Mass conditions NEC	各种肿块状况（不另分类）	10007867	Tissue disorders NEC	组织疾病（不另分类）	10011732	Cyst	囊肿	10	11	50592	234427	4.21243	9.91928	1.7889	4.2118	9.91928	1.7889
10018065	General disorders and administration site conditions	全身性疾病及给药部位各种反应	10043409	Therapeutic and nontherapeutic responses	各种治疗和非治疗反应	10062915	Therapeutic and nontherapeutic effects (excl toxicity)	治疗性及非治疗性反应类（不包括毒性）	10082201	Therapeutic product effect decreased	治疗产品效果下降	10	53	50592	234385	0.874122	1.71822	0.444699	0.874147	1.71822	0.444699
10018065	General disorders and administration site conditions	全身性疾病及给药部位各种反应	10068759	Feelings and sensations NEC	各种感受与感觉（不另分类）	10018073	General system disorders NEC	全身系统疾病（不另分类）	10016326	Feeling cold	感到寒冷	9	80	50593	234358	0.521125	1.03811	0.261601	0.52121	1.03811	0.261601
10018065	General disorders and administration site conditions	全身性疾病及给药部位各种反应	10030113	Oedema NEC	各种水肿（不另分类）	10018073	General system disorders NEC	全身系统疾病（不另分类）	10018092	Generalised oedema	全身性水肿	9	56	50593	234382	0.74454	1.50524	0.368273	0.744586	1.50524	0.368273
10018065	General disorders and administration site conditions	全身性疾病及给药部位各种反应	10043409	Therapeutic and nontherapeutic responses	各种治疗和非治疗反应	10062915	Therapeutic and nontherapeutic effects (excl toxicity)	治疗性及非治疗性反应类（不包括毒性）	10052805	Drug tolerance decreased	药物耐受性降低	8	14	50594	234424	2.64768	6.31175	1.11066	2.64742	6.31175	1.11066
10018065	General disorders and administration site conditions	全身性疾病及给药部位各种反应	10022097	Injection site reactions	注射部位各种反应	10001316	Administration site reactions	给药部位各种反应	10022086	Injection site pain	注射部位痛	7	62	50595	234376	0.523012	1.14273	0.239376	0.523078	1.14273	0.239376
10018065	General disorders and administration site conditions	全身性疾病及给药部位各种反应	10068759	Feelings and sensations NEC	各种感受与感觉（不另分类）	10018073	General system disorders NEC	全身系统疾病（不另分类）	10043458	Thirst	口渴	7	60	50595	234378	0.540451	1.18239	0.247031	0.540514	1.18239	0.247031
10018065	General disorders and administration site conditions	全身性疾病及给药部位各种反应	10069785	Complications associated with device NEC	各种器械相关并发症（不另分类）	10069781	Complications associated with device	器械相关并发症类	10077107	Complication associated with device	装置相关并发症	6	11	50596	234427	2.52726	6.83407	0.934589	2.52708	6.83407	0.934589
10018065	General disorders and administration site conditions	全身性疾病及给药部位各种反应	10033372	Pain and discomfort NEC	疼痛和不适（不另分类）	10018073	General system disorders NEC	全身系统疾病（不另分类）	10013082	Discomfort	不适	6	180	50596	234258	0.154332	0.348124	0.0684195	0.154433	0.348124	0.0684195
10018065	General disorders and administration site conditions	全身性疾病及给药部位各种反应	10043409	Therapeutic and nontherapeutic responses	各种治疗和非治疗反应	10062915	Therapeutic and nontherapeutic effects (excl toxicity)	治疗性及非治疗性反应类（不包括毒性）	10048723	Multiple-drug resistance	多重耐药性	6	2	50596	234436	13.9005	68.8744	2.80544	13.8989	68.8744	2.80544
10018065	General disorders and administration site conditions	全身性疾病及给药部位各种反应	10043409	Therapeutic and nontherapeutic responses	各种治疗和非治疗反应	10062915	Therapeutic and nontherapeutic effects (excl toxicity)	治疗性及非治疗性反应类（不包括毒性）	10067484	Adverse reaction	不良反应	5	30	50597	234408	0.772141	1.99019	0.29957	0.772163	1.99019	0.29957
10018065	General disorders and administration site conditions	全身性疾病及给药部位各种反应	10044694	Trophic disorders	营养障碍	10007867	Tissue disorders NEC	组织疾病（不另分类）	10058314	Dysplasia	发育不良	5	3	50597	234435	7.7223	32.3148	1.8454	7.72163	32.3148	1.8454
10018065	General disorders and administration site conditions	全身性疾病及给药部位各种反应	10016286	Febrile disorders	发热疾病	10005908	Body temperature conditions	体温状况类	10020741	Hyperpyrexia	高热	5	65	50597	234373	0.356319	0.884927	0.143473	0.356383	0.884927	0.143473
10018065	General disorders and administration site conditions	全身性疾病及给药部位各种反应	10005907	Body temperature altered	体温变化	10005908	Body temperature conditions	体温状况类	10020843	Hyperthermia	体温过高	5	7	50597	234431	3.3095	10.428	1.05032	3.30927	10.428	1.05032
10018065	General disorders and administration site conditions	全身性疾病及给药部位各种反应	10018072	General signs and symptoms NEC	一般症状和体征（不另分类）	10018073	General system disorders NEC	全身系统疾病（不另分类）	10053459	Secretion discharge	分泌性排出物	5	11	50597	234427	2.10601	6.06166	0.731693	2.1059	6.06166	0.731693
10018065	General disorders and administration site conditions	全身性疾病及给药部位各种反应	10003550	Asthenic conditions	虚弱状态	10018073	General system disorders NEC	全身系统疾病（不另分类）	10011953	Decreased activity	活动减少	4	39	50598	234399	0.475136	1.32966	0.169784	0.475177	1.32966	0.169784
10018065	General disorders and administration site conditions	全身性疾病及给药部位各种反应	10005907	Body temperature altered	体温变化	10005908	Body temperature conditions	体温状况类	10021113	Hypothermia	体温过低	4	30	50598	234408	0.6177	1.75344	0.217602	0.617731	1.75344	0.217602
10018065	General disorders and administration site conditions	全身性疾病及给药部位各种反应	10057175	Mass conditions NEC	各种肿块状况（不另分类）	10007867	Tissue disorders NEC	组织疾病（不另分类）	10026865	Mass	肿块	4	9	50598	234429	2.05919	6.68699	0.634104	2.0591	6.68699	0.634104
10018065	General disorders and administration site conditions	全身性疾病及给药部位各种反应	10057175	Mass conditions NEC	各种肿块状况（不另分类）	10007867	Tissue disorders NEC	组织疾病（不另分类）	10054107	Nodule	结节	4	13	50598	234425	1.42557	4.37227	0.464801	1.42553	4.37227	0.464801
10018065	General disorders and administration site conditions	全身性疾病及给药部位各种反应	10018072	General signs and symptoms NEC	一般症状和体征（不另分类）	10018073	General system disorders NEC	全身系统疾病（不另分类）	10029719	Nonspecific reaction	非特异性反应	4	5	50598	234433	3.7066	13.804	0.995282	3.70638	13.804	0.995282
10018065	General disorders and administration site conditions	全身性疾病及给药部位各种反应	10021950	Inflammations	各种炎症	10018073	General system disorders NEC	全身系统疾病（不另分类）	10051379	Systemic inflammatory response syndrome	全身性炎症反应综合征	4	2	50598	234436	9.26661	50.5951	1.6972	9.26596	50.5951	1.6972
10018065	General disorders and administration site conditions	全身性疾病及给药部位各种反应	10018072	General signs and symptoms NEC	一般症状和体征（不另分类）	10018073	General system disorders NEC	全身系统疾病（不另分类）	10048669	Terminal state	临终状态	4	1	50598	234437	18.5333	165.826	2.07135	18.5319	165.826	2.07135
10018065	General disorders and administration site conditions	全身性疾病及给药部位各种反应	10068760	Ulcers NEC	各种溃疡（不另分类）	10007867	Tissue disorders NEC	组织疾病（不另分类）	10045285	Ulcer	溃疡	4	17	50598	234421	1.09012	3.23989	0.366791	1.09011	3.23989	0.366791
10018065	General disorders and administration site conditions	全身性疾病及给药部位各种反应	10018072	General signs and symptoms NEC	一般症状和体征（不另分类）	10018073	General system disorders NEC	全身系统疾病（不另分类）	10011469	Crying	哭	3	30	50599	234408	0.463266	1.51805	0.141376	0.463298	1.51805	0.141376
10018065	General disorders and administration site conditions	全身性疾病及给药部位各种反应	10043409	Therapeutic and nontherapeutic responses	各种治疗和非治疗反应	10062915	Therapeutic and nontherapeutic effects (excl toxicity)	治疗性及非治疗性反应类（不包括毒性）	10052804	Drug tolerance	药物耐受性	3	7	50599	234431	1.98562	7.67904	0.513435	1.98556	7.67904	0.513435
10018065	General disorders and administration site conditions	全身性疾病及给药部位各种反应	10033372	Pain and discomfort NEC	疼痛和不适（不另分类）	10018073	General system disorders NEC	全身系统疾病（不另分类）	10016059	Facial pain	面痛	3	41	50599	234397	0.338959	1.09466	0.104958	0.338998	1.09466	0.104958
10018065	General disorders and administration site conditions	全身性疾病及给药部位各种反应	10068759	Feelings and sensations NEC	各种感受与感觉（不另分类）	10018073	General system disorders NEC	全身系统疾病（不另分类）	10016334	Feeling hot	感觉热	3	224	50599	234214	0.0619932	0.193683	0.0198425	0.0620488	0.193683	0.0198425
10018065	General disorders and administration site conditions	全身性疾病及给药部位各种反应	10021950	Inflammations	各种炎症	10018073	General system disorders NEC	全身系统疾病（不另分类）	10018691	Granuloma	肉芽肿	3	6	50599	234432	2.31657	9.2632	0.579334	2.31649	9.2632	0.579334
10018065	General disorders and administration site conditions	全身性疾病及给药部位各种反应	10030113	Oedema NEC	各种水肿（不另分类）	10018073	General system disorders NEC	全身系统疾病（不另分类）	10018713	Gravitational oedema	重力性水肿	3	20	50599	234418	0.694929	2.33872	0.206491	0.694947	2.33872	0.206491
10018065	General disorders and administration site conditions	全身性疾病及给药部位各种反应	10043409	Therapeutic and nontherapeutic responses	各种治疗和非治疗反应	10062915	Therapeutic and nontherapeutic effects (excl toxicity)	治疗性及非治疗性反应类（不包括毒性）	10049998	Idiosyncratic drug reaction	药物特异质反应	3	3	50599	234435	4.63319	22.9567	0.935087	4.63298	22.9567	0.935087
10018065	General disorders and administration site conditions	全身性疾病及给药部位各种反应	10043409	Therapeutic and nontherapeutic responses	各种治疗和非治疗反应	10062915	Therapeutic and nontherapeutic effects (excl toxicity)	治疗性及非治疗性反应类（不包括毒性）	10021576	Inadequate analgesia	不完全性痛觉丧失	3	3	50599	234435	4.63319	22.9567	0.935087	4.63298	22.9567	0.935087
10018065	General disorders and administration site conditions	全身性疾病及给药部位各种反应	10022097	Injection site reactions	注射部位各种反应	10001316	Administration site reactions	给药部位各种反应	10053425	Injection site swelling	注射部位肿胀	3	23	50599	234415	0.604278	2.01267	0.181426	0.604302	2.01267	0.181426
10018065	General disorders and administration site conditions	全身性疾病及给药部位各种反应	10028114	Mucosal findings abnormal	各种粘膜异常	10018073	General system disorders NEC	全身系统疾病（不另分类）	10082268	Mucosal disorder	粘膜疾病	3	5	50599	234433	2.77989	11.6328	0.664313	2.77979	11.6328	0.664313
10018065	General disorders and administration site conditions	全身性疾病及给药部位各种反应	10018072	General signs and symptoms NEC	一般症状和体征（不另分类）	10018073	General system disorders NEC	全身系统疾病（不另分类）	10053159	Organ failure	器官衰竭	3	3	50599	234435	4.63319	22.9567	0.935087	4.63298	22.9567	0.935087
10018065	General disorders and administration site conditions	全身性疾病及给药部位各种反应	10043409	Therapeutic and nontherapeutic responses	各种治疗和非治疗反应	10062915	Therapeutic and nontherapeutic effects (excl toxicity)	治疗性及非治疗性反应类（不包括毒性）	10074941	Therapeutic response changed	治疗反应变化	3	36	50599	234402	0.386045	1.25364	0.118878	0.386082	1.25364	0.118878
10018065	General disorders and administration site conditions	全身性疾病及给药部位各种反应	10043409	Therapeutic and nontherapeutic responses	各种治疗和非治疗反应	10062915	Therapeutic and nontherapeutic effects (excl toxicity)	治疗性及非治疗性反应类（不包括毒性）	10051083	Therapy responder	对治疗方案有应答者	3	0	50599	234438	inf	inf		inf	inf
10018065	General disorders and administration site conditions	全身性疾病及给药部位各种反应	10018072	General signs and symptoms NEC	一般症状和体征（不另分类）	10018073	General system disorders NEC	全身系统疾病（不另分类）	10076269	Unmasking of previously unidentified disease	揭露以前未知的疾病	3	2	50599	234436	6.94982	41.5945	1.16121	6.94947	41.5945	1.16121
10018065	General disorders and administration site conditions	全身性疾病及给药部位各种反应	10018072	General signs and symptoms NEC	一般症状和体征（不另分类）	10018073	General system disorders NEC	全身系统疾病（不另分类）	10051301	Exercise tolerance decreased	运动耐量降低	2	41	50600	234397	0.225968	0.934263	0.0546546	0.225999	0.934263	0.0546546
10018065	General disorders and administration site conditions	全身性疾病及给药部位各种反应	10028882	Necrosis NEC	各种坏死（不另分类）	10007867	Tissue disorders NEC	组织疾病（不另分类）	10061857	Fat necrosis	脂肪坏死	2	0	50600	234438	inf	inf		inf	inf
10018065	General disorders and administration site conditions	全身性疾病及给药部位各种反应	10068759	Feelings and sensations NEC	各种感受与感觉（不另分类）	10018073	General system disorders NEC	全身系统疾病（不另分类）	10020466	Hunger	饥饿感	2	13	50600	234425	0.712755	3.15863	0.160835	0.712766	3.15863	0.160835
10018065	General disorders and administration site conditions	全身性疾病及给药部位各种反应	10044694	Trophic disorders	营养障碍	10007867	Tissue disorders NEC	组织疾病（不另分类）	10020718	Hyperplasia	增生	2	3	50600	234435	3.08874	18.486	0.516081	3.08865	18.486	0.516081
10018065	General disorders and administration site conditions	全身性疾病及给药部位各种反应	10022097	Injection site reactions	注射部位各种反应	10001316	Administration site reactions	给药部位各种反应	10022061	Injection site erythema	注射部位红斑	2	32	50600	234406	0.289533	1.2082	0.0693838	0.289561	1.2082	0.0693838
10018065	General disorders and administration site conditions	全身性疾病及给药部位各种反应	10022097	Injection site reactions	注射部位各种反应	10001316	Administration site reactions	给药部位各种反应	10022067	Injection site haemorrhage	注射部位出血	2	6	50600	234432	1.54435	7.65198	0.311686	1.54433	7.65198	0.311686
10018065	General disorders and administration site conditions	全身性疾病及给药部位各种反应	10030113	Oedema NEC	各种水肿（不另分类）	10018073	General system disorders NEC	全身系统疾病（不另分类）	10048961	Localised oedema	局部水肿	2	27	50600	234411	0.343158	1.44312	0.0815988	0.343184	1.44312	0.0815988
10018065	General disorders and administration site conditions	全身性疾病及给药部位各种反应	10017578	Gait disturbances	行走障碍	10018073	General system disorders NEC	全身系统疾病（不另分类）	10024860	Loss of control of legs	双腿失控	2	12	50600	234426	0.772154	3.45021	0.172808	0.772163	3.45021	0.172808
10018065	General disorders and administration site conditions	全身性疾病及给药部位各种反应	10043409	Therapeutic and nontherapeutic responses	各种治疗和非治疗反应	10062915	Therapeutic and nontherapeutic effects (excl toxicity)	治疗性及非治疗性反应类（不包括毒性）	10084221	Loss of therapeutic response	治疗反应丧失	2	1	50600	234437	9.26628	102.197	0.840182	9.26596	102.197	0.840182
10018065	General disorders and administration site conditions	全身性疾病及给药部位各种反应	10043409	Therapeutic and nontherapeutic responses	各种治疗和非治疗反应	10062915	Therapeutic and nontherapeutic effects (excl toxicity)	治疗性及非治疗性反应类（不包括毒性）	10048958	Paradoxical drug reaction	反常药物反应	2	1	50600	234437	9.26628	102.197	0.840182	9.26596	102.197	0.840182
10018065	General disorders and administration site conditions	全身性疾病及给药部位各种反应	10057175	Mass conditions NEC	各种肿块状况（不另分类）	10007867	Tissue disorders NEC	组织疾病（不另分类）	10034260	Pelvic mass	盆腔肿物	2	1	50600	234437	9.26628	102.197	0.840182	9.26596	102.197	0.840182
10018065	General disorders and administration site conditions	全身性疾病及给药部位各种反应	10018072	General signs and symptoms NEC	一般症状和体征（不另分类）	10018073	General system disorders NEC	全身系统疾病（不另分类）	10051588	Physical deconditioning	体力减退	2	4	50600	234434	2.31654	12.6482	0.42428	2.31649	12.6482	0.42428
10018065	General disorders and administration site conditions	全身性疾病及给药部位各种反应	10028114	Mucosal findings abnormal	各种粘膜异常	10018073	General system disorders NEC	全身系统疾病（不另分类）	10061529	Polyp	息肉	2	6	50600	234432	1.54435	7.65198	0.311686	1.54433	7.65198	0.311686
10018065	General disorders and administration site conditions	全身性疾病及给药部位各种反应	10022528	Interactions	各种相互作用	10062915	Therapeutic and nontherapeutic effects (excl toxicity)	治疗性及非治疗性反应类（不包括毒性）	10068072	Potentiating drug interaction	协同性药物相互作用	2	43	50600	234395	0.215456	0.889434	0.0521921	0.215487	0.889434	0.0521921
10018065	General disorders and administration site conditions	全身性疾病及给药部位各种反应	10068759	Feelings and sensations NEC	各种感受与感觉（不另分类）	10018073	General system disorders NEC	全身系统疾病（不另分类）	10057040	Temperature intolerance	寒热不耐受	2	14	50600	234424	0.661841	2.91224	0.150411	0.661854	2.91224	0.150411
10018065	General disorders and administration site conditions	全身性疾病及给药部位各种反应	10033372	Pain and discomfort NEC	疼痛和不适（不另分类）	10018073	General system disorders NEC	全身系统疾病（不另分类）	10043224	Tenderness	触痛	2	96	50600	234342	0.0964847	0.391392	0.0237851	0.0965204	0.391392	0.0237851
10018065	General disorders and administration site conditions	全身性疾病及给药部位各种反应	10043409	Therapeutic and nontherapeutic responses	各种治疗和非治疗反应	10062915	Therapeutic and nontherapeutic effects (excl toxicity)	治疗性及非治疗性反应类（不包括毒性）	10082203	Therapeutic product effect increased	治疗产品效果增加	2	1	50600	234437	9.26628	102.197	0.840182	9.26596	102.197	0.840182
10018065	General disorders and administration site conditions	全身性疾病及给药部位各种反应	10043409	Therapeutic and nontherapeutic responses	各种治疗和非治疗反应	10062915	Therapeutic and nontherapeutic effects (excl toxicity)	治疗性及非治疗性反应类（不包括毒性）	10043415	Therapeutic response increased	治疗反应增强	2	11	50600	234427	0.842354	3.80052	0.1867	0.84236	3.80052	0.1867
10018065	General disorders and administration site conditions	全身性疾病及给药部位各种反应	10068756	Withdrawal and rebound effects	各种停药与反弹效应	10062915	Therapeutic and nontherapeutic effects (excl toxicity)	治疗性及非治疗性反应类（不包括毒性）	10048010	Withdrawal syndrome	戒断综合征	2	11	50600	234427	0.842354	3.80052	0.1867	0.84236	3.80052	0.1867
10018065	General disorders and administration site conditions	全身性疾病及给药部位各种反应	10018072	General signs and symptoms NEC	一般症状和体征（不另分类）	10018073	General system disorders NEC	全身系统疾病（不另分类）	10059837	Adhesion	粘连	1	0	50601	234438	inf	inf		inf	inf
10018065	General disorders and administration site conditions	全身性疾病及给药部位各种反应	10011907	Death and sudden death	死亡和猝死	10053172	Fatal outcomes	致命后果	10048664	Agonal death struggle	濒死挣扎	1	0	50601	234438	inf	inf		inf	inf
10018065	General disorders and administration site conditions	全身性疾病及给药部位各种反应	10003057	Application and instillation site reactions	敷用和滴用部位的各种反应	10001316	Administration site reactions	给药部位各种反应	10050099	Application site eczema	外用药部位湿疹	1	0	50601	234438	inf	inf		inf	inf
10018065	General disorders and administration site conditions	全身性疾病及给药部位各种反应	10033372	Pain and discomfort NEC	疼痛和不适（不另分类）	10018073	General system disorders NEC	全身系统疾病（不另分类）	10048750	Axillary pain	腋痛	1	6	50601	234432	0.772159	6.4141	0.092956	0.772163	6.4141	0.092956
10018065	General disorders and administration site conditions	全身性疾病及给药部位各种反应	10011907	Death and sudden death	死亡和猝死	10053172	Fatal outcomes	致命后果	10049054	Brain death	脑死亡	1	2	50601	234436	2.31652	25.5486	0.21004	2.31649	25.5486	0.21004
10018065	General disorders and administration site conditions	全身性疾病及给药部位各种反应	10044694	Trophic disorders	营养障碍	10007867	Tissue disorders NEC	组织疾病（不另分类）	10006938	Calcinosis	钙质沉着	1	9	50601	234429	0.514766	4.06332	0.0652136	0.514775	4.06332	0.0652136
10018065	General disorders and administration site conditions	全身性疾病及给药部位各种反应	10021544	Implant and catheter site reactions	植入物和插管部位的各种反应	10001316	Administration site reactions	给药部位各种反应	10051099	Catheter site haemorrhage	插管部位出血	1	4	50601	234434	1.15825	10.3634	0.12945	1.15824	10.3634	0.12945
10018065	General disorders and administration site conditions	全身性疾病及给药部位各种反应	10021544	Implant and catheter site reactions	植入物和插管部位的各种反应	10001316	Administration site reactions	给药部位各种反应	10007811	Catheter site related reaction	插管部位相关反应	1	5	50601	234433	0.926594	7.9316	0.108248	0.926596	7.9316	0.108248
10018065	General disorders and administration site conditions	全身性疾病及给药部位各种反应	10018072	General signs and symptoms NEC	一般症状和体征（不另分类）	10018073	General system disorders NEC	全身系统疾病（不另分类）	10048659	Concomitant disease progression	伴随疾病进展	1	1	50601	234437	4.63305	74.0759	0.289772	4.63298	74.0759	0.289772
10018065	General disorders and administration site conditions	全身性疾病及给药部位各种反应	10018072	General signs and symptoms NEC	一般症状和体征（不另分类）	10018073	General system disorders NEC	全身系统疾病（不另分类）	10061619	Deformity	畸形	1	7	50601	234431	0.661847	5.37969	0.0814252	0.661854	5.37969	0.0814252
10018065	General disorders and administration site conditions	全身性疾病及给药部位各种反应	10018072	General signs and symptoms NEC	一般症状和体征（不另分类）	10018073	General system disorders NEC	全身系统疾病（不另分类）	10012559	Developmental delay	发育延迟	1	6	50601	234432	0.772159	6.4141	0.092956	0.772163	6.4141	0.092956
10018065	General disorders and administration site conditions	全身性疾病及给药部位各种反应	10069789	Vascular complications associated with device	各种器械相关血管并发症	10069781	Complications associated with device	器械相关并发症类	10077455	Device related thrombosis	器械相关血栓症	1	4	50601	234434	1.15825	10.3634	0.12945	1.15824	10.3634	0.12945
10018065	General disorders and administration site conditions	全身性疾病及给药部位各种反应	10068759	Feelings and sensations NEC	各种感受与感觉（不另分类）	10018073	General system disorders NEC	全身系统疾病（不另分类）	10059186	Early satiety	早饱	1	2	50601	234436	2.31652	25.5486	0.21004	2.31649	25.5486	0.21004
10018065	General disorders and administration site conditions	全身性疾病及给药部位各种反应	10018072	General signs and symptoms NEC	一般症状和体征（不另分类）	10018073	General system disorders NEC	全身系统疾病（不另分类）	10063045	Effusion	渗出	1	2	50601	234436	2.31652	25.5486	0.21004	2.31649	25.5486	0.21004
10018065	General disorders and administration site conditions	全身性疾病及给药部位各种反应	10028114	Mucosal findings abnormal	各种粘膜异常	10018073	General system disorders NEC	全身系统疾病（不另分类）	10014579	Enanthema	粘膜疹	1	3	50601	234435	1.54434	14.8475	0.160632	1.54433	14.8475	0.160632
10018065	General disorders and administration site conditions	全身性疾病及给药部位各种反应	10018072	General signs and symptoms NEC	一般症状和体征（不另分类）	10018073	General system disorders NEC	全身系统疾病（不另分类）	10015866	Extravasation	外渗	1	109	50601	234329	0.0424855	0.304343	0.00593086	0.0425044	0.304343	0.00593086
10018065	General disorders and administration site conditions	全身性疾病及给药部位各种反应	10068759	Feelings and sensations NEC	各种感受与感觉（不另分类）	10018073	General system disorders NEC	全身系统疾病（不另分类）	10016330	Feeling drunk	醉酒感	1	13	50601	234425	0.35637	2.72434	0.0466167	0.356383	2.72434	0.0466167
10018065	General disorders and administration site conditions	全身性疾病及给药部位各种反应	10068759	Feelings and sensations NEC	各种感受与感觉（不另分类）	10018073	General system disorders NEC	全身系统疾病（不另分类）	10016338	Feeling jittery	紧张不安	1	18	50601	234420	0.257373	1.92804	0.0343566	0.257388	1.92804	0.0343566
10018065	General disorders and administration site conditions	全身性疾病及给药部位各种反应	10068759	Feelings and sensations NEC	各种感受与感觉（不另分类）	10018073	General system disorders NEC	全身系统疾病（不另分类）	10061458	Feeling of body temperature change	体温感觉改变	1	19	50601	234419	0.243826	1.82146	0.0326392	0.243841	1.82146	0.0326392
10018065	General disorders and administration site conditions	全身性疾病及给药部位各种反应	10016654	Fibrosis NEC	各种纤维化（不另分类）	10007867	Tissue disorders NEC	组织疾病（不另分类）	10016642	Fibrosis	纤维化	1	6	50601	234432	0.772159	6.4141	0.092956	0.772163	6.4141	0.092956
10018065	General disorders and administration site conditions	全身性疾病及给药部位各种反应	10018072	General signs and symptoms NEC	一般症状和体征（不另分类）	10018073	General system disorders NEC	全身系统疾病（不另分类）	10062654	Foaming at mouth	口吐白沫	1	1	50601	234437	4.63305	74.0759	0.289772	4.63298	74.0759	0.289772
10018065	General disorders and administration site conditions	全身性疾病及给药部位各种反应	10018072	General signs and symptoms NEC	一般症状和体征（不另分类）	10018073	General system disorders NEC	全身系统疾病（不另分类）	10060891	General symptom	全身症状	1	8	50601	234430	0.579114	4.63048	0.0724273	0.579122	4.63048	0.0724273
10018065	General disorders and administration site conditions	全身性疾病及给药部位各种反应	10022528	Interactions	各种相互作用	10062915	Therapeutic and nontherapeutic effects (excl toxicity)	治疗性及非治疗性反应类（不包括毒性）	10070493	Herbal interaction	草药相互作用	1	4	50601	234434	1.15825	10.3634	0.12945	1.15824	10.3634	0.12945
10018065	General disorders and administration site conditions	全身性疾病及给药部位各种反应	10019910	Hernias NEC	各种疝气（不另分类）	10018073	General system disorders NEC	全身系统疾病（不另分类）	10019909	Hernia	疝气	1	17	50601	234421	0.272514	2.04783	0.0362646	0.272528	2.04783	0.0362646
10018065	General disorders and administration site conditions	全身性疾病及给药部位各种反应	10021544	Implant and catheter site reactions	植入物和插管部位的各种反应	10001316	Administration site reactions	给药部位各种反应	10075373	Implant site dehiscence	植入物部位裂开	1	1	50601	234437	4.63305	74.0759	0.289772	4.63298	74.0759	0.289772
10018065	General disorders and administration site conditions	全身性疾病及给药部位各种反应	10021544	Implant and catheter site reactions	植入物和插管部位的各种反应	10001316	Administration site reactions	给药部位各种反应	10021542	Implant site reaction	植入物部位局部反应	1	1	50601	234437	4.63305	74.0759	0.289772	4.63298	74.0759	0.289772
10018065	General disorders and administration site conditions	全身性疾病及给药部位各种反应	10018072	General signs and symptoms NEC	一般症状和体征（不另分类）	10018073	General system disorders NEC	全身系统疾病（不另分类）	10060708	Induration	硬结	1	7	50601	234431	0.661847	5.37969	0.0814252	0.661854	5.37969	0.0814252
10018065	General disorders and administration site conditions	全身性疾病及给药部位各种反应	10068753	Infusion site reactions	输液部位各种反应	10001316	Administration site reactions	给药部位各种反应	10048634	Infusion site erythema	输液部位红斑	1	25	50601	234413	0.185303	1.36763	0.0251072	0.185319	1.36763	0.0251072
10018065	General disorders and administration site conditions	全身性疾病及给药部位各种反应	10068753	Infusion site reactions	输液部位各种反应	10001316	Administration site reactions	给药部位各种反应	10065464	Infusion site haemorrhage	输液部位出血	1	2	50601	234436	2.31652	25.5486	0.21004	2.31649	25.5486	0.21004
10018065	General disorders and administration site conditions	全身性疾病及给药部位各种反应	10068753	Infusion site reactions	输液部位各种反应	10001316	Administration site reactions	给药部位各种反应	10054996	Infusion site reaction	输液部位反应	1	6	50601	234432	0.772159	6.4141	0.092956	0.772163	6.4141	0.092956
10018065	General disorders and administration site conditions	全身性疾病及给药部位各种反应	10022528	Interactions	各种相互作用	10062915	Therapeutic and nontherapeutic effects (excl toxicity)	治疗性及非治疗性反应类（不包括毒性）	10068071	Inhibitory drug interaction	抑制性药物相互作用	1	11	50601	234427	0.421168	3.26237	0.0543724	0.42118	3.26237	0.0543724
10018065	General disorders and administration site conditions	全身性疾病及给药部位各种反应	10022097	Injection site reactions	注射部位各种反应	10001316	Administration site reactions	给药部位各种反应	10022048	Injection site atrophy	注射部位萎缩	1	0	50601	234438	inf	inf		inf	inf
10018065	General disorders and administration site conditions	全身性疾病及给药部位各种反应	10022097	Injection site reactions	注射部位各种反应	10001316	Administration site reactions	给药部位各种反应	10022055	Injection site cyst	注射部位囊肿	1	0	50601	234438	inf	inf		inf	inf
10018065	General disorders and administration site conditions	全身性疾病及给药部位各种反应	10022097	Injection site reactions	注射部位各种反应	10001316	Administration site reactions	给药部位各种反应	10066221	Injection site eczema	注射部位湿疹	1	0	50601	234438	inf	inf		inf	inf
10018065	General disorders and administration site conditions	全身性疾病及给药部位各种反应	10022097	Injection site reactions	注射部位各种反应	10001316	Administration site reactions	给药部位各种反应	10022065	Injection site granuloma	注射部位肉芽肿	1	0	50601	234438	inf	inf		inf	inf
10018065	General disorders and administration site conditions	全身性疾病及给药部位各种反应	10022097	Injection site reactions	注射部位各种反应	10001316	Administration site reactions	给药部位各种反应	10022078	Injection site inflammation	注射部位炎症	1	24	50601	234414	0.193025	1.4269	0.0261116	0.193041	1.4269	0.0261116
10018065	General disorders and administration site conditions	全身性疾病及给药部位各种反应	10022097	Injection site reactions	注射部位各种反应	10001316	Administration site reactions	给药部位各种反应	10022081	Injection site mass	注射部位肿块	1	7	50601	234431	0.661847	5.37969	0.0814252	0.661854	5.37969	0.0814252
10018065	General disorders and administration site conditions	全身性疾病及给药部位各种反应	10069785	Complications associated with device NEC	各种器械相关并发症（不另分类）	10069781	Complications associated with device	器械相关并发症类	10062680	Medical device site reaction	医疗设备施用部位反应	1	0	50601	234438	inf	inf		inf	inf
10018065	General disorders and administration site conditions	全身性疾病及给药部位各种反应	10018072	General signs and symptoms NEC	一般症状和体征（不另分类）	10018073	General system disorders NEC	全身系统疾病（不另分类）	10027783	Moaning	呻吟	1	1	50601	234437	4.63305	74.0759	0.289772	4.63298	74.0759	0.289772
10018065	General disorders and administration site conditions	全身性疾病及给药部位各种反应	10033372	Pain and discomfort NEC	疼痛和不适（不另分类）	10018073	General system disorders NEC	全身系统疾病（不另分类）	10062501	Non-cardiac chest pain	非心源性胸痛	1	15	50601	234423	0.308852	2.33826	0.040795	0.308865	2.33826	0.040795
10018065	General disorders and administration site conditions	全身性疾病及给药部位各种反应	10018072	General signs and symptoms NEC	一般症状和体征（不另分类）	10018073	General system disorders NEC	全身系统疾病（不另分类）	10061876	Obstruction	阻塞	1	4	50601	234434	1.15825	10.3634	0.12945	1.15824	10.3634	0.12945
10018065	General disorders and administration site conditions	全身性疾病及给药部位各种反应	10028114	Mucosal findings abnormal	各种粘膜异常	10018073	General system disorders NEC	全身系统疾病（不另分类）	10030111	Oedema mucosal	粘膜水肿	1	2	50601	234436	2.31652	25.5486	0.21004	2.31649	25.5486	0.21004
10018065	General disorders and administration site conditions	全身性疾病及给药部位各种反应	10068760	Ulcers NEC	各种溃疡（不另分类）	10007867	Tissue disorders NEC	组织疾病（不另分类）	10062065	Perforated ulcer	穿孔性溃疡	1	0	50601	234438	inf	inf		inf	inf
10018065	General disorders and administration site conditions	全身性疾病及给药部位各种反应	10018072	General signs and symptoms NEC	一般症状和体征（不另分类）	10018073	General system disorders NEC	全身系统疾病（不另分类）	10076705	Perforation	穿孔	1	0	50601	234438	inf	inf		inf	inf
10018065	General disorders and administration site conditions	全身性疾病及给药部位各种反应	10018072	General signs and symptoms NEC	一般症状和体征（不另分类）	10018073	General system disorders NEC	全身系统疾病（不另分类）	10063493	Premature ageing	提早衰老	1	2	50601	234436	2.31652	25.5486	0.21004	2.31649	25.5486	0.21004
10018065	General disorders and administration site conditions	全身性疾病及给药部位各种反应	10022528	Interactions	各种相互作用	10062915	Therapeutic and nontherapeutic effects (excl toxicity)	治疗性及非治疗性反应类（不包括毒性）	10067623	Radiation interaction	与辐射的相互作用	1	0	50601	234438	inf	inf		inf	inf
10018065	General disorders and administration site conditions	全身性疾病及给药部位各种反应	10043409	Therapeutic and nontherapeutic responses	各种治疗和非治疗反应	10062915	Therapeutic and nontherapeutic effects (excl toxicity)	治疗性及非治疗性反应类（不包括毒性）	10076313	Remission not achieved	未达到缓解	1	0	50601	234438	inf	inf		inf	inf
10018065	General disorders and administration site conditions	全身性疾病及给药部位各种反应	10018072	General signs and symptoms NEC	一般症状和体征（不另分类）	10018073	General system disorders NEC	全身系统疾病（不另分类）	10039740	Screaming	尖叫	1	5	50601	234433	0.926594	7.9316	0.108248	0.926596	7.9316	0.108248
10018065	General disorders and administration site conditions	全身性疾病及给药部位各种反应	10068759	Feelings and sensations NEC	各种感受与感觉（不另分类）	10018073	General system disorders NEC	全身系统疾病（不另分类）	10061549	Sensation of foreign body	异物感	1	35	50601	234403	0.132354	0.966135	0.0181315	0.132371	0.966135	0.0181315
10018065	General disorders and administration site conditions	全身性疾病及给药部位各种反应	10003550	Asthenic conditions	虚弱状态	10018073	General system disorders NEC	全身系统疾病（不另分类）	10041052	Sluggishness	反应迟缓	1	11	50601	234427	0.421168	3.26237	0.0543724	0.42118	3.26237	0.0543724
10018065	General disorders and administration site conditions	全身性疾病及给药部位各种反应	10018072	General signs and symptoms NEC	一般症状和体征（不另分类）	10018073	General system disorders NEC	全身系统疾病（不另分类）	10042750	Symptom masked	隐匿性症状	1	1	50601	234437	4.63305	74.0759	0.289772	4.63298	74.0759	0.289772
10018065	General disorders and administration site conditions	全身性疾病及给药部位各种反应	10043409	Therapeutic and nontherapeutic responses	各种治疗和非治疗反应	10062915	Therapeutic and nontherapeutic effects (excl toxicity)	治疗性及非治疗性反应类（不包括毒性）	10082202	Therapeutic product effect delayed	治疗产品效果延迟	1	3	50601	234435	1.54434	14.8475	0.160632	1.54433	14.8475	0.160632
10018065	General disorders and administration site conditions	全身性疾病及给药部位各种反应	10043409	Therapeutic and nontherapeutic responses	各种治疗和非治疗反应	10062915	Therapeutic and nontherapeutic effects (excl toxicity)	治疗性及非治疗性反应类（不包括毒性）	10060769	Therapeutic product ineffective	治疗产品无效	1	10	50601	234428	0.463287	3.6193	0.059303	0.463298	3.6193	0.059303
10018065	General disorders and administration site conditions	全身性疾病及给药部位各种反应	10068760	Ulcers NEC	各种溃疡（不另分类）	10007867	Tissue disorders NEC	组织疾病（不另分类）	10061577	Ulcer haemorrhage	溃疡出血	1	14	50601	234424	0.330914	2.51662	0.0435123	0.330927	2.51662	0.0435123
10018065	General disorders and administration site conditions	全身性疾病及给药部位各种反应	10057196	Administration site reactions NEC	给药部位的各种反应（不另分类）	10001316	Administration site reactions	给药部位各种反应	10065902	Vessel puncture site haematoma	血管穿刺部位血肿	1	0	50601	234438	inf	inf		inf	inf
10019805	Hepatobiliary disorders	肝胆系统疾病	10019661	Hepatic enzymes and function abnormalities	肝酶和肝功能异常	10019654	Hepatic and hepatobiliary disorders	肝脏及肝胆类疾病	10019670	Hepatic function abnormal	肝功能异常	128	1607	50474	232831	0.367424	0.440003	0.306817	0.369024	0.440002	0.306817
10019805	Hepatobiliary disorders	肝胆系统疾病	10019833	Hepatocellular damage and hepatitis NEC	肝细胞损害和肝炎（不另分类）	10019654	Hepatic and hepatobiliary disorders	肝脏及肝胆类疾病	10049199	Hepatic cytolysis	肝细胞溶解	72	102	50530	234336	3.27357	4.42702	2.42065	3.27034	4.42702	2.42065
10019805	Hepatobiliary disorders	肝胆系统疾病	10019833	Hepatocellular damage and hepatitis NEC	肝细胞损害和肝炎（不另分类）	10019654	Hepatic and hepatobiliary disorders	肝脏及肝胆类疾病	10019851	Hepatotoxicity	肝脏毒性	66	121	50536	234317	2.52907	3.41416	1.87344	2.52708	3.41416	1.87344
10019805	Hepatobiliary disorders	肝胆系统疾病	10008636	Cholestasis and jaundice	胆汁淤积和黄疸类病症	10019654	Hepatic and hepatobiliary disorders	肝脏及肝胆类疾病	10023126	Jaundice	黄疸	57	381	50545	234057	0.692777	0.915275	0.524366	0.693123	0.915275	0.524366
10019805	Hepatobiliary disorders	肝胆系统疾病	10008636	Cholestasis and jaundice	胆汁淤积和黄疸类病症	10019654	Hepatic and hepatobiliary disorders	肝脏及肝胆类疾病	10008635	Cholestasis	胆汁淤积	54	89	50548	234349	2.81296	3.94505	2.00573	2.81102	3.94505	2.00573
10019805	Hepatobiliary disorders	肝胆系统疾病	10019833	Hepatocellular damage and hepatitis NEC	肝细胞损害和肝炎（不另分类）	10019654	Hepatic and hepatobiliary disorders	肝脏及肝胆类疾病	10067125	Liver injury	肝损伤	53	303	50549	234135	0.81019	1.08491	0.605035	0.810389	1.08491	0.605035
10019805	Hepatobiliary disorders	肝胆系统疾病	10019833	Hepatocellular damage and hepatitis NEC	肝细胞损害和肝炎（不另分类）	10019654	Hepatic and hepatobiliary disorders	肝脏及肝胆类疾病	10019717	Hepatitis	肝炎	44	661	50558	233777	0.307796	0.417693	0.226814	0.308398	0.417693	0.226814
10019805	Hepatobiliary disorders	肝胆系统疾病	10027681	Hepatic and hepatobiliary disorders NEC	各种肝脏及肝胆疾病（不另分类）	10019654	Hepatic and hepatobiliary disorders	肝脏及肝胆类疾病	10024670	Liver disorder	肝脏疾病	40	132	50562	234306	1.40425	2.00049	0.985722	1.40393	2.00049	0.985722
10019805	Hepatobiliary disorders	肝胆系统疾病	10019833	Hepatocellular damage and hepatitis NEC	肝细胞损害和肝炎（不另分类）	10019654	Hepatic and hepatobiliary disorders	肝脏及肝胆类疾病	10072268	Drug-induced liver injury	药物诱导的肝损伤	37	150	50565	234288	1.14291	1.638	0.797456	1.1428	1.638	0.797456
10019805	Hepatobiliary disorders	肝胆系统疾病	10008636	Cholestasis and jaundice	胆汁淤积和黄疸类病症	10019654	Hepatic and hepatobiliary disorders	肝脏及肝胆类疾病	10020578	Hyperbilirubinaemia	高胆红素血症	36	149	50566	234289	1.11946	1.61119	0.777808	1.11938	1.61119	0.777808
10019805	Hepatobiliary disorders	肝胆系统疾病	10019664	Hepatic failure and associated disorders	肝衰竭和相关疾病	10019654	Hepatic and hepatobiliary disorders	肝脏及肝胆类疾病	10019663	Hepatic failure	肝衰竭	34	153	50568	234285	1.02957	1.49314	0.709925	1.02955	1.49314	0.709925
10019805	Hepatobiliary disorders	肝胆系统疾病	10019664	Hepatic failure and associated disorders	肝衰竭和相关疾病	10019654	Hepatic and hepatobiliary disorders	肝脏及肝胆类疾病	10000804	Acute hepatic failure	急性肝衰竭	26	65	50576	234373	1.85363	2.92139	1.17613	1.85319	2.92139	1.17613
10019805	Hepatobiliary disorders	肝胆系统疾病	10019661	Hepatic enzymes and function abnormalities	肝酶和肝功能异常	10019654	Hepatic and hepatobiliary disorders	肝脏及肝胆类疾病	10068237	Hypertransaminasaemia	高转氨酶血症	24	197	50578	234241	0.564217	0.86204	0.369288	0.564424	0.86204	0.369288
10019805	Hepatobiliary disorders	肝胆系统疾病	10008616	Cholecystitis and cholelithiasis	胆囊炎和胆石病	10017628	Gallbladder disorders	胆囊类疾病	10008629	Cholelithiasis	胆石症	23	90	50579	234348	1.18407	1.87198	0.748947	1.18398	1.87198	0.748947
10019805	Hepatobiliary disorders	肝胆系统疾病	10027681	Hepatic and hepatobiliary disorders NEC	各种肝脏及肝胆疾病（不另分类）	10019654	Hepatic and hepatobiliary disorders	肝脏及肝胆类疾病	10061998	Hepatic lesion	肝病损	18	7	50584	234431	11.9173	28.5339	4.97727	11.9134	28.5339	4.97727
10019805	Hepatobiliary disorders	肝胆系统疾病	10019833	Hepatocellular damage and hepatitis NEC	肝细胞损害和肝炎（不另分类）	10019654	Hepatic and hepatobiliary disorders	肝脏及肝胆类疾病	10019837	Hepatocellular injury	肝细胞损伤	16	216	50586	234222	0.342976	0.569965	0.206385	0.343184	0.569965	0.206385
10019805	Hepatobiliary disorders	肝胆系统疾病	10008636	Cholestasis and jaundice	胆汁淤积和黄疸类病症	10019654	Hepatic and hepatobiliary disorders	肝脏及肝胆类疾病	10019754	Hepatitis cholestatic	胆汁淤积性肝炎	14	157	50588	234281	0.412969	0.713475	0.239033	0.413132	0.713475	0.239033
10019805	Hepatobiliary disorders	肝胆系统疾病	10019833	Hepatocellular damage and hepatitis NEC	肝细胞损害和肝炎（不另分类）	10019654	Hepatic and hepatobiliary disorders	肝脏及肝胆类疾病	10019708	Hepatic steatosis	肝脂肪变性	12	129	50590	234309	0.43084	0.778484	0.238441	0.430975	0.778484	0.238441
10019805	Hepatobiliary disorders	肝胆系统疾病	10008616	Cholecystitis and cholelithiasis	胆囊炎和胆石病	10017628	Gallbladder disorders	胆囊类疾病	10008612	Cholecystitis	胆囊炎	11	44	50591	234394	1.15828	2.24279	0.598188	1.15824	2.24279	0.598188
10019805	Hepatobiliary disorders	肝胆系统疾病	10019833	Hepatocellular damage and hepatitis NEC	肝细胞损害和肝炎（不另分类）	10019654	Hepatic and hepatobiliary disorders	肝脏及肝胆类疾病	10019692	Hepatic necrosis	肝坏死	11	31	50591	234407	1.6441	3.2711	0.826348	1.64396	3.2711	0.826348
10019805	Hepatobiliary disorders	肝胆系统疾病	10019833	Hepatocellular damage and hepatitis NEC	肝细胞损害和肝炎（不另分类）	10019654	Hepatic and hepatobiliary disorders	肝脏及肝胆类疾病	10019727	Hepatitis acute	急性肝炎	10	93	50592	234345	0.498071	0.956319	0.259405	0.49817	0.956319	0.259405
10019805	Hepatobiliary disorders	肝胆系统疾病	10019833	Hepatocellular damage and hepatitis NEC	肝细胞损害和肝炎（不另分类）	10019654	Hepatic and hepatobiliary disorders	肝脏及肝胆类疾病	10066758	Mixed liver injury	混合性肝脏损伤	8	15	50594	234423	2.47115	5.82887	1.04765	2.47092	5.82887	1.04765
10019805	Hepatobiliary disorders	肝胆系统疾病	10019712	Hepatic vascular disorders	各种肝血管病	10019654	Hepatic and hepatobiliary disorders	肝脏及肝胆类疾病	10047216	Venoocclusive liver disease	静脉闭塞性肝病	8	1	50594	234437	37.0695	296.401	4.63613	37.0638	296.401	4.63613
10019805	Hepatobiliary disorders	肝胆系统疾病	10008616	Cholecystitis and cholelithiasis	胆囊炎和胆石病	10017628	Gallbladder disorders	胆囊类疾病	10008614	Cholecystitis acute	急性胆囊炎	7	14	50595	234424	2.31667	5.74015	0.934987	2.31649	5.74015	0.934987
10019805	Hepatobiliary disorders	肝胆系统疾病	10017629	Gallbladder disorders NEC	各种胆囊疾病（不另分类）	10017628	Gallbladder disorders	胆囊类疾病	10017626	Gallbladder disorder	胆囊病变	7	41	50595	234397	0.790967	1.76318	0.35483	0.790996	1.76318	0.35483
10019805	Hepatobiliary disorders	肝胆系统疾病	10019833	Hepatocellular damage and hepatitis NEC	肝细胞损害和肝炎（不另分类）	10019654	Hepatic and hepatobiliary disorders	肝脏及肝胆类疾病	10019795	Hepatitis toxic	中毒性肝炎	7	31	50595	234407	1.04616	2.37591	0.460647	1.04616	2.37591	0.460647
10019805	Hepatobiliary disorders	肝胆系统疾病	10019709	Hepatobiliary signs and symptoms	肝胆症状和体征	10019654	Hepatic and hepatobiliary disorders	肝脏及肝胆类疾病	10019842	Hepatomegaly	肝肿大	7	57	50595	234381	0.568903	1.24732	0.259477	0.568962	1.24732	0.259477
10019805	Hepatobiliary disorders	肝胆系统疾病	10042257	Structural and other bile duct disorders	结构性和其他胆道疾病	10004606	Bile duct disorders	胆管系统疾病	10054753	Vanishing bile duct syndrome	胆管消失综合征	7	1	50595	234437	32.4352	263.643	3.99041	32.4309	263.643	3.99041
10019805	Hepatobiliary disorders	肝胆系统疾病	10029976	Obstructive bile duct disorders (excl neoplasms)	阻塞性胆道疾病（不包括肿瘤）	10004606	Bile duct disorders	胆管系统疾病	10084247	Biliary obstruction	胆管阻塞	6	7	50596	234431	3.97148	11.818	1.33463	3.97112	11.818	1.33463
10019805	Hepatobiliary disorders	肝胆系统疾病	10019833	Hepatocellular damage and hepatitis NEC	肝细胞损害和肝炎（不另分类）	10019654	Hepatic and hepatobiliary disorders	肝脏及肝胆类疾病	10067969	Cholestatic liver injury	胆汁郁积性肝病损伤	5	6	50597	234432	3.8611	12.6522	1.1783	3.86082	12.6522	1.1783
10019805	Hepatobiliary disorders	肝胆系统疾病	10004607	Bile duct infections and inflammations	胆道感染和炎症	10004606	Bile duct disorders	胆管系统疾病	10008604	Cholangitis	胆管炎	4	11	50598	234427	1.68477	5.29131	0.536439	1.68472	5.29131	0.536439
10019805	Hepatobiliary disorders	肝胆系统疾病	10019669	Hepatic fibrosis and cirrhosis	肝纤维化和硬化	10019654	Hepatic and hepatobiliary disorders	肝脏及肝胆类疾病	10019668	Hepatic fibrosis	肝纤维化	4	5	50598	234433	3.7066	13.804	0.995282	3.70638	13.804	0.995282
10019805	Hepatobiliary disorders	肝胆系统疾病	10019709	Hepatobiliary signs and symptoms	肝胆症状和体征	10019654	Hepatic and hepatobiliary disorders	肝脏及肝胆类疾病	10019705	Hepatic pain	肝痛	4	25	50598	234413	0.741256	2.13001	0.257961	0.741277	2.13001	0.257961
10019805	Hepatobiliary disorders	肝胆系统疾病	10042257	Structural and other bile duct disorders	结构性和其他胆道疾病	10004606	Bile duct disorders	胆管系统疾病	10057202	Biliary dilatation	胆管扩张	3	4	50599	234434	3.47488	15.5268	0.777676	3.47473	15.5268	0.777676
10019805	Hepatobiliary disorders	肝胆系统疾病	10027681	Hepatic and hepatobiliary disorders NEC	各种肝脏及肝胆疾病（不另分类）	10019654	Hepatic and hepatobiliary disorders	肝脏及肝胆类疾病	10057110	Hepatic mass	肝脏肿块	3	4	50599	234434	3.47488	15.5268	0.777676	3.47473	15.5268	0.777676
10019805	Hepatobiliary disorders	肝胆系统疾病	10019664	Hepatic failure and associated disorders	肝衰竭和相关疾病	10019654	Hepatic and hepatobiliary disorders	肝脏及肝胆类疾病	10019846	Hepatorenal syndrome	肝肾综合征	3	9	50599	234429	1.54436	5.70482	0.418075	1.54433	5.70482	0.418075
10019805	Hepatobiliary disorders	肝胆系统疾病	10019833	Hepatocellular damage and hepatitis NEC	肝细胞损害和肝炎（不另分类）	10019654	Hepatic and hepatobiliary disorders	肝脏及肝胆类疾病	10003827	Autoimmune hepatitis	自身免疫性肝炎	2	70	50600	234368	0.132337	0.539676	0.0324508	0.132371	0.539676	0.0324508
10019805	Hepatobiliary disorders	肝胆系统疾病	10004607	Bile duct infections and inflammations	胆道感染和炎症	10004606	Bile duct disorders	胆管系统疾病	10004663	Biliary colic	胆绞痛	2	8	50600	234430	1.15825	5.45459	0.245948	1.15824	5.45459	0.245948
10019805	Hepatobiliary disorders	肝胆系统疾病	10042257	Structural and other bile duct disorders	结构性和其他胆道疾病	10004606	Bile duct disorders	胆管系统疾病	10061008	Biliary tract disorder	胆道病	2	5	50600	234433	1.85323	9.55256	0.359531	1.85319	9.55256	0.359531
10019805	Hepatobiliary disorders	肝胆系统疾病	10004607	Bile duct infections and inflammations	胆道感染和炎症	10004606	Bile duct disorders	胆管系统疾病	10008605	Cholangitis acute	急性胆管炎	2	1	50600	234437	9.26628	102.197	0.840182	9.26596	102.197	0.840182
10019805	Hepatobiliary disorders	肝胆系统疾病	10027681	Hepatic and hepatobiliary disorders NEC	各种肝脏及肝胆疾病（不另分类）	10019654	Hepatic and hepatobiliary disorders	肝脏及肝胆类疾病	10019646	Hepatic cyst	肝囊肿	2	21	50600	234417	0.441214	1.88181	0.103448	0.441236	1.88181	0.103448
10019805	Hepatobiliary disorders	肝胆系统疾病	10019712	Hepatic vascular disorders	各种肝血管病	10019654	Hepatic and hepatobiliary disorders	肝脏及肝胆类疾病	10058991	Hepatic vein occlusion	肝静脉闭塞	2	0	50600	234438	inf	inf		inf	inf
10019805	Hepatobiliary disorders	肝胆系统疾病	10019833	Hepatocellular damage and hepatitis NEC	肝细胞损害和肝炎（不另分类）	10019654	Hepatic and hepatobiliary disorders	肝脏及肝胆类疾病	10019772	Hepatitis fulminant	暴发性肝炎	2	17	50600	234421	0.545038	2.3592	0.125919	0.545056	2.3592	0.125919
10019805	Hepatobiliary disorders	肝胆系统疾病	10019709	Hepatobiliary signs and symptoms	肝胆症状和体征	10019654	Hepatic and hepatobiliary disorders	肝脏及肝胆类疾病	10019847	Hepatosplenomegaly	肝脾肿大	2	7	50600	234431	1.32372	6.37237	0.274974	1.32371	6.37237	0.274974
10019805	Hepatobiliary disorders	肝胆系统疾病	10008636	Cholestasis and jaundice	胆汁淤积和黄疸类病症	10019654	Hepatic and hepatobiliary disorders	肝脏及肝胆类疾病	10023129	Jaundice cholestatic	胆汁淤积性黄疸	2	36	50600	234402	0.257358	1.06893	0.0619625	0.257388	1.06893	0.0619625
10019805	Hepatobiliary disorders	肝胆系统疾病	10019833	Hepatocellular damage and hepatitis NEC	肝细胞损害和肝炎（不另分类）	10019654	Hepatic and hepatobiliary disorders	肝脏及肝胆类疾病	10071198	Allergic hepatitis	过敏性肝炎	1	0	50601	234438	inf	inf		inf	inf
10019805	Hepatobiliary disorders	肝胆系统疾病	10029976	Obstructive bile duct disorders (excl neoplasms)	阻塞性胆道疾病（不包括肿瘤）	10004606	Bile duct disorders	胆管系统疾病	10004637	Bile duct stone	胆管结石	1	10	50601	234428	0.463287	3.6193	0.059303	0.463298	3.6193	0.059303
10019805	Hepatobiliary disorders	肝胆系统疾病	10019669	Hepatic fibrosis and cirrhosis	肝纤维化和硬化	10019654	Hepatic and hepatobiliary disorders	肝脏及肝胆类疾病	10004659	Biliary cirrhosis	胆汁性肝硬化	1	6	50601	234432	0.772159	6.4141	0.092956	0.772163	6.4141	0.092956
10019805	Hepatobiliary disorders	肝胆系统疾病	10008616	Cholecystitis and cholelithiasis	胆囊炎和胆石病	10017628	Gallbladder disorders	胆囊类疾病	10008630	Cholelithiasis obstructive	梗阻性胆石病	1	1	50601	234437	4.63305	74.0759	0.289772	4.63298	74.0759	0.289772
10019805	Hepatobiliary disorders	肝胆系统疾病	10019833	Hepatocellular damage and hepatitis NEC	肝细胞损害和肝炎（不另分类）	10019654	Hepatic and hepatobiliary disorders	肝脏及肝胆类疾病	10008909	Chronic hepatitis	慢性肝炎	1	3	50601	234435	1.54434	14.8475	0.160632	1.54433	14.8475	0.160632
10019805	Hepatobiliary disorders	肝胆系统疾病	10019712	Hepatic vascular disorders	各种肝血管病	10019654	Hepatic and hepatobiliary disorders	肝脏及肝胆类疾病	10084058	Congestive hepatopathy	充血性肝病	1	4	50601	234434	1.15825	10.3634	0.12945	1.15824	10.3634	0.12945
10019805	Hepatobiliary disorders	肝胆系统疾病	10017629	Gallbladder disorders NEC	各种胆囊疾病（不另分类）	10017628	Gallbladder disorders	胆囊类疾病	10062693	Gallbladder enlargement	胆囊扩大	1	5	50601	234433	0.926594	7.9316	0.108248	0.926596	7.9316	0.108248
10019805	Hepatobiliary disorders	肝胆系统疾病	10017629	Gallbladder disorders NEC	各种胆囊疾病（不另分类）	10017628	Gallbladder disorders	胆囊类疾病	10049704	Gallbladder polyp	胆囊息肉	1	3	50601	234435	1.54434	14.8475	0.160632	1.54433	14.8475	0.160632
10019805	Hepatobiliary disorders	肝胆系统疾病	10019669	Hepatic fibrosis and cirrhosis	肝纤维化和硬化	10019654	Hepatic and hepatobiliary disorders	肝脏及肝胆类疾病	10019641	Hepatic cirrhosis	肝硬化	1	51	50601	234387	0.0908248	0.657259	0.0125508	0.0908427	0.657259	0.0125508
10019805	Hepatobiliary disorders	肝胆系统疾病	10019712	Hepatic vascular disorders	各种肝血管病	10019654	Hepatic and hepatobiliary disorders	肝脏及肝胆类疾病	10019677	Hepatic haemorrhage	肝出血	1	6	50601	234432	0.772159	6.4141	0.092956	0.772163	6.4141	0.092956
10019805	Hepatobiliary disorders	肝胆系统疾病	10019712	Hepatic vascular disorders	各种肝血管病	10019654	Hepatic and hepatobiliary disorders	肝脏及肝胆类疾病	10056328	Hepatic ischaemia	肝缺血	1	1	50601	234437	4.63305	74.0759	0.289772	4.63298	74.0759	0.289772
10019805	Hepatobiliary disorders	肝胆系统疾病	10019833	Hepatocellular damage and hepatitis NEC	肝细胞损害和肝炎（不另分类）	10019654	Hepatic and hepatobiliary disorders	肝脏及肝胆类疾病	10023025	Ischaemic hepatitis	缺血性肝炎	1	3	50601	234435	1.54434	14.8475	0.160632	1.54433	14.8475	0.160632
10019805	Hepatobiliary disorders	肝胆系统疾病	10008636	Cholestasis and jaundice	胆汁淤积和黄疸类病症	10019654	Hepatic and hepatobiliary disorders	肝脏及肝胆类疾病	10023136	Jaundice hepatocellular	肝细胞性黄疸	1	2	50601	234436	2.31652	25.5486	0.21004	2.31649	25.5486	0.21004
10019805	Hepatobiliary disorders	肝胆系统疾病	10019833	Hepatocellular damage and hepatitis NEC	肝细胞损害和肝炎（不另分类）	10019654	Hepatic and hepatobiliary disorders	肝脏及肝胆类疾病	10029530	Non-alcoholic fatty liver	非酒精性脂肪肝	1	5	50601	234433	0.926594	7.9316	0.108248	0.926596	7.9316	0.108248
10019805	Hepatobiliary disorders	肝胆系统疾病	10008636	Cholestasis and jaundice	胆汁淤积和黄疸类病症	10019654	Hepatic and hepatobiliary disorders	肝脏及肝胆类疾病	10058117	Ocular icterus	眼黄疸	1	16	50601	234422	0.289547	2.18345	0.0383968	0.289561	2.18345	0.0383968
10019805	Hepatobiliary disorders	肝胆系统疾病	10019712	Hepatic vascular disorders	各种肝血管病	10019654	Hepatic and hepatobiliary disorders	肝脏及肝胆类疾病	10036206	Portal vein thrombosis	门静脉血栓形成	1	11	50601	234427	0.421168	3.26237	0.0543724	0.42118	3.26237	0.0543724
10019805	Hepatobiliary disorders	肝胆系统疾病	10019712	Hepatic vascular disorders	各种肝血管病	10019654	Hepatic and hepatobiliary disorders	肝脏及肝胆类疾病	10067338	Retrograde portal vein flow	门静脉血流逆行	1	0	50601	234438	inf	inf		inf	inf
10019805	Hepatobiliary disorders	肝胆系统疾病	10019664	Hepatic failure and associated disorders	肝衰竭和相关疾病	10019654	Hepatic and hepatobiliary disorders	肝脏及肝胆类疾病	10056956	Subacute hepatic failure	亚急性肝功能衰竭	1	1	50601	234437	4.63305	74.0759	0.289772	4.63298	74.0759	0.289772
10021428	Immune system disorders	免疫系统疾病	10027654	Allergic conditions NEC	各种过敏反应（不另分类）	10001708	Allergic conditions	过敏类反应	10020751	Hypersensitivity	超敏反应	85	506	50517	233932	0.777894	0.979015	0.61809	0.778267	0.979014	0.61809
10021428	Immune system disorders	免疫系统疾病	10001737	Allergies to foods, food additives, drugs and other chemicals	对食物、食物添加剂、药物和其他化学物的过敏	10001708	Allergic conditions	过敏类反应	10013700	Drug hypersensitivity	药物性超敏反应	68	1417	50534	233021	0.221284	0.282297	0.173458	0.222331	0.282297	0.173458
10021428	Immune system disorders	免疫系统疾病	10077535	Anaphylactic and anaphylactoid responses	速发严重过敏反应与类过敏反应	10001708	Allergic conditions	过敏类反应	10002198	Anaphylactic reaction	速发严重过敏反应	19	120	50583	234318	0.733455	1.19012	0.45202	0.733555	1.19012	0.45202
10021428	Immune system disorders	免疫系统疾病	10052739	Immunodeficiency disorders NEC	免疫功能缺陷疾病（不另分类）	10021460	Immunodeficiency syndromes	免疫缺陷综合征	10062016	Immunosuppression	免疫抑制	19	5	50583	234433	17.6116	47.1695	6.57559	17.6053	47.1695	6.57559
10021428	Immune system disorders	免疫系统疾病	10027682	Immune and associated conditions NEC	免疫及相关疾病（不另分类）	10027665	Immune disorders NEC	免疫类疾病（不另分类）	10071583	Haemophagocytic lymphohistiocytosis	嗜血细胞性淋巴组织细胞增生症	6	0	50596	234438	inf	inf		inf	inf
10021428	Immune system disorders	免疫系统疾病	10077535	Anaphylactic and anaphylactoid responses	速发严重过敏反应与类过敏反应	10001708	Allergic conditions	过敏类反应	10002199	Anaphylactic shock	过敏性休克	5	94	50597	234344	0.246361	0.605707	0.100203	0.246435	0.605707	0.100203
10021428	Immune system disorders	免疫系统疾病	10027682	Immune and associated conditions NEC	免疫及相关疾病（不另分类）	10027665	Immune disorders NEC	免疫类疾病（不另分类）	10021425	Immune system disorder	免疫系统紊乱	5	8	50597	234430	2.8958	8.85227	0.947288	2.89561	8.85227	0.947288
10021428	Immune system disorders	免疫系统疾病	10052739	Immunodeficiency disorders NEC	免疫功能缺陷疾病（不另分类）	10021460	Immunodeficiency syndromes	免疫缺陷综合征	10061598	Immunodeficiency	免疫缺陷	5	6	50597	234432	3.8611	12.6522	1.1783	3.86082	12.6522	1.1783
10021428	Immune system disorders	免疫系统疾病	10027654	Allergic conditions NEC	各种过敏反应（不另分类）	10001708	Allergic conditions	过敏类反应	10053613	Type iv hypersensitivity reaction	IV 型超敏反应	4	4	50598	234434	4.63327	18.5269	1.1587	4.63298	18.5269	1.1587
10021428	Immune system disorders	免疫系统疾病	10077535	Anaphylactic and anaphylactoid responses	速发严重过敏反应与类过敏反应	10001708	Allergic conditions	过敏类反应	10002216	Anaphylactoid reaction	类过敏反应	3	35	50599	234403	0.397077	1.29113	0.122117	0.397112	1.29113	0.122117
10021428	Immune system disorders	免疫系统疾病	10052739	Immunodeficiency disorders NEC	免疫功能缺陷疾病（不另分类）	10021460	Immunodeficiency syndromes	免疫缺陷综合征	10020983	Hypogammaglobulinaemia	低丙种球蛋白血症	3	5	50599	234433	2.77989	11.6328	0.664313	2.77979	11.6328	0.664313
10021428	Immune system disorders	免疫系统疾病	10052737	Atopic disorders	各种过敏性疾病	10001708	Allergic conditions	过敏类反应	10048908	Seasonal allergy	季节性过敏	3	9	50599	234429	1.54436	5.70482	0.418075	1.54433	5.70482	0.418075
10021428	Immune system disorders	免疫系统疾病	10027657	Autoimmune disorders NEC	各种自身免疫疾病（不另分类）	10003816	Autoimmune disorders	自身免疫类疾病	10061664	Autoimmune disorder	自身免疫疾病	2	15	50600	234423	0.617715	2.70131	0.141254	0.617731	2.70131	0.141254
10021428	Immune system disorders	免疫系统疾病	10027682	Immune and associated conditions NEC	免疫及相关疾病（不另分类）	10027665	Immune disorders NEC	免疫类疾病（不另分类）	10052015	Cytokine release syndrome	细胞因子释放综合征	2	2	50600	234436	4.63312	32.8928	0.652599	4.63298	32.8928	0.652599
10021428	Immune system disorders	免疫系统疾病	10001737	Allergies to foods, food additives, drugs and other chemicals	对食物、食物添加剂、药物和其他化学物的过敏	10001708	Allergic conditions	过敏类反应	10016946	Food allergy	食物过敏	2	9	50600	234429	1.02955	4.76528	0.222438	1.02955	4.76528	0.222438
10021428	Immune system disorders	免疫系统疾病	10052739	Immunodeficiency disorders NEC	免疫功能缺陷疾病（不另分类）	10021460	Immunodeficiency syndromes	免疫缺陷综合征	10007877	Cell-mediated immune deficiency	细胞介导的免疫缺陷	1	0	50601	234438	inf	inf		inf	inf
10021428	Immune system disorders	免疫系统疾病	10027682	Immune and associated conditions NEC	免疫及相关疾病（不另分类）	10027665	Immune disorders NEC	免疫类疾病（不另分类）	10018651	Graft versus host disease	移植物抗宿主病	1	2	50601	234436	2.31652	25.5486	0.21004	2.31649	25.5486	0.21004
10021428	Immune system disorders	免疫系统疾病	10027654	Allergic conditions NEC	各种过敏反应（不另分类）	10001708	Allergic conditions	过敏类反应	10028164	Multiple allergies	混合性过敏	1	3	50601	234435	1.54434	14.8475	0.160632	1.54433	14.8475	0.160632
10021428	Immune system disorders	免疫系统疾病	10001737	Allergies to foods, food additives, drugs and other chemicals	对食物、食物添加剂、药物和其他化学物的过敏	10001708	Allergic conditions	过敏类反应	10079925	Reaction to excipient	赋形剂反应	1	15	50601	234423	0.308852	2.33826	0.040795	0.308865	2.33826	0.040795
10021428	Immune system disorders	免疫系统疾病	10052740	Acquired immunodeficiency syndromes	各种获得性免疫缺陷综合征	10021460	Immunodeficiency syndromes	免疫缺陷综合征	10054979	Secondary immunodeficiency	继发性免疫缺陷	1	1	50601	234437	4.63305	74.0759	0.289772	4.63298	74.0759	0.289772
10021428	Immune system disorders	免疫系统疾病	10027654	Allergic conditions NEC	各种过敏反应（不另分类）	10001708	Allergic conditions	过敏类反应	10053614	Type iii immune complex mediated reaction	III 型免疫复合物介导的反应	1	5	50601	234433	0.926594	7.9316	0.108248	0.926596	7.9316	0.108248
10021881	Infections and infestations	感染及侵染类疾病	10025101	Lower respiratory tract and lung infections	下呼吸道和肺部感染	10021879	Infections - pathogen unspecified	感染 - 未指明病原	10035664	Pneumonia	感染性肺炎	445	463	50157	233975	4.4835	5.10835	3.93508	4.45286	5.10833	3.93509
10021881	Infections and infestations	感染及侵染类疾病	10040054	Sepsis, bacteraemia, viraemia and fungaemia NEC	脓毒症、菌血症、病毒血症和真菌血症（不另分类）	10021879	Infections - pathogen unspecified	感染 - 未指明病原	10040047	Sepsis	脓毒症	274	263	50328	234175	4.84759	5.74282	4.09191	4.82675	5.74282	4.09191
10021881	Infections and infestations	感染及侵染类疾病	10021902	Infections NEC	各种感染（不另分类）	10021879	Infections - pathogen unspecified	感染 - 未指明病原	10021789	Infection	感染	179	233	50423	234205	3.56833	4.33681	2.93602	3.55924	4.33681	2.93602
10021881	Infections and infestations	感染及侵染类疾病	10046577	Urinary tract infections	各种尿路感染	10021879	Infections - pathogen unspecified	感染 - 未指明病原	10046571	Urinary tract infection	尿路感染	129	224	50473	234214	2.67236	3.31948	2.1514	2.6681	3.31948	2.1514
10021881	Infections and infestations	感染及侵染类疾病	10035660	Pneumocystis infections	肺囊虫感染	10017528	Fungal infectious disorders	真菌感染性疾病	10073755	Pneumocystis jirovecii pneumonia	耶氏肺孢子虫肺炎	107	13	50495	234425	38.2117	67.9589	21.4855	38.133	67.9589	21.4855
10021881	Infections and infestations	感染及侵染类疾病	10019972	Herpes viral infections	各种疱疹病毒感染	10047438	Viral infectious disorders	病毒感染性疾病	10019974	Herpes zoster	带状疱疹	92	76	50510	234362	5.61674	7.61194	4.1445	5.60834	7.61194	4.14451
10021881	Infections and infestations	感染及侵染类疾病	10040054	Sepsis, bacteraemia, viraemia and fungaemia NEC	脓毒症、菌血症、病毒血症和真菌血症（不另分类）	10021879	Infections - pathogen unspecified	感染 - 未指明病原	10040070	Septic shock	感染性休克	53	71	50549	234367	3.461	4.94058	2.42452	3.45842	4.94058	2.42452
10021881	Infections and infestations	感染及侵染类疾病	10025101	Lower respiratory tract and lung infections	下呼吸道和肺部感染	10021879	Infections - pathogen unspecified	感染 - 未指明病原	10035669	Pneumonia aspiration	感染性吸入性肺炎	47	27	50555	234411	8.07138	12.9582	5.0275	8.06482	12.9582	5.0275
10021881	Infections and infestations	感染及侵染类疾病	10004047	Bacterial infections NEC	各种细菌感染（不另分类）	10004018	Bacterial infectious disorders	细菌感染性疾病	10007882	Cellulitis	蜂窝织炎	44	91	50558	234347	2.2412	3.21245	1.5636	2.24012	3.21245	1.5636
10021881	Infections and infestations	感染及侵染类疾病	10003486	Aspergillus infections	各种曲霉菌感染	10017528	Fungal infectious disorders	真菌感染性疾病	10074171	Aspergillus infection	曲霉菌感染	40	3	50562	234435	61.8211	199.848	19.1238	61.7731	199.848	19.1238
10021881	Infections and infestations	感染及侵染类疾病	10007134	Candida infections	各种念珠菌感染	10017528	Fungal infectious disorders	真菌感染性疾病	10074170	Candida infection	念珠菌感染	38	40	50564	234398	4.40389	6.86606	2.82465	4.40133	6.86606	2.82465
10021881	Infections and infestations	感染及侵染类疾病	10046309	Upper respiratory tract infections	各种上呼吸道感染	10021879	Infections - pathogen unspecified	感染 - 未指明病原	10028810	Nasopharyngitis	鼻咽炎	36	76	50566	234362	2.19542	3.26431	1.47654	2.19457	3.26431	1.47654
10021881	Infections and infestations	感染及侵染类疾病	10007134	Candida infections	各种念珠菌感染	10017528	Fungal infectious disorders	真菌感染性疾病	10030963	Oral candidiasis	口腔念珠菌病	34	25	50568	234413	6.30442	10.5669	3.76135	6.30085	10.5669	3.76135
10021881	Infections and infestations	感染及侵染类疾病	10041925	Staphylococcal infections	各种葡萄球菌感染	10004018	Bacterial infectious disorders	细菌感染性疾病	10058080	Staphylococcal infection	葡萄球菌感染	34	40	50568	234398	3.94001	6.22442	2.49399	3.93803	6.22442	2.49399
10021881	Infections and infestations	感染及侵染类疾病	10021902	Infections NEC	各种感染（不另分类）	10021879	Infections - pathogen unspecified	感染 - 未指明病原	10048038	Wound infection	伤口感染	33	19	50569	234419	8.05135	14.1593	4.57822	8.04675	14.1593	4.57822
10021881	Infections and infestations	感染及侵染类疾病	10007935	Central nervous system and spinal infections	中枢神经系统和脊髓感染	10021879	Infections - pathogen unspecified	感染 - 未指明病原	10027199	Meningitis	脑膜炎	31	2	50571	234436	71.8546	300.25	17.196	71.8112	300.25	17.196
10021881	Infections and infestations	感染及侵染类疾病	10035660	Pneumocystis infections	肺囊虫感染	10017528	Fungal infectious disorders	真菌感染性疾病	10073756	Pneumocystis jirovecii infection	耶氏肺孢子虫感染	31	3	50571	234435	47.9028	156.697	14.6441	47.8741	156.697	14.6441
10021881	Infections and infestations	感染及侵染类疾病	10017967	Abdominal and gastrointestinal infections	腹部和胃肠道感染	10021879	Infections - pathogen unspecified	感染 - 未指明病原	10013538	Diverticulitis	憩室炎	29	36	50573	234402	3.73369	6.08941	2.28929	3.73212	6.08941	2.28929
10021881	Infections and infestations	感染及侵染类疾病	10019972	Herpes viral infections	各种疱疹病毒感染	10047438	Viral infectious disorders	病毒感染性疾病	10019953	Herpes simplex encephalitis	单纯疱疹性脑炎	27	0	50575	234438	inf	inf		inf	inf
10021881	Infections and infestations	感染及侵染类疾病	10040054	Sepsis, bacteraemia, viraemia and fungaemia NEC	脓毒症、菌血症、病毒血症和真菌血症（不另分类）	10021879	Infections - pathogen unspecified	感染 - 未指明病原	10049151	Neutropenic sepsis	中性粒细胞减少性脓毒症	27	99	50575	234339	1.26368	1.93417	0.825619	1.26354	1.93417	0.825619
10021881	Infections and infestations	感染及侵染类疾病	10046309	Upper respiratory tract infections	各种上呼吸道感染	10021879	Infections - pathogen unspecified	感染 - 未指明病原	10040753	Sinusitis	鼻窦炎	24	100	50578	234338	1.11197	1.73629	0.712136	1.11191	1.73629	0.712136
10021881	Infections and infestations	感染及侵染类疾病	10011827	Cytomegaloviral infections	各种巨细胞病毒感染	10047438	Viral infectious disorders	病毒感染性疾病	10011831	Cytomegalovirus infection	巨细胞病毒感染	23	5	50579	234433	21.3209	56.0851	8.10523	21.3117	56.0851	8.10523
10021881	Infections and infestations	感染及侵染类疾病	10017536	Fungal infections NEC	各种真菌感染（不另分类）	10017528	Fungal infectious disorders	真菌感染性疾病	10017533	Fungal infection	真菌感染	22	37	50580	234401	2.75551	4.67098	1.62553	2.75474	4.67098	1.62553
10021881	Infections and infestations	感染及侵染类疾病	10040054	Sepsis, bacteraemia, viraemia and fungaemia NEC	脓毒症、菌血症、病毒血症和真菌血症（不另分类）	10021879	Infections - pathogen unspecified	感染 - 未指明病原	10003997	Bacteraemia	菌血症	20	16	50582	234422	5.79312	11.1802	3.00175	5.79122	11.1802	3.00175
10021881	Infections and infestations	感染及侵染类疾病	10084510	Coronavirus infections	冠状病毒类感染	10047438	Viral infectious disorders	病毒感染性疾病	10084268	Covid-19	COVID-19	20	105	50582	234333	0.882426	1.42363	0.546966	0.882472	1.42363	0.546966
10021881	Infections and infestations	感染及侵染类疾病	10046309	Upper respiratory tract infections	各种上呼吸道感染	10021879	Infections - pathogen unspecified	感染 - 未指明病原	10046306	Upper respiratory tract infection	上呼吸道感染	20	101	50582	234337	0.917389	1.48227	0.567779	0.917422	1.48227	0.567779
10021881	Infections and infestations	感染及侵染类疾病	10004047	Bacterial infections NEC	各种细菌感染（不另分类）	10004018	Bacterial infectious disorders	细菌感染性疾病	10060945	Bacterial infection	细菌性感染	19	31	50583	234407	2.84026	5.02808	1.6044	2.83957	5.02808	1.6044
10021881	Infections and infestations	感染及侵染类疾病	10009653	Clostridia infections	各种梭状芽孢杆菌感染	10004018	Bacterial infectious disorders	细菌感染性疾病	10054236	Clostridium difficile infection	难辨梭状芽胞杆菌感染	19	14	50583	234424	6.2896	12.545	3.15338	6.28761	12.545	3.15338
10021881	Infections and infestations	感染及侵染类疾病	10046577	Urinary tract infections	各种尿路感染	10021879	Infections - pathogen unspecified	感染 - 未指明病原	10011781	Cystitis	膀胱炎	18	79	50584	234359	1.05564	1.76146	0.632639	1.05562	1.76146	0.632639
10021881	Infections and infestations	感染及侵染类疾病	10085260	Hepatitis virus infections	肝炎病毒感染	10047438	Viral infectious disorders	病毒感染性疾病	10058827	Hepatitis b reactivation	乙型肝炎再激活	18	12	50584	234426	6.95159	14.4325	3.34832	6.94947	14.4325	3.34832
10021881	Infections and infestations	感染及侵染类疾病	10025101	Lower respiratory tract and lung infections	下呼吸道和肺部感染	10021879	Infections - pathogen unspecified	感染 - 未指明病原	10006451	Bronchitis	支气管炎	17	103	50585	234335	0.764587	1.27733	0.457668	0.764666	1.27733	0.457668
10021881	Infections and infestations	感染及侵染类疾病	10003486	Aspergillus infections	各种曲霉菌感染	10017528	Fungal infectious disorders	真菌感染性疾病	10006473	Bronchopulmonary aspergillosis	支气管肺曲霉病	16	9	50586	234429	8.2387	18.6448	3.64049	8.23641	18.6448	3.64049
10021881	Infections and infestations	感染及侵染类疾病	10047465	Viral infections NEC	各种病毒感染（不另分类）	10047438	Viral infectious disorders	病毒感染性疾病	10047461	Viral infection	病毒感染	16	46	50586	234392	1.61166	2.84687	0.912394	1.61147	2.84687	0.912394
10021881	Infections and infestations	感染及侵染类疾病	10021902	Infections NEC	各种感染（不另分类）	10021879	Infections - pathogen unspecified	感染 - 未指明病原	10000269	Abscess	脓肿	15	47	50587	234391	1.47875	2.6446	0.826857	1.47861	2.6446	0.826857
10021881	Infections and infestations	感染及侵染类疾病	10022005	Influenza viral infections	流感病毒感染	10047438	Viral infectious disorders	病毒感染性疾病	10022000	Influenza	流行性感冒	15	58	50587	234380	1.19824	2.11423	0.679107	1.19818	2.11423	0.679107
10021881	Infections and infestations	感染及侵染类疾病	10021902	Infections NEC	各种感染（不另分类）	10021879	Infections - pathogen unspecified	感染 - 未指明病原	10062352	Respiratory tract infection	呼吸道感染	15	24	50587	234414	2.89617	5.5211	1.51923	2.89561	5.5211	1.51923
10021881	Infections and infestations	感染及侵染类疾病	10017967	Abdominal and gastrointestinal infections	腹部和胃肠道感染	10021879	Infections - pathogen unspecified	感染 - 未指明病原	10003011	Appendicitis	阑尾炎	14	22	50588	234416	2.9488	5.76356	1.50869	2.94826	5.76356	1.50869
10021881	Infections and infestations	感染及侵染类疾病	10009653	Clostridia infections	各种梭状芽孢杆菌感染	10004018	Bacterial infectious disorders	细菌感染性疾病	10009657	Clostridium difficile colitis	艰难梭状芽胞杆菌性结肠炎	14	13	50588	234425	4.99047	10.6176	2.34561	4.98936	10.6176	2.34561
10021881	Infections and infestations	感染及侵染类疾病	10015295	Escherichia infections	各种埃希氏杆菌感染	10004018	Bacterial infectious disorders	细菌感染性疾病	10061126	Escherichia infection	埃希菌感染	14	8	50588	234430	8.10968	19.3325	3.40188	8.10771	19.3325	3.40188
10021881	Infections and infestations	感染及侵染类疾病	10021902	Infections NEC	各种感染（不另分类）	10021879	Infections - pathogen unspecified	感染 - 未指明病原	10030901	Opportunistic infection	机会感染	14	0	50588	234438	inf	inf		inf	inf
10021881	Infections and infestations	感染及侵染类疾病	10007935	Central nervous system and spinal infections	中枢神经系统和脊髓感染	10021879	Infections - pathogen unspecified	感染 - 未指明病原	10006105	Brain abscess	脑脓肿	13	1	50589	234437	60.2439	460.546	7.8805	60.2287	460.546	7.8805
10021881	Infections and infestations	感染及侵染类疾病	10021902	Infections NEC	各种感染（不另分类）	10021879	Infections - pathogen unspecified	感染 - 未指明病原	10064687	Device related infection	装置相关感染	13	22	50589	234416	2.73812	5.43573	1.37926	2.73767	5.43573	1.37926
10021881	Infections and infestations	感染及侵染类疾病	10019972	Herpes viral infections	各种疱疹病毒感染	10047438	Viral infectious disorders	病毒感染性疾病	10019948	Herpes simplex	单纯疱疹	12	21	50590	234417	2.64781	5.38205	1.30264	2.64742	5.38205	1.30264
10021881	Infections and infestations	感染及侵染类疾病	10017536	Fungal infections NEC	各种真菌感染（不另分类）	10017528	Fungal infectious disorders	真菌感染性疾病	10061354	Pneumonia fungal	真菌性肺炎	12	0	50590	234438	inf	inf		inf	inf
10021881	Infections and infestations	感染及侵染类疾病	10037132	Pseudomonal infections	各种假单胞菌感染	10004018	Bacterial infectious disorders	细菌感染性疾病	10061471	Pseudomonas infection	假单胞菌感染	12	9	50590	234429	6.17853	14.6643	2.60322	6.17731	14.6643	2.60322
10021881	Infections and infestations	感染及侵染类疾病	10040786	Skin structures and soft tissue infections	皮肤结构和软组织感染	10021879	Infections - pathogen unspecified	感染 - 未指明病原	10040872	Skin infection	皮肤感染	12	11	50590	234427	5.05512	11.4571	2.23043	5.05416	11.4571	2.23043
10021881	Infections and infestations	感染及侵染类疾病	10007935	Central nervous system and spinal infections	中枢神经系统和脊髓感染	10021879	Infections - pathogen unspecified	感染 - 未指明病原	10014581	Encephalitis	脑炎	11	5	50591	234433	10.1946	29.3427	3.5419	10.1926	29.3427	3.5419
10021881	Infections and infestations	感染及侵染类疾病	10017967	Abdominal and gastrointestinal infections	腹部和胃肠道感染	10021879	Infections - pathogen unspecified	感染 - 未指明病原	10034674	Peritonitis	腹膜炎	11	16	50591	234422	3.18565	6.86474	1.47833	3.18517	6.86474	1.47833
10021881	Infections and infestations	感染及侵染类疾病	10028914	Nematode infections	各种线虫感染	10019381	Helminthic disorders	蠕虫疾病	10042254	Strongyloidiasis	类圆线虫病	11	0	50591	234438	inf	inf		inf	inf
10021881	Infections and infestations	感染及侵染类疾病	10021902	Infections NEC	各种感染（不另分类）	10021879	Infections - pathogen unspecified	感染 - 未指明病原	10024774	Localised infection	局部感染	10	13	50592	234425	3.56434	8.12913	1.56284	3.56383	8.12913	1.56284
10021881	Infections and infestations	感染及侵染类疾病	10004047	Bacterial infections NEC	各种细菌感染（不另分类）	10004018	Bacterial infectious disorders	细菌感染性疾病	10060946	Pneumonia bacterial	细菌性肺炎	10	6	50592	234432	7.72296	21.2506	2.80671	7.72163	21.2506	2.80671
10021881	Infections and infestations	感染及侵染类疾病	10042180	Streptococcal infections	各种链球菌感染	10004018	Bacterial infectious disorders	细菌感染性疾病	10061372	Streptococcal infection	链球菌感染	10	9	50592	234429	5.14857	12.6712	2.09198	5.14775	12.6712	2.09198
10021881	Infections and infestations	感染及侵染类疾病	10009653	Clostridia infections	各种梭状芽孢杆菌感染	10004018	Bacterial infectious disorders	细菌感染性疾病	10061043	Clostridial infection	梭状芽孢杆菌感染	9	5	50593	234433	8.34067	24.8889	2.79509	8.33936	24.8889	2.79509
10021881	Infections and infestations	感染及侵染类疾病	10025101	Lower respiratory tract and lung infections	下呼吸道和肺部感染	10021879	Infections - pathogen unspecified	感染 - 未指明病原	10024968	Lower respiratory tract infection	下呼吸道感染	9	39	50593	234399	1.06916	2.20725	0.517887	1.06915	2.20725	0.517887
10021881	Infections and infestations	感染及侵染类疾病	10029443	Nocardia infections	诺卡氏菌感染	10004018	Bacterial infectious disorders	细菌感染性疾病	10029444	Nocardiosis	诺卡菌病	9	1	50593	234437	41.704	329.192	5.28332	41.6968	329.192	5.28332
10021881	Infections and infestations	感染及侵染类疾病	10019972	Herpes viral infections	各种疱疹病毒感染	10047438	Viral infectious disorders	病毒感染性疾病	10067152	Oral herpes	口腔疱疹	9	14	50593	234424	2.9787	6.88224	1.28921	2.97834	6.88224	1.28921
10021881	Infections and infestations	感染及侵染类疾病	10011827	Cytomegaloviral infections	各种巨细胞病毒感染	10047438	Viral infectious disorders	病毒感染性疾病	10035676	Pneumonia cytomegaloviral	巨细胞病毒性肺炎	9	1	50593	234437	41.704	329.192	5.28332	41.6968	329.192	5.28332
10021881	Infections and infestations	感染及侵染类疾病	10019972	Herpes viral infections	各种疱疹病毒感染	10047438	Viral infectious disorders	病毒感染性疾病	10019973	Herpes virus infection	疱疹病毒感染	8	6	50594	234432	6.17812	17.8068	2.14352	6.17731	17.8068	2.14352
10021881	Infections and infestations	感染及侵染类疾病	10011486	Cryptococcal infections	隐球菌感染	10017528	Fungal infectious disorders	真菌感染性疾病	10027209	Meningitis cryptococcal	隐球菌性脑膜炎	8	4	50594	234434	9.26726	30.7773	2.79044	9.26596	30.7773	2.79044
10021881	Infections and infestations	感染及侵染类疾病	10014013	Ear infections	各种耳部感染	10021879	Infections - pathogen unspecified	感染 - 未指明病原	10033078	Otitis media	中耳炎	8	9	50594	234429	4.1187	10.6757	1.58899	4.1182	10.6757	1.58899
10021881	Infections and infestations	感染及侵染类疾病	10046309	Upper respiratory tract infections	各种上呼吸道感染	10021879	Infections - pathogen unspecified	感染 - 未指明病原	10034835	Pharyngitis	咽炎	8	86	50594	234352	0.430885	0.889254	0.208784	0.430975	0.889254	0.208784
10021881	Infections and infestations	感染及侵染类疾病	10021902	Infections NEC	各种感染（不另分类）	10021879	Infections - pathogen unspecified	感染 - 未指明病原	10036410	Postoperative wound infection	术后伤口感染	8	21	50594	234417	1.76507	3.98515	0.781767	1.76494	3.98515	0.781767
10021881	Infections and infestations	感染及侵染类疾病	10041925	Staphylococcal infections	各种葡萄球菌感染	10004018	Bacterial infectious disorders	细菌感染性疾病	10056430	Staphylococcal sepsis	葡萄球菌脓毒症	8	7	50594	234431	5.29551	14.6041	1.92018	5.29483	14.6041	1.92018
10021881	Infections and infestations	感染及侵染类疾病	10040054	Sepsis, bacteraemia, viraemia and fungaemia NEC	脓毒症、菌血症、病毒血症和真菌血症（不另分类）	10021879	Infections - pathogen unspecified	感染 - 未指明病原	10048709	Urosepsis	尿脓毒症	8	13	50594	234425	2.85136	6.8798	1.18175	2.85106	6.8798	1.18175
10021881	Infections and infestations	感染及侵染类疾病	10007935	Central nervous system and spinal infections	中枢神经系统和脊髓感染	10021879	Infections - pathogen unspecified	感染 - 未指明病原	10061036	Central nervous system infection	中枢神经系统感染	7	0	50595	234438	inf	inf		inf	inf
10021881	Infections and infestations	感染及侵染类疾病	10015909	Eye and eyelid infections	眼睛和眼睑感染	10021879	Infections - pathogen unspecified	感染 - 未指明病原	10010741	Conjunctivitis	结膜炎	7	99	50595	234339	0.327491	0.704914	0.152147	0.327584	0.704914	0.152147
10021881	Infections and infestations	感染及侵染类疾病	10011827	Cytomegaloviral infections	各种巨细胞病毒感染	10047438	Viral infectious disorders	病毒感染性疾病	10048983	Cytomegalovirus colitis	巨细胞病毒性结肠炎	7	0	50595	234438	inf	inf		inf	inf
10021881	Infections and infestations	感染及侵染类疾病	10042180	Streptococcal infections	各种链球菌感染	10004018	Bacterial infectious disorders	细菌感染性疾病	10015145	Erysipelas	丹毒	7	19	50595	234419	1.70698	4.06079	0.717544	1.70689	4.06079	0.717544
10021881	Infections and infestations	感染及侵染类疾病	10015295	Escherichia infections	各种埃希氏杆菌感染	10004018	Bacterial infectious disorders	细菌感染性疾病	10015296	Escherichia sepsis	埃希菌性脓毒症	7	5	50595	234433	6.48693	20.4399	2.05873	6.48617	20.4399	2.05873
10021881	Infections and infestations	感染及侵染类疾病	10015295	Escherichia infections	各种埃希氏杆菌感染	10004018	Bacterial infectious disorders	细菌感染性疾病	10052238	Escherichia urinary tract infection	埃希氏菌性尿路感染	7	6	50595	234432	5.40575	16.086	1.81662	5.40514	16.086	1.81662
10021881	Infections and infestations	感染及侵染类疾病	10017967	Abdominal and gastrointestinal infections	腹部和胃肠道感染	10021879	Infections - pathogen unspecified	感染 - 未指明病原	10017888	Gastroenteritis	胃肠炎	7	45	50595	234393	0.720647	1.59807	0.324974	0.720686	1.59807	0.324974
10021881	Infections and infestations	感染及侵染类疾病	10057192	Muscle and soft tissue infections	肌肉和软组织感染	10021879	Infections - pathogen unspecified	感染 - 未指明病原	10028885	Necrotising fasciitis	坏死性筋膜炎	7	7	50595	234431	4.63348	13.2106	1.62515	4.63298	13.2106	1.62515
10021881	Infections and infestations	感染及侵染类疾病	10041925	Staphylococcal infections	各种葡萄球菌感染	10004018	Bacterial infectious disorders	细菌感染性疾病	10035734	Pneumonia staphylococcal	葡萄球菌性肺炎	7	3	50595	234435	10.8116	41.8121	2.79564	10.8103	41.8121	2.79564
10021881	Infections and infestations	感染及侵染类疾病	10040786	Skin structures and soft tissue infections	皮肤结构和软组织感染	10021879	Infections - pathogen unspecified	感染 - 未指明病原	10037888	Rash pustular	脓疱疹	7	37	50595	234401	0.876492	1.96616	0.39073	0.87651	1.96616	0.39073
10021881	Infections and infestations	感染及侵染类疾病	10046309	Upper respiratory tract infections	各种上呼吸道感染	10021879	Infections - pathogen unspecified	感染 - 未指明病原	10039083	Rhinitis	鼻炎	7	92	50595	234346	0.35242	0.760031	0.163414	0.352509	0.760031	0.163414
10021881	Infections and infestations	感染及侵染类疾病	10004047	Bacterial infections NEC	各种细菌感染（不另分类）	10004018	Bacterial infectious disorders	细菌感染性疾病	10053840	Bacterial sepsis	细菌性脓毒症	6	8	50596	234430	3.47503	10.0158	1.20567	3.47473	10.0158	1.20567
10021881	Infections and infestations	感染及侵染类疾病	10003486	Aspergillus infections	各种曲霉菌感染	10017528	Fungal infectious disorders	真菌感染性疾病	10051597	Cerebral aspergillosis	脑曲霉病	6	0	50596	234438	inf	inf		inf	inf
10021881	Infections and infestations	感染及侵染类疾病	10011827	Cytomegaloviral infections	各种巨细胞病毒感染	10047438	Viral infectious disorders	病毒感染性疾病	10058854	Cytomegalovirus viraemia	巨细胞病毒病毒血症	6	0	50596	234438	inf	inf		inf	inf
10021881	Infections and infestations	感染及侵染类疾病	10014013	Ear infections	各种耳部感染	10021879	Infections - pathogen unspecified	感染 - 未指明病原	10014011	Ear infection	耳部感染	6	6	50596	234432	4.63341	14.3671	1.49428	4.63298	14.3671	1.49428
10021881	Infections and infestations	感染及侵染类疾病	10014889	Enterococcal infections	各种肠球菌感染	10004018	Bacterial infectious disorders	细菌感染性疾病	10061124	Enterococcal infection	肠球菌感染	6	6	50596	234432	4.63341	14.3671	1.49428	4.63298	14.3671	1.49428
10021881	Infections and infestations	感染及侵染类疾病	10004047	Bacterial infections NEC	各种细菌感染（不另分类）	10004018	Bacterial infectious disorders	细菌感染性疾病	10027202	Meningitis bacterial	细菌性脑膜炎	6	4	50596	234434	6.95017	24.6303	1.9612	6.94947	24.6303	1.9612
10021881	Infections and infestations	感染及侵染类疾病	10057192	Muscle and soft tissue infections	肌肉和软组织感染	10021879	Infections - pathogen unspecified	感染 - 未指明病原	10062255	Soft tissue infection	软组织感染	6	1	50596	234437	27.8011	230.935	3.34682	27.7979	230.935	3.34682
10021881	Infections and infestations	感染及侵染类疾病	10017967	Abdominal and gastrointestinal infections	腹部和胃肠道感染	10021879	Infections - pathogen unspecified	感染 - 未指明病原	10060921	Abdominal abscess	腹部脓肿	5	2	50597	234436	11.5835	59.7078	2.24723	11.5824	59.7078	2.24723
10021881	Infections and infestations	感染及侵染类疾病	10004047	Bacterial infections NEC	各种细菌感染（不另分类）	10004018	Bacterial infectious disorders	细菌感染性疾病	10053555	Arthritis bacterial	细菌性关节炎	5	4	50597	234434	5.7917	21.5692	1.55517	5.79122	21.5692	1.55517
10021881	Infections and infestations	感染及侵染类疾病	10015107	Epstein-Barr viral infections	EB 病毒感染	10047438	Viral infectious disorders	病毒感染性疾病	10015108	Epstein-barr virus infection	EB病毒感染	5	4	50597	234434	5.7917	21.5692	1.55517	5.79122	21.5692	1.55517
10021881	Infections and infestations	感染及侵染类疾病	10015295	Escherichia infections	各种埃希氏杆菌感染	10004018	Bacterial infectious disorders	细菌感染性疾病	10054258	Escherichia bacteraemia	埃希菌菌血症	5	2	50597	234436	11.5835	59.7078	2.24723	11.5824	59.7078	2.24723
10021881	Infections and infestations	感染及侵染类疾病	10047465	Viral infections NEC	各种病毒感染（不另分类）	10047438	Viral infectious disorders	病毒感染性疾病	10017918	Gastroenteritis viral	病毒性胃肠炎	5	14	50597	234424	1.6547	4.59423	0.595972	1.65464	4.59423	0.595972
10021881	Infections and infestations	感染及侵染类疾病	10017967	Abdominal and gastrointestinal infections	腹部和胃肠道感染	10021879	Infections - pathogen unspecified	感染 - 未指明病原	10017964	Gastrointestinal infection	胃肠感染	5	7	50597	234431	3.3095	10.428	1.05032	3.30927	10.428	1.05032
10021881	Infections and infestations	感染及侵染类疾病	10085260	Hepatitis virus infections	肝炎病毒感染	10047438	Viral infectious disorders	病毒感染性疾病	10019731	Hepatitis b	乙型肝炎	5	21	50597	234417	1.1031	2.92558	0.415927	1.10309	2.92558	0.415927
10021881	Infections and infestations	感染及侵染类疾病	10046577	Urinary tract infections	各种尿路感染	10021879	Infections - pathogen unspecified	感染 - 未指明病原	10023424	Kidney infection	肾脏感染	5	14	50597	234424	1.6547	4.59423	0.595972	1.65464	4.59423	0.595972
10021881	Infections and infestations	感染及侵染类疾病	10023455	Klebsiella infections	各种克雷伯杆菌感染	10004018	Bacterial infectious disorders	细菌感染性疾病	10061259	Klebsiella infection	克雷伯菌感染	5	9	50597	234429	2.57403	7.68102	0.8626	2.57388	7.68102	0.8626
10021881	Infections and infestations	感染及侵染类疾病	10007935	Central nervous system and spinal infections	中枢神经系统和脊髓感染	10021879	Infections - pathogen unspecified	感染 - 未指明病原	10027201	Meningitis aseptic	无菌性脑膜炎	5	0	50597	234438	inf	inf		inf	inf
10021881	Infections and infestations	感染及侵染类疾病	10019972	Herpes viral infections	各种疱疹病毒感染	10047438	Viral infectious disorders	病毒感染性疾病	10030865	Ophthalmic herpes zoster	眼带状疱疹	5	1	50597	234437	23.1671	198.309	2.70645	23.1649	198.309	2.70645
10021881	Infections and infestations	感染及侵染类疾病	10017536	Fungal infections NEC	各种真菌感染（不另分类）	10017528	Fungal infectious disorders	真菌感染性疾病	10061324	Oral fungal infection	口腔真菌感染	5	6	50597	234432	3.8611	12.6522	1.1783	3.86082	12.6522	1.1783
10021881	Infections and infestations	感染及侵染类疾病	10057200	Polyomavirus infections	多瘤病毒感染	10047438	Viral infectious disorders	病毒感染性疾病	10036807	Progressive multifocal leukoencephalopathy	进行性多灶性脑白质病	5	10	50597	234428	2.31662	6.77804	0.791781	2.31649	6.77804	0.791781
10021881	Infections and infestations	感染及侵染类疾病	10021902	Infections NEC	各种感染（不另分类）	10021879	Infections - pathogen unspecified	感染 - 未指明病原	10037569	Purulent discharge	脓性分泌物	5	4	50597	234434	5.7917	21.5692	1.55517	5.79122	21.5692	1.55517
10021881	Infections and infestations	感染及侵染类疾病	10039438	Salmonella infections	各种沙门氏菌感染	10004018	Bacterial infectious disorders	细菌感染性疾病	10039447	Salmonellosis	沙门菌病	5	0	50597	234438	inf	inf		inf	inf
10021881	Infections and infestations	感染及侵染类疾病	10085260	Hepatitis virus infections	肝炎病毒感染	10047438	Viral infectious disorders	病毒感染性疾病	10059193	Acute hepatitis b	急性乙型肝炎	4	2	50598	234436	9.26661	50.5951	1.6972	9.26596	50.5951	1.6972
10021881	Infections and infestations	感染及侵染类疾病	10017967	Abdominal and gastrointestinal infections	腹部和胃肠道感染	10021879	Infections - pathogen unspecified	感染 - 未指明病原	10003012	Appendicitis perforated	穿孔性阑尾炎	4	2	50598	234436	9.26661	50.5951	1.6972	9.26596	50.5951	1.6972
10021881	Infections and infestations	感染及侵染类疾病	10047465	Viral infections NEC	各种病毒感染（不另分类）	10047438	Viral infectious disorders	病毒感染性疾病	10006448	Bronchiolitis	细支气管炎	4	10	50598	234428	1.85326	5.90936	0.581209	1.85319	5.90936	0.581209
10021881	Infections and infestations	感染及侵染类疾病	10021902	Infections NEC	各种感染（不另分类）	10021879	Infections - pathogen unspecified	感染 - 未指明病原	10056520	Catheter site infection	插管部位感染	4	5	50598	234433	3.7066	13.804	0.995282	3.70638	13.804	0.995282
10021881	Infections and infestations	感染及侵染类疾病	10009653	Clostridia infections	各种梭状芽孢杆菌感染	10004018	Bacterial infectious disorders	细菌感染性疾病	10058305	Clostridium colitis	梭状芽胞杆菌性结肠炎	4	5	50598	234433	3.7066	13.804	0.995282	3.70638	13.804	0.995282
10021881	Infections and infestations	感染及侵染类疾病	10011827	Cytomegaloviral infections	各种巨细胞病毒感染	10047438	Viral infectious disorders	病毒感染性疾病	10058666	Cytomegalovirus infection reactivation	巨细胞病毒感染再激活	4	0	50598	234438	inf	inf		inf	inf
10021881	Infections and infestations	感染及侵染类疾病	10040054	Sepsis, bacteraemia, viraemia and fungaemia NEC	脓毒症、菌血症、病毒血症和真菌血症（不另分类）	10021879	Infections - pathogen unspecified	感染 - 未指明病原	10069802	Device related sepsis	装置相关的脓毒症	4	3	50598	234435	6.17771	27.6038	1.38257	6.17731	27.6038	1.38257
10021881	Infections and infestations	感染及侵染类疾病	10047465	Viral infections NEC	各种病毒感染（不另分类）	10047438	Viral infectious disorders	病毒感染性疾病	10014612	Encephalitis viral	病毒性脑炎	4	0	50598	234438	inf	inf		inf	inf
10021881	Infections and infestations	感染及侵染类疾病	10015909	Eye and eyelid infections	眼睛和眼睑感染	10021879	Infections - pathogen unspecified	感染 - 未指明病原	10015929	Eye infection	眼部感染	4	9	50598	234429	2.05919	6.68699	0.634104	2.0591	6.68699	0.634104
10021881	Infections and infestations	感染及侵染类疾病	10004047	Bacterial infections NEC	各种细菌感染（不另分类）	10004018	Bacterial infectious disorders	细菌感染性疾病	10016936	Folliculitis	毛囊炎	4	12	50598	234426	1.54437	4.78872	0.498062	1.54433	4.78872	0.498062
10021881	Infections and infestations	感染及侵染类疾病	10017536	Fungal infections NEC	各种真菌感染（不另分类）	10017528	Fungal infectious disorders	真菌感染性疾病	10058872	Fungal sepsis	真菌性脓毒症	4	1	50598	234437	18.5333	165.826	2.07135	18.5319	165.826	2.07135
10021881	Infections and infestations	感染及侵染类疾病	10046309	Upper respiratory tract infections	各种上呼吸道感染	10021879	Infections - pathogen unspecified	感染 - 未指明病原	10023874	Laryngitis	喉炎	4	8	50598	234430	2.31659	7.69358	0.697543	2.31649	7.69358	0.697543
10021881	Infections and infestations	感染及侵染类疾病	10064462	Hepatobiliary and spleen infections	肝胆和脾脏感染	10021879	Infections - pathogen unspecified	感染 - 未指明病原	10024652	Liver abscess	肝脓肿	4	20	50598	234418	0.92659	2.71105	0.316693	0.926596	2.71105	0.316693
10021881	Infections and infestations	感染及侵染类疾病	10025101	Lower respiratory tract and lung infections	下呼吸道和肺部感染	10021879	Infections - pathogen unspecified	感染 - 未指明病原	10025028	Lung abscess	肺脓肿	4	3	50598	234435	6.17771	27.6038	1.38257	6.17731	27.6038	1.38257
10021881	Infections and infestations	感染及侵染类疾病	10027684	Infectious transmissions	传染病的传播	10002252	Ancillary infectious topics	其他感染相关主题	10029803	Nosocomial infection	医院内感染	4	4	50598	234434	4.63327	18.5269	1.1587	4.63298	18.5269	1.1587
10021881	Infections and infestations	感染及侵染类疾病	10005940	Bone and joint infections	骨和关节感染	10021879	Infections - pathogen unspecified	感染 - 未指明病原	10031252	Osteomyelitis	骨髓炎	4	9	50598	234429	2.05919	6.68699	0.634104	2.0591	6.68699	0.634104
10021881	Infections and infestations	感染及侵染类疾病	10021902	Infections NEC	各种感染（不另分类）	10021879	Infections - pathogen unspecified	感染 - 未指明病原	10034236	Pelvic abscess	盆腔脓肿	4	1	50598	234437	18.5333	165.826	2.07135	18.5319	165.826	2.07135
10021881	Infections and infestations	感染及侵染类疾病	10042180	Streptococcal infections	各种链球菌感染	10004018	Bacterial infectious disorders	细菌感染性疾病	10035735	Pneumonia streptococcal	链球菌性肺炎	4	1	50598	234437	18.5333	165.826	2.07135	18.5319	165.826	2.07135
10021881	Infections and infestations	感染及侵染类疾病	10021902	Infections NEC	各种感染（不另分类）	10021879	Infections - pathogen unspecified	感染 - 未指明病原	10067268	Post procedural infection	操作后感染	4	5	50598	234433	3.7066	13.804	0.995282	3.70638	13.804	0.995282
10021881	Infections and infestations	感染及侵染类疾病	10037132	Pseudomonal infections	各种假单胞菌感染	10004018	Bacterial infectious disorders	细菌感染性疾病	10058877	Pseudomonal sepsis	假单胞菌性脓毒症	4	2	50598	234436	9.26661	50.5951	1.6972	9.26596	50.5951	1.6972
10021881	Infections and infestations	感染及侵染类疾病	10040786	Skin structures and soft tissue infections	皮肤结构和软组织感染	10021879	Infections - pathogen unspecified	感染 - 未指明病原	10042343	Subcutaneous abscess	皮下脓肿	4	9	50598	234429	2.05919	6.68699	0.634104	2.0591	6.68699	0.634104
10021881	Infections and infestations	感染及侵染类疾病	10019972	Herpes viral infections	各种疱疹病毒感染	10047438	Viral infectious disorders	病毒感染性疾病	10046980	Varicella	水痘	4	1	50598	234437	18.5333	165.826	2.07135	18.5319	165.826	2.07135
10021881	Infections and infestations	感染及侵染类疾病	10004047	Bacterial infections NEC	各种细菌感染（不另分类）	10004018	Bacterial infectious disorders	细菌感染性疾病	10002643	Anorectal cellulitis	肛门直肠蜂窝织炎	3	0	50599	234438	inf	inf		inf	inf
10021881	Infections and infestations	感染及侵染类疾病	10025101	Lower respiratory tract and lung infections	下呼吸道和肺部感染	10021879	Infections - pathogen unspecified	感染 - 未指明病原	10003757	Atypical pneumonia	非典型肺炎	3	15	50599	234423	0.926591	3.20082	0.268235	0.926596	3.20082	0.268235
10021881	Infections and infestations	感染及侵染类疾病	10064462	Hepatobiliary and spleen infections	肝胆和脾脏感染	10021879	Infections - pathogen unspecified	感染 - 未指明病原	10062631	Cholecystitis infective	感染性胆囊炎	3	1	50599	234437	13.8997	133.633	1.44576	13.8989	133.633	1.44576
10021881	Infections and infestations	感染及侵染类疾病	10017967	Abdominal and gastrointestinal infections	腹部和胃肠道感染	10021879	Infections - pathogen unspecified	感染 - 未指明病原	10058839	Enteritis infectious	感染性肠炎	3	2	50599	234436	6.94982	41.5945	1.16121	6.94947	41.5945	1.16121
10021881	Infections and infestations	感染及侵染类疾病	10007935	Central nervous system and spinal infections	中枢神经系统和脊髓感染	10021879	Infections - pathogen unspecified	感染 - 未指明病原	10061846	Extradural abscess	硬脑膜外脓肿	3	2	50599	234436	6.94982	41.5945	1.16121	6.94947	41.5945	1.16121
10021881	Infections and infestations	感染及侵染类疾病	10040054	Sepsis, bacteraemia, viraemia and fungaemia NEC	脓毒症、菌血症、病毒血症和真菌血症（不另分类）	10021879	Infections - pathogen unspecified	感染 - 未指明病原	10017523	Fungaemia	真菌血症	3	2	50599	234436	6.94982	41.5945	1.16121	6.94947	41.5945	1.16121
10021881	Infections and infestations	感染及侵染类疾病	10004047	Bacterial infections NEC	各种细菌感染（不另分类）	10004018	Bacterial infectious disorders	细菌感染性疾病	10017711	Gangrene	坏疽	3	4	50599	234434	3.47488	15.5268	0.777676	3.47473	15.5268	0.777676
10021881	Infections and infestations	感染及侵染类疾病	10007935	Central nervous system and spinal infections	中枢神经系统和脊髓感染	10021879	Infections - pathogen unspecified	感染 - 未指明病原	10028524	Myelitis	脊髓炎	3	7	50599	234431	1.98562	7.67904	0.513435	1.98556	7.67904	0.513435
10021881	Infections and infestations	感染及侵染类疾病	10021902	Infections NEC	各种感染（不另分类）	10021879	Infections - pathogen unspecified	感染 - 未指明病原	10059482	Neutropenic infection	中性粒细胞减少性感染	3	5	50599	234433	2.77989	11.6328	0.664313	2.77979	11.6328	0.664313
10021881	Infections and infestations	感染及侵染类疾病	10007134	Candida infections	各种念珠菌感染	10017528	Fungal infectious disorders	真菌感染性疾病	10030154	Oesophageal candidiasis	食管念珠菌病	3	6	50599	234432	2.31657	9.2632	0.579334	2.31649	9.2632	0.579334
10021881	Infections and infestations	感染及侵染类疾病	10017967	Abdominal and gastrointestinal infections	腹部和胃肠道感染	10021879	Infections - pathogen unspecified	感染 - 未指明病原	10058803	Oesophageal infection	食管感染	3	0	50599	234438	inf	inf		inf	inf
10021881	Infections and infestations	感染及侵染类疾病	10014013	Ear infections	各种耳部感染	10021879	Infections - pathogen unspecified	感染 - 未指明病原	10033072	Otitis externa	外耳炎	3	10	50599	234428	1.38992	5.05061	0.382502	1.38989	5.05061	0.382502
10021881	Infections and infestations	感染及侵染类疾病	10004047	Bacterial infections NEC	各种细菌感染（不另分类）	10004018	Bacterial infectious disorders	细菌感染性疾病	10034016	Paronychia	甲沟炎	3	14	50599	234424	0.992781	3.45479	0.285289	0.992781	3.45479	0.285289
10021881	Infections and infestations	感染及侵染类疾病	10017967	Abdominal and gastrointestinal infections	腹部和胃肠道感染	10021879	Infections - pathogen unspecified	感染 - 未指明病原	10052814	Perirectal abscess	直肠周脓肿	3	2	50599	234436	6.94982	41.5945	1.16121	6.94947	41.5945	1.16121
10021881	Infections and infestations	感染及侵染类疾病	10028470	Mycoplasma infections	各种支原体感染	10028474	Mycoplasmal infectious disorders	支原体感染性疾病	10035724	Pneumonia mycoplasmal	支原体性肺炎	3	0	50599	234438	inf	inf		inf	inf
10021881	Infections and infestations	感染及侵染类疾病	10009653	Clostridia infections	各种梭状芽孢杆菌感染	10004018	Bacterial infectious disorders	细菌感染性疾病	10037128	Pseudomembranous colitis	假膜性结肠炎	3	8	50599	234430	1.73741	6.54929	0.460904	1.73737	6.54929	0.460904
10021881	Infections and infestations	感染及侵染类疾病	10037132	Pseudomonal infections	各种假单胞菌感染	10004018	Bacterial infectious disorders	细菌感染性疾病	10058923	Pseudomonal bacteraemia	假单胞菌菌血症	3	0	50599	234438	inf	inf		inf	inf
10021881	Infections and infestations	感染及侵染类疾病	10044756	Tuberculous infections	结核菌感染	10028440	Mycobacterial infectious disorders	分支杆菌感染性疾病	10037440	Pulmonary tuberculosis	肺结核	3	1	50599	234437	13.8997	133.633	1.44576	13.8989	133.633	1.44576
10021881	Infections and infestations	感染及侵染类疾病	10021902	Infections NEC	各种感染（不另分类）	10021879	Infections - pathogen unspecified	感染 - 未指明病原	10061926	Purulence	化脓	3	1	50599	234437	13.8997	133.633	1.44576	13.8989	133.633	1.44576
10021881	Infections and infestations	感染及侵染类疾病	10046577	Urinary tract infections	各种尿路感染	10021879	Infections - pathogen unspecified	感染 - 未指明病原	10037596	Pyelonephritis	肾盂肾炎	3	8	50599	234430	1.73741	6.54929	0.460904	1.73737	6.54929	0.460904
10021881	Infections and infestations	感染及侵染类疾病	10017967	Abdominal and gastrointestinal infections	腹部和胃肠道感染	10021879	Infections - pathogen unspecified	感染 - 未指明病原	10048947	Rectal abscess	直肠脓肿	3	2	50599	234436	6.94982	41.5945	1.16121	6.94947	41.5945	1.16121
10021881	Infections and infestations	感染及侵染类疾病	10038717	Respiratory syncytial viral infections	各种呼吸道合胞病毒感染	10047438	Viral infectious disorders	病毒感染性疾病	10061603	Respiratory syncytial virus infection	呼吸道合胞病毒感染	3	1	50599	234437	13.8997	133.633	1.44576	13.8989	133.633	1.44576
10021881	Infections and infestations	感染及侵染类疾病	10040054	Sepsis, bacteraemia, viraemia and fungaemia NEC	脓毒症、菌血症、病毒血症和真菌血症（不另分类）	10021879	Infections - pathogen unspecified	感染 - 未指明病原	10040067	Septic embolus	脓毒性栓子	3	3	50599	234435	4.63319	22.9567	0.935087	4.63298	22.9567	0.935087
10021881	Infections and infestations	感染及侵染类疾病	10012326	Dental and oral soft tissue infections	牙齿和口腔软组织感染	10021879	Infections - pathogen unspecified	感染 - 未指明病原	10040628	Sialoadenitis	涎腺炎	3	6	50599	234432	2.31657	9.2632	0.579334	2.31649	9.2632	0.579334
10021881	Infections and infestations	感染及侵染类疾病	10041925	Staphylococcal infections	各种葡萄球菌感染	10004018	Bacterial infectious disorders	细菌感染性疾病	10051017	Staphylococcal bacteraemia	葡萄球菌菌血症	3	3	50599	234435	4.63319	22.9567	0.935087	4.63298	22.9567	0.935087
10021881	Infections and infestations	感染及侵染类疾病	10042180	Streptococcal infections	各种链球菌感染	10004018	Bacterial infectious disorders	细菌感染性疾病	10048960	Streptococcal sepsis	链球菌性脓毒症	3	1	50599	234437	13.8997	133.633	1.44576	13.8989	133.633	1.44576
10021881	Infections and infestations	感染及侵染类疾病	10043870	Tinea infections	各种癣类感染	10017528	Fungal infectious disorders	真菌感染性疾病	10043873	Tinea pedis	足癣	3	2	50599	234436	6.94982	41.5945	1.16121	6.94947	41.5945	1.16121
10021881	Infections and infestations	感染及侵染类疾病	10046309	Upper respiratory tract infections	各种上呼吸道感染	10021879	Infections - pathogen unspecified	感染 - 未指明病原	10044008	Tonsillitis	扁桃体炎	3	11	50599	234427	1.26356	4.5294	0.352491	1.26354	4.5294	0.352491
10021881	Infections and infestations	感染及侵染类疾病	10062910	Vascular infections	血管感染	10021879	Infections - pathogen unspecified	感染 - 未指明病原	10080714	Vascular device infection	血管装置感染	3	8	50599	234430	1.73741	6.54929	0.460904	1.73737	6.54929	0.460904
10021881	Infections and infestations	感染及侵染类疾病	10020140	Histoplasma infections	组织胞浆菌感染	10017528	Fungal infectious disorders	真菌感染性疾病	10001027	Acute pulmonary histoplasmosis	急性肺组织胞浆菌病	2	0	50600	234438	inf	inf		inf	inf
10021881	Infections and infestations	感染及侵染类疾病	10046309	Upper respiratory tract infections	各种上呼吸道感染	10021879	Infections - pathogen unspecified	感染 - 未指明病原	10001076	Acute sinusitis	急性鼻窦炎	2	6	50600	234432	1.54435	7.65198	0.311686	1.54433	7.65198	0.311686
10021881	Infections and infestations	感染及侵染类疾病	10042180	Streptococcal infections	各种链球菌感染	10004018	Bacterial infectious disorders	细菌感染性疾病	10054265	Alpha haemolytic streptococcal infection	α－溶血性链球菌感染	2	1	50600	234437	9.26628	102.197	0.840182	9.26596	102.197	0.840182
10021881	Infections and infestations	感染及侵染类疾病	10017967	Abdominal and gastrointestinal infections	腹部和胃肠道感染	10021879	Infections - pathogen unspecified	感染 - 未指明病原	10048946	Anal abscess	肛门脓肿	2	6	50600	234432	1.54435	7.65198	0.311686	1.54433	7.65198	0.311686
10021881	Infections and infestations	感染及侵染类疾病	10003974	Bacillary infections	各种杆菌感染	10004018	Bacterial infectious disorders	细菌感染性疾病	10060976	Bacillus infection	芽胞杆菌感染	2	0	50600	234438	inf	inf		inf	inf
10021881	Infections and infestations	感染及侵染类疾病	10004047	Bacterial infections NEC	各种细菌感染（不另分类）	10004018	Bacterial infectious disorders	细菌感染性疾病	10004056	Bacteriuria	菌尿症	2	1	50600	234437	9.26628	102.197	0.840182	9.26596	102.197	0.840182
10021881	Infections and infestations	感染及侵染类疾病	10057200	Polyomavirus infections	多瘤病毒感染	10047438	Viral infectious disorders	病毒感染性疾病	10055181	Bk virus infection	BK 病毒感染	2	0	50600	234438	inf	inf		inf	inf
10021881	Infections and infestations	感染及侵染类疾病	10005096	Blastomyces infections	各种芽生菌感染	10017528	Fungal infectious disorders	真菌感染性疾病	10005098	Blastomycosis	芽生菌病	2	1	50600	234437	9.26628	102.197	0.840182	9.26596	102.197	0.840182
10021881	Infections and infestations	感染及侵染类疾病	10046309	Upper respiratory tract infections	各种上呼吸道感染	10021879	Infections - pathogen unspecified	感染 - 未指明病原	10009137	Chronic sinusitis	慢性鼻窦炎	2	4	50600	234434	2.31654	12.6482	0.42428	2.31649	12.6482	0.42428
10021881	Infections and infestations	感染及侵染类疾病	10011827	Cytomegaloviral infections	各种巨细胞病毒感染	10047438	Viral infectious disorders	病毒感染性疾病	10049075	Disseminated cytomegaloviral infection	播散型巨细胞病毒感染	2	1	50600	234437	9.26628	102.197	0.840182	9.26596	102.197	0.840182
10021881	Infections and infestations	感染及侵染类疾病	10017967	Abdominal and gastrointestinal infections	腹部和胃肠道感染	10021879	Infections - pathogen unspecified	感染 - 未指明病原	10058838	Enterocolitis infectious	感染性小肠结肠炎	2	3	50600	234435	3.08874	18.486	0.516081	3.08865	18.486	0.516081
10021881	Infections and infestations	感染及侵染类疾病	10017536	Fungal infections NEC	各种真菌感染（不另分类）	10017528	Fungal infectious disorders	真菌感染性疾病	10017543	Fungal skin infection	真菌性皮肤感染	2	8	50600	234430	1.15825	5.45459	0.245948	1.15824	5.45459	0.245948
10021881	Infections and infestations	感染及侵染类疾病	10041925	Staphylococcal infections	各种葡萄球菌感染	10004018	Bacterial infectious disorders	细菌感染性疾病	10017553	Furuncle	疖	2	13	50600	234425	0.712755	3.15863	0.160835	0.712766	3.15863	0.160835
10021881	Infections and infestations	感染及侵染类疾病	10064462	Hepatobiliary and spleen infections	肝胆和脾脏感染	10021879	Infections - pathogen unspecified	感染 - 未指明病原	10056523	Hepatobiliary infection	肝胆感染	2	0	50600	234438	inf	inf		inf	inf
10021881	Infections and infestations	感染及侵染类疾病	10019972	Herpes viral infections	各种疱疹病毒感染	10047438	Viral infectious disorders	病毒感染性疾病	10052330	Herpes oesophagitis	疱疹性食管炎	2	0	50600	234438	inf	inf		inf	inf
10021881	Infections and infestations	感染及侵染类疾病	10040786	Skin structures and soft tissue infections	皮肤结构和软组织感染	10021879	Infections - pathogen unspecified	感染 - 未指明病原	10021784	Infected skin ulcer	感染性皮肤溃疡	2	1	50600	234437	9.26628	102.197	0.840182	9.26596	102.197	0.840182
10021881	Infections and infestations	感染及侵染类疾病	10021902	Infections NEC	各种感染（不另分类）	10021879	Infections - pathogen unspecified	感染 - 未指明病原	10021818	Infection in an immunocompromised host	免疫妥协宿主的感染	2	1	50600	234437	9.26628	102.197	0.840182	9.26596	102.197	0.840182
10021881	Infections and infestations	感染及侵染类疾病	10021902	Infections NEC	各种感染（不另分类）	10021879	Infections - pathogen unspecified	感染 - 未指明病原	10070891	Infection reactivation	感染再激活	2	1	50600	234437	9.26628	102.197	0.840182	9.26596	102.197	0.840182
10021881	Infections and infestations	感染及侵染类疾病	10023455	Klebsiella infections	各种克雷伯杆菌感染	10004018	Bacterial infectious disorders	细菌感染性疾病	10058856	Klebsiella bacteraemia	克雷伯菌菌血症	2	0	50600	234438	inf	inf		inf	inf
10021881	Infections and infestations	感染及侵染类疾病	10023455	Klebsiella infections	各种克雷伯杆菌感染	10004018	Bacterial infectious disorders	细菌感染性疾病	10054160	Klebsiella sepsis	克雷伯菌性脓毒症	2	1	50600	234437	9.26628	102.197	0.840182	9.26596	102.197	0.840182
10021881	Infections and infestations	感染及侵染类疾病	10006261	Breast infections	各种乳腺感染	10021879	Infections - pathogen unspecified	感染 - 未指明病原	10026883	Mastitis	乳腺炎	2	26	50600	234412	0.356358	1.50149	0.0845764	0.356383	1.50149	0.0845764
10021881	Infections and infestations	感染及侵染类疾病	10014013	Ear infections	各种耳部感染	10021879	Infections - pathogen unspecified	感染 - 未指明病原	10026900	Mastoiditis	乳突炎	2	0	50600	234438	inf	inf		inf	inf
10021881	Infections and infestations	感染及侵染类疾病	10047465	Viral infections NEC	各种病毒感染（不另分类）	10047438	Viral infectious disorders	病毒感染性疾病	10027260	Meningitis viral	病毒性脑膜炎	2	0	50600	234438	inf	inf		inf	inf
10021881	Infections and infestations	感染及侵染类疾病	10021902	Infections NEC	各种感染（不另分类）	10021879	Infections - pathogen unspecified	感染 - 未指明病原	10065764	Mucosal infection	粘膜感染	2	2	50600	234436	4.63312	32.8928	0.652599	4.63298	32.8928	0.652599
10021881	Infections and infestations	感染及侵染类疾病	10017967	Abdominal and gastrointestinal infections	腹部和胃肠道感染	10021879	Infections - pathogen unspecified	感染 - 未指明病原	10051741	Pancreas infection	胰腺感染	2	1	50600	234437	9.26628	102.197	0.840182	9.26596	102.197	0.840182
10021881	Infections and infestations	感染及侵染类疾病	10046577	Urinary tract infections	各种尿路感染	10021879	Infections - pathogen unspecified	感染 - 未指明病原	10034531	Perinephric abscess	肾周脓肿	2	0	50600	234438	inf	inf		inf	inf
10021881	Infections and infestations	感染及侵染类疾病	10023455	Klebsiella infections	各种克雷伯杆菌感染	10004018	Bacterial infectious disorders	细菌感染性疾病	10035717	Pneumonia klebsiella	克雷伯菌性肺炎	2	2	50600	234436	4.63312	32.8928	0.652599	4.63298	32.8928	0.652599
10021881	Infections and infestations	感染及侵染类疾病	10042180	Streptococcal infections	各种链球菌感染	10004018	Bacterial infectious disorders	细菌感染性疾病	10035728	Pneumonia pneumococcal	肺炎球菌性肺炎	2	0	50600	234438	inf	inf		inf	inf
10021881	Infections and infestations	感染及侵染类疾病	10029443	Nocardia infections	诺卡氏菌感染	10004018	Bacterial infectious disorders	细菌感染性疾病	10080435	Pulmonary nocardiosis	肺诺卡菌病	2	0	50600	234438	inf	inf		inf	inf
10021881	Infections and infestations	感染及侵染类疾病	10040115	Serratia infections	各种沙雷氏菌感染	10004018	Bacterial infectious disorders	细菌感染性疾病	10058921	Serratia bacteraemia	沙雷菌菌血症	2	0	50600	234438	inf	inf		inf	inf
10021881	Infections and infestations	感染及侵染类疾病	10062910	Vascular infections	血管感染	10021879	Infections - pathogen unspecified	感染 - 未指明病原	10058028	Shunt infection	分流管感染	2	0	50600	234438	inf	inf		inf	inf
10021881	Infections and infestations	感染及侵染类疾病	10041925	Staphylococcal infections	各种葡萄球菌感染	10004018	Bacterial infectious disorders	细菌感染性疾病	10041917	Staphylococcal abscess	葡萄球菌脓肿	2	0	50600	234438	inf	inf		inf	inf
10021881	Infections and infestations	感染及侵染类疾病	10021902	Infections NEC	各种感染（不另分类）	10021879	Infections - pathogen unspecified	感染 - 未指明病原	10042566	Superinfection	双重感染	2	1	50600	234437	9.26628	102.197	0.840182	9.26596	102.197	0.840182
10021881	Infections and infestations	感染及侵染类疾病	10007134	Candida infections	各种念珠菌感染	10017528	Fungal infectious disorders	真菌感染性疾病	10042938	Systemic candida	全身性念珠菌病	2	1	50600	234437	9.26628	102.197	0.840182	9.26596	102.197	0.840182
10021881	Infections and infestations	感染及侵染类疾病	10017536	Fungal infections NEC	各种真菌感染（不另分类）	10017528	Fungal infectious disorders	真菌感染性疾病	10052366	Systemic mycosis	全身真菌病	2	1	50600	234437	9.26628	102.197	0.840182	9.26596	102.197	0.840182
10021881	Infections and infestations	感染及侵染类疾病	10017536	Fungal infections NEC	各种真菌感染（不另分类）	10017528	Fungal infectious disorders	真菌感染性疾病	10049059	Urinary tract infection fungal	尿路真菌感染	2	0	50600	234438	inf	inf		inf	inf
10021881	Infections and infestations	感染及侵染类疾病	10019972	Herpes viral infections	各种疱疹病毒感染	10047438	Viral infectious disorders	病毒感染性疾病	10075611	Varicella zoster virus infection	水痘带状疱疹病毒性感染	2	1	50600	234437	9.26628	102.197	0.840182	9.26596	102.197	0.840182
10021881	Infections and infestations	感染及侵染类疾病	10004047	Bacterial infections NEC	各种细菌感染（不另分类）	10004018	Bacterial infectious disorders	细菌感染性疾病	10065240	Wound infection bacterial	伤口细菌感染	2	0	50600	234438	inf	inf		inf	inf
10021881	Infections and infestations	感染及侵染类疾病	10017967	Abdominal and gastrointestinal infections	腹部和胃肠道感染	10021879	Infections - pathogen unspecified	感染 - 未指明病原	10056519	Abdominal infection	腹部感染	1	0	50601	234438	inf	inf		inf	inf
10021881	Infections and infestations	感染及侵染类疾病	10040054	Sepsis, bacteraemia, viraemia and fungaemia NEC	脓毒症、菌血症、病毒血症和真菌血症（不另分类）	10021879	Infections - pathogen unspecified	感染 - 未指明病原	10058040	Abdominal sepsis	腹部脓毒症	1	5	50601	234433	0.926594	7.9316	0.108248	0.926596	7.9316	0.108248
10021881	Infections and infestations	感染及侵染类疾病	10012326	Dental and oral soft tissue infections	牙齿和口腔软组织感染	10021879	Infections - pathogen unspecified	感染 - 未指明病原	10000311	Abscess oral	口腔脓肿	1	1	50601	234437	4.63305	74.0759	0.289772	4.63298	74.0759	0.289772
10021881	Infections and infestations	感染及侵染类疾病	10000627	Actinomycotic infectious disorders	放线菌感染性疾病	10004018	Bacterial infectious disorders	细菌感染性疾病	10000620	Actinomycosis	放线菌病	1	0	50601	234438	inf	inf		inf	inf
10021881	Infections and infestations	感染及侵染类疾病	10046309	Upper respiratory tract infections	各种上呼吸道感染	10021879	Infections - pathogen unspecified	感染 - 未指明病原	10051223	Adenoiditis	增殖腺炎	1	0	50601	234438	inf	inf		inf	inf
10021881	Infections and infestations	感染及侵染类疾病	10001258	Adenoviral infections	各种腺病毒感染	10047438	Viral infectious disorders	病毒感染性疾病	10060931	Adenovirus infection	腺病毒感染	1	0	50601	234438	inf	inf		inf	inf
10021881	Infections and infestations	感染及侵染类疾病	10005940	Bone and joint infections	骨和关节感染	10021879	Infections - pathogen unspecified	感染 - 未指明病原	10060968	Arthritis infective	感染性关节炎	1	0	50601	234438	inf	inf		inf	inf
10021881	Infections and infestations	感染及侵染类疾病	10039438	Salmonella infections	各种沙门氏菌感染	10004018	Bacterial infectious disorders	细菌感染性疾病	10003271	Arthritis salmonella	沙门菌性关节炎	1	0	50601	234438	inf	inf		inf	inf
10021881	Infections and infestations	感染及侵染类疾病	10003486	Aspergillus infections	各种曲霉菌感染	10017528	Fungal infectious disorders	真菌感染性疾病	10003487	Aspergilloma	曲霉肿	1	2	50601	234436	2.31652	25.5486	0.21004	2.31649	25.5486	0.21004
10021881	Infections and infestations	感染及侵染类疾病	10004047	Bacterial infections NEC	各种细菌感染（不另分类）	10004018	Bacterial infectious disorders	细菌感染性疾病	10004015	Bacterial abscess central nervous system	中枢神经系统细菌性脓肿	1	0	50601	234438	inf	inf		inf	inf
10021881	Infections and infestations	感染及侵染类疾病	10040054	Sepsis, bacteraemia, viraemia and fungaemia NEC	脓毒症、菌血症、病毒血症和真菌血症（不另分类）	10021879	Infections - pathogen unspecified	感染 - 未指明病原	10070545	Bacterial translocation	细菌移位	1	0	50601	234438	inf	inf		inf	inf
10021881	Infections and infestations	感染及侵染类疾病	10004047	Bacterial infections NEC	各种细菌感染（不另分类）	10004018	Bacterial infectious disorders	细菌感染性疾病	10079528	Bacterial vulvovaginitis	细菌性外阴阴道炎	1	0	50601	234438	inf	inf		inf	inf
10021881	Infections and infestations	感染及侵染类疾病	10004047	Bacterial infections NEC	各种细菌感染（不另分类）	10004018	Bacterial infectious disorders	细菌感染性疾病	10058890	Bacteroides infection	拟杆菌感染	1	1	50601	234437	4.63305	74.0759	0.289772	4.63298	74.0759	0.289772
10021881	Infections and infestations	感染及侵染类疾病	10064462	Hepatobiliary and spleen infections	肝胆和脾脏感染	10021879	Infections - pathogen unspecified	感染 - 未指明病原	10057847	Biliary sepsis	胆源性脓毒症	1	2	50601	234436	2.31652	25.5486	0.21004	2.31649	25.5486	0.21004
10021881	Infections and infestations	感染及侵染类疾病	10040786	Skin structures and soft tissue infections	皮肤结构和软组织感染	10021879	Infections - pathogen unspecified	感染 - 未指明病原	10005192	Blister infected	感染性水疱	1	0	50601	234438	inf	inf		inf	inf
10021881	Infections and infestations	感染及侵染类疾病	10005940	Bone and joint infections	骨和关节感染	10021879	Infections - pathogen unspecified	感染 - 未指明病原	10061022	Bursitis infective	感染性滑囊炎	1	2	50601	234436	2.31652	25.5486	0.21004	2.31649	25.5486	0.21004
10021881	Infections and infestations	感染及侵染类疾病	10053136	Campylobacter infections	各种弯曲杆菌感染	10004018	Bacterial infectious disorders	细菌感染性疾病	10051226	Campylobacter infection	弯曲杆菌感染	1	1	50601	234437	4.63305	74.0759	0.289772	4.63298	74.0759	0.289772
10021881	Infections and infestations	感染及侵染类疾病	10004047	Bacterial infections NEC	各种细菌感染（不另分类）	10004018	Bacterial infectious disorders	细菌感染性疾病	10007905	Cellulitis gangrenous	坏疽性蜂窝织炎	1	0	50601	234438	inf	inf		inf	inf
10021881	Infections and infestations	感染及侵染类疾病	10007935	Central nervous system and spinal infections	中枢神经系统和脊髓感染	10021879	Infections - pathogen unspecified	感染 - 未指明病原	10061044	Central nervous system abscess	中枢神经系统脓肿	1	0	50601	234438	inf	inf		inf	inf
10021881	Infections and infestations	感染及侵染类疾病	10029443	Nocardia infections	诺卡氏菌感染	10004018	Bacterial infectious disorders	细菌感染性疾病	10086156	Cerebral nocardiosis	脑诺卡菌病	1	0	50601	234438	inf	inf		inf	inf
10021881	Infections and infestations	感染及侵染类疾病	10057179	Toxoplasma infections	弓形体感染	10037072	Protozoal infectious disorders	原虫感染性疾病	10057854	Cerebral toxoplasmosis	脑弓形体病	1	2	50601	234436	2.31652	25.5486	0.21004	2.31649	25.5486	0.21004
10021881	Infections and infestations	感染及侵染类疾病	10085260	Hepatitis virus infections	肝炎病毒感染	10047438	Viral infectious disorders	病毒感染性疾病	10008912	Chronic hepatitis c	慢性丙型肝炎	1	0	50601	234438	inf	inf		inf	inf
10021881	Infections and infestations	感染及侵染类疾病	10004047	Bacterial infections NEC	各种细菌感染（不另分类）	10004018	Bacterial infectious disorders	细菌感染性疾病	10051904	Citrobacter infection	枸橼酸杆菌感染	1	1	50601	234437	4.63305	74.0759	0.289772	4.63298	74.0759	0.289772
10021881	Infections and infestations	感染及侵染类疾病	10007935	Central nervous system and spinal infections	中枢神经系统和脊髓感染	10021879	Infections - pathogen unspecified	感染 - 未指明病原	10009719	Cns ventriculitis	中枢神经系统脑室炎	1	0	50601	234438	inf	inf		inf	inf
10021881	Infections and infestations	感染及侵染类疾病	10084510	Coronavirus infections	冠状病毒类感染	10047438	Viral infectious disorders	病毒感染性疾病	10051905	Coronavirus infection	冠状病毒感染	1	3	50601	234435	1.54434	14.8475	0.160632	1.54433	14.8475	0.160632
10021881	Infections and infestations	感染及侵染类疾病	10011210	Corynebacteria infections	各种棒状杆菌感染	10004018	Bacterial infectious disorders	细菌感染性疾病	10061092	Corynebacterium infection	棒状杆菌感染	1	0	50601	234438	inf	inf		inf	inf
10021881	Infections and infestations	感染及侵染类疾病	10011486	Cryptococcal infections	隐球菌感染	10017528	Fungal infectious disorders	真菌感染性疾病	10011490	Cryptococcosis	隐球菌病	1	0	50601	234438	inf	inf		inf	inf
10021881	Infections and infestations	感染及侵染类疾病	10004047	Bacterial infections NEC	各种细菌感染（不另分类）	10004018	Bacterial infectious disorders	细菌感染性疾病	10088861	Cutibacterium acnes infection	痤疮杆菌感染	1	0	50601	234438	inf	inf		inf	inf
10021881	Infections and infestations	感染及侵染类疾病	10004047	Bacterial infections NEC	各种细菌感染（不另分类）	10004018	Bacterial infectious disorders	细菌感染性疾病	10065198	Cystitis bacterial	细菌性膀胱炎	1	2	50601	234436	2.31652	25.5486	0.21004	2.31649	25.5486	0.21004
10021881	Infections and infestations	感染及侵染类疾病	10015295	Escherichia infections	各种埃希氏杆菌感染	10004018	Bacterial infectious disorders	细菌感染性疾病	10011790	Cystitis escherichia	埃希菌性膀胱炎	1	0	50601	234438	inf	inf		inf	inf
10021881	Infections and infestations	感染及侵染类疾病	10011827	Cytomegaloviral infections	各种巨细胞病毒感染	10047438	Viral infectious disorders	病毒感染性疾病	10052817	Cytomegalovirus gastrointestinal infection	胃肠巨细胞病毒感染	1	0	50601	234438	inf	inf		inf	inf
10021881	Infections and infestations	感染及侵染类疾病	10011827	Cytomegaloviral infections	各种巨细胞病毒感染	10047438	Viral infectious disorders	病毒感染性疾病	10011830	Cytomegalovirus hepatitis	巨细胞病毒性肝炎	1	0	50601	234438	inf	inf		inf	inf
10021881	Infections and infestations	感染及侵染类疾病	10040786	Skin structures and soft tissue infections	皮肤结构和软组织感染	10021879	Infections - pathogen unspecified	感染 - 未指明病原	10012470	Dermatitis infected	感染性皮炎	1	0	50601	234438	inf	inf		inf	inf
10021881	Infections and infestations	感染及侵染类疾病	10043870	Tinea infections	各种癣类感染	10017528	Fungal infectious disorders	真菌感染性疾病	10012504	Dermatophytosis	皮肤真菌病	1	0	50601	234438	inf	inf		inf	inf
10021881	Infections and infestations	感染及侵染类疾病	10044756	Tuberculous infections	结核菌感染	10028440	Mycobacterial infectious disorders	分支杆菌感染性疾病	10013453	Disseminated tuberculosis	播散型结核	1	0	50601	234438	inf	inf		inf	inf
10021881	Infections and infestations	感染及侵染类疾病	10007935	Central nervous system and spinal infections	中枢神经系统和脊髓感染	10021879	Infections - pathogen unspecified	感染 - 未指明病原	10014619	Encephalomyelitis	脑脊髓炎	1	0	50601	234438	inf	inf		inf	inf
10021881	Infections and infestations	感染及侵染类疾病	10004047	Bacterial infections NEC	各种细菌感染（不另分类）	10004018	Bacterial infectious disorders	细菌感染性疾病	10014666	Endocarditis bacterial	细菌性心内膜炎	1	2	50601	234436	2.31652	25.5486	0.21004	2.31649	25.5486	0.21004
10021881	Infections and infestations	感染及侵染类疾病	10041925	Staphylococcal infections	各种葡萄球菌感染	10004018	Bacterial infectious disorders	细菌感染性疾病	10014684	Endocarditis staphylococcal	葡萄球菌性心内膜炎	1	0	50601	234438	inf	inf		inf	inf
10021881	Infections and infestations	感染及侵染类疾病	10001427	Enterobacter infections	各种肠杆菌感染	10004018	Bacterial infectious disorders	细菌感染性疾病	10051910	Enterobacter infection	肠杆菌感染	1	3	50601	234435	1.54434	14.8475	0.160632	1.54433	14.8475	0.160632
10021881	Infections and infestations	感染及侵染类疾病	10046309	Upper respiratory tract infections	各种上呼吸道感染	10021879	Infections - pathogen unspecified	感染 - 未指明病原	10015030	Epiglottitis	会厌炎	1	2	50601	234436	2.31652	25.5486	0.21004	2.31649	25.5486	0.21004
10021881	Infections and infestations	感染及侵染类疾病	10021902	Infections NEC	各种感染（不另分类）	10021879	Infections - pathogen unspecified	感染 - 未指明病原	10051998	Febrile infection	发热性感染	1	7	50601	234431	0.661847	5.37969	0.0814252	0.661854	5.37969	0.0814252
10021881	Infections and infestations	感染及侵染类疾病	10057192	Muscle and soft tissue infections	肌肉和软组织感染	10021879	Infections - pathogen unspecified	感染 - 未指明病原	10017068	Fournier's gangrene	特发性阴囊坏疽	1	4	50601	234434	1.15825	10.3634	0.12945	1.15824	10.3634	0.12945
10021881	Infections and infestations	感染及侵染类疾病	10017536	Fungal infections NEC	各种真菌感染（不另分类）	10017528	Fungal infectious disorders	真菌感染性疾病	10017525	Fungal cystitis	真菌性膀胱炎	1	1	50601	234437	4.63305	74.0759	0.289772	4.63298	74.0759	0.289772
10021881	Infections and infestations	感染及侵染类疾病	10017536	Fungal infections NEC	各种真菌感染（不另分类）	10017528	Fungal infectious disorders	真菌感染性疾病	10049656	Fungal oesophagitis	真菌性食管炎	1	1	50601	234437	4.63305	74.0759	0.289772	4.63298	74.0759	0.289772
10021881	Infections and infestations	感染及侵染类疾病	10017564	Fusobacterium infections	各种梭菌感染	10004018	Bacterial infectious disorders	细菌感染性疾病	10054223	Fusobacterium infection	梭杆菌感染	1	0	50601	234438	inf	inf		inf	inf
10021881	Infections and infestations	感染及侵染类疾病	10017967	Abdominal and gastrointestinal infections	腹部和胃肠道感染	10021879	Infections - pathogen unspecified	感染 - 未指明病原	10056663	Gastric infection	胃部感染	1	3	50601	234435	1.54434	14.8475	0.160632	1.54433	14.8475	0.160632
10021881	Infections and infestations	感染及侵染类疾病	10004047	Bacterial infections NEC	各种细菌感染（不另分类）	10004018	Bacterial infectious disorders	细菌感染性疾病	10061971	Gastritis bacterial	细菌性胃炎	1	2	50601	234436	2.31652	25.5486	0.21004	2.31649	25.5486	0.21004
10021881	Infections and infestations	感染及侵染类疾病	10039231	Rotaviral infections	各种轮状病毒感染	10047438	Viral infectious disorders	病毒感染性疾病	10017913	Gastroenteritis rotavirus	轮状病毒性胃肠炎	1	0	50601	234438	inf	inf		inf	inf
10021881	Infections and infestations	感染及侵染类疾病	10039438	Salmonella infections	各种沙门氏菌感染	10004018	Bacterial infectious disorders	细菌感染性疾病	10017914	Gastroenteritis salmonella	沙门菌性胃肠炎	1	0	50601	234438	inf	inf		inf	inf
10021881	Infections and infestations	感染及侵染类疾病	10007134	Candida infections	各种念珠菌感染	10017528	Fungal infectious disorders	真菌感染性疾病	10018143	Genital candidiasis	生殖器念珠菌病	1	2	50601	234436	2.31652	25.5486	0.21004	2.31649	25.5486	0.21004
10021881	Infections and infestations	感染及侵染类疾病	10019972	Herpes viral infections	各种疱疹病毒感染	10047438	Viral infectious disorders	病毒感染性疾病	10018150	Genital herpes	生殖器疱疹	1	5	50601	234433	0.926594	7.9316	0.108248	0.926596	7.9316	0.108248
10021881	Infections and infestations	感染及侵染类疾病	10012326	Dental and oral soft tissue infections	牙齿和口腔软组织感染	10021879	Infections - pathogen unspecified	感染 - 未指明病原	10018292	Gingivitis	龈炎	1	40	50601	234398	0.115807	0.842435	0.0159196	0.115824	0.842435	0.0159196
10021881	Infections and infestations	感染及侵染类疾病	10018948	Haemophilus infections	各种嗜血杆菌属感染	10004018	Bacterial infectious disorders	细菌感染性疾病	10061190	Haemophilus infection	嗜血杆菌感染	1	2	50601	234436	2.31652	25.5486	0.21004	2.31649	25.5486	0.21004
10021881	Infections and infestations	感染及侵染类疾病	10018948	Haemophilus infections	各种嗜血杆菌属感染	10004018	Bacterial infectious disorders	细菌感染性疾病	10058875	Haemophilus sepsis	嗜血杆菌性脓毒症	1	0	50601	234438	inf	inf		inf	inf
10021881	Infections and infestations	感染及侵染类疾病	10019972	Herpes viral infections	各种疱疹病毒感染	10047438	Viral infectious disorders	病毒感染性疾病	10062639	Herpes dermatitis	疱疹性皮炎	1	0	50601	234438	inf	inf		inf	inf
10021881	Infections and infestations	感染及侵染类疾病	10019972	Herpes viral infections	各种疱疹病毒感染	10047438	Viral infectious disorders	病毒感染性疾病	10062004	Herpes ophthalmic	眼部疱疹	1	1	50601	234437	4.63305	74.0759	0.289772	4.63298	74.0759	0.289772
10021881	Infections and infestations	感染及侵染类疾病	10019972	Herpes viral infections	各种疱疹病毒感染	10047438	Viral infectious disorders	病毒感染性疾病	10065046	Herpes simplex pneumonia	单纯疱疹性肺炎	1	0	50601	234438	inf	inf		inf	inf
10021881	Infections and infestations	感染及侵染类疾病	10019972	Herpes viral infections	各种疱疹病毒感染	10047438	Viral infectious disorders	病毒感染性疾病	10065038	Herpes zoster disseminated	播散性带状疱疹	1	0	50601	234438	inf	inf		inf	inf
10021881	Infections and infestations	感染及侵染类疾病	10020140	Histoplasma infections	组织胞浆菌感染	10017528	Fungal infectious disorders	真菌感染性疾病	10020141	Histoplasmosis	组织胞浆菌病	1	2	50601	234436	2.31652	25.5486	0.21004	2.31649	25.5486	0.21004
10021881	Infections and infestations	感染及侵染类疾病	10015909	Eye and eyelid infections	眼睛和眼睑感染	10021879	Infections - pathogen unspecified	感染 - 未指明病原	10020377	Hordeolum	睑腺炎	1	3	50601	234435	1.54434	14.8475	0.160632	1.54433	14.8475	0.160632
10021881	Infections and infestations	感染及侵染类疾病	10021902	Infections NEC	各种感染（不另分类）	10021879	Infections - pathogen unspecified	感染 - 未指明病原	10072282	Infected fistula	被感染的瘘管	1	0	50601	234438	inf	inf		inf	inf
10021881	Infections and infestations	感染及侵染类疾病	10021902	Infections NEC	各种感染（不另分类）	10021879	Infections - pathogen unspecified	感染 - 未指明病原	10021857	Infection parasitic	寄生虫感染	1	0	50601	234438	inf	inf		inf	inf
10021881	Infections and infestations	感染及侵染类疾病	10021902	Infections NEC	各种感染（不另分类）	10021879	Infections - pathogen unspecified	感染 - 未指明病原	10021866	Infection susceptibility increased	感染易感性增加	1	9	50601	234429	0.514766	4.06332	0.0652136	0.514775	4.06332	0.0652136
10021881	Infections and infestations	感染及侵染类疾病	10005940	Bone and joint infections	骨和关节感染	10021879	Infections - pathogen unspecified	感染 - 未指明病原	10060738	Intervertebral discitis	椎间盘炎	1	1	50601	234437	4.63305	74.0759	0.289772	4.63298	74.0759	0.289772
10021881	Infections and infestations	感染及侵染类疾病	10004047	Bacterial infections NEC	各种细菌感染（不另分类）	10004018	Bacterial infectious disorders	细菌感染性疾病	10022651	Intestinal gangrene	肠坏疽	1	1	50601	234437	4.63305	74.0759	0.289772	4.63298	74.0759	0.289772
10021881	Infections and infestations	感染及侵染类疾病	10057200	Polyomavirus infections	多瘤病毒感染	10047438	Viral infectious disorders	病毒感染性疾病	10023163	Jc virus infection	JC 病毒感染	1	0	50601	234438	inf	inf		inf	inf
10021881	Infections and infestations	感染及侵染类疾病	10014013	Ear infections	各种耳部感染	10021879	Infections - pathogen unspecified	感染 - 未指明病原	10023567	Labyrinthitis	迷路炎	1	4	50601	234434	1.15825	10.3634	0.12945	1.15824	10.3634	0.12945
10021881	Infections and infestations	感染及侵染类疾病	10017967	Abdominal and gastrointestinal infections	腹部和胃肠道感染	10021879	Infections - pathogen unspecified	感染 - 未指明病原	10081959	Large intestine infection	大肠感染	1	2	50601	234436	2.31652	25.5486	0.21004	2.31649	25.5486	0.21004
10021881	Infections and infestations	感染及侵染类疾病	10021902	Infections NEC	各种感染（不另分类）	10021879	Infections - pathogen unspecified	感染 - 未指明病原	10027082	Mediastinitis	纵隔炎	1	1	50601	234437	4.63305	74.0759	0.289772	4.63298	74.0759	0.289772
10021881	Infections and infestations	感染及侵染类疾病	10017536	Fungal infections NEC	各种真菌感染（不另分类）	10017528	Fungal infectious disorders	真菌感染性疾病	10027236	Meningitis fungal	真菌性脑膜炎	1	0	50601	234438	inf	inf		inf	inf
10021881	Infections and infestations	感染及侵染类疾病	10019972	Herpes viral infections	各种疱疹病毒感染	10047438	Viral infectious disorders	病毒感染性疾病	10027242	Meningitis herpes	疱疹性脑膜炎	1	0	50601	234438	inf	inf		inf	inf
10021881	Infections and infestations	感染及侵染类疾病	10041925	Staphylococcal infections	各种葡萄球菌感染	10004018	Bacterial infectious disorders	细菌感染性疾病	10027255	Meningitis staphylococcal	葡萄球菌性脑膜炎	1	0	50601	234438	inf	inf		inf	inf
10021881	Infections and infestations	感染及侵染类疾病	10047465	Viral infections NEC	各种病毒感染（不另分类）	10047438	Viral infectious disorders	病毒感染性疾病	10066226	Metapneumovirus infection	偏肺病毒感染	1	0	50601	234438	inf	inf		inf	inf
10021881	Infections and infestations	感染及侵染类疾病	10003754	Atypical mycobacterial infections	非典型分支杆菌感染	10028440	Mycobacterial infectious disorders	分支杆菌感染性疾病	10058806	Mycobacterium avium complex infection	鸟结核分枝杆菌复合感染	1	0	50601	234438	inf	inf		inf	inf
10021881	Infections and infestations	感染及侵染类疾病	10003754	Atypical mycobacterial infections	非典型分支杆菌感染	10028440	Mycobacterial infectious disorders	分支杆菌感染性疾病	10071401	Mycobacterium chelonae infection	龟分枝杆菌感染	1	1	50601	234437	4.63305	74.0759	0.289772	4.63298	74.0759	0.289772
10021881	Infections and infestations	感染及侵染类疾病	10028470	Mycoplasma infections	各种支原体感染	10028474	Mycoplasmal infectious disorders	支原体感染性疾病	10061300	Mycoplasma infection	支原体感染	1	0	50601	234438	inf	inf		inf	inf
10021881	Infections and infestations	感染及侵染类疾病	10046309	Upper respiratory tract infections	各种上呼吸道感染	10021879	Infections - pathogen unspecified	感染 - 未指明病原	10028720	Nasal abscess	鼻脓肿	1	0	50601	234438	inf	inf		inf	inf
10021881	Infections and infestations	感染及侵染类疾病	10057192	Muscle and soft tissue infections	肌肉和软组织感染	10021879	Infections - pathogen unspecified	感染 - 未指明病原	10076637	Necrotising soft tissue infection	坏死性软组织感染	1	0	50601	234438	inf	inf		inf	inf
10021881	Infections and infestations	感染及侵染类疾病	10011486	Cryptococcal infections	隐球菌感染	10017528	Fungal infectious disorders	真菌感染性疾病	10068368	Neurocryptococcosis	神经性隐球菌病	1	0	50601	234438	inf	inf		inf	inf
10021881	Infections and infestations	感染及侵染类疾病	10012326	Dental and oral soft tissue infections	牙齿和口腔软组织感染	10021879	Infections - pathogen unspecified	感染 - 未指明病原	10048685	Oral infection	口腔感染	1	4	50601	234434	1.15825	10.3634	0.12945	1.15824	10.3634	0.12945
10021881	Infections and infestations	感染及侵染类疾病	10047465	Viral infections NEC	各种病毒感染（不另分类）	10047438	Viral infectious disorders	病毒感染性疾病	10065234	Oral viral infection	口腔病毒感染	1	0	50601	234438	inf	inf		inf	inf
10021881	Infections and infestations	感染及侵染类疾病	10014013	Ear infections	各种耳部感染	10021879	Infections - pathogen unspecified	感染 - 未指明病原	10033079	Otitis media acute	急性中耳炎	1	0	50601	234438	inf	inf		inf	inf
10021881	Infections and infestations	感染及侵染类疾病	10033796	Parainfluenzae viral infections	副流行感冒病毒感染	10047438	Viral infectious disorders	病毒感染性疾病	10061907	Parainfluenzae virus infection	副流感病毒感染	1	0	50601	234438	inf	inf		inf	inf
10021881	Infections and infestations	感染及侵染类疾病	10012326	Dental and oral soft tissue infections	牙齿和口腔软组织感染	10021879	Infections - pathogen unspecified	感染 - 未指明病原	10034038	Parotitis	腮腺炎	1	1	50601	234437	4.63305	74.0759	0.289772	4.63298	74.0759	0.289772
10021881	Infections and infestations	感染及侵染类疾病	10034098	Parvoviral infections	各种细小病毒感染	10047438	Viral infectious disorders	病毒感染性疾病	10034099	Parvovirus b19 infection	细小病毒 B19 感染	1	0	50601	234438	inf	inf		inf	inf
10021881	Infections and infestations	感染及侵染类疾病	10021902	Infections NEC	各种感染（不另分类）	10021879	Infections - pathogen unspecified	感染 - 未指明病原	10034133	Pathogen resistance	病原体耐药	1	0	50601	234438	inf	inf		inf	inf
10021881	Infections and infestations	感染及侵染类疾病	10021902	Infections NEC	各种感染（不另分类）	10021879	Infections - pathogen unspecified	感染 - 未指明病原	10058674	Pelvic infection	盆腔感染	1	0	50601	234438	inf	inf		inf	inf
10021881	Infections and infestations	感染及侵染类疾病	10038586	Female reproductive tract infections	女性生殖道感染	10021879	Infections - pathogen unspecified	感染 - 未指明病原	10034254	Pelvic inflammatory disease	盆腔炎	1	0	50601	234438	inf	inf		inf	inf
10021881	Infections and infestations	感染及侵染类疾病	10042180	Streptococcal infections	各种链球菌感染	10004018	Bacterial infectious disorders	细菌感染性疾病	10034839	Pharyngitis streptococcal	链球菌性咽炎	1	2	50601	234436	2.31652	25.5486	0.21004	2.31649	25.5486	0.21004
10021881	Infections and infestations	感染及侵染类疾病	10046309	Upper respiratory tract infections	各种上呼吸道感染	10021879	Infections - pathogen unspecified	感染 - 未指明病原	10049140	Pharyngotonsillitis	咽扁桃体炎	1	1	50601	234437	4.63305	74.0759	0.289772	4.63298	74.0759	0.289772
10021881	Infections and infestations	感染及侵染类疾病	10042180	Streptococcal infections	各种链球菌感染	10004018	Bacterial infectious disorders	细菌感染性疾病	10054047	Pneumococcal sepsis	肺炎球菌性脓毒症	1	0	50601	234438	inf	inf		inf	inf
10021881	Infections and infestations	感染及侵染类疾病	10018948	Haemophilus infections	各种嗜血杆菌属感染	10004018	Bacterial infectious disorders	细菌感染性疾病	10035702	Pneumonia haemophilus	嗜血杆菌性肺炎	1	0	50601	234438	inf	inf		inf	inf
10021881	Infections and infestations	感染及侵染类疾病	10024179	Legionella infections	各种军团菌感染	10004018	Bacterial infectious disorders	细菌感染性疾病	10035718	Pneumonia legionella	军团菌性肺炎	1	2	50601	234436	2.31652	25.5486	0.21004	2.31649	25.5486	0.21004
10021881	Infections and infestations	感染及侵染类疾病	10037132	Pseudomonal infections	各种假单胞菌感染	10004018	Bacterial infectious disorders	细菌感染性疾病	10035731	Pneumonia pseudomonal	假单胞菌性肺炎	1	1	50601	234437	4.63305	74.0759	0.289772	4.63298	74.0759	0.289772
10021881	Infections and infestations	感染及侵染类疾病	10038717	Respiratory syncytial viral infections	各种呼吸道合胞病毒感染	10047438	Viral infectious disorders	病毒感染性疾病	10035732	Pneumonia respiratory syncytial viral	呼吸道合胞病毒性肺炎	1	0	50601	234438	inf	inf		inf	inf
10021881	Infections and infestations	感染及侵染类疾病	10040054	Sepsis, bacteraemia, viraemia and fungaemia NEC	脓毒症、菌血症、病毒血症和真菌血症（不另分类）	10021879	Infections - pathogen unspecified	感染 - 未指明病原	10066593	Post procedural sepsis	操作后脓毒症	1	0	50601	234438	inf	inf		inf	inf
10021881	Infections and infestations	感染及侵染类疾病	10021902	Infections NEC	各种感染（不另分类）	10021879	Infections - pathogen unspecified	感染 - 未指明病原	10051182	Postoperative abscess	术后脓肿	1	0	50601	234438	inf	inf		inf	inf
10021881	Infections and infestations	感染及侵染类疾病	10038587	Male reproductive tract infections	男性生殖道感染	10021879	Infections - pathogen unspecified	感染 - 未指明病原	10036934	Prostatic abscess	前列腺脓肿	1	0	50601	234438	inf	inf		inf	inf
10021881	Infections and infestations	感染及侵染类疾病	10037037	Proteus infections	各种变形杆菌感染	10004018	Bacterial infectious disorders	细菌感染性疾病	10061470	Proteus infection	变形杆菌感染	1	0	50601	234438	inf	inf		inf	inf
10021881	Infections and infestations	感染及侵染类疾病	10005096	Blastomyces infections	各种芽生菌感染	10017528	Fungal infectious disorders	真菌感染性疾病	10086752	Pulmonary blastomycosis	肺芽生菌病	1	0	50601	234438	inf	inf		inf	inf
10021881	Infections and infestations	感染及侵染类疾病	10040054	Sepsis, bacteraemia, viraemia and fungaemia NEC	脓毒症、菌血症、病毒血症和真菌血症（不另分类）	10021879	Infections - pathogen unspecified	感染 - 未指明病原	10051739	Pulmonary sepsis	肺脓毒症	1	0	50601	234438	inf	inf		inf	inf
10021881	Infections and infestations	感染及侵染类疾病	10040786	Skin structures and soft tissue infections	皮肤结构和软组织感染	10021879	Infections - pathogen unspecified	感染 - 未指明病原	10037578	Pustule	脓疱	1	10	50601	234428	0.463287	3.6193	0.059303	0.463298	3.6193	0.059303
10021881	Infections and infestations	感染及侵染类疾病	10046577	Urinary tract infections	各种尿路感染	10021879	Infections - pathogen unspecified	感染 - 未指明病原	10037597	Pyelonephritis acute	急性肾盂肾炎	1	1	50601	234437	4.63305	74.0759	0.289772	4.63298	74.0759	0.289772
10021881	Infections and infestations	感染及侵染类疾病	10021902	Infections NEC	各种感染（不另分类）	10021879	Infections - pathogen unspecified	感染 - 未指明病原	10037686	Pyuria	脓尿	1	5	50601	234433	0.926594	7.9316	0.108248	0.926596	7.9316	0.108248
10021881	Infections and infestations	感染及侵染类疾病	10006038	Borrelial infections	各种伯雷尔氏螺旋体感染	10004018	Bacterial infectious disorders	细菌感染性疾病	10038300	Relapsing fever	回归热	1	0	50601	234438	inf	inf		inf	inf
10021881	Infections and infestations	感染及侵染类疾病	10046577	Urinary tract infections	各种尿路感染	10021879	Infections - pathogen unspecified	感染 - 未指明病原	10038351	Renal abscess	肾脓肿	1	2	50601	234436	2.31652	25.5486	0.21004	2.31649	25.5486	0.21004
10021881	Infections and infestations	感染及侵染类疾病	10038717	Respiratory syncytial viral infections	各种呼吸道合胞病毒感染	10047438	Viral infectious disorders	病毒感染性疾病	10038718	Respiratory syncytial virus bronchiolitis	呼吸道合胞病毒性细支气管炎	1	0	50601	234438	inf	inf		inf	inf
10021881	Infections and infestations	感染及侵染类疾病	10017536	Fungal infections NEC	各种真菌感染（不另分类）	10017528	Fungal infectious disorders	真菌感染性疾病	10060692	Respiratory tract infection fungal	呼吸道真菌感染	1	0	50601	234438	inf	inf		inf	inf
10021881	Infections and infestations	感染及侵染类疾病	10039105	Rhinoviral infections	各种鼻病毒感染	10047438	Viral infectious disorders	病毒感染性疾病	10061494	Rhinovirus infection	鼻病毒感染	1	0	50601	234438	inf	inf		inf	inf
10021881	Infections and infestations	感染及侵染类疾病	10039231	Rotaviral infections	各种轮状病毒感染	10047438	Viral infectious disorders	病毒感染性疾病	10067470	Rotavirus infection	轮状病毒感染	1	1	50601	234437	4.63305	74.0759	0.289772	4.63298	74.0759	0.289772
10021881	Infections and infestations	感染及侵染类疾病	10039438	Salmonella infections	各种沙门氏菌感染	10004018	Bacterial infectious disorders	细菌感染性疾病	10058924	Salmonella bacteraemia	沙门菌菌血症	1	0	50601	234438	inf	inf		inf	inf
10021881	Infections and infestations	感染及侵染类疾病	10040054	Sepsis, bacteraemia, viraemia and fungaemia NEC	脓毒症、菌血症、病毒血症和真菌血症（不另分类）	10021879	Infections - pathogen unspecified	感染 - 未指明病原	10053879	Sepsis syndrome	脓毒症综合征	1	2	50601	234436	2.31652	25.5486	0.21004	2.31649	25.5486	0.21004
10021881	Infections and infestations	感染及侵染类疾病	10040115	Serratia infections	各种沙雷氏菌感染	10004018	Bacterial infectious disorders	细菌感染性疾病	10061512	Serratia infection	沙雷菌感染	1	2	50601	234436	2.31652	25.5486	0.21004	2.31649	25.5486	0.21004
10021881	Infections and infestations	感染及侵染类疾病	10007134	Candida infections	各种念珠菌感染	10017528	Fungal infectious disorders	真菌感染性疾病	10054152	Skin candida	皮肤念珠菌	1	9	50601	234429	0.514766	4.06332	0.0652136	0.514775	4.06332	0.0652136
10021881	Infections and infestations	感染及侵染类疾病	10007935	Central nervous system and spinal infections	中枢神经系统和脊髓感染	10021879	Infections - pathogen unspecified	感染 - 未指明病原	10049654	Spinal cord infection	脊髓感染	1	0	50601	234438	inf	inf		inf	inf
10021881	Infections and infestations	感染及侵染类疾病	10004047	Bacterial infections NEC	各种细菌感染（不另分类）	10004018	Bacterial infectious disorders	细菌感染性疾病	10054137	Stenotrophomonas sepsis	寡养单胞菌性脓毒症	1	0	50601	234438	inf	inf		inf	inf
10021881	Infections and infestations	感染及侵染类疾病	10021902	Infections NEC	各种感染（不另分类）	10021879	Infections - pathogen unspecified	感染 - 未指明病原	10042070	Stitch abscess	缝线部位脓肿	1	0	50601	234438	inf	inf		inf	inf
10021881	Infections and infestations	感染及侵染类疾病	10042180	Streptococcal infections	各种链球菌感染	10004018	Bacterial infectious disorders	细菌感染性疾病	10051018	Streptococcal bacteraemia	链球菌菌血症	1	1	50601	234437	4.63305	74.0759	0.289772	4.63298	74.0759	0.289772
10021881	Infections and infestations	感染及侵染类疾病	10007935	Central nervous system and spinal infections	中枢神经系统和脊髓感染	10021879	Infections - pathogen unspecified	感染 - 未指明病原	10083083	Subdural abscess	硬脑膜下脓肿	1	0	50601	234438	inf	inf		inf	inf
10021881	Infections and infestations	感染及侵染类疾病	10004047	Bacterial infections NEC	各种细菌感染（不另分类）	10004018	Bacterial infectious disorders	细菌感染性疾病	10066972	Superinfection bacterial	细菌双重感染	1	0	50601	234438	inf	inf		inf	inf
10021881	Infections and infestations	感染及侵染类疾病	10017536	Fungal infections NEC	各种真菌感染（不另分类）	10017528	Fungal infectious disorders	真菌感染性疾病	10066984	Superinfection fungal	真菌双重感染	1	0	50601	234438	inf	inf		inf	inf
10021881	Infections and infestations	感染及侵染类疾病	10047465	Viral infections NEC	各种病毒感染（不另分类）	10047438	Viral infectious disorders	病毒感染性疾病	10078452	Systemic viral infection	全身性病毒感染	1	0	50601	234438	inf	inf		inf	inf
10021881	Infections and infestations	感染及侵染类疾病	10043870	Tinea infections	各种癣类感染	10017528	Fungal infectious disorders	真菌感染性疾病	10060889	Tinea infection	癣菌感染	1	3	50601	234435	1.54434	14.8475	0.160632	1.54433	14.8475	0.160632
10021881	Infections and infestations	感染及侵染类疾病	10012326	Dental and oral soft tissue infections	牙齿和口腔软组织感染	10021879	Infections - pathogen unspecified	感染 - 未指明病原	10044016	Tooth abscess	牙脓肿	1	7	50601	234431	0.661847	5.37969	0.0814252	0.661854	5.37969	0.0814252
10021881	Infections and infestations	感染及侵染类疾病	10012326	Dental and oral soft tissue infections	牙齿和口腔软组织感染	10021879	Infections - pathogen unspecified	感染 - 未指明病原	10048762	Tooth infection	牙齿感染	1	5	50601	234433	0.926594	7.9316	0.108248	0.926596	7.9316	0.108248
10021881	Infections and infestations	感染及侵染类疾病	10044756	Tuberculous infections	结核菌感染	10028440	Mycobacterial infectious disorders	分支杆菌感染性疾病	10044755	Tuberculosis	结核病	1	14	50601	234424	0.330914	2.51662	0.0435123	0.330927	2.51662	0.0435123
10021881	Infections and infestations	感染及侵染类疾病	10039438	Salmonella infections	各种沙门氏菌感染	10004018	Bacterial infectious disorders	细菌感染性疾病	10045275	Typhoid fever	伤寒	1	0	50601	234438	inf	inf		inf	inf
10021881	Infections and infestations	感染及侵染类疾病	10014889	Enterococcal infections	各种肠球菌感染	10004018	Bacterial infectious disorders	细菌感染性疾病	10046572	Urinary tract infection enterococcal	尿路肠球菌感染	1	4	50601	234434	1.15825	10.3634	0.12945	1.15824	10.3634	0.12945
10021881	Infections and infestations	感染及侵染类疾病	10037132	Pseudomonal infections	各种假单胞菌感染	10004018	Bacterial infectious disorders	细菌感染性疾病	10062279	Urinary tract infection pseudomonal	尿路假单胞菌感染	1	1	50601	234437	4.63305	74.0759	0.289772	4.63298	74.0759	0.289772
10021881	Infections and infestations	感染及侵染类疾病	10038586	Female reproductive tract infections	女性生殖道感染	10021879	Infections - pathogen unspecified	感染 - 未指明病原	10046914	Vaginal infection	阴道感染	1	8	50601	234430	0.579114	4.63048	0.0724273	0.579122	4.63048	0.0724273
10021881	Infections and infestations	感染及侵染类疾病	10040054	Sepsis, bacteraemia, viraemia and fungaemia NEC	脓毒症、菌血症、病毒血症和真菌血症（不另分类）	10021879	Infections - pathogen unspecified	感染 - 未指明病原	10058874	Viraemia	病毒血症	1	0	50601	234438	inf	inf		inf	inf
10021881	Infections and infestations	感染及侵染类疾病	10047465	Viral infections NEC	各种病毒感染（不另分类）	10047438	Viral infectious disorders	病毒感染性疾病	10059346	Viral haemorrhagic cystitis	病毒性出血性膀胱炎	1	0	50601	234438	inf	inf		inf	inf
10021881	Infections and infestations	感染及侵染类疾病	10021902	Infections NEC	各种感染（不另分类）	10021879	Infections - pathogen unspecified	感染 - 未指明病原	10058042	Wound abscess	伤口脓肿	1	2	50601	234436	2.31652	25.5486	0.21004	2.31649	25.5486	0.21004
10021881	Infections and infestations	感染及侵染类疾病	10041925	Staphylococcal infections	各种葡萄球菌感染	10004018	Bacterial infectious disorders	细菌感染性疾病	10059442	Wound infection staphylococcal	伤口葡萄球菌感染	1	3	50601	234435	1.54434	14.8475	0.160632	1.54433	14.8475	0.160632
10022117	Injury, poisoning and procedural complications	各类损伤、中毒及操作并发症	10079146	Medication errors, product use errors and issues NEC	不另分类的各种用药错误、产品使用错误和问题	10079145	Medication errors and other product use errors and issues	用药错误及其他产品使用错误和问题	10076476	Product use in unapproved indication	产品用于未经批准的适应症	905	131	49697	234307	32.5711	39.1305	27.1112	32.0065	39.1303	27.1113
10022117	Injury, poisoning and procedural complications	各类损伤、中毒及操作并发症	10076291	Off label uses	各种超说明书使用	10079156	Off label uses and intentional product misuses/use issues	超说明书使用及故意导致的产品误用/使用类问题	10053762	Off label use	超说明书使用	819	229	49783	234209	16.8256	19.4867	14.5279	16.5695	19.4867	14.528
10022117	Injury, poisoning and procedural complications	各类损伤、中毒及操作并发症	10029511	Non-site specific injuries NEC	部位不确定的各种损伤（不另分类）	10022114	Injuries NEC	各种损伤（不另分类）	10016173	Fall	跌倒	242	546	50360	233892	2.05851	2.39564	1.76882	2.05344	2.39563	1.76882
10022117	Injury, poisoning and procedural complications	各类损伤、中毒及操作并发症	10079146	Medication errors, product use errors and issues NEC	不另分类的各种用药错误、产品使用错误和问题	10079145	Medication errors and other product use errors and issues	用药错误及其他产品使用错误和问题	10076309	Product use issue	产品使用问题	179	65	50423	234373	12.8003	17.0043	9.63561	12.7585	17.0043	9.63562
10022117	Injury, poisoning and procedural complications	各类损伤、中毒及操作并发症	10035777	Poisoning and toxicity	中毒与毒性	10071947	Exposures, chemical injuries and poisoning	暴露、化学伤和中毒	10070863	Toxicity to various agents	各种制剂毒性	145	296	50457	234142	2.27318	2.77344	1.86316	2.26953	2.77344	1.86316
10022117	Injury, poisoning and procedural complications	各类损伤、中毒及操作并发症	10079147	Product administration errors and issues	各种产品给用错误和问题	10079145	Medication errors and other product use errors and issues	用药错误及其他产品使用错误和问题	10081572	Inappropriate schedule of product administration	产品给用时间表不当	106	82	50496	234356	5.99945	8.00512	4.49629	5.98897	8.00512	4.49629
10022117	Injury, poisoning and procedural complications	各类损伤、中毒及操作并发症	10079147	Product administration errors and issues	各种产品给用错误和问题	10079145	Medication errors and other product use errors and issues	用药错误及其他产品使用错误和问题	10084406	Product dose omission issue	产品漏用问题	93	110	50509	234328	3.92234	5.17043	2.97553	3.91697	5.17043	2.97553
10022117	Injury, poisoning and procedural complications	各类损伤、中毒及操作并发症	10079147	Product administration errors and issues	各种产品给用错误和问题	10079145	Medication errors and other product use errors and issues	用药错误及其他产品使用错误和问题	10064355	Incorrect dose administered	给用了不正确的剂量	68	60	50534	234378	5.25643	7.43907	3.71418	5.25071	7.43907	3.71418
10022117	Injury, poisoning and procedural complications	各类损伤、中毒及操作并发症	10079147	Product administration errors and issues	各种产品给用错误和问题	10079145	Medication errors and other product use errors and issues	用药错误及其他产品使用错误和问题	10081578	Product administered to patient of inappropriate age	产品给予对象为年龄不适宜的患者	54	1	50548	234437	250.447	1810.46	34.6452	250.181	1810.46	34.6452
10022117	Injury, poisoning and procedural complications	各类损伤、中毒及操作并发症	10079149	Product dispensing errors and issues	各种产品配发错误和问题	10079145	Medication errors and other product use errors and issues	用药错误及其他产品使用错误和问题	10080359	Product dispensing error	产品配发错误	54	58	50548	234380	4.317	6.25467	2.97962	4.31346	6.25466	2.97962
10022117	Injury, poisoning and procedural complications	各类损伤、中毒及操作并发症	10076292	Overdoses NEC	用药过量（不另分类）	10079159	Overdoses and underdoses NEC	用药过量及用药剂量不足（不另分类）	10033295	Overdose	用药过量	44	167	50558	234271	1.22086	1.70204	0.875711	1.22067	1.70204	0.875711
10022117	Injury, poisoning and procedural complications	各类损伤、中毒及操作并发症	10027699	Skin injuries NEC	各种皮肤损伤（不另分类）	10022114	Injuries NEC	各种损伤（不另分类）	10050584	Contusion	挫伤	41	150	50561	234288	1.26656	1.78935	0.896518	1.26635	1.78935	0.896518
10022117	Injury, poisoning and procedural complications	各类损伤、中毒及操作并发症	10079146	Medication errors, product use errors and issues NEC	不另分类的各种用药错误、产品使用错误和问题	10079145	Medication errors and other product use errors and issues	用药错误及其他产品使用错误和问题	10027091	Medication error	用药错误	35	241	50567	234197	0.672613	0.958953	0.471773	0.672839	0.958953	0.471773
10022117	Injury, poisoning and procedural complications	各类损伤、中毒及操作并发症	10079147	Product administration errors and issues	各种产品给用错误和问题	10079145	Medication errors and other product use errors and issues	用药错误及其他产品使用错误和问题	10000381	Accidental overdose	意外用药过量	32	42	50570	234396	3.53149	5.5942	2.22935	3.52989	5.5942	2.22935
10022117	Injury, poisoning and procedural complications	各类损伤、中毒及操作并发症	10079146	Medication errors, product use errors and issues NEC	不另分类的各种用药错误、产品使用错误和问题	10079145	Medication errors and other product use errors and issues	用药错误及其他产品使用错误和问题	10076573	Wrong technique in product usage process	产品使用过程中的技术性错误	30	126	50572	234312	1.10315	1.6429	0.74073	1.10309	1.6429	0.74073
10022117	Injury, poisoning and procedural complications	各类损伤、中毒及操作并发症	10040759	Site specific injuries NEC	部位确定的各种损伤（不另分类）	10022114	Injuries NEC	各种损伤（不另分类）	10019196	Head injury	头部损伤	29	30	50573	234408	4.48054	7.46517	2.68919	4.47855	7.46517	2.68919
10022117	Injury, poisoning and procedural complications	各类损伤、中毒及操作并发症	10037759	Radiation injuries	各种辐射损伤	10022119	Injuries by physical agents	各种物理因素损伤	10067362	Radiation necrosis	放射性坏死	29	1	50573	234437	134.433	986.926	18.3116	134.356	986.926	18.3116
10022117	Injury, poisoning and procedural complications	各类损伤、中毒及操作并发症	10052638	Cerebral injuries NEC	大脑损伤（不另分类）	10022114	Injuries NEC	各种损伤（不另分类）	10042361	Subdural haematoma	硬膜下血肿	28	26	50574	234412	4.99157	8.51345	2.92664	4.98936	8.51345	2.92664
10022117	Injury, poisoning and procedural complications	各类损伤、中毒及操作并发症	10079147	Product administration errors and issues	各种产品给用错误和问题	10079145	Medication errors and other product use errors and issues	用药错误及其他产品使用错误和问题	10081576	Product administration error	产品给用错误	23	112	50579	234326	0.951393	1.49029	0.607366	0.951415	1.49029	0.607366
10022117	Injury, poisoning and procedural complications	各类损伤、中毒及操作并发症	10079152	Product prescribing errors and issues	各种产品处方错误和问题	10079145	Medication errors and other product use errors and issues	用药错误及其他产品使用错误和问题	10080459	Product prescribing issue	产品处方问题	23	17	50579	234421	6.27054	11.7381	3.34977	6.26815	11.7381	3.34977
10022117	Injury, poisoning and procedural complications	各类损伤、中毒及操作并发症	10073316	Accidental exposures to product	产品类意外暴露	10079145	Medication errors and other product use errors and issues	用药错误及其他产品使用错误和问题	10073317	Accidental exposure to product	意外暴露于产品	22	23	50580	234415	4.43304	7.95394	2.4707	4.43155	7.95394	2.4707
10022117	Injury, poisoning and procedural complications	各类损伤、中毒及操作并发症	10071949	Exposures associated with pregnancy, delivery and lactation	与妊娠、分娩和泌乳有关的暴露	10071947	Exposures, chemical injuries and poisoning	暴露、化学伤和中毒	10073513	Exposure during pregnancy	妊娠过程中暴露	20	69	50582	234369	1.34303	2.20951	0.816347	1.34289	2.20951	0.816347
10022117	Injury, poisoning and procedural complications	各类损伤、中毒及操作并发症	10037759	Radiation injuries	各种辐射损伤	10022119	Injuries by physical agents	各种物理因素损伤	10037760	Radiation injury	放射性损伤	20	3	50582	234435	30.8983	103.986	9.18114	30.8865	103.986	9.18114
10022117	Injury, poisoning and procedural complications	各类损伤、中毒及操作并发症	10052638	Cerebral injuries NEC	大脑损伤（不另分类）	10022114	Injuries NEC	各种损伤（不另分类）	10006126	Brain herniation	脑疝	17	6	50585	234432	13.1308	33.3059	5.17683	13.1268	33.3059	5.17683
10022117	Injury, poisoning and procedural complications	各类损伤、中毒及操作并发症	10079147	Product administration errors and issues	各种产品给用错误和问题	10079145	Medication errors and other product use errors and issues	用药错误及其他产品使用错误和问题	10081581	Incorrect product administration duration	产品给用持续时间有误	16	9	50586	234429	8.2387	18.6448	3.64049	8.23641	18.6448	3.64049
10022117	Injury, poisoning and procedural complications	各类损伤、中毒及操作并发症	10029559	Non-site specific procedural complications	部位不明的操作并发症	10069888	Procedural related injuries and complications NEC	操作相关伤害与并发症（不另分类）	10058046	Post procedural complication	操作后并发症	16	19	50586	234419	3.90237	7.58902	2.00665	3.90146	7.58902	2.00665
10022117	Injury, poisoning and procedural complications	各类损伤、中毒及操作并发症	10079158	Intentional product use issues	各种故意导致的产品使用问题	10079156	Off label uses and intentional product misuses/use issues	超说明书使用及故意导致的产品误用/使用类问题	10076308	Intentional product use issue	故意导致的产品使用问题	14	32	50588	234406	2.02721	3.79919	1.0817	2.02693	3.79919	1.0817
10022117	Injury, poisoning and procedural complications	各类损伤、中毒及操作并发症	10079154	Product storage errors and issues in the product use system	各种产品使用系统中的储存错误和问题	10079145	Medication errors and other product use errors and issues	用药错误及其他产品使用错误和问题	10079843	Product storage error	产品存储差错	14	6	50588	234432	10.813	28.1396	4.15503	10.8103	28.1396	4.15503
10022117	Injury, poisoning and procedural complications	各类损伤、中毒及操作并发症	10029559	Non-site specific procedural complications	部位不明的操作并发症	10069888	Procedural related injuries and complications NEC	操作相关伤害与并发症（不另分类）	10048031	Wound dehiscence	伤口裂开	14	13	50588	234425	4.99047	10.6176	2.34561	4.98936	10.6176	2.34561
10022117	Injury, poisoning and procedural complications	各类损伤、中毒及操作并发症	10071949	Exposures associated with pregnancy, delivery and lactation	与妊娠、分娩和泌乳有关的暴露	10071947	Exposures, chemical injuries and poisoning	暴露、化学伤和中毒	10071404	Foetal exposure during pregnancy	妊娠过程中胎儿暴露	13	49	50589	234389	1.22922	2.26581	0.666858	1.22916	2.26581	0.666858
10022117	Injury, poisoning and procedural complications	各类损伤、中毒及操作并发症	10029559	Non-site specific procedural complications	部位不明的操作并发症	10069888	Procedural related injuries and complications NEC	操作相关伤害与并发症（不另分类）	10057765	Procedural complication	操作并发症	13	5	50589	234433	12.0486	33.7984	4.29513	12.0457	33.7984	4.29513
10022117	Injury, poisoning and procedural complications	各类损伤、中毒及操作并发症	10027699	Skin injuries NEC	各种皮肤损伤（不另分类）	10022114	Injuries NEC	各种损伤（不另分类）	10058818	Skin laceration	皮肤撕裂伤	13	20	50589	234418	3.01195	6.05527	1.49818	3.01144	6.05527	1.49818
10022117	Injury, poisoning and procedural complications	各类损伤、中毒及操作并发症	10079146	Medication errors, product use errors and issues NEC	不另分类的各种用药错误、产品使用错误和问题	10079145	Medication errors and other product use errors and issues	用药错误及其他产品使用错误和问题	10064385	Circumstance or information capable of leading to medication error	可导致用药错误的情况或信息	12	13	50590	234425	4.27737	9.37481	1.95161	4.2766	9.37481	1.95161
10022117	Injury, poisoning and procedural complications	各类损伤、中毒及操作并发症	10076293	Underdoses NEC	用药剂量不足（不另分类）	10079159	Overdoses and underdoses NEC	用药过量及用药剂量不足（不另分类）	10057362	Underdose	用药剂量不足	11	8	50591	234430	6.37151	15.8413	2.56268	6.37035	15.8413	2.56268
10022117	Injury, poisoning and procedural complications	各类损伤、中毒及操作并发症	10027677	Fractures and dislocations NEC	骨折和脱臼（不另分类）	10005942	Bone and joint injuries	骨骼及关节损伤	10017076	Fracture	骨折	10	12	50592	234426	3.86138	8.93791	1.6682	3.86082	8.93791	1.6682
10022117	Injury, poisoning and procedural complications	各类损伤、中毒及操作并发症	10079152	Product prescribing errors and issues	各种产品处方错误和问题	10079145	Medication errors and other product use errors and issues	用药错误及其他产品使用错误和问题	10081770	Product prescribing error	产品处方错误	10	102	50592	234336	0.454106	0.869467	0.237171	0.454214	0.869467	0.237171
10022117	Injury, poisoning and procedural complications	各类损伤、中毒及操作并发症	10029559	Non-site specific procedural complications	部位不明的操作并发症	10069888	Procedural related injuries and complications NEC	操作相关伤害与并发症（不另分类）	10051792	Infusion related reaction	输液相关反应	9	31	50593	234407	1.34512	2.82549	0.640366	1.34506	2.82549	0.640366
10022117	Injury, poisoning and procedural complications	各类损伤、中毒及操作并发症	10075886	Limb fractures and dislocations	四肢骨折与脱位	10005942	Bone and joint injuries	骨骼及关节损伤	10020100	Hip fracture	髋部骨折	8	17	50594	234421	2.18041	5.05264	0.940932	2.18023	5.05264	0.940932
10022117	Injury, poisoning and procedural complications	各类损伤、中毒及操作并发症	10071949	Exposures associated with pregnancy, delivery and lactation	与妊娠、分娩和泌乳有关的暴露	10071947	Exposures, chemical injuries and poisoning	暴露、化学伤和中毒	10071408	Maternal exposure during pregnancy	孕产妇在妊娠过程中的暴露	8	49	50594	234389	0.756366	1.59716	0.358192	0.756405	1.59716	0.358192
10022117	Injury, poisoning and procedural complications	各类损伤、中毒及操作并发症	10029511	Non-site specific injuries NEC	部位不确定的各种损伤（不另分类）	10022114	Injuries NEC	各种损伤（不另分类）	10052428	Wound	伤口	8	15	50594	234423	2.47115	5.82887	1.04765	2.47092	5.82887	1.04765
10022117	Injury, poisoning and procedural complications	各类损伤、中毒及操作并发症	10029511	Non-site specific injuries NEC	部位不确定的各种损伤（不另分类）	10022114	Injuries NEC	各种损伤（不另分类）	10053692	Wound complication	伤口并发症	8	2	50594	234436	18.5347	87.286	3.93574	18.5319	87.286	3.93574
10022117	Injury, poisoning and procedural complications	各类损伤、中毒及操作并发症	10079157	Intentional product misuses	各种故意导致的产品误用问题	10079156	Off label uses and intentional product misuses/use issues	超说明书使用及故意导致的产品误用/使用类问题	10074903	Intentional product misuse	有意误用产品	7	91	50595	234347	0.356294	0.768616	0.165161	0.356383	0.768616	0.165161
10022117	Injury, poisoning and procedural complications	各类损伤、中毒及操作并发症	10029559	Non-site specific procedural complications	部位不明的操作并发症	10069888	Procedural related injuries and complications NEC	操作相关伤害与并发症（不另分类）	10051077	Post procedural haemorrhage	操作后出血	7	11	50595	234427	2.94853	7.6065	1.14295	2.94826	7.6065	1.14295
10022117	Injury, poisoning and procedural complications	各类损伤、中毒及操作并发症	10079146	Medication errors, product use errors and issues NEC	不另分类的各种用药错误、产品使用错误和问题	10079145	Medication errors and other product use errors and issues	用药错误及其他产品使用错误和问题	10079400	Product use complaint	产品使用投诉	7	3	50595	234435	10.8116	41.8121	2.79564	10.8103	41.8121	2.79564
10022117	Injury, poisoning and procedural complications	各类损伤、中毒及操作并发症	10029511	Non-site specific injuries NEC	部位不确定的各种损伤（不另分类）	10022114	Injuries NEC	各种损伤（不另分类）	10039203	Road traffic accident	道路交通事故	7	37	50595	234401	0.876492	1.96616	0.39073	0.87651	1.96616	0.39073
10022117	Injury, poisoning and procedural complications	各类损伤、中毒及操作并发症	10027699	Skin injuries NEC	各种皮肤损伤（不另分类）	10022114	Injuries NEC	各种损伤（不另分类）	10064990	Skin abrasion	皮肤擦伤	7	12	50595	234426	2.70281	6.86548	1.06404	2.70257	6.86548	1.06404
10022117	Injury, poisoning and procedural complications	各类损伤、中毒及操作并发症	10057191	Transfusion related complications	输血相关并发症	10069888	Procedural related injuries and complications NEC	操作相关伤害与并发症（不另分类）	10044359	Transfusion reaction	输血反应	7	1	50595	234437	32.4352	263.643	3.99041	32.4309	263.643	3.99041
10022117	Injury, poisoning and procedural complications	各类损伤、中毒及操作并发症	10079147	Product administration errors and issues	各种产品给用错误和问题	10079145	Medication errors and other product use errors and issues	用药错误及其他产品使用错误和问题	10064366	Extra dose administered	给用了额外剂量	6	7	50596	234431	3.97148	11.818	1.33463	3.97112	11.818	1.33463
10022117	Injury, poisoning and procedural complications	各类损伤、中毒及操作并发症	10079147	Product administration errors and issues	各种产品给用错误和问题	10079145	Medication errors and other product use errors and issues	用药错误及其他产品使用错误和问题	10073768	Incorrect dosage administered	给用了不正确的用法/用量	6	3	50596	234435	9.26694	37.0555	2.3175	9.26596	37.0555	2.3175
10022117	Injury, poisoning and procedural complications	各类损伤、中毒及操作并发症	10079147	Product administration errors and issues	各种产品给用错误和问题	10079145	Medication errors and other product use errors and issues	用药错误及其他产品使用错误和问题	10081202	Incorrect route of product administration	产品给用途径不当	6	22	50596	234416	1.26357	3.11648	0.512313	1.26354	3.11648	0.512313
10022117	Injury, poisoning and procedural complications	各类损伤、中毒及操作并发症	10079158	Intentional product use issues	各种故意导致的产品使用问题	10079156	Off label uses and intentional product misuses/use issues	超说明书使用及故意导致的产品误用/使用类问题	10079221	Intentional dose omission	故意漏用药物	6	3	50596	234435	9.26694	37.0555	2.3175	9.26596	37.0555	2.3175
10022117	Injury, poisoning and procedural complications	各类损伤、中毒及操作并发症	10075886	Limb fractures and dislocations	四肢骨折与脱位	10005942	Bone and joint injuries	骨骼及关节损伤	10016454	Femur fracture	股骨骨折	5	9	50597	234429	2.57403	7.68102	0.8626	2.57388	7.68102	0.8626
10022117	Injury, poisoning and procedural complications	各类损伤、中毒及操作并发症	10074485	Bone and joint injuries NEC	骨骼及关节损伤（不另分类）	10005942	Bone and joint injuries	骨骼及关节损伤	10060820	Joint injury	关节损伤	5	22	50597	234416	1.05295	2.78069	0.39872	1.05295	2.78069	0.39872
10022117	Injury, poisoning and procedural complications	各类损伤、中毒及操作并发症	10079147	Product administration errors and issues	各种产品给用错误和问题	10079145	Medication errors and other product use errors and issues	用药错误及其他产品使用错误和问题	10081540	Recalled product administered	给予受召回产品	5	0	50597	234438	inf	inf		inf	inf
10022117	Injury, poisoning and procedural complications	各类损伤、中毒及操作并发症	10079147	Product administration errors and issues	各种产品给用错误和问题	10079145	Medication errors and other product use errors and issues	用药错误及其他产品使用错误和问题	10074902	Expired product administered	给用了过期产品	4	20	50598	234418	0.92659	2.71105	0.316693	0.926596	2.71105	0.316693
10022117	Injury, poisoning and procedural complications	各类损伤、中毒及操作并发症	10040759	Site specific injuries NEC	部位确定的各种损伤（不另分类）	10022114	Injuries NEC	各种损伤（不另分类）	10050392	Face injury	面损伤	4	3	50598	234435	6.17771	27.6038	1.38257	6.17731	27.6038	1.38257
10022117	Injury, poisoning and procedural complications	各类损伤、中毒及操作并发症	10076292	Overdoses NEC	用药过量（不另分类）	10079159	Overdoses and underdoses NEC	用药过量及用药剂量不足（不另分类）	10051076	Prescribed overdose	处方用药过量	4	12	50598	234426	1.54437	4.78872	0.498062	1.54433	4.78872	0.498062
10022117	Injury, poisoning and procedural complications	各类损伤、中毒及操作并发症	10037759	Radiation injuries	各种辐射损伤	10022119	Injuries by physical agents	各种物理因素损伤	10063562	Radiation skin injury	皮肤放射损伤	4	2	50598	234436	9.26661	50.5951	1.6972	9.26596	50.5951	1.6972
10022117	Injury, poisoning and procedural complications	各类损伤、中毒及操作并发症	10043467	Thoracic cage fractures and dislocations	胸廓骨折和脱臼	10005942	Bone and joint injuries	骨骼及关节损伤	10039117	Rib fracture	肋骨骨折	4	14	50598	234424	1.32373	4.02174	0.4357	1.32371	4.02174	0.4357
10022117	Injury, poisoning and procedural complications	各类损伤、中毒及操作并发症	10027699	Skin injuries NEC	各种皮肤损伤（不另分类）	10022114	Injuries NEC	各种损伤（不另分类）	10039580	Scar	瘢痕	4	19	50598	234419	0.975362	2.86718	0.3318	0.975364	2.86718	0.3318
10022117	Injury, poisoning and procedural complications	各类损伤、中毒及操作并发症	10029559	Non-site specific procedural complications	部位不明的操作并发症	10069888	Procedural related injuries and complications NEC	操作相关伤害与并发症（不另分类）	10062243	Shunt malfunction	分流障碍	4	0	50598	234438	inf	inf		inf	inf
10022117	Injury, poisoning and procedural complications	各类损伤、中毒及操作并发症	10041574	Spinal fractures and dislocations	脊柱骨折和脱臼	10005942	Bone and joint injuries	骨骼及关节损伤	10041569	Spinal fracture	脊柱骨折	4	10	50598	234428	1.85326	5.90936	0.581209	1.85319	5.90936	0.581209
10022117	Injury, poisoning and procedural complications	各类损伤、中毒及操作并发症	10075886	Limb fractures and dislocations	四肢骨折与脱位	10005942	Bone and joint injuries	骨骼及关节损伤	10061394	Upper limb fracture	上肢骨折	4	8	50598	234430	2.31659	7.69358	0.697543	2.31649	7.69358	0.697543
10022117	Injury, poisoning and procedural complications	各类损伤、中毒及操作并发症	10073316	Accidental exposures to product	产品类意外暴露	10079145	Medication errors and other product use errors and issues	用药错误及其他产品使用错误和问题	10073318	Accidental exposure to product by child	儿童意外暴露于产品	3	8	50599	234430	1.73741	6.54929	0.460904	1.73737	6.54929	0.460904
10022117	Injury, poisoning and procedural complications	各类损伤、中毒及操作并发症	10052638	Cerebral injuries NEC	大脑损伤（不另分类）	10022114	Injuries NEC	各种损伤（不另分类）	10015769	Extradural haematoma	硬膜外血肿	3	1	50599	234437	13.8997	133.633	1.44576	13.8989	133.633	1.44576
10022117	Injury, poisoning and procedural complications	各类损伤、中毒及操作并发症	10076292	Overdoses NEC	用药过量（不另分类）	10079159	Overdoses and underdoses NEC	用药过量及用药剂量不足（不另分类）	10022523	Intentional overdose	有意用药过量	3	137	50599	234301	0.101399	0.318312	0.0323008	0.101452	0.318312	0.0323008
10022117	Injury, poisoning and procedural complications	各类损伤、中毒及操作并发症	10041574	Spinal fractures and dislocations	脊柱骨折和脱臼	10005942	Bone and joint injuries	骨骼及关节损伤	10049947	Lumbar vertebral fracture	腰椎骨折	3	7	50599	234431	1.98562	7.67904	0.513435	1.98556	7.67904	0.513435
10022117	Injury, poisoning and procedural complications	各类损伤、中毒及操作并发症	10035777	Poisoning and toxicity	中毒与毒性	10071947	Exposures, chemical injuries and poisoning	暴露、化学伤和中毒	10061355	Poisoning	中毒	3	18	50599	234420	0.77215	2.62147	0.227435	0.772163	2.62147	0.227435
10022117	Injury, poisoning and procedural complications	各类损伤、中毒及操作并发症	10029559	Non-site specific procedural complications	部位不明的操作并发症	10069888	Procedural related injuries and complications NEC	操作相关伤害与并发症（不另分类）	10061468	Postoperative wound complication	术后伤口并发症	3	3	50599	234435	4.63319	22.9567	0.935087	4.63298	22.9567	0.935087
10022117	Injury, poisoning and procedural complications	各类损伤、中毒及操作并发症	10029559	Non-site specific procedural complications	部位不明的操作并发症	10069888	Procedural related injuries and complications NEC	操作相关伤害与并发症（不另分类）	10071229	Procedural haemorrhage	操作出血	3	5	50599	234433	2.77989	11.6328	0.664313	2.77979	11.6328	0.664313
10022117	Injury, poisoning and procedural complications	各类损伤、中毒及操作并发症	10029559	Non-site specific procedural complications	部位不明的操作并发症	10069888	Procedural related injuries and complications NEC	操作相关伤害与并发症（不另分类）	10036769	Procedural site reaction	操作部位反应	3	0	50599	234438	inf	inf		inf	inf
10022117	Injury, poisoning and procedural complications	各类损伤、中毒及操作并发症	10029294	Neurological and psychiatric procedural complications	神经学和精神病学操作并发症	10069888	Procedural related injuries and complications NEC	操作相关伤害与并发症（不另分类）	10059599	Pseudomeningocele	假性脑(脊)膜膨出	3	0	50599	234438	inf	inf		inf	inf
10022117	Injury, poisoning and procedural complications	各类损伤、中毒及操作并发症	10043418	Thermal burns	各种热灼伤	10022119	Injuries by physical agents	各种物理因素损伤	10053615	Thermal burn	热灼伤	3	9	50599	234429	1.54436	5.70482	0.418075	1.54433	5.70482	0.418075
10022117	Injury, poisoning and procedural complications	各类损伤、中毒及操作并发症	10041574	Spinal fractures and dislocations	脊柱骨折和脱臼	10005942	Bone and joint injuries	骨骼及关节损伤	10049948	Thoracic vertebral fracture	胸椎骨折	3	0	50599	234438	inf	inf		inf	inf
10022117	Injury, poisoning and procedural complications	各类损伤、中毒及操作并发症	10075886	Limb fractures and dislocations	四肢骨折与脱位	10005942	Bone and joint injuries	骨骼及关节损伤	10002544	Ankle fracture	踝部骨折	2	10	50600	234428	0.926593	4.22914	0.203014	0.926596	4.22914	0.203014
10022117	Injury, poisoning and procedural complications	各类损伤、中毒及操作并发症	10029511	Non-site specific injuries NEC	部位不确定的各种损伤（不另分类）	10022114	Injuries NEC	各种损伤（不另分类）	10003399	Arthropod bite	节肢动物咬伤	2	8	50600	234430	1.15825	5.45459	0.245948	1.15824	5.45459	0.245948
10022117	Injury, poisoning and procedural complications	各类损伤、中毒及操作并发症	10057253	Site specific procedural complications NEC	部位确定的操作并发症（不另分类）	10069888	Procedural related injuries and complications NEC	操作相关伤害与并发症（不另分类）	10059031	Blood stem cell harvest failure	血干细胞采集失败	2	0	50600	234438	inf	inf		inf	inf
10022117	Injury, poisoning and procedural complications	各类损伤、中毒及操作并发症	10052638	Cerebral injuries NEC	大脑损伤（不另分类）	10022114	Injuries NEC	各种损伤（不另分类）	10052346	Brain contusion	脑挫伤	2	0	50600	234438	inf	inf		inf	inf
10022117	Injury, poisoning and procedural complications	各类损伤、中毒及操作并发症	10052638	Cerebral injuries NEC	大脑损伤（不另分类）	10022114	Injuries NEC	各种损伤（不另分类）	10010254	Concussion	脑震荡	2	6	50600	234432	1.54435	7.65198	0.311686	1.54433	7.65198	0.311686
10022117	Injury, poisoning and procedural complications	各类损伤、中毒及操作并发症	10040961	Skull fractures, facial bone fractures and dislocations	颅骨骨折、面部骨折和脱臼	10005942	Bone and joint injuries	骨骼及关节损伤	10077603	Craniofacial fracture	颅面骨折	2	7	50600	234431	1.32372	6.37237	0.274974	1.32371	6.37237	0.274974
10022117	Injury, poisoning and procedural complications	各类损伤、中毒及操作并发症	10052638	Cerebral injuries NEC	大脑损伤（不另分类）	10022114	Injuries NEC	各种损伤（不另分类）	10049095	Decerebration	去大脑状态	2	0	50600	234438	inf	inf		inf	inf
10022117	Injury, poisoning and procedural complications	各类损伤、中毒及操作并发症	10073299	Pathways and sources of exposure	暴露途径与暴露源	10071947	Exposures, chemical injuries and poisoning	暴露、化学伤和中毒	10073300	Exposure via body fluid	经由体液暴露	2	0	50600	234438	inf	inf		inf	inf
10022117	Injury, poisoning and procedural complications	各类损伤、中毒及操作并发症	10075886	Limb fractures and dislocations	四肢骨折与脱位	10005942	Bone and joint injuries	骨骼及关节损伤	10016450	Femoral neck fracture	股骨颈骨折	2	4	50600	234434	2.31654	12.6482	0.42428	2.31649	12.6482	0.42428
10022117	Injury, poisoning and procedural complications	各类损伤、中毒及操作并发症	10075886	Limb fractures and dislocations	四肢骨折与脱位	10005942	Bone and joint injuries	骨骼及关节损伤	10016970	Foot fracture	足部骨折	2	10	50600	234428	0.926593	4.22914	0.203014	0.926596	4.22914	0.203014
10022117	Injury, poisoning and procedural complications	各类损伤、中毒及操作并发症	10029511	Non-site specific injuries NEC	部位不确定的各种损伤（不另分类）	10022114	Injuries NEC	各种损伤（不另分类）	10018794	Gun shot wound	枪伤	2	2	50600	234436	4.63312	32.8928	0.652599	4.63298	32.8928	0.652599
10022117	Injury, poisoning and procedural complications	各类损伤、中毒及操作并发症	10029559	Non-site specific procedural complications	部位不明的操作并发症	10069888	Procedural related injuries and complications NEC	操作相关伤害与并发症（不另分类）	10058043	Incision site pain	切口位置疼痛	2	0	50600	234438	inf	inf		inf	inf
10022117	Injury, poisoning and procedural complications	各类损伤、中毒及操作并发症	10029511	Non-site specific injuries NEC	部位不确定的各种损伤（不另分类）	10022114	Injuries NEC	各种损伤（不另分类）	10022116	Injury	损伤	2	45	50600	234393	0.205879	0.848706	0.049942	0.20591	0.848706	0.049942
10022117	Injury, poisoning and procedural complications	各类损伤、中毒及操作并发症	10040759	Site specific injuries NEC	部位确定的各种损伤（不另分类）	10022114	Injuries NEC	各种损伤（不另分类）	10061225	Limb injury	肢体损伤	2	24	50600	234414	0.386057	1.6336	0.0912345	0.386082	1.6336	0.0912345
10022117	Injury, poisoning and procedural complications	各类损伤、中毒及操作并发症	10075886	Limb fractures and dislocations	四肢骨折与脱位	10005942	Bone and joint injuries	骨骼及关节损伤	10061599	Lower limb fracture	下肢骨折	2	17	50600	234421	0.545038	2.3592	0.125919	0.545056	2.3592	0.125919
10022117	Injury, poisoning and procedural complications	各类损伤、中毒及操作并发症	10052639	Nerve injuries NEC	各种神经损伤（不另分类）	10022114	Injuries NEC	各种损伤（不另分类）	10052897	Nerve injury	神经损伤	2	27	50600	234411	0.343158	1.44312	0.0815988	0.343184	1.44312	0.0815988
10022117	Injury, poisoning and procedural complications	各类损伤、中毒及操作并发症	10027693	Cranial nerve injuries	各种颅神经损伤	10022114	Injuries NEC	各种损伤（不另分类）	10030938	Optic nerve injury	视神经损伤	2	6	50600	234432	1.54435	7.65198	0.311686	1.54433	7.65198	0.311686
10022117	Injury, poisoning and procedural complications	各类损伤、中毒及操作并发症	10073321	Foetal and neonatal conditions associated with product exposure	与产品暴露相关的胎儿和新生婴儿疾病	10071947	Exposures, chemical injuries and poisoning	暴露、化学伤和中毒	10050425	Paternal drugs affecting foetus	影响胎儿的父亲药物	2	0	50600	234438	inf	inf		inf	inf
10022117	Injury, poisoning and procedural complications	各类损伤、中毒及操作并发症	10071949	Exposures associated with pregnancy, delivery and lactation	与妊娠、分娩和泌乳有关的暴露	10071947	Exposures, chemical injuries and poisoning	暴露、化学伤和中毒	10080092	Paternal exposure timing unspecified	时段未特别指明的父方暴露	2	1	50600	234437	9.26628	102.197	0.840182	9.26596	102.197	0.840182
10022117	Injury, poisoning and procedural complications	各类损伤、中毒及操作并发症	10029294	Neurological and psychiatric procedural complications	神经学和精神病学操作并发症	10069888	Procedural related injuries and complications NEC	操作相关伤害与并发症（不另分类）	10048736	Pneumocephalus	颅腔积气	2	0	50600	234438	inf	inf		inf	inf
10022117	Injury, poisoning and procedural complications	各类损伤、中毒及操作并发症	10079148	Product confusion errors and issues	各种产品混淆错误和问题	10079145	Medication errors and other product use errors and issues	用药错误及其他产品使用错误和问题	10069273	Product label confusion	产品标签混淆	2	1	50600	234437	9.26628	102.197	0.840182	9.26596	102.197	0.840182
10022117	Injury, poisoning and procedural complications	各类损伤、中毒及操作并发症	10037759	Radiation injuries	各种辐射损伤	10022119	Injuries by physical agents	各种物理因素损伤	10068886	Radiation neuropathy	辐射神经病	2	1	50600	234437	9.26628	102.197	0.840182	9.26596	102.197	0.840182
10022117	Injury, poisoning and procedural complications	各类损伤、中毒及操作并发症	10040911	Skin procedural complications	各种皮肤操作并发症	10069888	Procedural related injuries and complications NEC	操作相关伤害与并发症（不另分类）	10060856	Recall phenomenon	回忆现象	2	2	50600	234436	4.63312	32.8928	0.652599	4.63298	32.8928	0.652599
10022117	Injury, poisoning and procedural complications	各类损伤、中毒及操作并发症	10075886	Limb fractures and dislocations	四肢骨折与脱位	10005942	Bone and joint injuries	骨骼及关节损伤	10039579	Scapula fracture	肩胛骨骨折	2	2	50600	234436	4.63312	32.8928	0.652599	4.63298	32.8928	0.652599
10022117	Injury, poisoning and procedural complications	各类损伤、中毒及操作并发症	10075886	Limb fractures and dislocations	四肢骨折与脱位	10005942	Bone and joint injuries	骨骼及关节损伤	10049128	Shoulder fracture	肩骨折	2	2	50600	234436	4.63312	32.8928	0.652599	4.63298	32.8928	0.652599
10022117	Injury, poisoning and procedural complications	各类损伤、中毒及操作并发症	10041574	Spinal fractures and dislocations	脊柱骨折和脱臼	10005942	Bone and joint injuries	骨骼及关节损伤	10041541	Spinal compression fracture	椎体压缩骨折	2	8	50600	234430	1.15825	5.45459	0.245948	1.15824	5.45459	0.245948
10022117	Injury, poisoning and procedural complications	各类损伤、中毒及操作并发症	10052638	Cerebral injuries NEC	大脑损伤（不另分类）	10022114	Injuries NEC	各种损伤（不另分类）	10042364	Subdural haemorrhage	硬膜下出血	2	5	50600	234433	1.85323	9.55256	0.359531	1.85319	9.55256	0.359531
10022117	Injury, poisoning and procedural complications	各类损伤、中毒及操作并发症	10029559	Non-site specific procedural complications	部位不明的操作并发症	10069888	Procedural related injuries and complications NEC	操作相关伤害与并发症（不另分类）	10042618	Surgical procedure repeated	反复手术操作	2	1	50600	234437	9.26628	102.197	0.840182	9.26596	102.197	0.840182
10022117	Injury, poisoning and procedural complications	各类损伤、中毒及操作并发症	10079155	Product transcribing errors and communication issues	各种产品转录错误及沟通问题	10079145	Medication errors and other product use errors and issues	用药错误及其他产品使用错误和问题	10076245	Transcription medication error	处方转录所致的用药错误	2	0	50600	234438	inf	inf		inf	inf
10022117	Injury, poisoning and procedural complications	各类损伤、中毒及操作并发症	10029511	Non-site specific injuries NEC	部位不确定的各种损伤（不另分类）	10022114	Injuries NEC	各种损伤（不另分类）	10048629	Wound secretion	伤口分泌	2	3	50600	234435	3.08874	18.486	0.516081	3.08865	18.486	0.516081
10022117	Injury, poisoning and procedural complications	各类损伤、中毒及操作并发症	10075886	Limb fractures and dislocations	四肢骨折与脱位	10005942	Bone and joint injuries	骨骼及关节损伤	10048049	Wrist fracture	腕部骨折	2	4	50600	234434	2.31654	12.6482	0.42428	2.31649	12.6482	0.42428
10022117	Injury, poisoning and procedural complications	各类损伤、中毒及操作并发症	10079147	Product administration errors and issues	各种产品给用错误和问题	10079145	Medication errors and other product use errors and issues	用药错误及其他产品使用错误和问题	10081577	Wrong patient received product	接受产品的患者有误	2	16	50600	234422	0.579106	2.51875	0.133147	0.579122	2.51875	0.133147
10022117	Injury, poisoning and procedural complications	各类损伤、中毒及操作并发症	10083613	Abdominal and gastrointestinal injuries NEC	腹部及胃肠道损伤（不另分类）	10022114	Injuries NEC	各种损伤（不另分类）	10060924	Abdominal injury	腹部损伤	1	0	50601	234438	inf	inf		inf	inf
10022117	Injury, poisoning and procedural complications	各类损伤、中毒及操作并发症	10029511	Non-site specific injuries NEC	部位不确定的各种损伤（不另分类）	10022114	Injuries NEC	各种损伤（不另分类）	10000369	Accident	意外事故	1	8	50601	234430	0.579114	4.63048	0.0724273	0.579122	4.63048	0.0724273
10022117	Injury, poisoning and procedural complications	各类损伤、中毒及操作并发症	10034247	Pelvic fractures and dislocations	骨盆骨折和脱臼	10005942	Bone and joint injuries	骨骼及关节损伤	10000397	Acetabulum fracture	髋臼骨折	1	1	50601	234437	4.63305	74.0759	0.289772	4.63298	74.0759	0.289772
10022117	Injury, poisoning and procedural complications	各类损伤、中毒及操作并发症	10057191	Transfusion related complications	输血相关并发症	10069888	Procedural related injuries and complications NEC	操作相关伤害与并发症（不另分类）	10066173	Allergic transfusion reaction	过敏性输血反应	1	0	50601	234438	inf	inf		inf	inf
10022117	Injury, poisoning and procedural complications	各类损伤、中毒及操作并发症	10029559	Non-site specific procedural complications	部位不明的操作并发症	10069888	Procedural related injuries and complications NEC	操作相关伤害与并发症（不另分类）	10058059	Anastomotic complication	吻合口并发症	1	1	50601	234437	4.63305	74.0759	0.289772	4.63298	74.0759	0.289772
10022117	Injury, poisoning and procedural complications	各类损伤、中毒及操作并发症	10029511	Non-site specific injuries NEC	部位不确定的各种损伤（不另分类）	10022114	Injuries NEC	各种损伤（不另分类）	10002515	Animal bite	动物咬伤	1	1	50601	234437	4.63305	74.0759	0.289772	4.63298	74.0759	0.289772
10022117	Injury, poisoning and procedural complications	各类损伤、中毒及操作并发症	10029511	Non-site specific injuries NEC	部位不确定的各种损伤（不另分类）	10022114	Injuries NEC	各种损伤（不另分类）	10002519	Animal scratch	动物抓伤	1	0	50601	234438	inf	inf		inf	inf
10022117	Injury, poisoning and procedural complications	各类损伤、中毒及操作并发症	10007654	Cardiovascular injuries	心血管损伤	10022114	Injuries NEC	各种损伤（不另分类）	10003162	Arterial injury	动脉损伤	1	2	50601	234436	2.31652	25.5486	0.21004	2.31649	25.5486	0.21004
10022117	Injury, poisoning and procedural complications	各类损伤、中毒及操作并发症	10037759	Radiation injuries	各种辐射损伤	10022119	Injuries by physical agents	各种物理因素损伤	10088328	Brain radiation necrosis	脑放射性坏死	1	0	50601	234438	inf	inf		inf	inf
10022117	Injury, poisoning and procedural complications	各类损伤、中毒及操作并发症	10043418	Thermal burns	各种热灼伤	10022119	Injuries by physical agents	各种物理因素损伤	10006707	Burn oesophageal	食管灼伤	1	4	50601	234434	1.15825	10.3634	0.12945	1.15824	10.3634	0.12945
10022117	Injury, poisoning and procedural complications	各类损伤、中毒及操作并发症	10043418	Thermal burns	各种热灼伤	10022119	Injuries by physical agents	各种物理因素损伤	10006803	Burns third degree	三度烧伤	1	0	50601	234438	inf	inf		inf	inf
10022117	Injury, poisoning and procedural complications	各类损伤、中毒及操作并发症	10007602	Cardiac and vascular procedural complications	心脏和血管操作并发症	10069888	Procedural related injuries and complications NEC	操作相关伤害与并发症（不另分类）	10064730	Cerebral hyperperfusion syndrome	脑高灌注综合征	1	1	50601	234437	4.63305	74.0759	0.289772	4.63298	74.0759	0.289772
10022117	Injury, poisoning and procedural complications	各类损伤、中毒及操作并发症	10037759	Radiation injuries	各种辐射损伤	10022119	Injuries by physical agents	各种物理因素损伤	10078161	Cerebral radiation injury	大脑放射性损伤	1	0	50601	234438	inf	inf		inf	inf
10022117	Injury, poisoning and procedural complications	各类损伤、中毒及操作并发症	10041574	Spinal fractures and dislocations	脊柱骨折和脱臼	10005942	Bone and joint injuries	骨骼及关节损伤	10049946	Cervical vertebral fracture	颈椎骨折	1	3	50601	234435	1.54434	14.8475	0.160632	1.54433	14.8475	0.160632
10022117	Injury, poisoning and procedural complications	各类损伤、中毒及操作并发症	10008424	Chemical injuries	各种化学损伤	10071947	Exposures, chemical injuries and poisoning	暴露、化学伤和中毒	10008420	Chemical burn	化学烧伤	1	1	50601	234437	4.63305	74.0759	0.289772	4.63298	74.0759	0.289772
10022117	Injury, poisoning and procedural complications	各类损伤、中毒及操作并发症	10008424	Chemical injuries	各种化学损伤	10071947	Exposures, chemical injuries and poisoning	暴露、化学伤和中毒	10070419	Chemical peritonitis	化学性腹膜炎	1	2	50601	234436	2.31652	25.5486	0.21004	2.31649	25.5486	0.21004
10022117	Injury, poisoning and procedural complications	各类损伤、中毒及操作并发症	10080710	Chest and respiratory tract injuries NEC	胸部和呼吸道损伤（不另分类）	10022114	Injuries NEC	各种损伤（不另分类）	10061386	Chest injury	胸部损伤	1	5	50601	234433	0.926594	7.9316	0.108248	0.926596	7.9316	0.108248
10022117	Injury, poisoning and procedural complications	各类损伤、中毒及操作并发症	10074474	Transplantation complications	各种移植并发症	10069888	Procedural related injuries and complications NEC	操作相关伤害与并发症（不另分类）	10010162	Complications of bone marrow transplant	骨髓移植并发症	1	0	50601	234438	inf	inf		inf	inf
10022117	Injury, poisoning and procedural complications	各类损伤、中毒及操作并发症	10027677	Fractures and dislocations NEC	骨折和脱臼（不另分类）	10005942	Bone and joint injuries	骨骼及关节损伤	10010214	Compression fracture	压缩性骨折	1	3	50601	234435	1.54434	14.8475	0.160632	1.54433	14.8475	0.160632
10022117	Injury, poisoning and procedural complications	各类损伤、中毒及操作并发症	10079147	Product administration errors and issues	各种产品给用错误和问题	10079145	Medication errors and other product use errors and issues	用药错误及其他产品使用错误和问题	10078504	Contraindicated product administered	给予了禁忌产品	1	163	50601	234275	0.028404	0.202868	0.0039769	0.0284232	0.202868	0.0039769
10022117	Injury, poisoning and procedural complications	各类损伤、中毒及操作并发症	10052638	Cerebral injuries NEC	大脑损伤（不另分类）	10022114	Injuries NEC	各种损伤（不另分类）	10070976	Craniocerebral injury	颅脑损伤	1	3	50601	234435	1.54434	14.8475	0.160632	1.54433	14.8475	0.160632
10022117	Injury, poisoning and procedural complications	各类损伤、中毒及操作并发症	10079147	Product administration errors and issues	各种产品给用错误和问题	10079145	Medication errors and other product use errors and issues	用药错误及其他产品使用错误和问题	10074906	Drug dose titration not performed	未执行药物剂量滴定	1	2	50601	234436	2.31652	25.5486	0.21004	2.31649	25.5486	0.21004
10022117	Injury, poisoning and procedural complications	各类损伤、中毒及操作并发症	10079146	Medication errors, product use errors and issues NEC	不另分类的各种用药错误、产品使用错误和问题	10079145	Medication errors and other product use errors and issues	用药错误及其他产品使用错误和问题	10074853	Drug titration error	药物滴定错误	1	0	50601	234438	inf	inf		inf	inf
10022117	Injury, poisoning and procedural complications	各类损伤、中毒及操作并发症	10073308	Non-occupational environmental exposures	非职业性环境暴露	10071947	Exposures, chemical injuries and poisoning	暴露、化学伤和中毒	10072082	Environmental exposure	环境暴露	1	0	50601	234438	inf	inf		inf	inf
10022117	Injury, poisoning and procedural complications	各类损伤、中毒及操作并发症	10052638	Cerebral injuries NEC	大脑损伤（不另分类）	10022114	Injuries NEC	各种损伤（不另分类）	10073681	Epidural haemorrhage	硬膜外出血	1	0	50601	234438	inf	inf		inf	inf
10022117	Injury, poisoning and procedural complications	各类损伤、中毒及操作并发症	10080710	Chest and respiratory tract injuries NEC	胸部和呼吸道损伤（不另分类）	10022114	Injuries NEC	各种损伤（不另分类）	10083433	Foreign body in throat	喉部异物	1	2	50601	234436	2.31652	25.5486	0.21004	2.31649	25.5486	0.21004
10022117	Injury, poisoning and procedural complications	各类损伤、中毒及操作并发症	10027694	Renal and urinary tract injuries NEC	肾和泌尿道损伤（不另分类）	10022114	Injuries NEC	各种损伤（不另分类）	10018871	Haematuria traumatic	外伤性血尿	1	0	50601	234438	inf	inf		inf	inf
10022117	Injury, poisoning and procedural complications	各类损伤、中毒及操作并发症	10029559	Non-site specific procedural complications	部位不明的操作并发症	10069888	Procedural related injuries and complications NEC	操作相关伤害与并发症（不另分类）	10059484	Haemodilution	血液稀释	1	0	50601	234438	inf	inf		inf	inf
10022117	Injury, poisoning and procedural complications	各类损伤、中毒及操作并发症	10075886	Limb fractures and dislocations	四肢骨折与脱位	10005942	Bone and joint injuries	骨骼及关节损伤	10019114	Hand fracture	手骨折	1	7	50601	234431	0.661847	5.37969	0.0814252	0.661854	5.37969	0.0814252
10022117	Injury, poisoning and procedural complications	各类损伤、中毒及操作并发症	10027674	Eye injuries NEC	各种眼部损伤（不另分类）	10022114	Injuries NEC	各种损伤（不另分类）	10020923	Hyphaema	眼前房积血	1	1	50601	234437	4.63305	74.0759	0.289772	4.63298	74.0759	0.289772
10022117	Injury, poisoning and procedural complications	各类损伤、中毒及操作并发症	10003623	Atmospheric pressure injuries	大气压损伤	10022119	Injuries by physical agents	各种物理因素损伤	10077606	Hypobarism	低气压病	1	0	50601	234438	inf	inf		inf	inf
10022117	Injury, poisoning and procedural complications	各类损伤、中毒及操作并发症	10079147	Product administration errors and issues	各种产品给用错误和问题	10079145	Medication errors and other product use errors and issues	用药错误及其他产品使用错误和问题	10085426	Inappropriate schedule of product discontinuation	产品停用时间表不当	1	0	50601	234438	inf	inf		inf	inf
10022117	Injury, poisoning and procedural complications	各类损伤、中毒及操作并发症	10029559	Non-site specific procedural complications	部位不明的操作并发症	10069888	Procedural related injuries and complications NEC	操作相关伤害与并发症（不另分类）	10059048	Incision site complication	切口部位并发症	1	1	50601	234437	4.63305	74.0759	0.289772	4.63298	74.0759	0.289772
10022117	Injury, poisoning and procedural complications	各类损伤、中毒及操作并发症	10029559	Non-site specific procedural complications	部位不明的操作并发症	10069888	Procedural related injuries and complications NEC	操作相关伤害与并发症（不另分类）	10082296	Incision site discharge	切口部位分泌物	1	0	50601	234438	inf	inf		inf	inf
10022117	Injury, poisoning and procedural complications	各类损伤、中毒及操作并发症	10029559	Non-site specific procedural complications	部位不明的操作并发症	10069888	Procedural related injuries and complications NEC	操作相关伤害与并发症（不另分类）	10021619	Incisional hernia	切口疝	1	3	50601	234435	1.54434	14.8475	0.160632	1.54433	14.8475	0.160632
10022117	Injury, poisoning and procedural complications	各类损伤、中毒及操作并发症	10029511	Non-site specific injuries NEC	部位不确定的各种损伤（不另分类）	10022114	Injuries NEC	各种损伤（不另分类）	10054923	Inflammation of wound	伤口炎症	1	2	50601	234436	2.31652	25.5486	0.21004	2.31649	25.5486	0.21004
10022117	Injury, poisoning and procedural complications	各类损伤、中毒及操作并发症	10076293	Underdoses NEC	用药剂量不足（不另分类）	10079159	Overdoses and underdoses NEC	用药过量及用药剂量不足（不另分类）	10073954	Intentional underdose	故意致用药剂量不足	1	0	50601	234438	inf	inf		inf	inf
10022117	Injury, poisoning and procedural complications	各类损伤、中毒及操作并发症	10079152	Product prescribing errors and issues	各种产品处方错误和问题	10079145	Medication errors and other product use errors and issues	用药错误及其他产品使用错误和问题	10081743	Intercepted product prescribing error	截获的产品处方错误	1	8	50601	234430	0.579114	4.63048	0.0724273	0.579122	4.63048	0.0724273
10022117	Injury, poisoning and procedural complications	各类损伤、中毒及操作并发症	10027677	Fractures and dislocations NEC	骨折和脱臼（不另分类）	10005942	Bone and joint injuries	骨骼及关节损伤	10023204	Joint dislocation	关节脱位	1	11	50601	234427	0.421168	3.26237	0.0543724	0.42118	3.26237	0.0543724
10022117	Injury, poisoning and procedural complications	各类损伤、中毒及操作并发症	10083613	Abdominal and gastrointestinal injuries NEC	腹部及胃肠道损伤（不另分类）	10022114	Injuries NEC	各种损伤（不另分类）	10055082	Lip injury	唇损伤	1	0	50601	234438	inf	inf		inf	inf
10022117	Injury, poisoning and procedural complications	各类损伤、中毒及操作并发症	10073321	Foetal and neonatal conditions associated with product exposure	与产品暴露相关的胎儿和新生婴儿疾病	10071947	Exposures, chemical injuries and poisoning	暴露、化学伤和中毒	10026923	Maternal drugs affecting foetus	影响胎儿的孕产妇用药	1	14	50601	234424	0.330914	2.51662	0.0435123	0.330927	2.51662	0.0435123
10022117	Injury, poisoning and procedural complications	各类损伤、中毒及操作并发症	10027699	Skin injuries NEC	各种皮肤损伤（不另分类）	10022114	Injuries NEC	各种损伤（不另分类）	10028686	Nail avulsion	指甲撕裂	1	0	50601	234438	inf	inf		inf	inf
10022117	Injury, poisoning and procedural complications	各类损伤、中毒及操作并发症	10040759	Site specific injuries NEC	部位确定的各种损伤（不另分类）	10022114	Injuries NEC	各种损伤（不另分类）	10078651	Nasal injury	鼻损伤	1	1	50601	234437	4.63305	74.0759	0.289772	4.63298	74.0759	0.289772
10022117	Injury, poisoning and procedural complications	各类损伤、中毒及操作并发症	10073310	Occupational exposures	职业性暴露	10071947	Exposures, chemical injuries and poisoning	暴露、化学伤和中毒	10073311	Occupational exposure to product	职业性暴露于产品	1	9	50601	234429	0.514766	4.06332	0.0652136	0.514775	4.06332	0.0652136
10022117	Injury, poisoning and procedural complications	各类损伤、中毒及操作并发症	10076291	Off label uses	各种超说明书使用	10079156	Off label uses and intentional product misuses/use issues	超说明书使用及故意导致的产品误用/使用类问题	10076481	Off label use of device	未依照说明书使用设备	1	0	50601	234438	inf	inf		inf	inf
10022117	Injury, poisoning and procedural complications	各类损伤、中毒及操作并发症	10083613	Abdominal and gastrointestinal injuries NEC	腹部及胃肠道损伤（不另分类）	10022114	Injuries NEC	各种损伤（不另分类）	10078170	Oral contusion	口腔挫伤	1	0	50601	234438	inf	inf		inf	inf
10022117	Injury, poisoning and procedural complications	各类损伤、中毒及操作并发症	10071949	Exposures associated with pregnancy, delivery and lactation	与妊娠、分娩和泌乳有关的暴露	10071947	Exposures, chemical injuries and poisoning	暴露、化学伤和中毒	10080093	Paternal exposure before pregnancy	妊娠前父方的暴露	1	0	50601	234438	inf	inf		inf	inf
10022117	Injury, poisoning and procedural complications	各类损伤、中毒及操作并发症	10071949	Exposures associated with pregnancy, delivery and lactation	与妊娠、分娩和泌乳有关的暴露	10071947	Exposures, chemical injuries and poisoning	暴露、化学伤和中毒	10080091	Paternal exposure during pregnancy	妊娠过程中父方的暴露	1	0	50601	234438	inf	inf		inf	inf
10022117	Injury, poisoning and procedural complications	各类损伤、中毒及操作并发症	10034247	Pelvic fractures and dislocations	骨盆骨折和脱臼	10005942	Bone and joint injuries	骨骼及关节损伤	10061161	Pelvic fracture	骨盆骨折	1	6	50601	234432	0.772159	6.4141	0.092956	0.772163	6.4141	0.092956
10022117	Injury, poisoning and procedural complications	各类损伤、中毒及操作并发症	10080710	Chest and respiratory tract injuries NEC	胸部和呼吸道损伤（不另分类）	10022114	Injuries NEC	各种损伤（不另分类）	10035765	Pneumothorax traumatic	外伤性气胸	1	0	50601	234438	inf	inf		inf	inf
10022117	Injury, poisoning and procedural complications	各类损伤、中毒及操作并发症	10079147	Product administration errors and issues	各种产品给用错误和问题	10079145	Medication errors and other product use errors and issues	用药错误及其他产品使用错误和问题	10081478	Poor quality product administered	给予了劣质产品	1	8	50601	234430	0.579114	4.63048	0.0724273	0.579122	4.63048	0.0724273
10022117	Injury, poisoning and procedural complications	各类损伤、中毒及操作并发症	10007602	Cardiac and vascular procedural complications	心脏和血管操作并发症	10069888	Procedural related injuries and complications NEC	操作相关伤害与并发症（不另分类）	10068776	Post embolisation syndrome	栓塞后综合征	1	1	50601	234437	4.63305	74.0759	0.289772	4.63298	74.0759	0.289772
10022117	Injury, poisoning and procedural complications	各类损伤、中毒及操作并发症	10017927	Gastrointestinal and hepatobiliary procedural complications	胃肠道和肝胆操作并发症	10069888	Procedural related injuries and complications NEC	操作相关伤害与并发症（不另分类）	10057585	Post procedural diarrhoea	操作后腹泻	1	1	50601	234437	4.63305	74.0759	0.289772	4.63298	74.0759	0.289772
10022117	Injury, poisoning and procedural complications	各类损伤、中毒及操作并发症	10029559	Non-site specific procedural complications	部位不明的操作并发症	10069888	Procedural related injuries and complications NEC	操作相关伤害与并发症（不另分类）	10063188	Post procedural haematoma	操作后血肿	1	1	50601	234437	4.63305	74.0759	0.289772	4.63298	74.0759	0.289772
10022117	Injury, poisoning and procedural complications	各类损伤、中毒及操作并发症	10052823	Respiratory tract and thoracic cavity procedural complications	呼吸道和胸腔操作并发症	10069888	Procedural related injuries and complications NEC	操作相关伤害与并发症（不另分类）	10063909	Post procedural pulmonary embolism	操作后肺栓塞	1	0	50601	234438	inf	inf		inf	inf
10022117	Injury, poisoning and procedural complications	各类损伤、中毒及操作并发症	10029559	Non-site specific procedural complications	部位不明的操作并发症	10069888	Procedural related injuries and complications NEC	操作相关伤害与并发症（不另分类）	10066415	Post procedural swelling	操作后胀肿	1	0	50601	234438	inf	inf		inf	inf
10022117	Injury, poisoning and procedural complications	各类损伤、中毒及操作并发症	10046588	Urinary tract procedural complications	尿路操作并发症	10069888	Procedural related injuries and complications NEC	操作相关伤害与并发症（不另分类）	10056675	Postoperative renal failure	手术后肾衰	1	0	50601	234438	inf	inf		inf	inf
10022117	Injury, poisoning and procedural complications	各类损伤、中毒及操作并发症	10076293	Underdoses NEC	用药剂量不足（不另分类）	10079159	Overdoses and underdoses NEC	用药过量及用药剂量不足（不另分类）	10073085	Prescribed underdose	医嘱处方致用药剂量不足	1	8	50601	234430	0.579114	4.63048	0.0724273	0.579122	4.63048	0.0724273
10022117	Injury, poisoning and procedural complications	各类损伤、中毒及操作并发症	10079146	Medication errors, product use errors and issues NEC	不另分类的各种用药错误、产品使用错误和问题	10079145	Medication errors and other product use errors and issues	用药错误及其他产品使用错误和问题	10076639	Prescription drug used without a prescription	使用未经处方的处方药	1	4	50601	234434	1.15825	10.3634	0.12945	1.15824	10.3634	0.12945
10022117	Injury, poisoning and procedural complications	各类损伤、中毒及操作并发症	10029294	Neurological and psychiatric procedural complications	神经学和精神病学操作并发症	10069888	Procedural related injuries and complications NEC	操作相关伤害与并发症（不另分类）	10066965	Procedural headache	操作头痛	1	0	50601	234438	inf	inf		inf	inf
10022117	Injury, poisoning and procedural complications	各类损伤、中毒及操作并发症	10029559	Non-site specific procedural complications	部位不明的操作并发症	10069888	Procedural related injuries and complications NEC	操作相关伤害与并发症（不另分类）	10062300	Procedural hypotension	操作性低血压	1	1	50601	234437	4.63305	74.0759	0.289772	4.63298	74.0759	0.289772
10022117	Injury, poisoning and procedural complications	各类损伤、中毒及操作并发症	10029559	Non-site specific procedural complications	部位不明的操作并发症	10069888	Procedural related injuries and complications NEC	操作相关伤害与并发症（不另分类）	10064882	Procedural pain	操作性疼痛	1	13	50601	234425	0.35637	2.72434	0.0466167	0.356383	2.72434	0.0466167
10022117	Injury, poisoning and procedural complications	各类损伤、中毒及操作并发症	10079148	Product confusion errors and issues	各种产品混淆错误和问题	10079145	Medication errors and other product use errors and issues	用药错误及其他产品使用错误和问题	10080000	Product appearance confusion	产品外观混淆	1	0	50601	234438	inf	inf		inf	inf
10022117	Injury, poisoning and procedural complications	各类损伤、中毒及操作并发症	10079149	Product dispensing errors and issues	各种产品配发错误和问题	10079145	Medication errors and other product use errors and issues	用药错误及其他产品使用错误和问题	10081771	Product dispensing issue	产品配发问题	1	1	50601	234437	4.63305	74.0759	0.289772	4.63298	74.0759	0.289772
10022117	Injury, poisoning and procedural complications	各类损伤、中毒及操作并发症	10079148	Product confusion errors and issues	各种产品混淆错误和问题	10079145	Medication errors and other product use errors and issues	用药错误及其他产品使用错误和问题	10086483	Product dose confusion	产品剂量混淆	1	0	50601	234438	inf	inf		inf	inf
10022117	Injury, poisoning and procedural complications	各类损伤、中毒及操作并发症	10079147	Product administration errors and issues	各种产品给用错误和问题	10079145	Medication errors and other product use errors and issues	用药错误及其他产品使用错误和问题	10084404	Product dose omission in error	错误性产品漏用	1	9	50601	234429	0.514766	4.06332	0.0652136	0.514775	4.06332	0.0652136
10022117	Injury, poisoning and procedural complications	各类损伤、中毒及操作并发症	10079148	Product confusion errors and issues	各种产品混淆错误和问题	10079145	Medication errors and other product use errors and issues	用药错误及其他产品使用错误和问题	10069332	Product name confusion	产品名称混淆	1	7	50601	234431	0.661847	5.37969	0.0814252	0.661854	5.37969	0.0814252
10022117	Injury, poisoning and procedural complications	各类损伤、中毒及操作并发症	10079148	Product confusion errors and issues	各种产品混淆错误和问题	10079145	Medication errors and other product use errors and issues	用药错误及其他产品使用错误和问题	10074776	Product packaging confusion	产品包装混淆	1	2	50601	234436	2.31652	25.5486	0.21004	2.31649	25.5486	0.21004
10022117	Injury, poisoning and procedural complications	各类损伤、中毒及操作并发症	10079153	Product selection errors and issues	各种产品选择错误和问题	10079145	Medication errors and other product use errors and issues	用药错误及其他产品使用错误和问题	10076542	Product selection error	产品选择错误	1	0	50601	234438	inf	inf		inf	inf
10022117	Injury, poisoning and procedural complications	各类损伤、中毒及操作并发症	10037759	Radiation injuries	各种辐射损伤	10022119	Injuries by physical agents	各种物理因素损伤	10080826	Radiation inflammation	放射性炎症	1	4	50601	234434	1.15825	10.3634	0.12945	1.15824	10.3634	0.12945
10022117	Injury, poisoning and procedural complications	各类损伤、中毒及操作并发症	10076292	Overdoses NEC	用药过量（不另分类）	10079159	Overdoses and underdoses NEC	用药过量及用药剂量不足（不另分类）	10068518	Radiation overdose	辐射剂量过量	1	0	50601	234438	inf	inf		inf	inf
10022117	Injury, poisoning and procedural complications	各类损伤、中毒及操作并发症	10027674	Eye injuries NEC	各种眼部损伤（不另分类）	10022114	Injuries NEC	各种损伤（不另分类）	10057430	Retinal injury	视网膜损伤	1	1	50601	234437	4.63305	74.0759	0.289772	4.63298	74.0759	0.289772
10022117	Injury, poisoning and procedural complications	各类损伤、中毒及操作并发症	10029559	Non-site specific procedural complications	部位不明的操作并发症	10069888	Procedural related injuries and complications NEC	操作相关伤害与并发症（不另分类）	10040102	Seroma	血清肿	1	9	50601	234429	0.514766	4.06332	0.0652136	0.514775	4.06332	0.0652136
10022117	Injury, poisoning and procedural complications	各类损伤、中毒及操作并发症	10027699	Skin injuries NEC	各种皮肤损伤（不另分类）	10022114	Injuries NEC	各种损伤（不另分类）	10061364	Skin injury	皮肤损伤	1	3	50601	234435	1.54434	14.8475	0.160632	1.54433	14.8475	0.160632
10022117	Injury, poisoning and procedural complications	各类损伤、中毒及操作并发症	10027699	Skin injuries NEC	各种皮肤损伤（不另分类）	10022114	Injuries NEC	各种损伤（不另分类）	10072170	Skin wound	皮肤伤口	1	0	50601	234438	inf	inf		inf	inf
10022117	Injury, poisoning and procedural complications	各类损伤、中毒及操作并发症	10027662	Spinal cord injuries NEC	各种脊髓损伤（不另分类）	10022114	Injuries NEC	各种损伤（不另分类）	10041558	Spinal cord injury thoracic	胸髓损伤	1	0	50601	234438	inf	inf		inf	inf
10022117	Injury, poisoning and procedural complications	各类损伤、中毒及操作并发症	10037759	Radiation injuries	各种辐射损伤	10022119	Injuries by physical agents	各种物理因素损伤	10042496	Sunburn	晒伤	1	5	50601	234433	0.926594	7.9316	0.108248	0.926596	7.9316	0.108248
10022117	Injury, poisoning and procedural complications	各类损伤、中毒及操作并发症	10029559	Non-site specific procedural complications	部位不明的操作并发症	10069888	Procedural related injuries and complications NEC	操作相关伤害与并发症（不另分类）	10048547	Suture rupture	缝合口开裂	1	0	50601	234438	inf	inf		inf	inf
10022117	Injury, poisoning and procedural complications	各类损伤、中毒及操作并发症	10075886	Limb fractures and dislocations	四肢骨折与脱位	10005942	Bone and joint injuries	骨骼及关节损伤	10043827	Tibia fracture	胫骨骨折	1	7	50601	234431	0.661847	5.37969	0.0814252	0.661854	5.37969	0.0814252
10022117	Injury, poisoning and procedural complications	各类损伤、中毒及操作并发症	10029511	Non-site specific injuries NEC	部位不确定的各种损伤（不另分类）	10022114	Injuries NEC	各种损伤（不另分类）	10080903	Tissue injury	组织损伤	1	2	50601	234436	2.31652	25.5486	0.21004	2.31649	25.5486	0.21004
10022117	Injury, poisoning and procedural complications	各类损伤、中毒及操作并发症	10083613	Abdominal and gastrointestinal injuries NEC	腹部及胃肠道损伤（不另分类）	10022114	Injuries NEC	各种损伤（不另分类）	10059924	Tongue injury	舌损伤	1	0	50601	234438	inf	inf		inf	inf
10022117	Injury, poisoning and procedural complications	各类损伤、中毒及操作并发症	10052823	Respiratory tract and thoracic cavity procedural complications	呼吸道和胸腔操作并发症	10069888	Procedural related injuries and complications NEC	操作相关伤害与并发症（不另分类）	10062543	Tracheal haemorrhage	气管出血	1	0	50601	234438	inf	inf		inf	inf
10022117	Injury, poisoning and procedural complications	各类损伤、中毒及操作并发症	10057191	Transfusion related complications	输血相关并发症	10069888	Procedural related injuries and complications NEC	操作相关伤害与并发症（不另分类）	10071090	Transfusion related complication	与输血有关的并发症	1	0	50601	234438	inf	inf		inf	inf
10022117	Injury, poisoning and procedural complications	各类损伤、中毒及操作并发症	10027677	Fractures and dislocations NEC	骨折和脱臼（不另分类）	10005942	Bone and joint injuries	骨骼及关节损伤	10049514	Traumatic fracture	创伤性骨折	1	0	50601	234438	inf	inf		inf	inf
10022117	Injury, poisoning and procedural complications	各类损伤、中毒及操作并发症	10052638	Cerebral injuries NEC	大脑损伤（不另分类）	10022114	Injuries NEC	各种损伤（不另分类）	10061387	Traumatic intracranial haemorrhage	外伤性颅内出血	1	0	50601	234438	inf	inf		inf	inf
10022117	Injury, poisoning and procedural complications	各类损伤、中毒及操作并发症	10007602	Cardiac and vascular procedural complications	心脏和血管操作并发症	10069888	Procedural related injuries and complications NEC	操作相关伤害与并发症（不另分类）	10062169	Vascular access complication	血管通路并发症	1	1	50601	234437	4.63305	74.0759	0.289772	4.63298	74.0759	0.289772
10022117	Injury, poisoning and procedural complications	各类损伤、中毒及操作并发症	10029511	Non-site specific injuries NEC	部位不确定的各种损伤（不另分类）	10022114	Injuries NEC	各种损伤（不另分类）	10051373	Wound haemorrhage	伤口出血	1	5	50601	234433	0.926594	7.9316	0.108248	0.926596	7.9316	0.108248
10022117	Injury, poisoning and procedural complications	各类损伤、中毒及操作并发症	10079147	Product administration errors and issues	各种产品给用错误和问题	10079145	Medication errors and other product use errors and issues	用药错误及其他产品使用错误和问题	10081579	Wrong product administered	给予的产品有误	1	34	50601	234404	0.136247	0.995363	0.0186497	0.136264	0.995363	0.0186497
10022891	Investigations	各类检查	10035523	Platelet analyses	血小板分析	10018851	Haematology investigations (incl blood groups)	血液类检查（包括血型）	10035528	Platelet count decreased	血小板计数降低	660	176	49942	234262	17.5901	20.7779	14.8913	17.3737	20.7778	14.8913
10022891	Investigations	各类检查	10047938	White blood cell analyses	各种白细胞分析	10018851	Haematology investigations (incl blood groups)	血液类检查（包括血型）	10047942	White blood cell count decreased	白细胞计数降低	443	4098	50159	230340	0.496423	0.547811	0.449856	0.500832	0.547808	0.449858
10022891	Investigations	各类检查	10047938	White blood cell analyses	各种白细胞分析	10018851	Haematology investigations (incl blood groups)	血液类检查（包括血型）	10029366	Neutrophil count decreased	中性粒细胞计数降低	245	1620	50357	232818	0.69921	0.800032	0.611094	0.700667	0.800031	0.611095
10022891	Investigations	各类检查	10047938	White blood cell analyses	各种白细胞分析	10018851	Haematology investigations (incl blood groups)	血液类检查（包括血型）	10025256	Lymphocyte count decreased	淋巴细胞计数降低	196	13	50406	234425	70.1188	122.93	39.9954	69.8511	122.93	39.9954
10022891	Investigations	各类检查	10071941	Physical examination procedures and organ system status	体检步骤和器官系统状态	10071940	Physical examination and organ system status topics	体检和器官系统状态主题	10047895	Weight decreased	体重降低	193	517	50409	233921	1.73232	2.04434	1.46792	1.72953	2.04434	1.46792
10022891	Investigations	各类检查	10038148	Red blood cell analyses	各种红细胞分析	10018851	Haematology investigations (incl blood groups)	血液类检查（包括血型）	10018884	Haemoglobin decreased	血红蛋白降低	190	314	50412	234124	2.81019	3.36577	2.34632	2.80339	3.36577	2.34632
10022891	Investigations	各类检查	10087057	Hepatobiliary function diagnostic procedures	肝胆功能诊断性操作	10019809	Hepatobiliary investigations	肝胆系统检查	10001551	Alanine aminotransferase increased	丙氨酸氨基转移酶升高	188	1055	50414	233383	0.824942	0.963694	0.706167	0.825592	0.963693	0.706168
10022891	Investigations	各类检查	10087057	Hepatobiliary function diagnostic procedures	肝胆功能诊断性操作	10019809	Hepatobiliary investigations	肝胆系统检查	10003481	Aspartate aminotransferase increased	天门冬氨酸氨基转移酶升高	140	734	50462	233704	0.883352	1.05864	0.737089	0.883674	1.05864	0.73709
10022891	Investigations	各类检查	10087057	Hepatobiliary function diagnostic procedures	肝胆功能诊断性操作	10019809	Hepatobiliary investigations	肝胆系统检查	10060795	Hepatic enzyme increased	肝酶升高	87	972	50515	233466	0.413672	0.515234	0.33213	0.41468	0.515234	0.33213
10022891	Investigations	各类检查	10043891	Tissue enzyme analyses NEC	组织酶分析（不另分类）	10014938	Enzyme investigations NEC	酶检查（不另分类）	10059570	Blood alkaline phosphatase increased	血碱性磷酸酶升高	65	270	50537	234168	1.1155	1.46267	0.850725	1.11535	1.46267	0.850725
10022891	Investigations	各类检查	10087057	Hepatobiliary function diagnostic procedures	肝胆功能诊断性操作	10019809	Hepatobiliary investigations	肝胆系统检查	10005364	Blood bilirubin increased	血胆红素升高	65	153	50537	234285	1.9695	2.63302	1.47319	1.96826	2.63302	1.47319
10022891	Investigations	各类检查	10087057	Hepatobiliary function diagnostic procedures	肝胆功能诊断性操作	10019809	Hepatobiliary investigations	肝胆系统检查	10017693	Gamma-glutamyltransferase increased	γ-谷氨酰转移酶升高	64	411	50538	234027	0.721084	0.938532	0.554017	0.721437	0.938532	0.554017
10022891	Investigations	各类检查	10087057	Hepatobiliary function diagnostic procedures	肝胆功能诊断性操作	10019809	Hepatobiliary investigations	肝胆系统检查	10054889	Transaminases increased	转氨酶升高	64	632	50538	233806	0.46849	0.605952	0.362212	0.469162	0.605952	0.362212
10022891	Investigations	各类检查	10007217	Carbohydrate tolerance analyses (incl diabetes)	碳水化合物耐受性分析（包括糖尿病）	10027432	Metabolic, nutritional and blood gas investigations	代谢、营养和血气检查	10005557	Blood glucose increased	血葡萄糖升高	61	277	50541	234161	1.02028	1.34643	0.773139	1.02026	1.34643	0.773139
10022891	Investigations	各类检查	10038148	Red blood cell analyses	各种红细胞分析	10018851	Haematology investigations (incl blood groups)	血液类检查（包括血型）	10018838	Haematocrit decreased	红细胞压积降低	53	52	50549	234386	4.72598	6.92934	3.22323	4.72207	6.92934	3.22323
10022891	Investigations	各类检查	10038148	Red blood cell analyses	各种红细胞分析	10018851	Haematology investigations (incl blood groups)	血液类检查（包括血型）	10038153	Red blood cell count decreased	红细胞计数下降	52	27	50550	234411	8.93092	14.2186	5.60967	8.92277	14.2186	5.60967
10022891	Investigations	各类检查	10087057	Hepatobiliary function diagnostic procedures	肝胆功能诊断性操作	10019809	Hepatobiliary investigations	肝胆系统检查	10024690	Liver function test abnormal	肝功检查异常	51	602	50551	233836	0.391882	0.521634	0.294405	0.392495	0.521634	0.294405
10022891	Investigations	各类检查	10038454	Renal function analyses	各种肾功能分析	10038362	Renal and urinary tract investigations and urinalyses	肾脏、泌尿道检查及尿液分析	10005483	Blood creatinine increased	血肌酐升高	44	310	50558	234128	0.657286	0.901465	0.479248	0.657584	0.901465	0.479248
10022891	Investigations	各类检查	10036998	Protein analyses NEC	蛋白分析（不另分类）	10037000	Protein and chemistry analyses NEC	蛋白分析及化检（不另分类）	10006825	C-reactive protein increased	C 反应蛋白升高	44	77	50558	234361	2.64885	3.83686	1.82868	2.64742	3.83686	1.82868
10022891	Investigations	各类检查	10043891	Tissue enzyme analyses NEC	组织酶分析（不另分类）	10014938	Enzyme investigations NEC	酶检查（不另分类）	10005630	Blood lactate dehydrogenase increased	血乳酸脱氢酶升高	42	129	50560	234309	1.50883	2.13758	1.06503	1.50841	2.13758	1.06503
10022891	Investigations	各类检查	10007950	Central nervous system imaging procedures	中枢神经系统影像学检查	10029295	Neurological, special senses and psychiatric investigations	神经、特殊感觉和精神病检查	10085256	Magnetic resonance imaging head abnormal	头部磁共振成像异常	42	5	50560	234433	38.9485	98.4489	15.4089	38.917	98.4489	15.4089
10022891	Investigations	各类检查	10071941	Physical examination procedures and organ system status	体检步骤和器官系统状态	10071940	Physical examination and organ system status topics	体检和器官系统状态主题	10047899	Weight increased	体重增加	42	364	50560	234074	0.534188	0.735315	0.388074	0.534574	0.735315	0.388074
10022891	Investigations	各类检查	10047938	White blood cell analyses	各种白细胞分析	10018851	Haematology investigations (incl blood groups)	血液类检查（包括血型）	10047943	White blood cell count increased	白细胞计数升高	40	62	50562	234376	2.99059	4.45079	2.00945	2.98902	4.45079	2.00945
10022891	Investigations	各类检查	10053103	Heart rate and pulse investigations	心率和脉搏检查	10007512	Cardiac and vascular investigations (excl enzyme tests)	心血管检查（不包括酶检测）	10019303	Heart rate increased	心率升高	36	128	50566	234310	1.30324	1.88653	0.900296	1.30303	1.88653	0.900296
10022891	Investigations	各类检查	10027637	Mineral and electrolyte analyses	各种矿物质和电解质分析	10047843	Water, electrolyte and mineral investigations	水、电解质及矿物质的各种检查	10005724	Blood potassium decreased	血钾降低	34	52	50568	234386	3.03062	4.66997	1.96675	3.02926	4.66997	1.96675
10022891	Investigations	各类检查	10005460	Blood counts NEC	血液计数（不另分类）	10018851	Haematology investigations (incl blood groups)	血液类检查（包括血型）	10017412	Full blood count abnormal	全血细胞计数异常	32	11	50570	234427	13.4857	26.7555	6.79722	13.4778	26.7555	6.79722
10022891	Investigations	各类检查	10047110	Vascular tests NEC (incl blood pressure)	各种血管检查（不另分类）（包括血压）	10007512	Cardiac and vascular investigations (excl enzyme tests)	心血管检查（不包括酶检测）	10005750	Blood pressure increased	血压升高	30	258	50572	234180	0.538445	0.785944	0.368885	0.538718	0.785944	0.368885
10022891	Investigations	各类检查	10005460	Blood counts NEC	血液计数（不另分类）	10018851	Haematology investigations (incl blood groups)	血液类检查（包括血型）	10017413	Full blood count decreased	全血细胞计数减少	30	3	50572	234435	46.3567	151.903	14.1468	46.3298	151.903	14.1468
10022891	Investigations	各类检查	10036998	Protein analyses NEC	蛋白分析（不另分类）	10037000	Protein and chemistry analyses NEC	蛋白分析及化检（不另分类）	10005287	Blood albumin decreased	血白蛋白降低	26	39	50576	234399	3.08973	5.07546	1.88089	3.08865	5.07546	1.88089
10022891	Investigations	各类检查	10038454	Renal function analyses	各种肾功能分析	10038362	Renal and urinary tract investigations and urinalyses	肾脏、泌尿道检查及尿液分析	10005851	Blood urea increased	血尿素升高	26	111	50576	234327	1.08525	1.66355	0.707979	1.0852	1.66355	0.707979
10022891	Investigations	各类检查	10047110	Vascular tests NEC (incl blood pressure)	各种血管检查（不另分类）（包括血压）	10007512	Cardiac and vascular investigations (excl enzyme tests)	心血管检查（不包括酶检测）	10005734	Blood pressure decreased	血压降低	24	103	50578	234335	1.07957	1.68358	0.692255	1.07953	1.68358	0.692255
10022891	Investigations	各类检查	10071941	Physical examination procedures and organ system status	体检步骤和器官系统状态	10071940	Physical examination and organ system status topics	体检和器官系统状态主题	10005911	Body temperature increased	体温升高	22	54	50580	234384	1.8879	3.09967	1.14985	1.88751	3.09967	1.14985
10022891	Investigations	各类检查	10005536	Blood gas and acid base analyses	血气和酸碱分析	10027432	Metabolic, nutritional and blood gas investigations	代谢、营养和血气检查	10033318	Oxygen saturation decreased	血氧饱和度降低	22	32	50580	234406	3.18612	5.48339	1.8513	3.18517	5.48339	1.8513
10022891	Investigations	各类检查	10027637	Mineral and electrolyte analyses	各种矿物质和电解质分析	10047843	Water, electrolyte and mineral investigations	水、电解质及矿物质的各种检查	10005802	Blood sodium decreased	血钠降低	21	31	50581	234407	3.13936	5.46327	1.80397	3.13847	5.46327	1.80397
10022891	Investigations	各类检查	10087057	Hepatobiliary function diagnostic procedures	肝胆功能诊断性操作	10019809	Hepatobiliary investigations	肝胆系统检查	10077692	Liver function test increased	肝脏功能检查值升高	20	88	50582	234350	1.05297	1.71127	0.647909	1.05295	1.71127	0.647909
10022891	Investigations	各类检查	10027530	Microbiology and serology tests NEC	微生物学和血清学检验（不另分类）	10027529	Microbiology and serology investigations	微生物和血清检查	10005488	Blood culture positive	血培养阳性	18	9	50584	234429	9.2689	20.6329	4.16385	9.26596	20.6329	4.16385
10022891	Investigations	各类检查	10035523	Platelet analyses	血小板分析	10018851	Haematology investigations (incl blood groups)	血液类检查（包括血型）	10035526	Platelet count abnormal	血小板计数异常	18	9	50584	234429	9.2689	20.6329	4.16385	9.26596	20.6329	4.16385
10022891	Investigations	各类检查	10047938	White blood cell analyses	各种白细胞分析	10018851	Haematology investigations (incl blood groups)	血液类检查（包括血型）	10029368	Neutrophil count increased	中性粒细胞计数升高	17	15	50585	234423	5.25214	10.5173	2.62281	5.25071	10.5173	2.62281
10022891	Investigations	各类检查	10036998	Protein analyses NEC	蛋白分析（不另分类）	10037000	Protein and chemistry analyses NEC	蛋白分析及化检（不另分类）	10037014	Protein total decreased	总蛋白降低	17	6	50585	234432	13.1308	33.3059	5.17683	13.1268	33.3059	5.17683
10022891	Investigations	各类检查	10071941	Physical examination procedures and organ system status	体检步骤和器官系统状态	10071940	Physical examination and organ system status topics	体检和器官系统状态主题	10038712	Respiratory rate increased	呼吸率升高	15	19	50587	234419	3.6584	7.19993	1.8589	3.65761	7.19993	1.8589
10022891	Investigations	各类检查	10009728	Coagulation and bleeding analyses	凝血和出血分析	10018851	Haematology investigations (incl blood groups)	血液类检查（包括血型）	10022595	International normalised ratio increased	国际标准化比率升高	14	126	50588	234312	0.514641	0.894014	0.296254	0.514775	0.894014	0.296254
10022891	Investigations	各类检查	10022892	Investigations NEC	各种检查（不另分类）	10022893	Investigations, imaging and histopathology procedures NEC	检查、成像、及病理组织检验操作（不另分类）	10023547	Laboratory test abnormal	实验室检查异常	14	38	50588	234400	1.70708	3.15074	0.924904	1.70689	3.15074	0.924904
10022891	Investigations	各类检查	10009728	Coagulation and bleeding analyses	凝血和出血分析	10018851	Haematology investigations (incl blood groups)	血液类检查（包括血型）	10037063	Prothrombin time prolonged	凝血酶原时间延长	14	41	50588	234397	1.58215	2.9025	0.862432	1.58199	2.9025	0.862432
10022891	Investigations	各类检查	10027637	Mineral and electrolyte analyses	各种矿物质和电解质分析	10047843	Water, electrolyte and mineral investigations	水、电解质及矿物质的各种检查	10005395	Blood calcium decreased	血钙降低	13	18	50589	234420	3.34664	6.83062	1.63968	3.34604	6.83062	1.63968
10022891	Investigations	各类检查	10027637	Mineral and electrolyte analyses	各种矿物质和电解质分析	10047843	Water, electrolyte and mineral investigations	水、电解质及矿物质的各种检查	10005725	Blood potassium increased	血钾升高	13	55	50589	234383	1.09509	2.00443	0.598288	1.09507	2.00443	0.598288
10022891	Investigations	各类检查	10047938	White blood cell analyses	各种白细胞分析	10018851	Haematology investigations (incl blood groups)	血液类检查（包括血型）	10007839	Cd4 lymphocytes decreased	CD4 淋巴细胞降低	13	0	50589	234438	inf	inf		inf	inf
10022891	Investigations	各类检查	10021404	Imaging procedures NEC	影像学检查（不另分类）	10022893	Investigations, imaging and histopathology procedures NEC	检查、成像、及病理组织检验操作（不另分类）	10078224	Magnetic resonance imaging abnormal	磁共振成像异常	13	4	50589	234434	15.0608	46.1921	4.91053	15.0572	46.1921	4.91053
10022891	Investigations	各类检查	10035523	Platelet analyses	血小板分析	10018851	Haematology investigations (incl blood groups)	血液类检查（包括血型）	10051608	Platelet count increased	血小板计数升高	13	17	50589	234421	3.54352	7.29598	1.72102	3.54287	7.29598	1.72102
10022891	Investigations	各类检查	10040768	Skeletal and cardiac muscle analyses	骨和心肌分析检验	10014938	Enzyme investigations NEC	酶检查（不另分类）	10005470	Blood creatine phosphokinase increased	血肌酸磷酸激酶升高	12	3880	50590	230558	0.014095	0.0248431	0.00799695	0.0143288	0.0248431	0.00799696
10022891	Investigations	各类检查	10049179	Urinary tract function analyses NEC	泌尿道功能分析（不另分类）	10038362	Renal and urinary tract investigations and urinalyses	肾脏、泌尿道检查及尿液分析	10059895	Urine output decreased	尿排出量降低	12	23	50590	234415	2.41754	4.85877	1.20288	2.41721	4.85877	1.20288
10022891	Investigations	各类检查	10047938	White blood cell analyses	各种白细胞分析	10018851	Haematology investigations (incl blood groups)	血液类检查（包括血型）	10047940	White blood cell count abnormal	白细胞计数异常	12	5	50590	234433	11.1215	31.5704	3.91788	11.1191	31.5704	3.91788
10022891	Investigations	各类检查	10012981	Digestive enzymes	各种消化酶检验	10017971	Gastrointestinal investigations	胃肠类检查	10024574	Lipase increased	脂肪酶升高	11	57	50591	234381	0.894061	1.70499	0.468826	0.894084	1.70499	0.468826
10022891	Investigations	各类检查	10027637	Mineral and electrolyte analyses	各种矿物质和电解质分析	10047843	Water, electrolyte and mineral investigations	水、电解质及矿物质的各种检查	10005803	Blood sodium increased	血钠升高	10	6	50592	234432	7.72296	21.2506	2.80671	7.72163	21.2506	2.80671
10022891	Investigations	各类检查	10022892	Investigations NEC	各种检查（不另分类）	10022893	Investigations, imaging and histopathology procedures NEC	检查、成像、及病理组织检验操作（不另分类）	10061016	Blood test abnormal	血液检查异常	10	16	50592	234422	2.89599	6.38203	1.31412	2.89561	6.38203	1.31412
10022891	Investigations	各类检查	10046512	Urinalysis NEC	各种尿分析（不另分类）	10038362	Renal and urinary tract investigations and urinalyses	肾脏、泌尿道检查及尿液分析	10018870	Blood urine present	尿中带血	10	60	50592	234378	0.772118	1.5082	0.395283	0.772163	1.5082	0.395283
10022891	Investigations	各类检查	10071941	Physical examination procedures and organ system status	体检步骤和器官系统状态	10071940	Physical examination and organ system status topics	体检和器官系统状态主题	10005910	Body temperature decreased	体温降低	10	4	50592	234434	11.5845	36.9388	3.63308	11.5824	36.9388	3.63308
10022891	Investigations	各类检查	10021404	Imaging procedures NEC	影像学检查（不另分类）	10022893	Investigations, imaging and histopathology procedures NEC	检查、成像、及病理组织检验操作（不另分类）	10010235	Computerised tomogram abnormal	计算机断层成像异常	10	5	50592	234433	9.26759	27.1154	3.16751	9.26596	27.1154	3.16751
10022891	Investigations	各类检查	10047938	White blood cell analyses	各种白细胞分析	10018851	Haematology investigations (incl blood groups)	血液类检查（包括血型）	10014945	Eosinophil count increased	嗜酸粒细胞计数增多	10	13	50592	234425	3.56434	8.12913	1.56284	3.56383	8.12913	1.56284
10022891	Investigations	各类检查	10047938	White blood cell analyses	各种白细胞分析	10018851	Haematology investigations (incl blood groups)	血液类检查（包括血型）	10061313	Neutrophil count abnormal	中性粒细胞计数异常	10	9	50592	234429	5.14857	12.6712	2.09198	5.14775	12.6712	2.09198
10022891	Investigations	各类检查	10009728	Coagulation and bleeding analyses	凝血和出血分析	10018851	Haematology investigations (incl blood groups)	血液类检查（包括血型）	10000636	Activated partial thromboplastin time prolonged	活化部分凝血活酶时间延长	9	11	50593	234427	3.79112	9.14921	1.57091	3.79062	9.14921	1.57091
10022891	Investigations	各类检查	10004000	Bacteria identification and serology (excl mycobacteria)	细菌鉴定和血清学（不包括分支杆菌）	10027529	Microbiology and serology investigations	微生物和血清检查	10059421	Bacterial test positive	细菌检验阳性	9	6	50593	234432	6.95053	19.5285	2.47382	6.94947	19.5285	2.47382
10022891	Investigations	各类检查	10047110	Vascular tests NEC (incl blood pressure)	各种血管检查（不另分类）（包括血压）	10007512	Cardiac and vascular investigations (excl enzyme tests)	心血管检查（不包括酶检测）	10005760	Blood pressure systolic increased	收缩压升高	9	30	50593	234408	1.38996	2.92781	0.659879	1.38989	2.92781	0.659879
10022891	Investigations	各类检查	10027434	Metabolism tests NEC	代谢检查（不另分类）	10027432	Metabolic, nutritional and blood gas investigations	代谢、营养和血气检查	10005861	Blood uric acid increased	血尿酸升高	9	12	50593	234426	3.47517	8.24805	1.46421	3.47473	8.24805	1.46421
10022891	Investigations	各类检查	10038148	Red blood cell analyses	各种红细胞分析	10018851	Haematology investigations (incl blood groups)	血液类检查（包括血型）	10018879	Haemoglobin abnormal	血红蛋白异常	9	8	50593	234430	5.21285	13.5118	2.01112	5.2121	13.5118	2.01112
10022891	Investigations	各类检查	10047938	White blood cell analyses	各种白细胞分析	10018851	Haematology investigations (incl blood groups)	血液类检查（包括血型）	10052231	Lymphocyte percentage decreased	淋巴细胞百分比降低	9	1	50593	234437	41.704	329.192	5.28332	41.6968	329.192	5.28332
10022891	Investigations	各类检查	10007217	Carbohydrate tolerance analyses (incl diabetes)	碳水化合物耐受性分析（包括糖尿病）	10027432	Metabolic, nutritional and blood gas investigations	代谢、营养和血气检查	10005555	Blood glucose decreased	血葡萄糖降低	8	34	50594	234404	1.09013	2.355	0.504618	1.09011	2.355	0.504618
10022891	Investigations	各类检查	10009728	Coagulation and bleeding analyses	凝血和出血分析	10018851	Haematology investigations (incl blood groups)	血液类检查（包括血型）	10022594	International normalised ratio decreased	国际标准化比率降低	8	11	50594	234427	3.36981	8.37828	1.35537	3.36944	8.37828	1.35537
10022891	Investigations	各类检查	10047938	White blood cell analyses	各种白细胞分析	10018851	Haematology investigations (incl blood groups)	血液类检查（包括血型）	10027880	Monocyte count increased	单核细胞计数升高	8	5	50594	234433	7.41378	22.6635	2.42523	7.41277	22.6635	2.42523
10022891	Investigations	各类检查	10043411	Therapeutic drug monitoring analyses	各种治疗药物监测分析	10044260	Toxicology and therapeutic drug monitoring	毒理学及治疗药物监测	10056327	Anticonvulsant drug level below therapeutic	抗惊厥药水平低于治疗量	7	0	50595	234438	inf	inf		inf	inf
10022891	Investigations	各类检查	10027637	Mineral and electrolyte analyses	各种矿物质和电解质分析	10047843	Water, electrolyte and mineral investigations	水、电解质及矿物质的各种检查	10005419	Blood chloride decreased	血氯化物降低	7	8	50595	234430	4.05428	11.181	1.4701	4.05386	11.181	1.4701
10022891	Investigations	各类检查	10027637	Mineral and electrolyte analyses	各种矿物质和电解质分析	10047843	Water, electrolyte and mineral investigations	水、电解质及矿物质的各种检查	10005420	Blood chloride increased	血氯化物升高	7	5	50595	234433	6.48693	20.4399	2.05873	6.48617	20.4399	2.05873
10022891	Investigations	各类检查	10038454	Renal function analyses	各种肾功能分析	10038362	Renal and urinary tract investigations and urinalyses	肾脏、泌尿道检查及尿液分析	10005482	Blood creatinine decreased	血肌酐降低	7	2	50595	234436	16.2175	78.071	3.36884	16.2154	78.071	3.36884
10022891	Investigations	各类检查	10047938	White blood cell analyses	各种白细胞分析	10018851	Haematology investigations (incl blood groups)	血液类检查（包括血型）	10014943	Eosinophil count decreased	嗜酸粒细胞计数降低	7	4	50595	234434	8.1087	27.701	2.37359	8.10771	27.701	2.37359
10022891	Investigations	各类检查	10047938	White blood cell analyses	各种白细胞分析	10018851	Haematology investigations (incl blood groups)	血液类检查（包括血型）	10025252	Lymphocyte count abnormal	淋巴细胞计数异常	7	2	50595	234436	16.2175	78.071	3.36884	16.2154	78.071	3.36884
10022891	Investigations	各类检查	10038148	Red blood cell analyses	各种红细胞分析	10018851	Haematology investigations (incl blood groups)	血液类检查（包括血型）	10027004	Mean cell volume increased	平均细胞体积增大	7	3	50595	234435	10.8116	41.8121	2.79564	10.8103	41.8121	2.79564
10022891	Investigations	各类检查	10087057	Hepatobiliary function diagnostic procedures	肝胆功能诊断性操作	10019809	Hepatobiliary investigations	肝胆系统检查	10003477	Aspartate aminotransferase abnormal	天门冬氨酸氨基转移酶异常	6	2	50596	234436	13.9005	68.8744	2.80544	13.8989	68.8744	2.80544
10022891	Investigations	各类检查	10008651	Cholesterol analyses	胆固醇各项分析	10024580	Lipid analyses	脂质分析类检验	10005425	Blood cholesterol increased	血胆固醇升高	6	374	50596	234064	0.0742161	0.166267	0.0331275	0.0743259	0.166267	0.0331275
10022891	Investigations	各类检查	10005536	Blood gas and acid base analyses	血气和酸碱分析	10027432	Metabolic, nutritional and blood gas investigations	代谢、营养和血气检查	10005635	Blood lactic acid increased	血乳酸升高	6	9	50596	234429	3.0889	8.67869	1.09939	3.08865	8.67869	1.09939
10022891	Investigations	各类检查	10038454	Renal function analyses	各种肾功能分析	10038362	Renal and urinary tract investigations and urinalyses	肾脏、泌尿道检查及尿液分析	10005850	Blood urea decreased	血尿素降低	6	3	50596	234435	9.26694	37.0555	2.3175	9.26596	37.0555	2.3175
10022891	Investigations	各类检查	10007950	Central nervous system imaging procedures	中枢神经系统影像学检查	10029295	Neurological, special senses and psychiatric investigations	神经、特殊感觉和精神病检查	10061943	Brain scan abnormal	脑扫描异常	6	1	50596	234437	27.8011	230.935	3.34682	27.7979	230.935	3.34682
10022891	Investigations	各类检查	10006476	Respiratory tract and thoracic imaging procedures	呼吸道和胸部各项影像学检查	10038668	Respiratory and pulmonary investigations (excl blood gases)	呼吸系统及肺部检查类（不包括血气）	10008499	Chest x-ray abnormal	胸部 X 线检查异常	6	15	50596	234423	1.85329	4.77686	0.719028	1.85319	4.77686	0.719028
10022891	Investigations	各类检查	10043411	Therapeutic drug monitoring analyses	各种治疗药物监测分析	10044260	Toxicology and therapeutic drug monitoring	毒理学及治疗药物监测	10013718	Drug level decreased	药物水平降低	6	10	50596	234428	2.78	7.64946	1.01032	2.77979	7.64946	1.01032
10022891	Investigations	各类检查	10071941	Physical examination procedures and organ system status	体检步骤和器官系统状态	10071940	Physical examination and organ system status topics	体检和器官系统状态主题	10058911	General physical condition abnormal	一般身体状况异常	6	21	50596	234417	1.32375	3.27993	0.534252	1.32371	3.27993	0.534252
10022891	Investigations	各类检查	10038148	Red blood cell analyses	各种红细胞分析	10018851	Haematology investigations (incl blood groups)	血液类检查（包括血型）	10018876	Haemoglobin	血红蛋白	6	9	50596	234429	3.0889	8.67869	1.09939	3.08865	8.67869	1.09939
10022891	Investigations	各类检查	10038148	Red blood cell analyses	各种红细胞分析	10018851	Haematology investigations (incl blood groups)	血液类检查（包括血型）	10026996	Mean cell haemoglobin increased	平均细胞血红蛋白升高	6	4	50596	234434	6.95017	24.6303	1.9612	6.94947	24.6303	1.9612
10022891	Investigations	各类检查	10038148	Red blood cell analyses	各种红细胞分析	10018851	Haematology investigations (incl blood groups)	血液类检查（包括血型）	10053920	Red cell distribution width increased	红细胞体积分布宽度增加	6	8	50596	234430	3.47503	10.0158	1.20567	3.47473	10.0158	1.20567
10022891	Investigations	各类检查	10047490	Virus identification and serology	病毒鉴定和血清学	10027529	Microbiology and serology investigations	微生物和血清检查	10084271	Sars-cov-2 test positive	SARS-CoV-2 检测阳性	6	5	50596	234433	5.56012	18.2196	1.69679	5.55957	18.2196	1.69679
10022891	Investigations	各类检查	10087057	Hepatobiliary function diagnostic procedures	肝胆功能诊断性操作	10019809	Hepatobiliary investigations	肝胆系统检查	10001547	Alanine aminotransferase abnormal	丙氨酸氨基转移酶异常	5	4	50597	234434	5.7917	21.5692	1.55517	5.79122	21.5692	1.55517
10022891	Investigations	各类检查	10043411	Therapeutic drug monitoring analyses	各种治疗药物监测分析	10044260	Toxicology and therapeutic drug monitoring	毒理学及治疗药物监测	10057857	Anticonvulsant drug level decreased	抗惊厥药水平降低	5	0	50597	234438	inf	inf		inf	inf
10022891	Investigations	各类检查	10043891	Tissue enzyme analyses NEC	组织酶分析（不另分类）	10014938	Enzyme investigations NEC	酶检查（不另分类）	10059571	Blood alkaline phosphatase abnormal	血碱性磷酸酶异常	5	2	50597	234436	11.5835	59.7078	2.24723	11.5824	59.7078	2.24723
10022891	Investigations	各类检查	10027637	Mineral and electrolyte analyses	各种矿物质和电解质分析	10047843	Water, electrolyte and mineral investigations	水、电解质及矿物质的各种检查	10049471	Blood phosphorus decreased	血磷降低	5	3	50597	234435	7.7223	32.3148	1.8454	7.72163	32.3148	1.8454
10022891	Investigations	各类检查	10047110	Vascular tests NEC (incl blood pressure)	各种血管检查（不另分类）（包括血压）	10007512	Cardiac and vascular investigations (excl enzyme tests)	心血管检查（不包括酶检测）	10005737	Blood pressure diastolic decreased	舒张压降低	5	8	50597	234430	2.8958	8.85227	0.947288	2.89561	8.85227	0.947288
10022891	Investigations	各类检查	10047110	Vascular tests NEC (incl blood pressure)	各种血管检查（不另分类）（包括血压）	10007512	Cardiac and vascular investigations (excl enzyme tests)	心血管检查（不包括酶检测）	10005739	Blood pressure diastolic increased	舒张压升高	5	5	50597	234433	4.63334	16.0054	1.34128	4.63298	16.0054	1.34128
10022891	Investigations	各类检查	10043411	Therapeutic drug monitoring analyses	各种治疗药物监测分析	10044260	Toxicology and therapeutic drug monitoring	毒理学及治疗药物监测	10013722	Drug level increased	药物水平升高	5	40	50597	234398	0.579081	1.46733	0.228533	0.579122	1.46733	0.228533
10022891	Investigations	各类检查	10047938	White blood cell analyses	各种白细胞分析	10018851	Haematology investigations (incl blood groups)	血液类检查（包括血型）	10052222	Eosinophil percentage increased	嗜酸粒细胞百分比升高	5	0	50597	234438	inf	inf		inf	inf
10022891	Investigations	各类检查	10038454	Renal function analyses	各种肾功能分析	10038362	Renal and urinary tract investigations and urinalyses	肾脏、泌尿道检查及尿液分析	10018358	Glomerular filtration rate decreased	肾小球滤过率降低	5	24	50597	234414	0.965201	2.52984	0.368249	0.965204	2.52984	0.368249
10022891	Investigations	各类检查	10071941	Physical examination procedures and organ system status	体检步骤和器官系统状态	10071940	Physical examination and organ system status topics	体检和器官系统状态主题	10062556	Grip strength decreased	握力减弱	5	10	50597	234428	2.31662	6.77804	0.791781	2.31649	6.77804	0.791781
10022891	Investigations	各类检查	10053103	Heart rate and pulse investigations	心率和脉搏检查	10007512	Cardiac and vascular investigations (excl enzyme tests)	心血管检查（不包括酶检测）	10019301	Heart rate decreased	心率降低	5	54	50597	234384	0.428923	1.07229	0.171573	0.42898	1.07229	0.171573
10022891	Investigations	各类检查	10047938	White blood cell analyses	各种白细胞分析	10018851	Haematology investigations (incl blood groups)	血液类检查（包括血型）	10027878	Monocyte count decreased	单核细胞计数降低	5	2	50597	234436	11.5835	59.7078	2.24723	11.5824	59.7078	2.24723
10022891	Investigations	各类检查	10071941	Physical examination procedures and organ system status	体检步骤和器官系统状态	10071940	Physical examination and organ system status topics	体检和器官系统状态主题	10081359	Product residue present	检出残留产品	5	9	50597	234429	2.57403	7.68102	0.8626	2.57388	7.68102	0.8626
10022891	Investigations	各类检查	10046512	Urinalysis NEC	各种尿分析（不另分类）	10038362	Renal and urinary tract investigations and urinalyses	肾脏、泌尿道检查及尿液分析	10053123	Protein urine present	尿蛋白检出	5	17	50597	234421	1.36268	3.69375	0.502711	1.36264	3.69375	0.502711
10022891	Investigations	各类检查	10027530	Microbiology and serology tests NEC	微生物学和血清学检验（不另分类）	10027529	Microbiology and serology investigations	微生物和血清检查	10051612	Sputum culture positive	唾液培养阳性	5	3	50597	234435	7.7223	32.3148	1.8454	7.72163	32.3148	1.8454
10022891	Investigations	各类检查	10046512	Urinalysis NEC	各种尿分析（不另分类）	10038362	Renal and urinary tract investigations and urinalyses	肾脏、泌尿道检查及尿液分析	10052287	Urinary occult blood positive	尿潜血阳性	5	0	50597	234438	inf	inf		inf	inf
10022891	Investigations	各类检查	10012981	Digestive enzymes	各种消化酶检验	10017971	Gastrointestinal investigations	胃肠类检查	10002016	Amylase increased	淀粉酶升高	4	74	50598	234364	0.250372	0.684803	0.0915389	0.250431	0.684803	0.0915389
10022891	Investigations	各类检查	10043411	Therapeutic drug monitoring analyses	各种治疗药物监测分析	10044260	Toxicology and therapeutic drug monitoring	毒理学及治疗药物监测	10057856	Anticonvulsant drug level increased	抗惊厥药水平升高	4	1	50598	234437	18.5333	165.826	2.07135	18.5319	165.826	2.07135
10022891	Investigations	各类检查	10005536	Blood gas and acid base analyses	血气和酸碱分析	10027432	Metabolic, nutritional and blood gas investigations	代谢、营养和血气检查	10005360	Blood bicarbonate increased	血碳酸氢盐升高	4	2	50598	234436	9.26661	50.5951	1.6972	9.26596	50.5951	1.6972
10022891	Investigations	各类检查	10087057	Hepatobiliary function diagnostic procedures	肝胆功能诊断性操作	10019809	Hepatobiliary investigations	肝胆系统检查	10058477	Blood bilirubin abnormal	血胆红素异常	4	5	50598	234433	3.7066	13.804	0.995282	3.70638	13.804	0.995282
10022891	Investigations	各类检查	10047834	Water and electrolyte analyses NEC	水和电解质的各项分析（不另分类）	10047843	Water, electrolyte and mineral investigations	水、电解质及矿物质的各种检查	10061014	Blood electrolytes abnormal	血电解质异常	4	5	50598	234433	3.7066	13.804	0.995282	3.70638	13.804	0.995282
10022891	Investigations	各类检查	10007217	Carbohydrate tolerance analyses (incl diabetes)	碳水化合物耐受性分析（包括糖尿病）	10027432	Metabolic, nutritional and blood gas investigations	代谢、营养和血气检查	10049803	Blood glucose fluctuation	血葡萄糖波动	4	10	50598	234428	1.85326	5.90936	0.581209	1.85319	5.90936	0.581209
10022891	Investigations	各类检查	10027637	Mineral and electrolyte analyses	各种矿物质和电解质分析	10047843	Water, electrolyte and mineral investigations	水、电解质及矿物质的各种检查	10005654	Blood magnesium decreased	血镁降低	4	9	50598	234429	2.05919	6.68699	0.634104	2.0591	6.68699	0.634104
10022891	Investigations	各类检查	10047110	Vascular tests NEC (incl blood pressure)	各种血管检查（不另分类）（包括血压）	10007512	Cardiac and vascular investigations (excl enzyme tests)	心血管检查（不包括酶检测）	10005728	Blood pressure abnormal	血压异常	4	30	50598	234408	0.6177	1.75344	0.217602	0.617731	1.75344	0.217602
10022891	Investigations	各类检查	10044657	Triglyceride analyses	甘油三酯分析	10024580	Lipid analyses	脂质分析类检验	10005839	Blood triglycerides increased	血甘油三酯升高	4	118	50598	234320	0.156983	0.425242	0.0579524	0.15705	0.425242	0.0579524
10022891	Investigations	各类检查	10071941	Physical examination procedures and organ system status	体检步骤和器官系统状态	10071940	Physical examination and organ system status topics	体检和器官系统状态主题	10064780	Breath sounds abnormal	呼吸音异常	4	8	50598	234430	2.31659	7.69358	0.697543	2.31649	7.69358	0.697543
10022891	Investigations	各类检查	10027530	Microbiology and serology tests NEC	微生物学和血清学检验（不另分类）	10027529	Microbiology and serology investigations	微生物和血清检查	10011529	Csf culture positive	脑脊液培养阳性	4	0	50598	234438	inf	inf		inf	inf
10022891	Investigations	各类检查	10027530	Microbiology and serology tests NEC	微生物学和血清学检验（不另分类）	10027529	Microbiology and serology investigations	微生物和血清检查	10061449	Culture positive	培养阳性	4	0	50598	234438	inf	inf		inf	inf
10022891	Investigations	各类检查	10043411	Therapeutic drug monitoring analyses	各种治疗药物监测分析	10044260	Toxicology and therapeutic drug monitoring	毒理学及治疗药物监测	10061133	Drug level below therapeutic	药物水平低于治疗量	4	3	50598	234435	6.17771	27.6038	1.38257	6.17731	27.6038	1.38257
10022891	Investigations	各类检查	10009728	Coagulation and bleeding analyses	凝血和出血分析	10018851	Haematology investigations (incl blood groups)	血液类检查（包括血型）	10016581	Fibrin d dimer increased	纤维蛋白 D － 二聚体升高	4	8	50598	234430	2.31659	7.69358	0.697543	2.31649	7.69358	0.697543
10022891	Investigations	各类检查	10047938	White blood cell analyses	各种白细胞分析	10018851	Haematology investigations (incl blood groups)	血液类检查（包括血型）	10018681	Granulocyte count decreased	粒细胞计数降低	4	2	50598	234436	9.26661	50.5951	1.6972	9.26596	50.5951	1.6972
10022891	Investigations	各类检查	10087057	Hepatobiliary function diagnostic procedures	肝胆功能诊断性操作	10019809	Hepatobiliary investigations	肝胆系统检查	10062685	Hepatic enzyme abnormal	肝酶异常	4	51	50598	234387	0.363321	1.0053	0.131306	0.363371	1.0053	0.131306
10022891	Investigations	各类检查	10047938	White blood cell analyses	各种白细胞分析	10018851	Haematology investigations (incl blood groups)	血液类检查（包括血型）	10052232	Lymphocyte percentage increased	淋巴细胞百分比升高	4	2	50598	234436	9.26661	50.5951	1.6972	9.26596	50.5951	1.6972
10022891	Investigations	各类检查	10047938	White blood cell analyses	各种白细胞分析	10018851	Haematology investigations (incl blood groups)	血液类检查（包括血型）	10052224	Neutrophil percentage increased	中性粒细胞百分比升高	4	0	50598	234438	inf	inf		inf	inf
10022891	Investigations	各类检查	10053103	Heart rate and pulse investigations	心率和脉搏检查	10007512	Cardiac and vascular investigations (excl enzyme tests)	心血管检查（不包括酶检测）	10037469	Pulse absent	脉搏消失	4	4	50598	234434	4.63327	18.5269	1.1587	4.63298	18.5269	1.1587
10022891	Investigations	各类检查	10004000	Bacteria identification and serology (excl mycobacteria)	细菌鉴定和血清学（不包括分支杆菌）	10027529	Microbiology and serology investigations	微生物和血清检查	10070052	Staphylococcus test positive	葡萄球菌检测阳性	4	0	50598	234438	inf	inf		inf	inf
10022891	Investigations	各类检查	10040768	Skeletal and cardiac muscle analyses	骨和心肌分析检验	10014938	Enzyme investigations NEC	酶检查（不另分类）	10058267	Troponin increased	肌钙蛋白升高	4	32	50598	234406	0.579089	1.63754	0.204786	0.579122	1.63754	0.204786
10022891	Investigations	各类检查	10049179	Urinary tract function analyses NEC	泌尿道功能分析（不另分类）	10038362	Renal and urinary tract investigations and urinalyses	肾脏、泌尿道检查及尿液分析	10059896	Urine output increased	尿排出量升高	4	10	50598	234428	1.85326	5.90936	0.581209	1.85319	5.90936	0.581209
10022891	Investigations	各类检查	10047938	White blood cell analyses	各种白细胞分析	10018851	Haematology investigations (incl blood groups)	血液类检查（包括血型）	10047939	White blood cell count	白细胞计数	4	11	50598	234427	1.68477	5.29131	0.536439	1.68472	5.29131	0.536439
10022891	Investigations	各类检查	10012981	Digestive enzymes	各种消化酶检验	10017971	Gastrointestinal investigations	胃肠类检查	10072327	Amylase abnormal	淀粉酶异常	3	0	50599	234438	inf	inf		inf	inf
10022891	Investigations	各类检查	10047938	White blood cell analyses	各种白细胞分析	10018851	Haematology investigations (incl blood groups)	血液类检查（包括血型）	10004169	Basophil count increased	嗜碱性粒细胞计数升高	3	2	50599	234436	6.94982	41.5945	1.16121	6.94947	41.5945	1.16121
10022891	Investigations	各类检查	10005536	Blood gas and acid base analyses	血气和酸碱分析	10027432	Metabolic, nutritional and blood gas investigations	代谢、营养和血气检查	10005359	Blood bicarbonate decreased	血碳酸氢盐降低	3	6	50599	234432	2.31657	9.2632	0.579334	2.31649	9.2632	0.579334
10022891	Investigations	各类检查	10038454	Renal function analyses	各种肾功能分析	10038362	Renal and urinary tract investigations and urinalyses	肾脏、泌尿道检查及尿液分析	10005464	Blood creatine increased	血肌酸升高	3	32	50599	234406	0.434308	1.41836	0.132987	0.434342	1.41836	0.132987
10022891	Investigations	各类检查	10035089	Pituitary analyses anterior	垂体前叶分析	10014706	Endocrine investigations (incl sex hormones)	内分泌系统检查（包括性激素）	10005833	Blood thyroid stimulating hormone increased	血促甲状腺激素升高	3	28	50599	234410	0.496361	1.63276	0.150894	0.496391	1.63276	0.150894
10022891	Investigations	各类检查	10008183	Cerebrospinal fluid tests (excl microbiology)	脑脊液检验（不包括微生物）	10029295	Neurological, special senses and psychiatric investigations	神经、特殊感觉和精神病检查	10011575	Csf protein increased	脑脊液蛋白升高	3	1	50599	234437	13.8997	133.633	1.44576	13.8989	133.633	1.44576
10022891	Investigations	各类检查	10027530	Microbiology and serology tests NEC	微生物学和血清学检验（不另分类）	10027529	Microbiology and serology investigations	微生物和血清检查	10011640	Culture urine positive	尿培养阳性	3	5	50599	234433	2.77989	11.6328	0.664313	2.77979	11.6328	0.664313
10022891	Investigations	各类检查	10027530	Microbiology and serology tests NEC	微生物学和血清学检验（不另分类）	10027529	Microbiology and serology investigations	微生物和血清检查	10011643	Culture wound positive	伤口培养阳性	3	1	50599	234437	13.8997	133.633	1.44576	13.8989	133.633	1.44576
10022891	Investigations	各类检查	10007566	Cardiac function diagnostic procedures	心功能诊断程序	10007512	Cardiac and vascular investigations (excl enzyme tests)	心血管检查（不包括酶检测）	10050528	Ejection fraction decreased	射血分数降低	3	181	50599	234257	0.076735	0.240169	0.0245171	0.0767897	0.240169	0.0245171
10022891	Investigations	各类检查	10053104	ECG investigations	各种心电图检查	10007512	Cardiac and vascular investigations (excl enzyme tests)	心血管检查（不包括酶检测）	10014387	Electrocardiogram qt prolonged	心电图 QT 间期延长	3	55	50599	234383	0.252664	0.807673	0.0790405	0.252708	0.807673	0.0790405
10022891	Investigations	各类检查	10053104	ECG investigations	各种心电图检查	10007512	Cardiac and vascular investigations (excl enzyme tests)	心血管检查（不包括酶检测）	10050380	Electrocardiogram t wave abnormal	心电图 T 波异常	3	5	50599	234433	2.77989	11.6328	0.664313	2.77979	11.6328	0.664313
10022891	Investigations	各类检查	10029285	Neurologic diagnostic procedures	神经系统诊断性检查	10029295	Neurological, special senses and psychiatric investigations	神经、特殊感觉和精神病检查	10014408	Electroencephalogram abnormal	脑电图异常	3	2	50599	234436	6.94982	41.5945	1.16121	6.94947	41.5945	1.16121
10022891	Investigations	各类检查	10087057	Hepatobiliary function diagnostic procedures	肝胆功能诊断性操作	10019809	Hepatobiliary investigations	肝胆系统检查	10017688	Gamma-glutamyltransferase abnormal	γ-谷氨酰转移酶异常	3	1	50599	234437	13.8997	133.633	1.44576	13.8989	133.633	1.44576
10022891	Investigations	各类检查	10046512	Urinalysis NEC	各种尿分析（不另分类）	10038362	Renal and urinary tract investigations and urinalyses	肾脏、泌尿道检查及尿液分析	10018436	Glucose urine	尿糖	3	1	50599	234437	13.8997	133.633	1.44576	13.8989	133.633	1.44576
10022891	Investigations	各类检查	10053103	Heart rate and pulse investigations	心率和脉搏检查	10007512	Cardiac and vascular investigations (excl enzyme tests)	心血管检查（不包括酶检测）	10019304	Heart rate irregular	心率不规则	3	56	50599	234382	0.248151	0.792821	0.0776704	0.248195	0.792821	0.0776704
10022891	Investigations	各类检查	10022892	Investigations NEC	各种检查（不另分类）	10022893	Investigations, imaging and histopathology procedures NEC	检查、成像、及病理组织检验操作（不另分类）	10023550	Laboratory test interference	实验室检查干扰	3	1	50599	234437	13.8997	133.633	1.44576	13.8989	133.633	1.44576
10022891	Investigations	各类检查	10012981	Digestive enzymes	各种消化酶检验	10017971	Gastrointestinal investigations	胃肠类检查	10054821	Lipase abnormal	脂肪酶异常	3	0	50599	234438	inf	inf		inf	inf
10022891	Investigations	各类检查	10047938	White blood cell analyses	各种白细胞分析	10018851	Haematology investigations (incl blood groups)	血液类检查（包括血型）	10025258	Lymphocyte count increased	淋巴细胞计数升高	3	1	50599	234437	13.8997	133.633	1.44576	13.8989	133.633	1.44576
10022891	Investigations	各类检查	10035523	Platelet analyses	血小板分析	10018851	Haematology investigations (incl blood groups)	血液类检查（包括血型）	10055053	Mean platelet volume decreased	平均血小板体积降低	3	1	50599	234437	13.8997	133.633	1.44576	13.8989	133.633	1.44576
10022891	Investigations	各类检查	10047938	White blood cell analyses	各种白细胞分析	10018851	Haematology investigations (incl blood groups)	血液类检查（包括血型）	10052223	Neutrophil percentage decreased	中性粒细胞百分比降低	3	2	50599	234436	6.94982	41.5945	1.16121	6.94947	41.5945	1.16121
10022891	Investigations	各类检查	10022892	Investigations NEC	各种检查（不另分类）	10022893	Investigations, imaging and histopathology procedures NEC	检查、成像、及病理组织检验操作（不另分类）	10067620	Quality of life decreased	生活质量下降	3	60	50599	234378	0.231603	0.738498	0.0726341	0.231649	0.738498	0.0726341
10022891	Investigations	各类检查	10027637	Mineral and electrolyte analyses	各种矿物质和电解质分析	10047843	Water, electrolyte and mineral investigations	水、电解质及矿物质的各种检查	10040250	Serum ferritin increased	血清铁蛋白升高	3	9	50599	234429	1.54436	5.70482	0.418075	1.54433	5.70482	0.418075
10022891	Investigations	各类检查	10008431	Chemistry analyses NEC	化学检验（不另分类）	10037000	Protein and chemistry analyses NEC	蛋白分析及化检（不另分类）	10049529	Serum serotonin increased	血清五羟色胺升高	3	0	50599	234438	inf	inf		inf	inf
10022891	Investigations	各类检查	10087057	Hepatobiliary function diagnostic procedures	肝胆功能诊断性操作	10019809	Hepatobiliary investigations	肝胆系统检查	10062688	Transaminases abnormal	转氨酶异常	3	12	50599	234426	1.15825	4.10467	0.326836	1.15824	4.10467	0.326836
10022891	Investigations	各类检查	10046512	Urinalysis NEC	各种尿分析（不另分类）	10038362	Renal and urinary tract investigations and urinalyses	肾脏、泌尿道检查及尿液分析	10062226	Urine analysis abnormal	尿液分析异常	3	62	50599	234376	0.22413	0.714033	0.0703531	0.224176	0.714033	0.0703531
10022891	Investigations	各类检查	10046512	Urinalysis NEC	各种尿分析（不另分类）	10038362	Renal and urinary tract investigations and urinalyses	肾脏、泌尿道检查及尿液分析	10047967	White blood cells urine positive	尿白细胞阳性	3	7	50599	234431	1.98562	7.67904	0.513435	1.98556	7.67904	0.513435
10022891	Investigations	各类检查	10087057	Hepatobiliary function diagnostic procedures	肝胆功能诊断性操作	10019809	Hepatobiliary investigations	肝胆系统检查	10001946	Ammonia increased	氨升高	2	4	50600	234434	2.31654	12.6482	0.42428	2.31649	12.6482	0.42428
10022891	Investigations	各类检查	10021504	Immunology analyses NEC	免疫学分析（不另分类）	10021505	Immunology and allergy investigations	免疫及过敏类检查	10061427	Antibody test positive	抗体检查阳性	2	1	50600	234437	9.26628	102.197	0.840182	9.26596	102.197	0.840182
10022891	Investigations	各类检查	10087057	Hepatobiliary function diagnostic procedures	肝胆功能诊断性操作	10019809	Hepatobiliary investigations	肝胆系统检查	10003476	Aspartate aminotransferase	天门冬氨酸氨基转移酶	2	83	50600	234355	0.111603	0.453733	0.0274506	0.111638	0.453733	0.0274506
10022891	Investigations	各类检查	10047938	White blood cell analyses	各种白细胞分析	10018851	Haematology investigations (incl blood groups)	血液类检查（包括血型）	10050759	Band neutrophil count increased	带状中性粒细胞计数升高	2	1	50600	234437	9.26628	102.197	0.840182	9.26596	102.197	0.840182
10022891	Investigations	各类检查	10047938	White blood cell analyses	各种白细胞分析	10018851	Haematology investigations (incl blood groups)	血液类检查（包括血型）	10004167	Basophil count decreased	嗜碱性粒细胞计数降低	2	0	50600	234438	inf	inf		inf	inf
10022891	Investigations	各类检查	10087057	Hepatobiliary function diagnostic procedures	肝胆功能诊断性操作	10019809	Hepatobiliary investigations	肝胆系统检查	10004685	Bilirubin conjugated increased	结合胆红素升高	2	11	50600	234427	0.842354	3.80052	0.1867	0.84236	3.80052	0.1867
10022891	Investigations	各类检查	10020126	Histopathology procedures NEC	组织病理学检查（不另分类）	10022893	Investigations, imaging and histopathology procedures NEC	检查、成像、及病理组织检验操作（不另分类）	10004720	Biopsy	活检	2	0	50600	234438	inf	inf		inf	inf
10022891	Investigations	各类检查	10068276	Bone marrow and immune tissue histopathology procedures	骨髓和免疫组织病理学检查	10018851	Haematology investigations (incl blood groups)	血液类检查（包括血型）	10004738	Biopsy bone marrow abnormal	骨髓活检异常	2	0	50600	234438	inf	inf		inf	inf
10022891	Investigations	各类检查	10036998	Protein analyses NEC	蛋白分析（不另分类）	10037000	Protein and chemistry analyses NEC	蛋白分析及化检（不另分类）	10005288	Blood albumin increased	血白蛋白升高	2	2	50600	234436	4.63312	32.8928	0.652599	4.63298	32.8928	0.652599
10022891	Investigations	各类检查	10035089	Pituitary analyses anterior	垂体前叶分析	10014706	Endocrine investigations (incl sex hormones)	内分泌系统检查（包括性激素）	10005453	Blood corticotrophin increased	血促皮质激素升高	2	1	50600	234437	9.26628	102.197	0.840182	9.26596	102.197	0.840182
10022891	Investigations	各类检查	10018034	Gastrointestinal, pancreatic and APUD hormone analyses	胃肠道、胰腺和胺前体摄取脱羧化激素分析	10014706	Endocrine investigations (incl sex hormones)	内分泌系统检查（包括性激素）	10005545	Blood gastrin increased	血胃泌激素升高	2	0	50600	234438	inf	inf		inf	inf
10022891	Investigations	各类检查	10027637	Mineral and electrolyte analyses	各种矿物质和电解质分析	10047843	Water, electrolyte and mineral investigations	水、电解质及矿物质的各种检查	10005722	Blood potassium abnormal	血钾异常	2	6	50600	234432	1.54435	7.65198	0.311686	1.54433	7.65198	0.311686
10022891	Investigations	各类检查	10047110	Vascular tests NEC (incl blood pressure)	各种血管检查（不另分类）（包括血压）	10007512	Cardiac and vascular investigations (excl enzyme tests)	心血管检查（不包括酶检测）	10076581	Blood pressure measurement	血压测量	2	4	50600	234434	2.31654	12.6482	0.42428	2.31649	12.6482	0.42428
10022891	Investigations	各类检查	10035089	Pituitary analyses anterior	垂体前叶分析	10014706	Endocrine investigations (incl sex hormones)	内分泌系统检查（包括性激素）	10005780	Blood prolactin increased	血催乳素升高	2	2	50600	234436	4.63312	32.8928	0.652599	4.63298	32.8928	0.652599
10022891	Investigations	各类检查	10027637	Mineral and electrolyte analyses	各种矿物质和电解质分析	10047843	Water, electrolyte and mineral investigations	水、电解质及矿物质的各种检查	10005800	Blood sodium abnormal	血钠异常	2	3	50600	234435	3.08874	18.486	0.516081	3.08865	18.486	0.516081
10022891	Investigations	各类检查	10005536	Blood gas and acid base analyses	血气和酸碱分析	10027432	Metabolic, nutritional and blood gas investigations	代谢、营养和血气检查	10007225	Carbon dioxide increased	二氧化碳增加	2	2	50600	234436	4.63312	32.8928	0.652599	4.63298	32.8928	0.652599
10022891	Investigations	各类检查	10003801	Cardiac auscultatory investigations	心脏听诊	10007512	Cardiac and vascular investigations (excl enzyme tests)	心血管检查（不包括酶检测）	10007586	Cardiac murmur	心脏杂音	2	16	50600	234422	0.579106	2.51875	0.133147	0.579122	2.51875	0.133147
10022891	Investigations	各类检查	10009728	Coagulation and bleeding analyses	凝血和出血分析	10018851	Haematology investigations (incl blood groups)	血液类检查（包括血型）	10009799	Coagulation time prolonged	凝血时间延长	2	19	50600	234419	0.487662	2.09373	0.113584	0.487682	2.09373	0.113584
10022891	Investigations	各类检查	10005570	Blood grouping and cross-matching analyses	血型测定和交叉配血分析	10018851	Haematology investigations (incl blood groups)	血液类检查（包括血型）	10061090	Coombs test positive	库姆斯试验阳性	2	0	50600	234438	inf	inf		inf	inf
10022891	Investigations	各类检查	10047490	Virus identification and serology	病毒鉴定和血清学	10027529	Microbiology and serology investigations	微生物和血清检查	10070255	Coronavirus test positive	冠状病毒检测阳性	2	0	50600	234438	inf	inf		inf	inf
10022891	Investigations	各类检查	10038454	Renal function analyses	各种肾功能分析	10038362	Renal and urinary tract investigations and urinalyses	肾脏、泌尿道检查及尿液分析	10011372	Creatinine renal clearance decreased	肾肌酐清除率降低	2	14	50600	234424	0.661841	2.91224	0.150411	0.661854	2.91224	0.150411
10022891	Investigations	各类检查	10008183	Cerebrospinal fluid tests (excl microbiology)	脑脊液检验（不包括微生物）	10029295	Neurological, special senses and psychiatric investigations	神经、特殊感觉和精神病检查	10011549	Csf lymphocyte count increased	脑脊液淋巴细胞计数增多	2	0	50600	234438	inf	inf		inf	inf
10022891	Investigations	各类检查	10008183	Cerebrospinal fluid tests (excl microbiology)	脑脊液检验（不包括微生物）	10029295	Neurological, special senses and psychiatric investigations	神经、特殊感觉和精神病检查	10011570	Csf pressure increased	脑脊液压力升高	2	0	50600	234438	inf	inf		inf	inf
10022891	Investigations	各类检查	10008183	Cerebrospinal fluid tests (excl microbiology)	脑脊液检验（不包括微生物）	10029295	Neurological, special senses and psychiatric investigations	神经、特殊感觉和精神病检查	10053805	Csf white blood cell count increased	脑脊液白细胞计数增多	2	0	50600	234438	inf	inf		inf	inf
10022891	Investigations	各类检查	10043411	Therapeutic drug monitoring analyses	各种治疗药物监测分析	10044260	Toxicology and therapeutic drug monitoring	毒理学及治疗药物监测	10049463	Drug clearance decreased	药物清除降低	2	2	50600	234436	4.63312	32.8928	0.652599	4.63298	32.8928	0.652599
10022891	Investigations	各类检查	10053104	ECG investigations	各种心电图检查	10007512	Cardiac and vascular investigations (excl enzyme tests)	心血管检查（不包括酶检测）	10014391	Electrocardiogram st segment depression	心电图 ST 段压低	2	3	50600	234435	3.08874	18.486	0.516081	3.08865	18.486	0.516081
10022891	Investigations	各类检查	10037385	Respiratory and pulmonary function diagnostic procedures	各项呼吸和肺功能诊断检查	10038668	Respiratory and pulmonary investigations (excl blood gases)	呼吸系统及肺部检查类（不包括血气）	10016987	Forced expiratory volume decreased	用力呼气量降低	2	1	50600	234437	9.26628	102.197	0.840182	9.26596	102.197	0.840182
10022891	Investigations	各类检查	10046512	Urinalysis NEC	各种尿分析（不另分类）	10038362	Renal and urinary tract investigations and urinalyses	肾脏、泌尿道检查及尿液分析	10018478	Glucose urine present	尿糖检出	2	2	50600	234436	4.63312	32.8928	0.652599	4.63298	32.8928	0.652599
10022891	Investigations	各类检查	10007217	Carbohydrate tolerance analyses (incl diabetes)	碳水化合物耐受性分析（包括糖尿病）	10027432	Metabolic, nutritional and blood gas investigations	代谢、营养和血气检查	10018484	Glycosylated haemoglobin increased	糖化血红蛋白升高	2	45	50600	234393	0.205879	0.848706	0.049942	0.20591	0.848706	0.049942
10022891	Investigations	各类检查	10047938	White blood cell analyses	各种白细胞分析	10018851	Haematology investigations (incl blood groups)	血液类检查（包括血型）	10018683	Granulocyte count increased	粒细胞计数升高	2	0	50600	234438	inf	inf		inf	inf
10022891	Investigations	各类检查	10038148	Red blood cell analyses	各种红细胞分析	10018851	Haematology investigations (incl blood groups)	血液类检查（包括血型）	10049221	Haematocrit abnormal	红细胞压积异常	2	3	50600	234435	3.08874	18.486	0.516081	3.08865	18.486	0.516081
10022891	Investigations	各类检查	10018812	Haem metabolism analyses	血红素代谢分析	10027432	Metabolic, nutritional and blood gas investigations	代谢、营养和血气检查	10019150	Haptoglobin decreased	结合珠蛋白降低	2	0	50600	234438	inf	inf		inf	inf
10022891	Investigations	各类检查	10038589	Reproductive hormone analyses	生殖激素分析	10014706	Endocrine investigations (incl sex hormones)	内分泌系统检查（包括性激素）	10071332	Human chorionic gonadotropin increased	人绒毛膜促性腺激素增加	2	0	50600	234438	inf	inf		inf	inf
10022891	Investigations	各类检查	10047490	Virus identification and serology	病毒鉴定和血清学	10027529	Microbiology and serology investigations	微生物和血清检查	10070208	Influenza b virus test positive	乙型流感病毒检测阳性	2	0	50600	234438	inf	inf		inf	inf
10022891	Investigations	各类检查	10009728	Coagulation and bleeding analyses	凝血和出血分析	10018851	Haematology investigations (incl blood groups)	血液类检查（包括血型）	10022592	International normalised ratio abnormal	国际标准化比率异常	2	7	50600	234431	1.32372	6.37237	0.274974	1.32371	6.37237	0.274974
10022891	Investigations	各类检查	10071941	Physical examination procedures and organ system status	体检步骤和器官系统状态	10071940	Physical examination and organ system status topics	体检和器官系统状态主题	10054754	Karnofsky scale worsened	柯氏量表评分降低	2	1	50600	234437	9.26628	102.197	0.840182	9.26596	102.197	0.840182
10022891	Investigations	各类检查	10047938	White blood cell analyses	各种白细胞分析	10018851	Haematology investigations (incl blood groups)	血液类检查（包括血型）	10062047	Lymphocyte morphology abnormal	淋巴细胞形态异常	2	0	50600	234438	inf	inf		inf	inf
10022891	Investigations	各类检查	10021404	Imaging procedures NEC	影像学检查（不另分类）	10022893	Investigations, imaging and histopathology procedures NEC	检查、成像、及病理组织检验操作（不另分类）	10078223	Magnetic resonance imaging	磁共振成像	2	0	50600	234438	inf	inf		inf	inf
10022891	Investigations	各类检查	10038148	Red blood cell analyses	各种红细胞分析	10018851	Haematology investigations (incl blood groups)	血液类检查（包括血型）	10027000	Mean cell volume abnormal	平均细胞体积异常	2	1	50600	234437	9.26628	102.197	0.840182	9.26596	102.197	0.840182
10022891	Investigations	各类检查	10040768	Skeletal and cardiac muscle analyses	骨和心肌分析检验	10014938	Enzyme investigations NEC	酶检查（不另分类）	10075211	Myocardial necrosis marker increased	心肌坏死标志物增加	2	25	50600	234413	0.370613	1.56477	0.0877795	0.370638	1.56477	0.0877795
10022891	Investigations	各类检查	10071941	Physical examination procedures and organ system status	体检步骤和器官系统状态	10071940	Physical examination and organ system status topics	体检和器官系统状态主题	10056832	Neurological examination abnormal	神经学检查异常	2	0	50600	234438	inf	inf		inf	inf
10022891	Investigations	各类检查	10047938	White blood cell analyses	各种白细胞分析	10018851	Haematology investigations (incl blood groups)	血液类检查（包括血型）	10029363	Neutrophil count	中性粒细胞计数	2	1	50600	234437	9.26628	102.197	0.840182	9.26596	102.197	0.840182
10022891	Investigations	各类检查	10021404	Imaging procedures NEC	影像学检查（不另分类）	10022893	Investigations, imaging and histopathology procedures NEC	检查、成像、及病理组织检验操作（不另分类）	10036221	Positron emission tomogram abnormal	正电子发射断层扫描异常	2	0	50600	234438	inf	inf		inf	inf
10022891	Investigations	各类检查	10036998	Protein analyses NEC	蛋白分析（不另分类）	10037000	Protein and chemistry analyses NEC	蛋白分析及化检（不另分类）	10037016	Protein total increased	总蛋白升高	2	1	50600	234437	9.26628	102.197	0.840182	9.26596	102.197	0.840182
10022891	Investigations	各类检查	10046512	Urinalysis NEC	各种尿分析（不另分类）	10038362	Renal and urinary tract investigations and urinalyses	肾脏、泌尿道检查及尿液分析	10038182	Red blood cells urine positive	尿红细胞阳性	2	4	50600	234434	2.31654	12.6482	0.42428	2.31649	12.6482	0.42428
10022891	Investigations	各类检查	10017963	Gastrointestinal and abdominal imaging procedures	胃肠道和腹部影像检查	10017971	Gastrointestinal investigations	胃肠类检查	10061502	Scan abdomen abnormal	腹部扫描异常	2	1	50600	234437	9.26628	102.197	0.840182	9.26596	102.197	0.840182
10022891	Investigations	各类检查	10043692	Thyroid analyses	各种甲状腺分析	10014706	Endocrine investigations (incl sex hormones)	内分泌系统检查（包括性激素）	10043816	Thyroxine decreased	甲状腺素降低	2	2	50600	234436	4.63312	32.8928	0.652599	4.63298	32.8928	0.652599
10022891	Investigations	各类检查	10040768	Skeletal and cardiac muscle analyses	骨和心肌分析检验	10014938	Enzyme investigations NEC	酶检查（不另分类）	10058268	Troponin i increased	肌钙蛋白 I 升高	2	4	50600	234434	2.31654	12.6482	0.42428	2.31649	12.6482	0.42428
10022891	Investigations	各类检查	10071941	Physical examination procedures and organ system status	体检步骤和器官系统状态	10071940	Physical examination and organ system status topics	体检和器官系统状态主题	10056814	Weight abnormal	体重异常	2	2	50600	234436	4.63312	32.8928	0.652599	4.63298	32.8928	0.652599
10022891	Investigations	各类检查	10047598	Vitamin analyses	维生素分析	10027432	Metabolic, nutritional and blood gas investigations	代谢、营养和血气检查	10062189	Vitamin d decreased	维生素 D 降低	2	17	50600	234421	0.545038	2.3592	0.125919	0.545056	2.3592	0.125919
10022891	Investigations	各类检查	10027434	Metabolism tests NEC	代谢检查（不另分类）	10027432	Metabolic, nutritional and blood gas investigations	代谢、营养和血气检查	10058611	5-hydroxyindolacetic acid increased	5-羟基吲哚乙酸升高	1	0	50601	234438	inf	inf		inf	inf
10022891	Investigations	各类检查	10004000	Bacteria identification and serology (excl mycobacteria)	细菌鉴定和血清学（不包括分支杆菌）	10027529	Microbiology and serology investigations	微生物和血清检查	10069962	Acinetobacter test positive	不动杆菌检测阳性	1	0	50601	234438	inf	inf		inf	inf
10022891	Investigations	各类检查	10087057	Hepatobiliary function diagnostic procedures	肝胆功能诊断性操作	10019809	Hepatobiliary investigations	肝胆系统检查	10001546	Alanine aminotransferase	丙氨酸氨基转移酶	1	8	50601	234430	0.579114	4.63048	0.0724273	0.579122	4.63048	0.0724273
10022891	Investigations	各类检查	10087057	Hepatobiliary function diagnostic procedures	肝胆功能诊断性操作	10019809	Hepatobiliary investigations	肝胆系统检查	10001549	Alanine aminotransferase decreased	丙氨酸氨基转移酶降低	1	1	50601	234437	4.63305	74.0759	0.289772	4.63298	74.0759	0.289772
10022891	Investigations	各类检查	10036998	Protein analyses NEC	蛋白分析（不另分类）	10037000	Protein and chemistry analyses NEC	蛋白分析及化检（不另分类）	10001562	Albumin globulin ratio	白蛋白球蛋白比值	1	0	50601	234438	inf	inf		inf	inf
10022891	Investigations	各类检查	10036998	Protein analyses NEC	蛋白分析（不另分类）	10037000	Protein and chemistry analyses NEC	蛋白分析及化检（不另分类）	10001781	Alpha 1 foetoprotein increased	α 1 甲胎蛋白升高	1	0	50601	234438	inf	inf		inf	inf
10022891	Investigations	各类检查	10087057	Hepatobiliary function diagnostic procedures	肝胆功能诊断性操作	10019809	Hepatobiliary investigations	肝胆系统检查	10001945	Ammonia decreased	氨降低	1	0	50601	234438	inf	inf		inf	inf
10022891	Investigations	各类检查	10053100	Foetal and neonatal diagnostic procedures	胎儿和新生儿诊断性检查	10053098	Foetal and neonatal investigations	胎儿及新生儿类检查	10075866	Amniotic fluid index decreased	羊水指数降低	1	0	50601	234438	inf	inf		inf	inf
10022891	Investigations	各类检查	10005536	Blood gas and acid base analyses	血气和酸碱分析	10027432	Metabolic, nutritional and blood gas investigations	代谢、营养和血气检查	10002526	Anion gap decreased	阴离子间隙降低	1	0	50601	234438	inf	inf		inf	inf
10022891	Investigations	各类检查	10005536	Blood gas and acid base analyses	血气和酸碱分析	10027432	Metabolic, nutritional and blood gas investigations	代谢、营养和血气检查	10002528	Anion gap increased	阴离子间隙升高	1	3	50601	234435	1.54434	14.8475	0.160632	1.54433	14.8475	0.160632
10022891	Investigations	各类检查	10003828	Autoimmunity analyses	各种自身免疫分析	10021505	Immunology and allergy investigations	免疫及过敏类检查	10060055	Antinuclear antibody positive	抗核抗体阳性	1	52	50601	234386	0.0890777	0.64438	0.0123139	0.0890957	0.64438	0.0123139
10022891	Investigations	各类检查	10087057	Hepatobiliary function diagnostic procedures	肝胆功能诊断性操作	10019809	Hepatobiliary investigations	肝胆系统检查	10003479	Aspartate aminotransferase decreased	天门冬氨酸氨基转移酶降低	1	1	50601	234437	4.63305	74.0759	0.289772	4.63298	74.0759	0.289772
10022891	Investigations	各类检查	10068276	Bone marrow and immune tissue histopathology procedures	骨髓和免疫组织病理学检查	10018851	Haematology investigations (incl blood groups)	血液类检查（包括血型）	10004737	Biopsy bone marrow	骨髓活检	1	0	50601	234438	inf	inf		inf	inf
10022891	Investigations	各类检查	10007949	Central nervous system histopathology procedures	中枢神经系统组织病理学检查	10029295	Neurological, special senses and psychiatric investigations	神经、特殊感觉和精神病检查	10004742	Biopsy brain abnormal	脑活检异常	1	0	50601	234438	inf	inf		inf	inf
10022891	Investigations	各类检查	10087056	Skin histopathology and skin investigations NEC	皮肤病理组织学和皮肤检查（不另分类）	10040879	Skin investigations	皮肤类检查	10004873	Biopsy skin	皮肤活检	1	2	50601	234436	2.31652	25.5486	0.21004	2.31649	25.5486	0.21004
10022891	Investigations	各类检查	10018846	Haematological analyses NEC	各种血液学分析（不另分类）	10018851	Haematology investigations (incl blood groups)	血液类检查（包括血型）	10062274	Blast cell count increased	原始血细胞计数增加	1	2	50601	234436	2.31652	25.5486	0.21004	2.31649	25.5486	0.21004
10022891	Investigations	各类检查	10036998	Protein analyses NEC	蛋白分析（不另分类）	10037000	Protein and chemistry analyses NEC	蛋白分析及化检（不另分类）	10005285	Blood albumin	血白蛋白	1	1	50601	234437	4.63305	74.0759	0.289772	4.63298	74.0759	0.289772
10022891	Investigations	各类检查	10043891	Tissue enzyme analyses NEC	组织酶分析（不另分类）	10014938	Enzyme investigations NEC	酶检查（不另分类）	10059569	Blood alkaline phosphatase decreased	血碱性磷酸酶降低	1	2	50601	234436	2.31652	25.5486	0.21004	2.31649	25.5486	0.21004
10022891	Investigations	各类检查	10087057	Hepatobiliary function diagnostic procedures	肝胆功能诊断性操作	10019809	Hepatobiliary investigations	肝胆系统检查	10005362	Blood bilirubin	血胆红素	1	2	50601	234436	2.31652	25.5486	0.21004	2.31649	25.5486	0.21004
10022891	Investigations	各类检查	10087057	Hepatobiliary function diagnostic procedures	肝胆功能诊断性操作	10019809	Hepatobiliary investigations	肝胆系统检查	10005370	Blood bilirubin unconjugated increased	血非结合胆红素升高	1	1	50601	234437	4.63305	74.0759	0.289772	4.63298	74.0759	0.289772
10022891	Investigations	各类检查	10044261	Toxicology laboratory analyses	各种毒理学实验室分析	10044260	Toxicology and therapeutic drug monitoring	毒理学及治疗药物监测	10005382	Blood caffeine	血咖啡因	1	0	50601	234438	inf	inf		inf	inf
10022891	Investigations	各类检查	10027637	Mineral and electrolyte analyses	各种矿物质和电解质分析	10047843	Water, electrolyte and mineral investigations	水、电解质及矿物质的各种检查	10005396	Blood calcium increased	血钙升高	1	13	50601	234425	0.35637	2.72434	0.0466167	0.356383	2.72434	0.0466167
10022891	Investigations	各类检查	10008651	Cholesterol analyses	胆固醇各项分析	10024580	Lipid analyses	脂质分析类检验	10005423	Blood cholesterol abnormal	血胆固醇异常	1	38	50601	234400	0.121903	0.887912	0.0167363	0.12192	0.887912	0.0167363
10022891	Investigations	各类检查	10008651	Cholesterol analyses	胆固醇各项分析	10024580	Lipid analyses	脂质分析类检验	10005424	Blood cholesterol decreased	血胆固醇降低	1	7	50601	234431	0.661847	5.37969	0.0814252	0.661854	5.37969	0.0814252
10022891	Investigations	各类检查	10087057	Hepatobiliary function diagnostic procedures	肝胆功能诊断性操作	10019809	Hepatobiliary investigations	肝胆系统检查	10005430	Blood cholinesterase decreased	血胆碱酯酶降低	1	0	50601	234438	inf	inf		inf	inf
10022891	Investigations	各类检查	10044261	Toxicology laboratory analyses	各种毒理学实验室分析	10044260	Toxicology and therapeutic drug monitoring	毒理学及治疗药物监测	10005435	Blood chromium increased	血铬升高	1	0	50601	234438	inf	inf		inf	inf
10022891	Investigations	各类检查	10018034	Gastrointestinal, pancreatic and APUD hormone analyses	胃肠道、胰腺和胺前体摄取脱羧化激素分析	10014706	Endocrine investigations (incl sex hormones)	内分泌系统检查（包括性激素）	10068766	Blood chromogranin a	血嗜铬素 A	1	0	50601	234438	inf	inf		inf	inf
10022891	Investigations	各类检查	10018034	Gastrointestinal, pancreatic and APUD hormone analyses	胃肠道、胰腺和胺前体摄取脱羧化激素分析	10014706	Endocrine investigations (incl sex hormones)	内分泌系统检查（包括性激素）	10059141	Blood chromogranin a increased	血嗜铬粒蛋白 A 升高	1	1	50601	234437	4.63305	74.0759	0.289772	4.63298	74.0759	0.289772
10022891	Investigations	各类检查	10038454	Renal function analyses	各种肾功能分析	10038362	Renal and urinary tract investigations and urinalyses	肾脏、泌尿道检查及尿液分析	10005462	Blood creatine abnormal	血肌酸异常	1	4	50601	234434	1.15825	10.3634	0.12945	1.15824	10.3634	0.12945
10022891	Investigations	各类检查	10047834	Water and electrolyte analyses NEC	水和电解质的各项分析（不另分类）	10047843	Water, electrolyte and mineral investigations	水、电解质及矿物质的各种检查	10061715	Blood electrolytes decreased	血电解质降低	1	3	50601	234435	1.54434	14.8475	0.160632	1.54433	14.8475	0.160632
10022891	Investigations	各类检查	10009728	Coagulation and bleeding analyses	凝血和出血分析	10018851	Haematology investigations (incl blood groups)	血液类检查（包括血型）	10005520	Blood fibrinogen decreased	血纤维蛋白原降低	1	0	50601	234438	inf	inf		inf	inf
10022891	Investigations	各类检查	10009728	Coagulation and bleeding analyses	凝血和出血分析	10018851	Haematology investigations (incl blood groups)	血液类检查（包括血型）	10005521	Blood fibrinogen increased	血纤维蛋白原升高	1	4	50601	234434	1.15825	10.3634	0.12945	1.15824	10.3634	0.12945
10022891	Investigations	各类检查	10007217	Carbohydrate tolerance analyses (incl diabetes)	碳水化合物耐受性分析（包括糖尿病）	10027432	Metabolic, nutritional and blood gas investigations	代谢、营养和血气检查	10005554	Blood glucose abnormal	血葡萄糖异常	1	33	50601	234405	0.140376	1.02641	0.0191984	0.140393	1.02641	0.0191984
10022891	Investigations	各类检查	10021477	Immunoglobulin analyses	免疫球蛋白分析	10021505	Immunology and allergy investigations	免疫及过敏类检查	10005595	Blood immunoglobulin g decreased	血免疫球蛋白 G 降低	1	0	50601	234438	inf	inf		inf	inf
10022891	Investigations	各类检查	10021477	Immunoglobulin analyses	免疫球蛋白分析	10021505	Immunology and allergy investigations	免疫及过敏类检查	10005596	Blood immunoglobulin g increased	血免疫球蛋白 G 升高	1	2	50601	234436	2.31652	25.5486	0.21004	2.31649	25.5486	0.21004
10022891	Investigations	各类检查	10018034	Gastrointestinal, pancreatic and APUD hormone analyses	胃肠道、胰腺和胺前体摄取脱羧化激素分析	10014706	Endocrine investigations (incl sex hormones)	内分泌系统检查（包括性激素）	10005614	Blood insulin increased	血胰岛素升高	1	0	50601	234438	inf	inf		inf	inf
10022891	Investigations	各类检查	10027637	Mineral and electrolyte analyses	各种矿物质和电解质分析	10047843	Water, electrolyte and mineral investigations	水、电解质及矿物质的各种检查	10005619	Blood iron decreased	血铁降低	1	8	50601	234430	0.579114	4.63048	0.0724273	0.579122	4.63048	0.0724273
10022891	Investigations	各类检查	10043891	Tissue enzyme analyses NEC	组织酶分析（不另分类）	10014938	Enzyme investigations NEC	酶检查（不另分类）	10005626	Blood lactate dehydrogenase	血乳酸脱氢酶	1	1	50601	234437	4.63305	74.0759	0.289772	4.63298	74.0759	0.289772
10022891	Investigations	各类检查	10043891	Tissue enzyme analyses NEC	组织酶分析（不另分类）	10014938	Enzyme investigations NEC	酶检查（不另分类）	10005627	Blood lactate dehydrogenase abnormal	血乳酸脱氢酶异常	1	0	50601	234438	inf	inf		inf	inf
10022891	Investigations	各类检查	10043891	Tissue enzyme analyses NEC	组织酶分析（不另分类）	10014938	Enzyme investigations NEC	酶检查（不另分类）	10005629	Blood lactate dehydrogenase decreased	血乳酸脱氢酶降低	1	0	50601	234438	inf	inf		inf	inf
10022891	Investigations	各类检查	10027637	Mineral and electrolyte analyses	各种矿物质和电解质分析	10047843	Water, electrolyte and mineral investigations	水、电解质及矿物质的各种检查	10005655	Blood magnesium increased	血镁升高	1	2	50601	234436	2.31652	25.5486	0.21004	2.31649	25.5486	0.21004
10022891	Investigations	各类检查	10005536	Blood gas and acid base analyses	血气和酸碱分析	10027432	Metabolic, nutritional and blood gas investigations	代谢、营养和血气检查	10005706	Blood ph decreased	血 pH 值降低	1	6	50601	234432	0.772159	6.4141	0.092956	0.772163	6.4141	0.092956
10022891	Investigations	各类检查	10005536	Blood gas and acid base analyses	血气和酸碱分析	10027432	Metabolic, nutritional and blood gas investigations	代谢、营养和血气检查	10005708	Blood ph increased	血 pH 值升高	1	0	50601	234438	inf	inf		inf	inf
10022891	Investigations	各类检查	10027637	Mineral and electrolyte analyses	各种矿物质和电解质分析	10047843	Water, electrolyte and mineral investigations	水、电解质及矿物质的各种检查	10054823	Blood phosphorus abnormal	血磷异常	1	0	50601	234438	inf	inf		inf	inf
10022891	Investigations	各类检查	10027637	Mineral and electrolyte analyses	各种矿物质和电解质分析	10047843	Water, electrolyte and mineral investigations	水、电解质及矿物质的各种检查	10050196	Blood phosphorus increased	血磷升高	1	11	50601	234427	0.421168	3.26237	0.0543724	0.42118	3.26237	0.0543724
10022891	Investigations	各类检查	10027637	Mineral and electrolyte analyses	各种矿物质和电解质分析	10047843	Water, electrolyte and mineral investigations	水、电解质及矿物质的各种检查	10005721	Blood potassium	血钾	1	3	50601	234435	1.54434	14.8475	0.160632	1.54433	14.8475	0.160632
10022891	Investigations	各类检查	10047110	Vascular tests NEC (incl blood pressure)	各种血管检查（不另分类）（包括血压）	10007512	Cardiac and vascular investigations (excl enzyme tests)	心血管检查（不包括酶检测）	10053354	Blood pressure orthostatic abnormal	直立性血压异常	1	0	50601	234438	inf	inf		inf	inf
10022891	Investigations	各类检查	10047110	Vascular tests NEC (incl blood pressure)	各种血管检查（不另分类）（包括血压）	10007512	Cardiac and vascular investigations (excl enzyme tests)	心血管检查（不包括酶检测）	10053356	Blood pressure orthostatic decreased	直立性血压降低	1	0	50601	234438	inf	inf		inf	inf
10022891	Investigations	各类检查	10047110	Vascular tests NEC (incl blood pressure)	各种血管检查（不另分类）（包括血压）	10007512	Cardiac and vascular investigations (excl enzyme tests)	心血管检查（不包括酶检测）	10005758	Blood pressure systolic decreased	收缩压降低	1	8	50601	234430	0.579114	4.63048	0.0724273	0.579122	4.63048	0.0724273
10022891	Investigations	各类检查	10038589	Reproductive hormone analyses	生殖激素分析	10014706	Endocrine investigations (incl sex hormones)	内分泌系统检查（包括性激素）	10005815	Blood testosterone increased	血睾酮升高	1	1	50601	234437	4.63305	74.0759	0.289772	4.63298	74.0759	0.289772
10022891	Investigations	各类检查	10044657	Triglyceride analyses	甘油三酯分析	10024580	Lipid analyses	脂质分析类检验	10005838	Blood triglycerides decreased	血甘油三酯降低	1	0	50601	234438	inf	inf		inf	inf
10022891	Investigations	各类检查	10038454	Renal function analyses	各种肾功能分析	10038362	Renal and urinary tract investigations and urinalyses	肾脏、泌尿道检查及尿液分析	10050760	Blood urea nitrogen/creatinine ratio increased	血尿素氮/肌酐比率升高	1	1	50601	234437	4.63305	74.0759	0.289772	4.63298	74.0759	0.289772
10022891	Investigations	各类检查	10027434	Metabolism tests NEC	代谢检查（不另分类）	10027432	Metabolic, nutritional and blood gas investigations	代谢、营养和血气检查	10005860	Blood uric acid decreased	血尿酸降低	1	0	50601	234438	inf	inf		inf	inf
10022891	Investigations	各类检查	10046512	Urinalysis NEC	各种尿分析（不另分类）	10038362	Renal and urinary tract investigations and urinalyses	肾脏、泌尿道检查及尿液分析	10005863	Blood urine	尿血检验	1	10	50601	234428	0.463287	3.6193	0.059303	0.463298	3.6193	0.059303
10022891	Investigations	各类检查	10071941	Physical examination procedures and organ system status	体检步骤和器官系统状态	10071940	Physical examination and organ system status topics	体检和器官系统状态主题	10056812	Body height decreased	身高降低	1	16	50601	234422	0.289547	2.18345	0.0383968	0.289561	2.18345	0.0383968
10022891	Investigations	各类检查	10071941	Physical examination procedures and organ system status	体检步骤和器官系统状态	10071940	Physical examination and organ system status topics	体检和器官系统状态主题	10005895	Body mass index decreased	体重指数降低	1	5	50601	234433	0.926594	7.9316	0.108248	0.926596	7.9316	0.108248
10022891	Investigations	各类检查	10071950	Gene analyses	基因分析	10087058	Cytogenetic investigations and genetic analyses	细胞遗传学检查和遗传学分析	10075676	Braf v600e mutation positive	BRAF V600E 突变阳性	1	0	50601	234438	inf	inf		inf	inf
10022891	Investigations	各类检查	10006472	Respiratory tract and thoracic histopathology procedures	呼吸道和胸部各项病理组织学检查	10038668	Respiratory and pulmonary investigations (excl blood gases)	呼吸系统及肺部检查类（不包括血气）	10063078	Bronchoalveolar lavage abnormal	支气管肺泡灌洗异常	1	0	50601	234438	inf	inf		inf	inf
10022891	Investigations	各类检查	10005536	Blood gas and acid base analyses	血气和酸碱分析	10027432	Metabolic, nutritional and blood gas investigations	代谢、营养和血气检查	10007223	Carbon dioxide decreased	二氧化碳减少	1	3	50601	234435	1.54434	14.8475	0.160632	1.54433	14.8475	0.160632
10022891	Investigations	各类检查	10044261	Toxicology laboratory analyses	各种毒理学实验室分析	10044260	Toxicology and therapeutic drug monitoring	毒理学及治疗药物监测	10007243	Carboxyhaemoglobin increased	碳氧血红蛋白升高	1	0	50601	234438	inf	inf		inf	inf
10022891	Investigations	各类检查	10053105	Vascular auscultatory investigations	血管听诊检查	10007512	Cardiac and vascular investigations (excl enzyme tests)	心血管检查（不包括酶检测）	10048777	Carotid bruit	颈动脉杂音	1	2	50601	234436	2.31652	25.5486	0.21004	2.31649	25.5486	0.21004
10022891	Investigations	各类检查	10047938	White blood cell analyses	各种白细胞分析	10018851	Haematology investigations (incl blood groups)	血液类检查（包括血型）	10063293	Cd4 lymphocytes abnormal	CD4 淋巴细胞异常	1	0	50601	234438	inf	inf		inf	inf
10022891	Investigations	各类检查	10043411	Therapeutic drug monitoring analyses	各种治疗药物监测分析	10044260	Toxicology and therapeutic drug monitoring	毒理学及治疗药物监测	10061756	Chemotherapeutic drug level below therapeutic	化疗药水平低于治疗量	1	0	50601	234438	inf	inf		inf	inf
10022891	Investigations	各类检查	10004000	Bacteria identification and serology (excl mycobacteria)	细菌鉴定和血清学（不包括分支杆菌）	10027529	Microbiology and serology investigations	微生物和血清检查	10070027	Clostridium test positive	梭菌检测阳性	1	1	50601	234437	4.63305	74.0759	0.289772	4.63298	74.0759	0.289772
10022891	Investigations	各类检查	10009728	Coagulation and bleeding analyses	凝血和出血分析	10018851	Haematology investigations (incl blood groups)	血液类检查（包括血型）	10063557	Coagulation test abnormal	凝血试验异常	1	1	50601	234437	4.63305	74.0759	0.289772	4.63298	74.0759	0.289772
10022891	Investigations	各类检查	10003828	Autoimmunity analyses	各种自身免疫分析	10021505	Immunology and allergy investigations	免疫及过敏类检查	10009854	Cold agglutinins positive	冷凝集试验阳性	1	0	50601	234438	inf	inf		inf	inf
10022891	Investigations	各类检查	10017963	Gastrointestinal and abdominal imaging procedures	胃肠道和腹部影像检查	10017971	Gastrointestinal investigations	胃肠类检查	10010008	Colonoscopy abnormal	结肠镜检查异常	1	0	50601	234438	inf	inf		inf	inf
10022891	Investigations	各类检查	10029285	Neurologic diagnostic procedures	神经系统诊断性检查	10029295	Neurological, special senses and psychiatric investigations	神经、特殊感觉和精神病检查	10069709	Coma scale abnormal	昏迷评分异常	1	8	50601	234430	0.579114	4.63048	0.0724273	0.579122	4.63048	0.0724273
10022891	Investigations	各类检查	10006476	Respiratory tract and thoracic imaging procedures	呼吸道和胸部各项影像学检查	10038668	Respiratory and pulmonary investigations (excl blood gases)	呼吸系统及肺部检查类（不包括血气）	10057799	Computerised tomogram thorax abnormal	胸部计算机断层成像异常	1	0	50601	234438	inf	inf		inf	inf
10022891	Investigations	各类检查	10001339	Adrenal cortex tests	各种肾上腺皮质试验	10014706	Endocrine investigations (incl sex hormones)	内分泌系统检查（包括性激素）	10011207	Cortisol increased	皮质醇增加	1	0	50601	234438	inf	inf		inf	inf
10022891	Investigations	各类检查	10036998	Protein analyses NEC	蛋白分析（不另分类）	10037000	Protein and chemistry analyses NEC	蛋白分析及化检（不另分类）	10068559	C-reactive protein abnormal	C 反应蛋白异常	1	1	50601	234437	4.63305	74.0759	0.289772	4.63298	74.0759	0.289772
10022891	Investigations	各类检查	10038454	Renal function analyses	各种肾功能分析	10038362	Renal and urinary tract investigations and urinalyses	肾脏、泌尿道检查及尿液分析	10011364	Creatinine renal clearance increased	肾肌酐清除率升高	1	0	50601	234438	inf	inf		inf	inf
10022891	Investigations	各类检查	10008183	Cerebrospinal fluid tests (excl microbiology)	脑脊液检验（不包括微生物）	10029295	Neurological, special senses and psychiatric investigations	神经、特殊感觉和精神病检查	10011537	Csf glucose decreased	脑脊液葡萄糖降低	1	0	50601	234438	inf	inf		inf	inf
[truncated: 1,489 more rows]
