# Supplementary material for: Characteristics of adverse reactions of three anti-glioma drugs in WHO-VigiAccess
Source: Front Pharmacol. 2024 Oct 24;15:1485067. doi: 10.3389/fphar.2024.1485067 (PMC11540626; doi:10.3389/fphar.2024.1485067)
Supplement: Supplementary file 1 [file DataSheet1.ZIP › 胶质瘤/RoR&PRRdata_soc_2024-07-30_avastin.xlsx]

## Sheet: Sheet1
soc_english	soc_chinese	Count_a	Count_c	Count_b	Count_d	RoR	RoR_95%CI+	ROR_95%CI-	PRR	PRR_95%CI+	PRR_95%CI-
Blood and lymphatic system disorders	血液及淋巴系统疾病	1440	22683	175147	85770	0.0310881	0.0328094	0.0294572	0.0389892	0.0328065	0.0294598
Cardiac disorders	心脏器官疾病	3843	2406	172744	106047	0.980551	1.0324	0.931308	0.980974	1.03238	0.93132
Congenital, familial and genetic disorders	各种先天性家族性遗传性疾病	204	217	176383	108236	0.57688	0.698492	0.476441	0.577369	0.698492	0.476441
Ear and labyrinth disorders	耳及迷路类疾病	947	258	175640	108195	2.26107	2.59528	1.9699	2.25431	2.59527	1.9699
Endocrine disorders	内分泌系统疾病	213	218	176374	108235	0.599593	0.724321	0.496343	0.600076	0.724321	0.496343
Eye disorders	眼器官疾病	3038	583	173549	107870	3.2389	3.54019	2.96325	3.20038	3.54018	2.96326
Gastrointestinal disorders	胃肠系统疾病	18545	13966	158042	94487	0.793879	0.812668	0.775524	0.815526	0.812533	0.775654
General disorders and administration site conditions	全身性疾病及给药部位各种反应	20574	13975	156013	94478	0.891532	0.912233	0.8713	0.904169	0.912071	0.871455
Hepatobiliary disorders	肝胆系统疾病	4406	1991	172181	106462	1.3683	1.44347	1.29705	1.35911	1.44345	1.29707
Immune system disorders	免疫系统疾病	2088	484	174499	107969	2.66926	2.94754	2.41725	2.64952	2.94754	2.41726
Infections and infestations	感染及侵染类疾病	2411	4771	174176	103682	0.300817	0.316106	0.286268	0.310363	0.3161	0.286274
Injury, poisoning and procedural complications	各类损伤、中毒及操作并发症	4388	4156	172199	104297	0.639488	0.667663	0.612502	0.648446	0.667648	0.612516
Investigations	各类检查	14648	11863	161939	96590	0.736486	0.755498	0.717952	0.758345	0.755404	0.718042
Metabolism and nutrition disorders	代谢及营养类疾病	3031	2689	173556	105764	0.6869	0.723914	0.651778	0.692274	0.723905	0.651786
Musculoskeletal and connective tissue disorders	各种肌肉骨骼及结缔组织疾病	38632	1625	137955	106828	18.4095	19.3586	17.5069	14.6008	19.3573	17.508
Neoplasms benign, malignant and unspecified (incl cysts and polyps)	良性、恶性及性质不明的肿瘤（包括囊状和息肉状）	766	4112	175821	104341	0.11055	0.11946	0.102305	0.114409	0.119459	0.102306
Nervous system disorders	各类神经系统疾病	17767	7006	158820	101447	1.61986	1.66711	1.57395	1.5575	1.66697	1.57409
Pregnancy, puerperium and perinatal conditions	妊娠期、产褥期及围产期状况	130	134	176457	108319	0.595531	0.758133	0.467803	0.595829	0.758133	0.467803
Product issues	产品问题	1180	153	175407	108300	4.76181	5.63623	4.02305	4.73667	5.63622	4.02306
Psychiatric disorders	精神病类	7377	1488	169210	106965	3.13395	3.3152	2.96261	3.04481	3.31516	2.96265
Renal and urinary disorders	肾脏及泌尿系统疾病	4289	992	172298	107461	2.69659	2.89059	2.51561	2.65538	2.89057	2.51563
Reproductive system and breast disorders	生殖系统及乳腺疾病	1395	208	175192	108245	4.14385	4.79467	3.58138	4.11902	4.79466	3.58138
Respiratory, thoracic and mediastinal disorders	呼吸系统、胸及纵隔疾病	5484	3631	171103	104822	0.925265	0.965565	0.886647	0.927586	0.965543	0.886667
Skin and subcutaneous tissue disorders	皮肤及皮下组织类疾病	16408	5548	160179	102905	1.89998	1.96065	1.8412	1.81636	1.96052	1.84132
Social circumstances	社会环境	427	122	176160	108331	2.15235	2.63245	1.75982	2.14957	2.63245	1.75982
Surgical and medical procedures	各种手术及医疗操作	585	1037	176002	107416	0.344293	0.381124	0.311022	0.346465	0.381123	0.311022
Vascular disorders	血管与淋巴管类疾病	2371	2137	174216	106316	0.677076	0.718196	0.638311	0.681412	0.71819	0.638316
