# Supplementary material for: Characteristics of adverse reactions of three anti-glioma drugs in WHO-VigiAccess
Source: Front Pharmacol. 2024 Oct 24;15:1485067. doi: 10.3389/fphar.2024.1485067 (PMC11540626; doi:10.3389/fphar.2024.1485067)
Supplement: Supplementary file 1 [file DataSheet1.ZIP › 胶质瘤/RoR&PRRdata_soc_2024-07-30_berubicin.xlsx]

## Sheet: Sheet1
soc_english	soc_chinese	Count_a	Count_c	Count_b	Count_d	RoR	RoR_95%CI+	ROR_95%CI-	PRR	PRR_95%CI+	PRR_95%CI-
Blood and lymphatic system disorders	血液及淋巴系统疾病	16083	8040	41768	219149	10.4956	10.8016	10.1982	7.85575	10.7967	10.2029
Cardiac disorders	心脏器官疾病	1885	4364	55966	222825	1.71975	1.81664	1.62803	1.6963	1.8166	1.62807
Congenital, familial and genetic disorders	各种先天性家族性遗传性疾病	53	368	57798	226821	0.565195	0.753914	0.423716	0.565594	0.753914	0.423716
Ear and labyrinth disorders	耳及迷路类疾病	146	1059	57705	226130	0.540259	0.64247	0.454308	0.541419	0.64247	0.454308
Endocrine disorders	内分泌系统疾病	96	335	57755	226854	1.1256	1.41255	0.896936	1.12539	1.41255	0.896936
Eye disorders	眼器官疾病	270	3351	57581	223838	0.313216	0.354683	0.276597	0.316421	0.354682	0.276598
Gastrointestinal disorders	胃肠系统疾病	8912	23599	48939	203590	1.57102	1.61288	1.53026	1.48306	1.61244	1.53067
General disorders and administration site conditions	全身性疾病及给药部位各种反应	5859	28690	51992	198499	0.779677	0.803191	0.756852	0.801991	0.803056	0.756979
Hepatobiliary disorders	肝胆系统疾病	1086	5311	56765	221878	0.799258	0.853722	0.748269	0.803027	0.853712	0.748278
Immune system disorders	免疫系统疾病	247	2325	57604	224864	0.414707	0.472983	0.363611	0.417206	0.472982	0.363611
Infections and infestations	感染及侵染类疾病	1871	5311	55980	221878	1.3963	1.47304	1.32356	1.38348	1.473	1.32359
Injury, poisoning and procedural complications	各类损伤、中毒及操作并发症	599	7945	57252	219244	0.288715	0.313876	0.265572	0.29608	0.313873	0.265574
Investigations	各类检查	7435	19076	50416	208113	1.60888	1.65541	1.56366	1.53063	1.65508	1.56398
Metabolism and nutrition disorders	代谢及营养类疾病	1163	4557	56688	222632	1.0023	1.06966	0.939177	1.00225	1.06965	0.939189
Musculoskeletal and connective tissue disorders	各种肌肉骨骼及结缔组织疾病	883	39374	56968	187815	0.0739351	0.0790861	0.0691195	0.0880699	0.0790835	0.0691218
Neoplasms benign, malignant and unspecified (incl cysts and polyps)	良性、恶性及性质不明的肿瘤（包括囊状和息肉状）	1509	3369	56342	223820	1.77932	1.89202	1.67334	1.759	1.89199	1.67337
Nervous system disorders	各类神经系统疾病	2297	22476	55554	204713	0.376593	0.393512	0.360401	0.401346	0.393491	0.36042
Pregnancy, puerperium and perinatal conditions	妊娠期、产褥期及围产期状况	86	178	57765	227011	1.89872	2.45649	1.46759	1.89738	2.45649	1.46759
Product issues	产品问题	14	1319	57837	225870	0.0414511	0.0701895	0.0244794	0.0416831	0.0701895	0.0244794
Psychiatric disorders	精神病类	471	8394	57380	218795	0.213958	0.234873	0.194906	0.220358	0.234872	0.194907
Renal and urinary disorders	肾脏及泌尿系统疾病	425	4856	57426	222333	0.338849	0.374325	0.306734	0.343706	0.374323	0.306736
Reproductive system and breast disorders	生殖系统及乳腺疾病	145	1458	57706	225731	0.389028	0.461539	0.327909	0.390559	0.461539	0.327909
Respiratory, thoracic and mediastinal disorders	呼吸系统、胸及纵隔疾病	1744	7371	56107	219818	0.926971	0.977434	0.879114	0.929173	0.97741	0.879136
Skin and subcutaneous tissue disorders	皮肤及皮下组织类疾病	3382	18574	54469	208615	0.697372	0.724264	0.671478	0.715063	0.72421	0.671528
Social circumstances	社会环境	28	521	57823	226668	0.210673	0.308169	0.144023	0.211056	0.308169	0.144023
Surgical and medical procedures	各种手术及医疗操作	81	1541	57770	225648	0.205311	0.256759	0.164171	0.206423	0.256759	0.164171
Vascular disorders	血管与淋巴管类疾病	1081	3427	56770	223762	1.24331	1.33211	1.16043	1.23876	1.3321	1.16044
