# Supplementary material for: Characteristics of adverse reactions of three anti-glioma drugs in WHO-VigiAccess
Source: Front Pharmacol. 2024 Oct 24;15:1485067. doi: 10.3389/fphar.2024.1485067 (PMC11540626; doi:10.3389/fphar.2024.1485067)
Supplement: Supplementary file 1 [file DataSheet1.ZIP › 胶质瘤/RoR&PRRdata_soc_2024-07-30_temozolomide.xlsx]

## Sheet: Sheet1
soc_english	soc_chinese	Count_a	Count_c	Count_b	Count_d	RoR	RoR_95%CI+	ROR_95%CI-	PRR	PRR_95%CI+	PRR_95%CI-
Blood and lymphatic system disorders	血液及淋巴系统疾病	6600	17523	44002	216915	1.85675	1.91349	1.80168	1.745	1.91309	1.80206
Cardiac disorders	心脏器官疾病	521	5728	50081	228710	0.415381	0.454595	0.37955	0.4214	0.454592	0.379553
Congenital, familial and genetic disorders	各种先天性家族性遗传性疾病	164	257	50438	234181	2.96281	3.60479	2.43517	2.95645	3.60479	2.43517
Ear and labyrinth disorders	耳及迷路类疾病	112	1093	50490	233345	0.473577	0.57537	0.389794	0.474743	0.57537	0.389794
Endocrine disorders	内分泌系统疾病	122	309	50480	234129	1.83121	2.25865	1.48465	1.8292	2.25865	1.48465
Eye disorders	眼器官疾病	313	3308	50289	231130	0.434873	0.488511	0.387124	0.438368	0.48851	0.387125
Gastrointestinal disorders	胃肠系统疾病	5054	27457	45548	206981	0.836456	0.86337	0.810382	0.852791	0.863225	0.810518
General disorders and administration site conditions	全身性疾病及给药部位各种反应	8116	26433	42486	208005	1.50322	1.54432	1.46322	1.42251	1.54384	1.46367
Hepatobiliary disorders	肝胆系统疾病	905	5492	49697	228946	0.759138	0.814982	0.707121	0.763446	0.814972	0.70713
Immune system disorders	免疫系统疾病	237	2335	50365	232103	0.46775	0.534804	0.409102	0.470242	0.534803	0.409103
Infections and infestations	感染及侵染类疾病	2900	4282	47702	230156	3.26766	3.42887	3.11403	3.1377	3.4287	3.11419
Injury, poisoning and procedural complications	各类损伤、中毒及操作并发症	3557	4987	47045	229451	3.47873	3.63574	3.32851	3.30449	3.63549	3.32874
Investigations	各类检查	4428	22083	46174	212355	0.922178	0.953885	0.891524	0.928987	0.953758	0.891642
Metabolism and nutrition disorders	代谢及营养类疾病	1526	4194	49076	230244	1.70705	1.81152	1.6086	1.68572	1.81148	1.60864
Musculoskeletal and connective tissue disorders	各种肌肉骨骼及结缔组织疾病	742	39515	49860	194923	0.0734096	0.0789918	0.0682219	0.0869966	0.0789894	0.0682239
Neoplasms benign, malignant and unspecified (incl cysts and polyps)	良性、恶性及性质不明的肿瘤（包括囊状和息肉状）	2603	2275	47999	232163	5.53418	5.85941	5.22701	5.30094	5.85919	5.2272
Nervous system disorders	各类神经系统疾病	4709	20064	45893	214374	1.09632	1.13344	1.06041	1.08736	1.13328	1.06056
Pregnancy, puerperium and perinatal conditions	妊娠期、产褥期及围产期状况	48	216	50554	234222	1.02958	1.40784	0.752949	1.02955	1.40784	0.752949
Product issues	产品问题	139	1194	50463	233244	0.538081	0.641577	0.451281	0.53935	0.641576	0.451282
Psychiatric disorders	精神病类	1017	7848	49585	226590	0.592178	0.632606	0.554334	0.600375	0.632596	0.554343
Renal and urinary disorders	肾脏及泌尿系统疾病	567	4714	50035	229724	0.552238	0.60283	0.505891	0.557255	0.602826	0.505895
Reproductive system and breast disorders	生殖系统及乳腺疾病	63	1540	50539	232898	0.188521	0.242579	0.146509	0.189531	0.242579	0.146509
Respiratory, thoracic and mediastinal disorders	呼吸系统、胸及纵隔疾病	1887	7228	48715	227210	1.21764	1.28212	1.1564	1.20952	1.28208	1.15644
Skin and subcutaneous tissue disorders	皮肤及皮下组织类疾病	2166	19790	48436	214648	0.485033	0.507582	0.463486	0.507076	0.507555	0.463511
Social circumstances	社会环境	94	455	50508	233983	0.957063	1.19528	0.76632	0.957143	1.19528	0.76632
Surgical and medical procedures	各种手术及医疗操作	956	666	49646	233772	6.75915	7.46553	6.1196	6.65034	7.46548	6.11965
Vascular disorders	血管与淋巴管类疾病	1056	3452	49546	230986	1.42617	1.52897	1.33027	1.41727	1.52895	1.33029
