# Supplementary material for: Characteristics of adverse reactions of three anti-glioma drugs in WHO-VigiAccess
Source: Front Pharmacol. 2024 Oct 24;15:1485067. doi: 10.3389/fphar.2024.1485067 (PMC11540626; doi:10.3389/fphar.2024.1485067)
Supplement: Supplementary file 1 [file DataSheet1.ZIP › 胶质瘤/Temozolomide_2024-07-30log.csv]

Description	SocId	Count	drug_id
Blood and lymphatic system disorders	ET/IuJrVUzfW62FdzBMvsx45l5rWmbSxOwHUGPVYed8=	4625	8tDk/Afe7DhNl8H8IsBHvA6LZZWO81QfyCU0yDXjayU=
Cardiac disorders	h6XKzRObOoXpo9gUWh4g49h1zI04zM4mFq2MYgQcJWU=	407	8tDk/Afe7DhNl8H8IsBHvA6LZZWO81QfyCU0yDXjayU=
Congenital familial and genetic disorders	bvJ6QLwzURW+6CscDfEVaX7JpU/4AhqghCPk3pg30uU=	166	8tDk/Afe7DhNl8H8IsBHvA6LZZWO81QfyCU0yDXjayU=
Ear and labyrinth disorders	8krmbZptbWqXcEgOZgHl0igBSZgINpVGvGJj4tgOd0s=	99	8tDk/Afe7DhNl8H8IsBHvA6LZZWO81QfyCU0yDXjayU=
Endocrine disorders	Xf0ZSHuPX76XvPmGUsk73ZcPT3Hzaq8QU67NQbhbwXk=	113	8tDk/Afe7DhNl8H8IsBHvA6LZZWO81QfyCU0yDXjayU=
Eye disorders	t0MdzQ7QquCQv2DXP0vAcBX6/rPjQh40QpPAPjnHGlA=	266	8tDk/Afe7DhNl8H8IsBHvA6LZZWO81QfyCU0yDXjayU=
Gastrointestinal disorders	kCrzDyoZivopsukhQTyL9hBTYkk9vPfVKfYWGhkdYag=	3278	8tDk/Afe7DhNl8H8IsBHvA6LZZWO81QfyCU0yDXjayU=
General disorders and administration site conditions	5uzzU7WOG/ICBxebHpHgvU8oaHCNtjKaW3lRetHHIBg=	6568	8tDk/Afe7DhNl8H8IsBHvA6LZZWO81QfyCU0yDXjayU=
Hepatobiliary disorders	f59wlopqSFFA7VYo+FeuG5I2vA2v+oJU54ay15G8lic=	715	8tDk/Afe7DhNl8H8IsBHvA6LZZWO81QfyCU0yDXjayU=
Immune system disorders	IQlLVJeseIXrIIjE8UeGn1lkXRibGmBR4BmfakxeOQs=	236	8tDk/Afe7DhNl8H8IsBHvA6LZZWO81QfyCU0yDXjayU=
Infections and infestations	HNJwxfbrtdtEsJ2nh27xlQBA43Zmrno2dPRBm14MVLU=	2134	8tDk/Afe7DhNl8H8IsBHvA6LZZWO81QfyCU0yDXjayU=
Injury poisoning and procedural complications	RP17xgor6H/Zf9obqUy4xB7o9ShOx1SEIPNqVyCka5U=	3105	8tDk/Afe7DhNl8H8IsBHvA6LZZWO81QfyCU0yDXjayU=
Investigations	eUa7fgaKURQ4555abixJ3vB3aUjoQ6YiwS+lq71z8ng=	2481	8tDk/Afe7DhNl8H8IsBHvA6LZZWO81QfyCU0yDXjayU=
Metabolism and nutrition disorders	TGnhANJ0UqbcBQ1YCbEnCe29Ujdc4dbUg8k6qyBVrzI=	1136	8tDk/Afe7DhNl8H8IsBHvA6LZZWO81QfyCU0yDXjayU=
Musculoskeletal and connective tissue disorders	y5iwtsVH6IiAxXZ6yEGQRAmoMxrdsGx68qWhBtvve1o=	585	8tDk/Afe7DhNl8H8IsBHvA6LZZWO81QfyCU0yDXjayU=
Neoplasms benign malignant and unspecified incl cysts and polyps	PmJMcRKOLxv9uT7EgLOTXV/D3LTzTEmaOeAA9gC1EO0=	2043	8tDk/Afe7DhNl8H8IsBHvA6LZZWO81QfyCU0yDXjayU=
Nervous system disorders	sJBqLrCEwQZO83V9VlKYv9snDhmbl1E3dZlp5dHMS7g=	3107	8tDk/Afe7DhNl8H8IsBHvA6LZZWO81QfyCU0yDXjayU=
Pregnancy puerperium and perinatal conditions	x+ckT6DTaZryzyc5EYT/gjH1simeSKz91T3eXd7X4BE=	35	8tDk/Afe7DhNl8H8IsBHvA6LZZWO81QfyCU0yDXjayU=
Product issues	QKMthqOYqYOIQ1ZHThYI+6EXr2c3jTi70mAJ23aP7ic=	128	8tDk/Afe7DhNl8H8IsBHvA6LZZWO81QfyCU0yDXjayU=
Psychiatric disorders	qNspLLwJ3pz25xEdtTY/mDpzAGZeTB6Jpd24pROIDPI=	769	8tDk/Afe7DhNl8H8IsBHvA6LZZWO81QfyCU0yDXjayU=
Renal and urinary disorders	z5bYaaOCjirwrSwXq7Z2hywTUE5TK27xo7Ss/FFa41w=	493	8tDk/Afe7DhNl8H8IsBHvA6LZZWO81QfyCU0yDXjayU=
Reproductive system and breast disorders	ilWKkcWM71FIlKjnZSrfJy0Tx7QhvBCcxUrFOrhwnVw=	58	8tDk/Afe7DhNl8H8IsBHvA6LZZWO81QfyCU0yDXjayU=
Respiratory thoracic and mediastinal disorders	hi1xjFB7u+y4yGWmpO2ay4zIcRyltJ7Qc732ZUfgdwo=	1384	8tDk/Afe7DhNl8H8IsBHvA6LZZWO81QfyCU0yDXjayU=
Skin and subcutaneous tissue disorders	aG9nTy2KX5rhdN6kRaCYECHursNjxd9X0GRSVPzxVag=	1658	8tDk/Afe7DhNl8H8IsBHvA6LZZWO81QfyCU0yDXjayU=
Social circumstances	Tg89T6qVGLzHgeunSac0UCQHh+hsk7eBp4nCju6pbaY=	89	8tDk/Afe7DhNl8H8IsBHvA6LZZWO81QfyCU0yDXjayU=
Surgical and medical procedures	pMO+P4Zh3r7po92JXOT7AKLbSNrnWSWUV8N94aNO2I4=	890	8tDk/Afe7DhNl8H8IsBHvA6LZZWO81QfyCU0yDXjayU=
Vascular disorders	6PVGL+dni50uWbpcubS0ytY4vB8WpNE6z+XlVrhAhaw=	965	8tDk/Afe7DhNl8H8IsBHvA6LZZWO81QfyCU0yDXjayU=
