# Supplementary material for: Characteristics of adverse reactions of three anti-glioma drugs in WHO-VigiAccess
Source: Front Pharmacol. 2024 Oct 24;15:1485067. doi: 10.3389/fphar.2024.1485067 (PMC11540626; doi:10.3389/fphar.2024.1485067)
Supplement: Supplementary file 1 [file DataSheet1.ZIP › 胶质瘤/Temozolomide_2024-07-30rawdata.xls]

## Sheet: ageGroup
Description	Count
0 - 27 days	9
28 days to 23 months	79
2 - 11 years	659
12 - 17 years	384
18 - 44 years	2948
45 - 64 years	6644
65 - 74 years	3022
≥ 75 years	1113
Unknown	5750

## Sheet: Continent
Description	Count
Africa	82
Americas	13007
Asia	2455
Europe	4804
Oceania	260

## Sheet: Sex
Description	Count
Female	8693
Male	9649
Unknown	2266

## Sheet: Year
Description	Count
2024	785
2023	1653
2022	1454
2021	1447
2020	1425
2019	1914
2018	1585
2017	1315
2016	1021
2015	1075
2014	1486
2013	554
2012	457
2011	702
2010	611
2009	737
2008	1006
2007	48
2006	330
2005	282
2004	173
2003	181
2002	122
2001	164
2000	69
1999	9
1998	2
1997	1
