# Supplementary material for: Characteristics of adverse reactions of three anti-glioma drugs in WHO-VigiAccess
Source: Front Pharmacol. 2024 Oct 24;15:1485067. doi: 10.3389/fphar.2024.1485067 (PMC11540626; doi:10.3389/fphar.2024.1485067)
Supplement: Supplementary file 1 [file DataSheet1.ZIP › 胶质瘤/Temozolomide_WHO_Database_Soc&Pts_2024-07-30.csv]

soc_code	soc_english	soc_chinese	hlt_code	hlt_english	hlt_chinese	hlgt_code	hlgt_english	hlgt_chinese	pt_code	pt_english	pt_chinese	Count
10005329	Blood and lymphatic system disorders	血液及淋巴系统疾病	10043555	Thrombocytopenias	各种血小板减少症	10035534	Platelet disorders	血小板类疾病	10043554	Thrombocytopenia	血小板减少症	1969
10005329	Blood and lymphatic system disorders	血液及淋巴系统疾病	10029355	Neutropenias	各种嗜中性白细胞减少症	10047954	White blood cell disorders	白血球类疾病	10029354	Neutropenia	中性粒细胞减少症	815
10005329	Blood and lymphatic system disorders	血液及淋巴系统疾病	10026847	Marrow depression and hypoplastic anaemias	骨髓抑制和增生不良性贫血	10002086	Anaemias nonhaemolytic and marrow depression	非溶血性贫血及骨髓抑制	10033661	Pancytopenia	全血细胞减少症	749
10005329	Blood and lymphatic system disorders	血液及淋巴系统疾病	10024385	Leukopenias NEC	各种白细胞减少症（不另分类）	10047954	White blood cell disorders	白血球类疾病	10024384	Leukopenia	白细胞减少症	508
10005329	Blood and lymphatic system disorders	血液及淋巴系统疾病	10026847	Marrow depression and hypoplastic anaemias	骨髓抑制和增生不良性贫血	10002086	Anaemias nonhaemolytic and marrow depression	非溶血性贫血及骨髓抑制	10028584	Myelosuppression	骨髓抑制	473
10005329	Blood and lymphatic system disorders	血液及淋巴系统疾病	10002067	Anaemias NEC	各种贫血（不另分类）	10002086	Anaemias nonhaemolytic and marrow depression	非溶血性贫血及骨髓抑制	10002034	Anaemia	贫血	445
10005329	Blood and lymphatic system disorders	血液及淋巴系统疾病	10029355	Neutropenias	各种嗜中性白细胞减少症	10047954	White blood cell disorders	白血球类疾病	10016288	Febrile neutropenia	发热性中性粒细胞减少症	321
10005329	Blood and lymphatic system disorders	血液及淋巴系统疾病	10024385	Leukopenias NEC	各种白细胞减少症（不另分类）	10047954	White blood cell disorders	白血球类疾病	10025327	Lymphopenia	淋巴细胞减少症	318
10005329	Blood and lymphatic system disorders	血液及淋巴系统疾病	10026847	Marrow depression and hypoplastic anaemias	骨髓抑制和增生不良性贫血	10002086	Anaemias nonhaemolytic and marrow depression	非溶血性贫血及骨髓抑制	10065553	Bone marrow failure	骨髓功能衰竭	231
10005329	Blood and lymphatic system disorders	血液及淋巴系统疾病	10026847	Marrow depression and hypoplastic anaemias	骨髓抑制和增生不良性贫血	10002086	Anaemias nonhaemolytic and marrow depression	非溶血性贫血及骨髓抑制	10002967	Aplastic anaemia	再生障碍贫血	142
10005329	Blood and lymphatic system disorders	血液及淋巴系统疾病	10018847	Haematological disorders	各种血液疾病	10018849	Haematological disorders NEC	血液异常类（不另分类）	10061188	Haematotoxicity	血毒性	122
10005329	Blood and lymphatic system disorders	血液及淋巴系统疾病	10029355	Neutropenias	各种嗜中性白细胞减少症	10047954	White blood cell disorders	白血球类疾病	10001507	Agranulocytosis	粒细胞缺乏症	70
10005329	Blood and lymphatic system disorders	血液及淋巴系统疾病	10026847	Marrow depression and hypoplastic anaemias	骨髓抑制和增生不良性贫血	10002086	Anaemias nonhaemolytic and marrow depression	非溶血性贫血及骨髓抑制	10066274	Cytopenia	血细胞减少症	47
10005329	Blood and lymphatic system disorders	血液及淋巴系统疾病	10029355	Neutropenias	各种嗜中性白细胞减少症	10047954	White blood cell disorders	白血球类疾病	10018687	Granulocytopenia	粒细胞减少症	44
10005329	Blood and lymphatic system disorders	血液及淋巴系统疾病	10043555	Thrombocytopenias	各种血小板减少症	10035534	Platelet disorders	血小板类疾病	10083842	Immune thrombocytopenia	免疫性血小板减少症	30
10005329	Blood and lymphatic system disorders	血液及淋巴系统疾病	10052828	Eosinophilic disorders	各种嗜酸粒细胞病症	10047954	White blood cell disorders	白血球类疾病	10014950	Eosinophilia	嗜酸粒细胞增多症	27
10005329	Blood and lymphatic system disorders	血液及淋巴系统疾病	10053567	Coagulopathies	各种凝血功能障碍	10064477	Coagulopathies and bleeding diatheses (excl thrombocytopenic)	凝血功能障碍和易出血类疾病（血小板减少症除外）	10013442	Disseminated intravascular coagulation	弥散性血管内凝血	21
10005329	Blood and lymphatic system disorders	血液及淋巴系统疾病	10018847	Haematological disorders	各种血液疾病	10018849	Haematological disorders NEC	血液异常类（不另分类）	10061590	Blood disorder	血液疾病	20
10005329	Blood and lymphatic system disorders	血液及淋巴系统疾病	10024379	Leukocytoses NEC	各种白细胞增多症（不另分类）	10047954	White blood cell disorders	白血球类疾病	10024378	Leukocytosis	白细胞增多症	19
10005329	Blood and lymphatic system disorders	血液及淋巴系统疾病	10002055	Anaemias haemolytic NEC	溶血性贫血（不另分类）	10018911	Haemolyses and related conditions	溶血及相关状况	10018916	Haemolytic anaemia	溶血性贫血	18
10005329	Blood and lymphatic system disorders	血液及淋巴系统疾病	10025198	Lymphatic system disorders NEC	淋巴系统疾病（不另分类）	10041641	Spleen, lymphatic and reticuloendothelial system disorders	脾、淋巴及网状内皮系统疾病	10025197	Lymphadenopathy	淋巴结病	18
10005329	Blood and lymphatic system disorders	血液及淋巴系统疾病	10026847	Marrow depression and hypoplastic anaemias	骨髓抑制和增生不良性贫血	10002086	Anaemias nonhaemolytic and marrow depression	非溶血性贫血及骨髓抑制	10053213	Febrile bone marrow aplasia	发热性骨髓再生障碍	17
10005329	Blood and lymphatic system disorders	血液及淋巴系统疾病	10035533	Platelet disorders NEC	各种血小板疾病（不另分类）	10035534	Platelet disorders	血小板类疾病	10035532	Platelet disorder	血小板疾病	11
10005329	Blood and lymphatic system disorders	血液及淋巴系统疾病	10053567	Coagulopathies	各种凝血功能障碍	10064477	Coagulopathies and bleeding diatheses (excl thrombocytopenic)	凝血功能障碍和易出血类疾病（血小板减少症除外）	10009802	Coagulopathy	凝血障碍	10
10005329	Blood and lymphatic system disorders	血液及淋巴系统疾病	10026847	Marrow depression and hypoplastic anaemias	骨髓抑制和增生不良性贫血	10002086	Anaemias nonhaemolytic and marrow depression	非溶血性贫血及骨髓抑制	10058956	Bicytopenia	双系血细胞减少症	9
10005329	Blood and lymphatic system disorders	血液及淋巴系统疾病	10047936	White blood cell abnormal findings NEC	白血球检查结果异常(不另分类）	10047954	White blood cell disorders	白血球类疾病	10061414	White blood cell disorder	白细胞疾病	9
10005329	Blood and lymphatic system disorders	血液及淋巴系统疾病	10018847	Haematological disorders	各种血液疾病	10018849	Haematological disorders NEC	血液异常类（不另分类）	10061729	Bone marrow disorder	骨髓疾病	8
10005329	Blood and lymphatic system disorders	血液及淋巴系统疾病	10018913	Haemolyses NEC	各种溶血（不另分类）	10018911	Haemolyses and related conditions	溶血及相关状况	10018910	Haemolysis	溶血症	7
10005329	Blood and lymphatic system disorders	血液及淋巴系统疾病	10038144	Red blood cell abnormal findings NEC	各种红细胞异常发现（不另分类）	10038158	Red blood cell disorders	红血球类疾病	10076534	Schistocytosis	裂细胞症	6
10005329	Blood and lymphatic system disorders	血液及淋巴系统疾病	10043555	Thrombocytopenias	各种血小板减少症	10035534	Platelet disorders	血小板类疾病	10043561	Thrombocytopenic purpura	血小板减少性紫癜	6
10005329	Blood and lymphatic system disorders	血液及淋巴系统疾病	10053567	Coagulopathies	各种凝血功能障碍	10064477	Coagulopathies and bleeding diatheses (excl thrombocytopenic)	凝血功能障碍和易出血类疾病（血小板减少症除外）	10043645	Thrombotic microangiopathy	血栓性微血管病	6
10005329	Blood and lymphatic system disorders	血液及淋巴系统疾病	10043555	Thrombocytopenias	各种血小板减少症	10035534	Platelet disorders	血小板类疾病	10043648	Thrombotic thrombocytopenic purpura	血栓性血小板减少性紫癜	6
10005329	Blood and lymphatic system disorders	血液及淋巴系统疾病	10005133	Bleeding tendencies	各种出血倾向	10064477	Coagulopathies and bleeding diatheses (excl thrombocytopenic)	凝血功能障碍和易出血类疾病（血小板减少症除外）	10021688	Increased tendency to bruise	青肿趋向增加	5
10005329	Blood and lymphatic system disorders	血液及淋巴系统疾病	10025198	Lymphatic system disorders NEC	淋巴系统疾病（不另分类）	10041641	Spleen, lymphatic and reticuloendothelial system disorders	脾、淋巴及网状内皮系统疾病	10067015	Retroperitoneal lymphadenopathy	腹膜后淋巴结病	5
10005329	Blood and lymphatic system disorders	血液及淋巴系统疾病	10069776	Thrombocytoses	血小板增多症类	10035534	Platelet disorders	血小板类疾病	10043563	Thrombocytosis	血小板增多症	5
10005329	Blood and lymphatic system disorders	血液及淋巴系统疾病	10026847	Marrow depression and hypoplastic anaemias	骨髓抑制和增生不良性贫血	10002086	Anaemias nonhaemolytic and marrow depression	非溶血性贫血及骨髓抑制	10002965	Aplasia pure red cell	单纯红细胞再生障碍性贫血	4
10005329	Blood and lymphatic system disorders	血液及淋巴系统疾病	10002052	Anaemias haemolytic immune	免疫性溶血性贫血	10018911	Haemolyses and related conditions	溶血及相关状况	10073785	Autoimmune haemolytic anaemia	自身免疫性溶血性贫血	4
10005329	Blood and lymphatic system disorders	血液及淋巴系统疾病	10038144	Red blood cell abnormal findings NEC	各种红细胞异常发现（不另分类）	10038158	Red blood cell disorders	红血球类疾病	10015287	Erythropenia	红细胞减少症	4
10005329	Blood and lymphatic system disorders	血液及淋巴系统疾病	10018847	Haematological disorders	各种血液疾病	10018849	Haematological disorders NEC	血液异常类（不另分类）	10027496	Methaemoglobinaemia	高铁血红蛋白血症	4
10005329	Blood and lymphatic system disorders	血液及淋巴系统疾病	10043555	Thrombocytopenias	各种血小板减少症	10035534	Platelet disorders	血小板类疾病	10035540	Platelet production decreased	血小板生成减少	4
10005329	Blood and lymphatic system disorders	血液及淋巴系统疾病	10041635	Spleen disorders	各种脾病	10041641	Spleen, lymphatic and reticuloendothelial system disorders	脾、淋巴及网状内皮系统疾病	10041660	Splenomegaly	脾肿大	4
10005329	Blood and lymphatic system disorders	血液及淋巴系统疾病	10002067	Anaemias NEC	各种贫血（不另分类）	10002086	Anaemias nonhaemolytic and marrow depression	非溶血性贫血及骨髓抑制	10002064	Anaemia macrocytic	巨红细胞性贫血	3
10005329	Blood and lymphatic system disorders	血液及淋巴系统疾病	10053567	Coagulopathies	各种凝血功能障碍	10064477	Coagulopathies and bleeding diatheses (excl thrombocytopenic)	凝血功能障碍和易出血类疾病（血小板减少症除外）	10020608	Hypercoagulation	血液高凝状态	3
10005329	Blood and lymphatic system disorders	血液及淋巴系统疾病	10038144	Red blood cell abnormal findings NEC	各种红细胞异常发现（不另分类）	10038158	Red blood cell disorders	红血球类疾病	10061548	Red blood cell abnormality	红细胞异常	3
10005329	Blood and lymphatic system disorders	血液及淋巴系统疾病	10041635	Spleen disorders	各种脾病	10041641	Spleen, lymphatic and reticuloendothelial system disorders	脾、淋巴及网状内皮系统疾病	10041648	Splenic infarction	脾梗死	3
10005329	Blood and lymphatic system disorders	血液及淋巴系统疾病	10018913	Haemolyses NEC	各种溶血（不另分类）	10018911	Haemolyses and related conditions	溶血及相关状况	10018901	Haemoglobinaemia	血红蛋白血症	2
10005329	Blood and lymphatic system disorders	血液及淋巴系统疾病	10002054	Anaemias haemolytic mechanical factor	机械因素导致的溶血性贫血	10018911	Haemolyses and related conditions	溶血及相关状况	10018932	Haemolytic uraemic syndrome	溶血性尿毒症综合征	2
10005329	Blood and lymphatic system disorders	血液及淋巴系统疾病	10005133	Bleeding tendencies	各种出血倾向	10064477	Coagulopathies and bleeding diatheses (excl thrombocytopenic)	凝血功能障碍和易出血类疾病（血小板减少症除外）	10062713	Haemorrhagic diathesis	出血倾向	2
10005329	Blood and lymphatic system disorders	血液及淋巴系统疾病	10043555	Thrombocytopenias	各种血小板减少症	10035534	Platelet disorders	血小板类疾病	10062506	Heparin-induced thrombocytopenia	肝素诱导性血小板减少症	2
10005329	Blood and lymphatic system disorders	血液及淋巴系统疾病	10024379	Leukocytoses NEC	各种白细胞增多症（不另分类）	10047954	White blood cell disorders	白血球类疾病	10074608	Leukostasis syndrome	白细胞淤滞综合征	2
10005329	Blood and lymphatic system disorders	血液及淋巴系统疾病	10038144	Red blood cell abnormal findings NEC	各种红细胞异常发现（不另分类）	10038158	Red blood cell disorders	红血球类疾病	10025382	Macrocytosis	大红细胞症	2
10005329	Blood and lymphatic system disorders	血液及淋巴系统疾病	10024385	Leukopenias NEC	各种白细胞减少症（不另分类）	10047954	White blood cell disorders	白血球类疾病	10027905	Monocytopenia	单核细胞减少症	2
10005329	Blood and lymphatic system disorders	血液及淋巴系统疾病	10024379	Leukocytoses NEC	各种白细胞增多症（不另分类）	10047954	White blood cell disorders	白血球类疾病	10027906	Monocytosis	单核细胞增多症	2
10005329	Blood and lymphatic system disorders	血液及淋巴系统疾病	10002067	Anaemias NEC	各种贫血（不另分类）	10002086	Anaemias nonhaemolytic and marrow depression	非溶血性贫血及骨髓抑制	10029782	Normochromic anaemia	正常色素性贫血	2
10005329	Blood and lymphatic system disorders	血液及淋巴系统疾病	10025198	Lymphatic system disorders NEC	淋巴系统疾病（不另分类）	10041641	Spleen, lymphatic and reticuloendothelial system disorders	脾、淋巴及网状内皮系统疾病	10073485	Abdominal lymphadenopathy	腹部淋巴结病	1
10005329	Blood and lymphatic system disorders	血液及淋巴系统疾病	10009737	Coagulation factor deficiencies	凝血因子障碍	10064477	Coagulopathies and bleeding diatheses (excl thrombocytopenic)	凝血功能障碍和易出血类疾病（血小板减少症除外）	10053745	Acquired haemophilia	获得性血友病	1
10005329	Blood and lymphatic system disorders	血液及淋巴系统疾病	10052827	Anaemias due to chronic disorders	慢性疾病导致的贫血	10002086	Anaemias nonhaemolytic and marrow depression	非溶血性贫血及骨髓抑制	10002073	Anaemia of chronic disease	慢性疾病性贫血	1
10005329	Blood and lymphatic system disorders	血液及淋巴系统疾病	10038144	Red blood cell abnormal findings NEC	各种红细胞异常发现（不另分类）	10038158	Red blood cell disorders	红血球类疾病	10002536	Anisocytosis	红细胞大小不均	1
10005329	Blood and lymphatic system disorders	血液及淋巴系统疾病	10018847	Haematological disorders	各种血液疾病	10018849	Haematological disorders NEC	血液异常类（不另分类）	10075173	Bone marrow infiltration	骨髓浸润	1
10005329	Blood and lymphatic system disorders	血液及淋巴系统疾病	10018847	Haematological disorders	各种血液疾病	10018849	Haematological disorders NEC	血液异常类（不另分类）	10051763	Bone marrow oedema	骨髓水肿	1
10005329	Blood and lymphatic system disorders	血液及淋巴系统疾病	10018847	Haematological disorders	各种血液疾病	10018849	Haematological disorders NEC	血液异常类（不另分类）	10063827	Extramedullary haemopoiesis	髓外造血	1
10005329	Blood and lymphatic system disorders	血液及淋巴系统疾病	10025198	Lymphatic system disorders NEC	淋巴系统疾病（不另分类）	10041641	Spleen, lymphatic and reticuloendothelial system disorders	脾、淋巴及网状内皮系统疾病	10020094	Hilar lymphadenopathy	肺门淋巴结病	1
10005329	Blood and lymphatic system disorders	血液及淋巴系统疾病	10018847	Haematological disorders	各种血液疾病	10018849	Haematological disorders NEC	血液异常类（不另分类）	10020630	Hypergammaglobulinaemia	高丙种球蛋白血症	1
10005329	Blood and lymphatic system disorders	血液及淋巴系统疾病	10024379	Leukocytoses NEC	各种白细胞增多症（不另分类）	10047954	White blood cell disorders	白血球类疾病	10078862	Hyperleukocytosis	白细胞过多	1
10005329	Blood and lymphatic system disorders	血液及淋巴系统疾病	10053567	Coagulopathies	各种凝血功能障碍	10064477	Coagulopathies and bleeding diatheses (excl thrombocytopenic)	凝血功能障碍和易出血类疾病（血小板减少症除外）	10020973	Hypocoagulable state	低凝状态	1
10005329	Blood and lymphatic system disorders	血液及淋巴系统疾病	10018913	Haemolyses NEC	各种溶血（不另分类）	10018911	Haemolyses and related conditions	溶血及相关状况	10022822	Intravascular haemolysis	血管内溶血	1
10005329	Blood and lymphatic system disorders	血液及淋巴系统疾病	10002042	Anaemia deficiencies	各种贫血症	10002086	Anaemias nonhaemolytic and marrow depression	非溶血性贫血及骨髓抑制	10022972	Iron deficiency anaemia	缺铁性贫血	1
10005329	Blood and lymphatic system disorders	血液及淋巴系统疾病	10025198	Lymphatic system disorders NEC	淋巴系统疾病（不另分类）	10041641	Spleen, lymphatic and reticuloendothelial system disorders	脾、淋巴及网状内皮系统疾病	10025188	Lymphadenitis	淋巴结炎	1
10005329	Blood and lymphatic system disorders	血液及淋巴系统疾病	10024379	Leukocytoses NEC	各种白细胞增多症（不另分类）	10047954	White blood cell disorders	白血球类疾病	10062049	Lymphocytic infiltration	淋巴细胞浸润	1
10005329	Blood and lymphatic system disorders	血液及淋巴系统疾病	10024379	Leukocytoses NEC	各种白细胞增多症（不另分类）	10047954	White blood cell disorders	白血球类疾病	10025280	Lymphocytosis	淋巴细胞增多症	1
10005329	Blood and lymphatic system disorders	血液及淋巴系统疾病	10002054	Anaemias haemolytic mechanical factor	机械因素导致的溶血性贫血	10018911	Haemolyses and related conditions	溶血及相关状况	10027527	Microangiopathic haemolytic anaemia	微血管性溶血性贫血	1
10005329	Blood and lymphatic system disorders	血液及淋巴系统疾病	10002067	Anaemias NEC	各种贫血（不另分类）	10002086	Anaemias nonhaemolytic and marrow depression	非溶血性贫血及骨髓抑制	10027538	Microcytic anaemia	小红细胞性贫血	1
10005329	Blood and lymphatic system disorders	血液及淋巴系统疾病	10025198	Lymphatic system disorders NEC	淋巴系统疾病（不另分类）	10041641	Spleen, lymphatic and reticuloendothelial system disorders	脾、淋巴及网状内皮系统疾病	10085419	Necrotic lymphadenopathy	坏死性淋巴结病	1
10005329	Blood and lymphatic system disorders	血液及淋巴系统疾病	10024379	Leukocytoses NEC	各种白细胞增多症（不另分类）	10047954	White blood cell disorders	白血球类疾病	10029379	Neutrophilia	中性粒细胞增多症	1
10005329	Blood and lymphatic system disorders	血液及淋巴系统疾病	10024379	Leukocytoses NEC	各种白细胞增多症（不另分类）	10047954	White blood cell disorders	白血球类疾病	10035485	Plasmacytosis	浆细胞增多症	1
10005329	Blood and lymphatic system disorders	血液及淋巴系统疾病	10035533	Platelet disorders NEC	各种血小板疾病（不另分类）	10035534	Platelet disorders	血小板类疾病	10059440	Platelet toxicity	血小板毒性	1
10005329	Blood and lymphatic system disorders	血液及淋巴系统疾病	10038144	Red blood cell abnormal findings NEC	各种红细胞异常发现（不另分类）	10038158	Red blood cell disorders	红血球类疾病	10036040	Polychromasia	多色性	1
10005329	Blood and lymphatic system disorders	血液及淋巴系统疾病	10038144	Red blood cell abnormal findings NEC	各种红细胞异常发现（不另分类）	10038158	Red blood cell disorders	红血球类疾病	10038796	Reticulocytosis	网织细胞过多症	1
10005329	Blood and lymphatic system disorders	血液及淋巴系统疾病	10041635	Spleen disorders	各种脾病	10041641	Spleen, lymphatic and reticuloendothelial system disorders	脾、淋巴及网状内皮系统疾病	10041633	Spleen disorder	脾病	1
10005329	Blood and lymphatic system disorders	血液及淋巴系统疾病	10041635	Spleen disorders	各种脾病	10041641	Spleen, lymphatic and reticuloendothelial system disorders	脾、淋巴及网状内皮系统疾病	10041647	Splenic haemorrhage	脾出血	1
10005329	Blood and lymphatic system disorders	血液及淋巴系统疾病	10041635	Spleen disorders	各种脾病	10041641	Spleen, lymphatic and reticuloendothelial system disorders	脾、淋巴及网状内皮系统疾病	10054829	Splenic lesion	脾损害	1
10005329	Blood and lymphatic system disorders	血液及淋巴系统疾病	10041635	Spleen disorders	各种脾病	10041641	Spleen, lymphatic and reticuloendothelial system disorders	脾、淋巴及网状内皮系统疾病	10041659	Splenic vein thrombosis	脾静脉血栓形成	1
10005329	Blood and lymphatic system disorders	血液及淋巴系统疾病	10005133	Bleeding tendencies	各种出血倾向	10064477	Coagulopathies and bleeding diatheses (excl thrombocytopenic)	凝血功能障碍和易出血类疾病（血小板减少症除外）	10065304	Spontaneous haematoma	自发性血肿	1
10007541	Cardiac disorders	心脏器官疾病	10042600	Supraventricular arrhythmias	各种室上性心律失常	10007521	Cardiac arrhythmias	心律失常类疾病	10003658	Atrial fibrillation	房颤	72
10007541	Cardiac disorders	心脏器官疾病	10037908	Rate and rhythm disorders NEC	心率和节律异常（不另分类）	10007521	Cardiac arrhythmias	心律失常类疾病	10043071	Tachycardia	心动过速	57
10007541	Cardiac disorders	心脏器官疾病	10011085	Ischaemic coronary artery disorders	各种缺血性冠状动脉疾病	10011082	Coronary artery disorders	冠状动脉类疾病	10028596	Myocardial infarction	心肌梗死	37
10007541	Cardiac disorders	心脏器官疾病	10047283	Ventricular arrhythmias and cardiac arrest	室性心律失常和心搏停止	10007521	Cardiac arrhythmias	心律失常类疾病	10007515	Cardiac arrest	心脏停搏	35
10007541	Cardiac disorders	心脏器官疾病	10037908	Rate and rhythm disorders NEC	心率和节律异常（不另分类）	10007521	Cardiac arrhythmias	心律失常类疾病	10003119	Arrhythmia	心律失常	27
10007541	Cardiac disorders	心脏器官疾病	10047283	Ventricular arrhythmias and cardiac arrest	室性心律失常和心搏停止	10007521	Cardiac arrhythmias	心律失常类疾病	10007617	Cardio-respiratory arrest	心脏呼吸骤停	23
10007541	Cardiac disorders	心脏器官疾病	10019281	Heart failures NEC	各种心衰（不另分类）	10019280	Heart failures	各类心脏衰竭	10007554	Cardiac failure	心力衰竭	21
10007541	Cardiac disorders	心脏器官疾病	10019281	Heart failures NEC	各种心衰（不另分类）	10019280	Heart failures	各类心脏衰竭	10007559	Cardiac failure congestive	充血性心力衰竭	18
10007541	Cardiac disorders	心脏器官疾病	10037908	Rate and rhythm disorders NEC	心率和节律异常（不另分类）	10007521	Cardiac arrhythmias	心律失常类疾病	10006093	Bradycardia	心动过缓	13
10007541	Cardiac disorders	心脏器官疾病	10042600	Supraventricular arrhythmias	各种室上性心律失常	10007521	Cardiac arrhythmias	心律失常类疾病	10040752	Sinus tachycardia	窦性心动过速	13
10007541	Cardiac disorders	心脏器官疾病	10007543	Cardiac disorders NEC	各种心脏疾病（不另分类）	10082206	Cardiac disorders, signs and symptoms NEC	心脏相关疾病、症状和体征（不另分类）	10061024	Cardiac disorder	心脏疾病	11
10007541	Cardiac disorders	心脏器官疾病	10007609	Cardiac signs and symptoms NEC	各种心脏体征和症状（不另分类）	10082206	Cardiac disorders, signs and symptoms NEC	心脏相关疾病、症状和体征（不另分类）	10033557	Palpitations	心悸	11
10007541	Cardiac disorders	心脏器官疾病	10034469	Pericardial disorders NEC	各种心包异常（不另分类）	10034468	Pericardial disorders	心包类疾病	10034474	Pericardial effusion	心包积液	10
10007541	Cardiac disorders	心脏器官疾病	10044637	Tricuspid valvular disorders	三尖瓣异常	10046973	Cardiac valve disorders	心脏瓣膜类疾病	10044640	Tricuspid valve incompetence	三尖瓣关闭不全	10
10007541	Cardiac disorders	心脏器官疾病	10019281	Heart failures NEC	各种心衰（不另分类）	10019280	Heart failures	各类心脏衰竭	10051093	Cardiopulmonary failure	心肺衰竭	8
10007541	Cardiac disorders	心脏器官疾病	10028590	Myocardial disorders NEC	各种心肌疾病（不另分类）	10028593	Myocardial disorders	心肌类疾病	10007632	Cardiomegaly	心脏扩大	7
10007541	Cardiac disorders	心脏器官疾病	10007635	Cardiomyopathies	各种心肌病	10028593	Myocardial disorders	心肌类疾病	10007636	Cardiomyopathy	心肌病	7
10007541	Cardiac disorders	心脏器官疾病	10042600	Supraventricular arrhythmias	各种室上性心律失常	10007521	Cardiac arrhythmias	心律失常类疾病	10042604	Supraventricular tachycardia	室上性心动过速	7
10007541	Cardiac disorders	心脏器官疾病	10047283	Ventricular arrhythmias and cardiac arrest	室性心律失常和心搏停止	10007521	Cardiac arrhythmias	心律失常类疾病	10047302	Ventricular tachycardia	室性心动过速	7
10007541	Cardiac disorders	心脏器官疾病	10007543	Cardiac disorders NEC	各种心脏疾病（不另分类）	10082206	Cardiac disorders, signs and symptoms NEC	心脏相关疾病、症状和体征（不另分类）	10007649	Cardiovascular disorder	心血管疾病	6
10007541	Cardiac disorders	心脏器官疾病	10028590	Myocardial disorders NEC	各种心肌疾病（不另分类）	10028593	Myocardial disorders	心肌类疾病	10049694	Left ventricular dysfunction	左心室功能障碍	6
10007541	Cardiac disorders	心脏器官疾病	10042600	Supraventricular arrhythmias	各种室上性心律失常	10007521	Cardiac arrhythmias	心律失常类疾病	10003662	Atrial flutter	房扑	5
10007541	Cardiac disorders	心脏器官疾病	10007543	Cardiac disorders NEC	各种心脏疾病（不另分类）	10082206	Cardiac disorders, signs and symptoms NEC	心脏相关疾病、症状和体征（不另分类）	10048610	Cardiotoxicity	心脏毒性	5
10007541	Cardiac disorders	心脏器官疾病	10011083	Coronary artery disorders NEC	各种冠状动脉疾病（不另分类）	10011082	Coronary artery disorders	冠状动脉类疾病	10011078	Coronary artery disease	冠状动脉疾病	5
10007541	Cardiac disorders	心脏器官疾病	10027723	Mitral valvular disorders	二尖瓣异常	10046973	Cardiac valve disorders	心脏瓣膜类疾病	10027727	Mitral valve incompetence	二尖瓣关闭不全	5
10007541	Cardiac disorders	心脏器官疾病	10047283	Ventricular arrhythmias and cardiac arrest	室性心律失常和心搏停止	10007521	Cardiac arrhythmias	心律失常类疾病	10058151	Pulseless electrical activity	无脉性电活动	5
10007541	Cardiac disorders	心脏器官疾病	10042600	Supraventricular arrhythmias	各种室上性心律失常	10007521	Cardiac arrhythmias	心律失常类疾病	10040741	Sinus bradycardia	窦性心动过缓	5
10007541	Cardiac disorders	心脏器官疾病	10002911	Aortic valvular disorders	主动脉瓣异常	10046973	Cardiac valve disorders	心脏瓣膜类疾病	10002915	Aortic valve incompetence	主动脉瓣关闭不全	4
10007541	Cardiac disorders	心脏器官疾病	10047283	Ventricular arrhythmias and cardiac arrest	室性心律失常和心搏停止	10007521	Cardiac arrhythmias	心律失常类疾病	10047281	Ventricular arrhythmia	室性心律失常	4
10007541	Cardiac disorders	心脏器官疾病	10011085	Ischaemic coronary artery disorders	各种缺血性冠状动脉疾病	10011082	Coronary artery disorders	冠状动脉类疾病	10002383	Angina pectoris	心绞痛	3
10007541	Cardiac disorders	心脏器官疾病	10042600	Supraventricular arrhythmias	各种室上性心律失常	10007521	Cardiac arrhythmias	心律失常类疾病	10003130	Arrhythmia supraventricular	室上性心律失常	3
10007541	Cardiac disorders	心脏器官疾病	10011085	Ischaemic coronary artery disorders	各种缺血性冠状动脉疾病	10011082	Coronary artery disorders	冠状动脉类疾病	10003225	Arteriospasm coronary	冠状动脉痉挛	3
10007541	Cardiac disorders	心脏器官疾病	10029548	Noninfectious myocarditis	非感染性心肌炎	10028593	Myocardial disorders	心肌类疾病	10028606	Myocarditis	心肌炎	3
10007541	Cardiac disorders	心脏器官疾病	10042600	Supraventricular arrhythmias	各种室上性心律失常	10007521	Cardiac arrhythmias	心律失常类疾病	10075889	Sinus node dysfunction	窦房结功能障碍	3
10007541	Cardiac disorders	心脏器官疾病	10047283	Ventricular arrhythmias and cardiac arrest	室性心律失常和心搏停止	10007521	Cardiac arrhythmias	心律失常类疾病	10047289	Ventricular extrasystoles	室性期外收缩	3
10007541	Cardiac disorders	心脏器官疾病	10047283	Ventricular arrhythmias and cardiac arrest	室性心律失常和心搏停止	10007521	Cardiac arrhythmias	心律失常类疾病	10047290	Ventricular fibrillation	室颤	3
10007541	Cardiac disorders	心脏器官疾病	10028590	Myocardial disorders NEC	各种心肌疾病（不另分类）	10028593	Myocardial disorders	心肌类疾病	10050510	Ventricular hypokinesia	心室运动功能减退	3
10007541	Cardiac disorders	心脏器官疾病	10011085	Ischaemic coronary artery disorders	各种缺血性冠状动脉疾病	10011082	Coronary artery disorders	冠状动脉类疾病	10051592	Acute coronary syndrome	急性冠脉综合征	2
10007541	Cardiac disorders	心脏器官疾病	10011085	Ischaemic coronary artery disorders	各种缺血性冠状动脉疾病	10011082	Coronary artery disorders	冠状动脉类疾病	10000891	Acute myocardial infarction	急性心肌梗死	2
10007541	Cardiac disorders	心脏器官疾病	10011085	Ischaemic coronary artery disorders	各种缺血性冠状动脉疾病	10011082	Coronary artery disorders	冠状动脉类疾病	10002388	Angina unstable	不稳定型心绞痛	2
10007541	Cardiac disorders	心脏器官疾病	10042600	Supraventricular arrhythmias	各种室上性心律失常	10007521	Cardiac arrhythmias	心律失常类疾病	10003668	Atrial tachycardia	房性心动过速	2
10007541	Cardiac disorders	心脏器官疾病	10034469	Pericardial disorders NEC	各种心包异常（不另分类）	10034468	Pericardial disorders	心包类疾病	10007610	Cardiac tamponade	心包填塞	2
10007541	Cardiac disorders	心脏器官疾病	10046971	Cardiac valve disorders NEC	心脏瓣膜异常（不另分类）	10046973	Cardiac valve disorders	心脏瓣膜类疾病	10061406	Cardiac valve disease	心瓣膜疾病	2
10007541	Cardiac disorders	心脏器官疾病	10007543	Cardiac disorders NEC	各种心脏疾病（不另分类）	10082206	Cardiac disorders, signs and symptoms NEC	心脏相关疾病、症状和体征（不另分类）	10053994	Cardiac ventricular thrombosis	心室血栓形成	2
10007541	Cardiac disorders	心脏器官疾病	10007543	Cardiac disorders NEC	各种心脏疾病（不另分类）	10082206	Cardiac disorders, signs and symptoms NEC	心脏相关疾病、症状和体征（不另分类）	10065929	Cardiovascular insufficiency	心血管功能不全	2
10007541	Cardiac disorders	心脏器官疾病	10028590	Myocardial disorders NEC	各种心肌疾病（不另分类）	10028593	Myocardial disorders	心肌类疾病	10049773	Left ventricular hypertrophy	左心室肥大	2
10007541	Cardiac disorders	心脏器官疾病	10042600	Supraventricular arrhythmias	各种室上性心律失常	10007521	Cardiac arrhythmias	心律失常类疾病	10042602	Supraventricular extrasystoles	室上性期外收缩	2
10007541	Cardiac disorders	心脏器官疾病	10002911	Aortic valvular disorders	主动脉瓣异常	10046973	Cardiac valve disorders	心脏瓣膜类疾病	10002918	Aortic valve stenosis	主动脉瓣狭窄	1
10007541	Cardiac disorders	心脏器官疾病	10011083	Coronary artery disorders NEC	各种冠状动脉疾病（不另分类）	10011082	Coronary artery disorders	冠状动脉类疾病	10003211	Arteriosclerosis coronary artery	冠状动脉硬化	1
10007541	Cardiac disorders	心脏器官疾病	10007543	Cardiac disorders NEC	各种心脏疾病（不另分类）	10082206	Cardiac disorders, signs and symptoms NEC	心脏相关疾病、症状和体征（不另分类）	10048632	Atrial thrombosis	心房血栓形成	1
10007541	Cardiac disorders	心脏器官疾病	10000032	Cardiac conduction disorders	心脏传导系统异常	10007521	Cardiac arrhythmias	心律失常类疾病	10003671	Atrioventricular block	房室阻滞	1
10007541	Cardiac disorders	心脏器官疾病	10000032	Cardiac conduction disorders	心脏传导系统异常	10007521	Cardiac arrhythmias	心律失常类疾病	10003673	Atrioventricular block complete	完全性房室传导阻滞	1
10007541	Cardiac disorders	心脏器官疾病	10000032	Cardiac conduction disorders	心脏传导系统异常	10007521	Cardiac arrhythmias	心律失常类疾病	10003674	Atrioventricular block first degree	一度房室传导阻滞	1
10007541	Cardiac disorders	心脏器官疾病	10000032	Cardiac conduction disorders	心脏传导系统异常	10007521	Cardiac arrhythmias	心律失常类疾病	10006578	Bundle branch block	束支阻滞	1
10007541	Cardiac disorders	心脏器官疾病	10000032	Cardiac conduction disorders	心脏传导系统异常	10007521	Cardiac arrhythmias	心律失常类疾病	10006579	Bundle branch block bilateral	双束支阻滞	1
10007541	Cardiac disorders	心脏器官疾病	10000032	Cardiac conduction disorders	心脏传导系统异常	10007521	Cardiac arrhythmias	心律失常类疾病	10006582	Bundle branch block right	右束支阻滞	1
10007541	Cardiac disorders	心脏器官疾病	10007609	Cardiac signs and symptoms NEC	各种心脏体征和症状（不另分类）	10082206	Cardiac disorders, signs and symptoms NEC	心脏相关疾病、症状和体征（不另分类）	10054211	Cardiac discomfort	心脏不适	1
10007541	Cardiac disorders	心脏器官疾病	10007543	Cardiac disorders NEC	各种心脏疾病（不另分类）	10082206	Cardiac disorders, signs and symptoms NEC	心脏相关疾病、症状和体征（不另分类）	10079751	Cardiac dysfunction	心功能失调	1
10007541	Cardiac disorders	心脏器官疾病	10019281	Heart failures NEC	各种心衰（不另分类）	10019280	Heart failures	各类心脏衰竭	10007558	Cardiac failure chronic	慢性心力衰竭	1
10007541	Cardiac disorders	心脏器官疾病	10019281	Heart failures NEC	各种心衰（不另分类）	10019280	Heart failures	各类心脏衰竭	10007625	Cardiogenic shock	心源性休克	1
10007541	Cardiac disorders	心脏器官疾病	10000032	Cardiac conduction disorders	心脏传导系统异常	10007521	Cardiac arrhythmias	心律失常类疾病	10010276	Conduction disorder	传导障碍	1
10007541	Cardiac disorders	心脏器官疾病	10039164	Right ventricular failures	各种右心室衰竭	10019280	Heart failures	各类心脏衰竭	10010968	Cor pulmonale	肺源性心脏病	1
10007541	Cardiac disorders	心脏器官疾病	10039164	Right ventricular failures	各种右心室衰竭	10019280	Heart failures	各类心脏衰竭	10010969	Cor pulmonale acute	急性肺源性心脏病	1
10007541	Cardiac disorders	心脏器官疾病	10011083	Coronary artery disorders NEC	各种冠状动脉疾病（不另分类）	10011082	Coronary artery disorders	冠状动脉类疾病	10011091	Coronary artery thrombosis	冠状动脉血栓形成	1
10007541	Cardiac disorders	心脏器官疾病	10028590	Myocardial disorders NEC	各种心肌疾病（不另分类）	10028593	Myocardial disorders	心肌类疾病	10052337	Diastolic dysfunction	舒张功能紊乱	1
10007541	Cardiac disorders	心脏器官疾病	10028590	Myocardial disorders NEC	各种心肌疾病（不另分类）	10028593	Myocardial disorders	心肌类疾病	10013002	Dilatation atrial	心房扩张	1
10007541	Cardiac disorders	心脏器官疾病	10007635	Cardiomyopathies	各种心肌病	10028593	Myocardial disorders	心肌类疾病	10056419	Dilated cardiomyopathy	扩张性心肌病	1
10007541	Cardiac disorders	心脏器官疾病	10046971	Cardiac valve disorders NEC	心脏瓣膜异常（不另分类）	10046973	Cardiac valve disorders	心脏瓣膜类疾病	10067660	Heart valve incompetence	心瓣膜关闭不全	1
10007541	Cardiac disorders	心脏器官疾病	10029548	Noninfectious myocarditis	非感染性心肌炎	10028593	Myocardial disorders	心肌类疾病	10082606	Immune-mediated myocarditis	免疫介导性心肌炎	1
10007541	Cardiac disorders	心脏器官疾病	10024120	Left ventricular failures	各种左心室衰竭	10019280	Heart failures	各类心脏衰竭	10024119	Left ventricular failure	左心室衰竭	1
10007541	Cardiac disorders	心脏器官疾病	10027723	Mitral valvular disorders	二尖瓣异常	10046973	Cardiac valve disorders	心脏瓣膜类疾病	10061532	Mitral valve disease	二尖瓣疾病	1
10007541	Cardiac disorders	心脏器官疾病	10028590	Myocardial disorders NEC	各种心肌疾病（不另分类）	10028593	Myocardial disorders	心肌类疾病	10028594	Myocardial fibrosis	心肌纤维化	1
10007541	Cardiac disorders	心脏器官疾病	10011085	Ischaemic coronary artery disorders	各种缺血性冠状动脉疾病	10011082	Coronary artery disorders	冠状动脉类疾病	10028600	Myocardial ischaemia	心肌缺血	1
10007541	Cardiac disorders	心脏器官疾病	10034494	Noninfectious pericarditis	非感染性心包炎	10034468	Pericardial disorders	心包类疾病	10034484	Pericarditis	心包炎	1
10007541	Cardiac disorders	心脏器官疾病	10007635	Cardiomyopathies	各种心肌病	10028593	Myocardial disorders	心肌类疾病	10066286	Stress cardiomyopathy	应激性心肌病	1
10007541	Cardiac disorders	心脏器官疾病	10037908	Rate and rhythm disorders NEC	心率和节律异常（不另分类）	10007521	Cardiac arrhythmias	心律失常类疾病	10049447	Tachyarrhythmia	快速性心律失常	1
10007541	Cardiac disorders	心脏器官疾病	10037908	Rate and rhythm disorders NEC	心率和节律异常（不另分类）	10007521	Cardiac arrhythmias	心律失常类疾病	10043079	Tachycardia paroxysmal	阵发性心动过速	1
10007541	Cardiac disorders	心脏器官疾病	10044637	Tricuspid valvular disorders	三尖瓣异常	10046973	Cardiac valve disorders	心脏瓣膜类疾病	10061389	Tricuspid valve disease	三尖瓣疾病	1
10007541	Cardiac disorders	心脏器官疾病	10028590	Myocardial disorders NEC	各种心肌疾病（不另分类）	10028593	Myocardial disorders	心肌类疾病	10059056	Ventricular dysfunction	心室机能障碍	1
10007541	Cardiac disorders	心脏器官疾病	10028590	Myocardial disorders NEC	各种心肌疾病（不另分类）	10028593	Myocardial disorders	心肌类疾病	10047295	Ventricular hypertrophy	心室肥厚	1
10010331	Congenital, familial and genetic disorders	各种先天性家族性遗传性疾病	10083625	Gene mutations and other alterations NEC	基因突变及其他改变（不另分类）	10083624	Chromosomal abnormalities, gene alterations and gene variants	染色体异常、基因变异与基因变体	10081364	Hypermutation	高频突变	82
10010331	Congenital, familial and genetic disorders	各种先天性家族性遗传性疾病	10083625	Gene mutations and other alterations NEC	基因突变及其他改变（不另分类）	10083624	Chromosomal abnormalities, gene alterations and gene variants	染色体异常、基因变异与基因变体	10069754	Acquired gene mutation	获得性基因突变	16
10010331	Congenital, familial and genetic disorders	各种先天性家族性遗传性疾病	10083625	Gene mutations and other alterations NEC	基因突变及其他改变（不另分类）	10083624	Chromosomal abnormalities, gene alterations and gene variants	染色体异常、基因变异与基因变体	10078672	Dna mismatch repair protein gene mutation	DNA 错配修复蛋白基因突变	8
10010331	Congenital, familial and genetic disorders	各种先天性家族性遗传性疾病	10083625	Gene mutations and other alterations NEC	基因突变及其他改变（不另分类）	10083624	Chromosomal abnormalities, gene alterations and gene variants	染色体异常、基因变异与基因变体	10028400	Mutagenic effect	致突变效应	8
10010331	Congenital, familial and genetic disorders	各种先天性家族性遗传性疾病	10083625	Gene mutations and other alterations NEC	基因突变及其他改变（不另分类）	10083624	Chromosomal abnormalities, gene alterations and gene variants	染色体异常、基因变异与基因变体	10064571	Gene mutation	基因突变	6
10010331	Congenital, familial and genetic disorders	各种先天性家族性遗传性疾病	10040834	Skin and subcutaneous tissue disorders congenital NEC	各种先天性皮肤和皮下组织疾病（不另分类）	10040789	Skin and subcutaneous tissue disorders congenital	先天性皮肤及皮下组织疾病	10036175	Porokeratosis	汗孔角化病	5
10010331	Congenital, familial and genetic disorders	各种先天性家族性遗传性疾病	10008805	Chromosomal abnormalities NEC	各种染色体异常（不另分类）	10083624	Chromosomal abnormalities, gene alterations and gene variants	染色体异常、基因变异与基因变体	10067477	Cytogenetic abnormality	细胞遗传异常	4
10010331	Congenital, familial and genetic disorders	各种先天性家族性遗传性疾病	10022646	Intestinal disorders congenital	先天性肠疾	10018018	Gastrointestinal tract disorders congenital	先天性胃肠道系统疾病	10056981	Adenomatous polyposis coli	结肠腺瘤性息肉病	2
10010331	Congenital, familial and genetic disorders	各种先天性家族性遗传性疾病	10083625	Gene mutations and other alterations NEC	基因突变及其他改变（不另分类）	10083624	Chromosomal abnormalities, gene alterations and gene variants	染色体异常、基因变异与基因变体	10071977	Anaplastic lymphoma kinase gene mutation	间变性淋巴瘤激酶基因突变	2
10010331	Congenital, familial and genetic disorders	各种先天性家族性遗传性疾病	10083625	Gene mutations and other alterations NEC	基因突变及其他改变（不另分类）	10083624	Chromosomal abnormalities, gene alterations and gene variants	染色体异常、基因变异与基因变体	10075648	Braf gene mutation	BRAF 基因突变	2
10010331	Congenital, familial and genetic disorders	各种先天性家族性遗传性疾病	10010445	Congenital disorders NEC	各种先天性疾病（不另分类）	10027664	Congenital and hereditary disorders NEC	先天性及遗传性疾病（不另分类）	10010356	Congenital anomaly	先天性异常	2
10010331	Congenital, familial and genetic disorders	各种先天性家族性遗传性疾病	10083625	Gene mutations and other alterations NEC	基因突变及其他改变（不另分类）	10083624	Chromosomal abnormalities, gene alterations and gene variants	染色体异常、基因变异与基因变体	10080848	Isocitrate dehydrogenase gene mutation	异柠檬酸脱氢酶基因突变	2
10010331	Congenital, familial and genetic disorders	各种先天性家族性遗传性疾病	10028382	Musculoskeletal and connective tissue disorders of skull congenital	先天性头颅肌肉骨骼和结缔组织疾病	10028396	Musculoskeletal and connective tissue disorders congenital	各种先天性肌肉骨骼及结缔组织疾病	10027534	Microcephaly	小头畸形	2
10010331	Congenital, familial and genetic disorders	各种先天性家族性遗传性疾病	10028381	Musculoskeletal and connective tissue disorders of limbs congenital	先天性四肢肌肉骨骼和结缔组织疾病	10028396	Musculoskeletal and connective tissue disorders congenital	各种先天性肌肉骨骼及结缔组织疾病	10049207	Adactyly	无指畸形	1
10010331	Congenital, familial and genetic disorders	各种先天性家族性遗传性疾病	10007607	Cardiac septal defects congenital	先天性心脏间隔缺损	10007510	Cardiac and vascular disorders congenital	先天性心血管系统疾病	10003664	Atrial septal defect	房间隔缺损	1
10010331	Congenital, familial and genetic disorders	各种先天性家族性遗传性疾病	10028381	Musculoskeletal and connective tissue disorders of limbs congenital	先天性四肢肌肉骨骼和结缔组织疾病	10028396	Musculoskeletal and connective tissue disorders congenital	各种先天性肌肉骨骼及结缔组织疾病	10072883	Brachydactyly	短指短趾	1
10010331	Congenital, familial and genetic disorders	各种先天性家族性遗传性疾病	10009713	Central nervous system disorders congenital NEC	各种先天性中枢神经疾病（不另分类）	10029299	Neurological disorders congenital	先天性神经系统类疾病	10048409	Brain malformation	脑畸形	1
10010331	Congenital, familial and genetic disorders	各种先天性家族性遗传性疾病	10083625	Gene mutations and other alterations NEC	基因突变及其他改变（不另分类）	10083624	Chromosomal abnormalities, gene alterations and gene variants	染色体异常、基因变异与基因变体	10071980	Brca1 gene mutation	BRCA1 基因突变	1
10010331	Congenital, familial and genetic disorders	各种先天性家族性遗传性疾病	10008805	Chromosomal abnormalities NEC	各种染色体异常（不另分类）	10083624	Chromosomal abnormalities, gene alterations and gene variants	染色体异常、基因变异与基因变体	10061764	Chromosomal deletion	染色体缺失	1
10010331	Congenital, familial and genetic disorders	各种先天性家族性遗传性疾病	10028383	Musculoskeletal and connective tissue disorders of spine congenital	先天性脊柱肌肉骨骼和结缔组织疾病	10028396	Musculoskeletal and connective tissue disorders congenital	各种先天性肌肉骨骼及结缔组织疾病	10086692	Congenital musculoskeletal disorder of spine	先天性脊柱肌肉骨骼疾病	1
10010331	Congenital, familial and genetic disorders	各种先天性家族性遗传性疾病	10033618	Pancreatic disorders congenital	各种先天性胰腺异常	10018018	Gastrointestinal tract disorders congenital	先天性胃肠道系统疾病	10011766	Cystic fibrosis pancreatic	胰腺囊性纤维化	1
10010331	Congenital, familial and genetic disorders	各种先天性家族性遗传性疾病	10083625	Gene mutations and other alterations NEC	基因突变及其他改变（不另分类）	10083624	Chromosomal abnormalities, gene alterations and gene variants	染色体异常、基因变异与基因变体	10087795	Drug resistance mutation	耐药突变	1
10010331	Congenital, familial and genetic disorders	各种先天性家族性遗传性疾病	10021603	Inborn errors of bilirubin metabolism	各种先天性胆红素代谢异常	10027424	Metabolic and nutritional disorders congenital	先天性代谢及营养类疾病	10018267	Gilbert's syndrome	Gilbert 综合征	1
10010331	Congenital, familial and genetic disorders	各种先天性家族性遗传性疾病	10010445	Congenital disorders NEC	各种先天性疾病（不另分类）	10027664	Congenital and hereditary disorders NEC	先天性及遗传性疾病（不另分类）	10019463	Hemihypertrophy	偏身肥大	1
10010331	Congenital, familial and genetic disorders	各种先天性家族性遗传性疾病	10052632	Peripheral nervous system disorders congenital NEC	先天性周围神经疾病（不另分类）	10029299	Neurological disorders congenital	先天性神经系统类疾病	10077306	Hereditary motor and sensory neuropathy	遗传性运动感觉神经病	1
10010331	Congenital, familial and genetic disorders	各种先天性家族性遗传性疾病	10025517	Male reproductive tract disorders congenital	先天性男性生殖道异常	10038608	Reproductive tract and breast disorders congenital	先天性生殖道及乳腺类疾病	10020488	Hydrocele	鞘膜积液	1
10010331	Congenital, familial and genetic disorders	各种先天性家族性遗传性疾病	10007542	Cardiac disorders congenital NEC	先天性心脏异常（不另分类）	10007510	Cardiac and vascular disorders congenital	先天性心血管系统疾病	10020871	Hypertrophic cardiomyopathy	肥厚性心肌病	1
10010331	Congenital, familial and genetic disorders	各种先天性家族性遗传性疾病	10028380	Musculoskeletal and connective tissue disorders of face, neck and jaw congenital	先天性脸部、颈部和下颌处肌肉骨骼和结缔组织疾病	10028396	Musculoskeletal and connective tissue disorders congenital	各种先天性肌肉骨骼及结缔组织疾病	10057855	Hypotelorism of orbit	眶间距过近	1
10010331	Congenital, familial and genetic disorders	各种先天性家族性遗传性疾病	10027673	Ocular disorders congenital NEC	先天性视觉障碍（不另分类）	10015920	Eye disorders congenital	先天性眼类疾病	10027548	Microphthalmos	小眼症	1
10010331	Congenital, familial and genetic disorders	各种先天性家族性遗传性疾病	10008805	Chromosomal abnormalities NEC	各种染色体异常（不另分类）	10083624	Chromosomal abnormalities, gene alterations and gene variants	染色体异常、基因变异与基因变体	10068052	Mosaicism	同源嵌合型	1
10010331	Congenital, familial and genetic disorders	各种先天性家族性遗传性疾病	10010445	Congenital disorders NEC	各种先天性疾病（不另分类）	10027664	Congenital and hereditary disorders NEC	先天性及遗传性疾病（不另分类）	10028182	Multiple congenital abnormalities	多种先天性异常	1
10010331	Congenital, familial and genetic disorders	各种先天性家族性遗传性疾病	10027671	Endocrine disorders congenital NEC	先天性内分泌系统疾病（不另分类）	10014699	Endocrine disorders congenital	先天性内分泌系统疾病	10073150	Multiple endocrine neoplasia type 1	多发性内分泌瘤 1型	1
10010331	Congenital, familial and genetic disorders	各种先天性家族性遗传性疾病	10038431	Renal disorders congenital	各种先天性肾脏疾病	10038360	Renal and urinary tract disorders congenital	先天性肾脏及泌尿道系统疾病	10038433	Renal dysplasia	肾发育异常	1
10010331	Congenital, familial and genetic disorders	各种先天性家族性遗传性疾病	10029509	Non-site specific bone disorders congenital	各种先天性非特异部位骨疾病	10028396	Musculoskeletal and connective tissue disorders congenital	各种先天性肌肉骨骼及结缔组织疾病	10072610	Skeletal dysplasia	骨发育不良	1
10010331	Congenital, familial and genetic disorders	各种先天性家族性遗传性疾病	10028381	Musculoskeletal and connective tissue disorders of limbs congenital	先天性四肢肌肉骨骼和结缔组织疾病	10028396	Musculoskeletal and connective tissue disorders congenital	各种先天性肌肉骨骼及结缔组织疾病	10042778	Syndactyly	并指	1
10010331	Congenital, familial and genetic disorders	各种先天性家族性遗传性疾病	10044036	Dental disorders congenital	先天性牙齿异常	10018018	Gastrointestinal tract disorders congenital	先天性胃肠道系统疾病	10044041	Tooth hypoplasia	牙齿发育不良	1
10013993	Ear and labyrinth disorders	耳及迷路类疾病	10022398	Inner ear signs and symptoms	各种内耳症状和体征	10022396	Inner ear and VIIIth cranial nerve disorders	内耳及第八颅神经类疾病	10047340	Vertigo	眩晕	31
10013993	Ear and labyrinth disorders	耳及迷路类疾病	10011879	Hearing losses	各种听力丧失	10019243	Hearing disorders	听力障碍类疾病	10011878	Deafness	耳聋	19
10013993	Ear and labyrinth disorders	耳及迷路类疾病	10022398	Inner ear signs and symptoms	各种内耳症状和体征	10022396	Inner ear and VIIIth cranial nerve disorders	内耳及第八颅神经类疾病	10043882	Tinnitus	耳鸣	14
10013993	Ear and labyrinth disorders	耳及迷路类疾病	10011879	Hearing losses	各种听力丧失	10019243	Hearing disorders	听力障碍类疾病	10048865	Hypoacusis	听觉减退	12
10013993	Ear and labyrinth disorders	耳及迷路类疾病	10011879	Hearing losses	各种听力丧失	10019243	Hearing disorders	听力障碍类疾病	10048812	Deafness unilateral	单侧耳聋	5
10013993	Ear and labyrinth disorders	耳及迷路类疾病	10027666	Ear disorders NEC	各种耳部疾病（不另分类）	10027667	Aural disorders NEC	听觉疾病（不另分类）	10014020	Ear pain	耳痛	5
10013993	Ear and labyrinth disorders	耳及迷路类疾病	10011879	Hearing losses	各种听力丧失	10019243	Hearing disorders	听力障碍类疾病	10011891	Deafness neurosensory	感音神经性聋	4
10013993	Ear and labyrinth disorders	耳及迷路类疾病	10027666	Ear disorders NEC	各种耳部疾病（不另分类）	10027667	Aural disorders NEC	听觉疾病（不另分类）	10052137	Ear discomfort	耳部不适	4
10013993	Ear and labyrinth disorders	耳及迷路类疾病	10027666	Ear disorders NEC	各种耳部疾病（不另分类）	10027667	Aural disorders NEC	听觉疾病（不另分类）	10033109	Ototoxicity	耳毒性	4
10013993	Ear and labyrinth disorders	耳及迷路类疾病	10023566	Inner ear disorders NEC	各种内耳疾病（不另分类）	10022396	Inner ear and VIIIth cranial nerve disorders	内耳及第八颅神经类疾病	10047386	Vestibular disorder	前庭疾病	3
10013993	Ear and labyrinth disorders	耳及迷路类疾病	10052526	Hyperacusia	各种听觉过敏	10019243	Hearing disorders	听力障碍类疾病	10020559	Hyperacusis	听觉过敏	2
10013993	Ear and labyrinth disorders	耳及迷路类疾病	10011879	Hearing losses	各种听力丧失	10019243	Hearing disorders	听力障碍类疾病	10061373	Sudden hearing loss	突发性听力丧失	2
10013993	Ear and labyrinth disorders	耳及迷路类疾病	10022398	Inner ear signs and symptoms	各种内耳症状和体征	10022396	Inner ear and VIIIth cranial nerve disorders	内耳及第八颅神经类疾病	10047348	Vertigo positional	位置性眩晕	2
10013993	Ear and labyrinth disorders	耳及迷路类疾病	10011879	Hearing losses	各种听力丧失	10019243	Hearing disorders	听力障碍类疾病	10052556	Deafness bilateral	双侧耳聋	1
10013993	Ear and labyrinth disorders	耳及迷路类疾病	10052527	Hearing disorders NEC	各种听力障碍（不另分类）	10019243	Hearing disorders	听力障碍类疾病	10049712	Dysacusis	听觉不适	1
10013993	Ear and labyrinth disorders	耳及迷路类疾病	10027666	Ear disorders NEC	各种耳部疾病（不另分类）	10027667	Aural disorders NEC	听觉疾病（不另分类）	10014004	Ear disorder	耳部疾病	1
10013993	Ear and labyrinth disorders	耳及迷路类疾病	10011879	Hearing losses	各种听力丧失	10019243	Hearing disorders	听力障碍类疾病	10067587	Neurosensory hypoacusis	感音神经性听觉减退	1
10013993	Ear and labyrinth disorders	耳及迷路类疾病	10027666	Ear disorders NEC	各种耳部疾病（不另分类）	10027667	Aural disorders NEC	听觉疾病（不另分类）	10033101	Otorrhoea	耳漏	1
10014698	Endocrine disorders	内分泌系统疾病	10036361	Posterior pituitary disorders	垂体后叶疾病	10021112	Hypothalamus and pituitary gland disorders	下丘脑及垂体腺类疾病	10012599	Diabetes insipidus	尿崩症	32
10014698	Endocrine disorders	内分泌系统疾病	10001343	Adrenal cortical hypofunctions	各种肾上腺皮质机能减退	10001353	Adrenal gland disorders	肾上腺类疾病	10001367	Adrenal insufficiency	肾上腺功能不全	14
10014698	Endocrine disorders	内分泌系统疾病	10043741	Thyroid hypofunction disorders	各种甲状腺机能减退疾病	10043739	Thyroid gland disorders	甲状腺类疾病	10021114	Hypothyroidism	甲状腺功能减退症	13
10014698	Endocrine disorders	内分泌系统疾病	10036361	Posterior pituitary disorders	垂体后叶疾病	10021112	Hypothalamus and pituitary gland disorders	下丘脑及垂体腺类疾病	10053198	Inappropriate antidiuretic hormone secretion	抗利尿激素分泌失调	11
10014698	Endocrine disorders	内分泌系统疾病	10001341	Adrenal cortical hyperfunctions	各种肾上腺皮质机能亢进	10001353	Adrenal gland disorders	肾上腺类疾病	10011655	Cushingoid	类库欣	8
10014698	Endocrine disorders	内分泌系统疾病	10001341	Adrenal cortical hyperfunctions	各种肾上腺皮质机能亢进	10001353	Adrenal gland disorders	肾上腺类疾病	10011652	Cushing's syndrome	库欣综合征	6
10014698	Endocrine disorders	内分泌系统疾病	10002700	Anterior pituitary hyperfunction	垂体前叶功能亢进	10021112	Hypothalamus and pituitary gland disorders	下丘脑及垂体腺类疾病	10035109	Pituitary-dependent cushing's syndrome	垂体依赖性库欣综合征	5
10014698	Endocrine disorders	内分泌系统疾病	10043740	Thyroid hyperfunction disorders	各种甲状腺机能亢进疾病	10043739	Thyroid gland disorders	甲状腺类疾病	10020850	Hyperthyroidism	甲状腺功能亢进症	4
10014698	Endocrine disorders	内分泌系统疾病	10002701	Anterior pituitary hypofunction	垂体前叶功能减低	10021112	Hypothalamus and pituitary gland disorders	下丘脑及垂体腺类疾病	10021067	Hypopituitarism	垂体功能减退症	3
10014698	Endocrine disorders	内分泌系统疾病	10001343	Adrenal cortical hypofunctions	各种肾上腺皮质机能减退	10001353	Adrenal gland disorders	肾上腺类疾病	10001389	Adrenocortical insufficiency acute	急性肾上腺皮质功能不全	2
10014698	Endocrine disorders	内分泌系统疾病	10043779	Acute and chronic thyroiditis	急性和慢性甲状腺炎	10043739	Thyroid gland disorders	甲状腺类疾病	10049046	Autoimmune thyroiditis	自身免疫性甲状腺炎	2
10014698	Endocrine disorders	内分泌系统疾病	10001341	Adrenal cortical hyperfunctions	各种肾上腺皮质机能亢进	10001353	Adrenal gland disorders	肾上腺类疾病	10020564	Hyperadrenocorticism	肾上腺皮质功能亢进	2
10014698	Endocrine disorders	内分泌系统疾病	10021109	Hypothalamic and pituitary disorders NEC	下丘脑和垂体疾病（不另分类）	10021112	Hypothalamus and pituitary gland disorders	下丘脑及垂体腺类疾病	10021111	Hypothalamo-pituitary disorder	下丘脑 - 垂体疾病	2
10014698	Endocrine disorders	内分泌系统疾病	10014692	Endocrine abnormalities of puberty	青春期内分泌功能异常	10014701	Endocrine disorders of gonadal function	性腺内分泌功能异常	10058084	Precocious puberty	性早熟	2
10014698	Endocrine disorders	内分泌系统疾病	10043712	Thyroid disorders NEC	各种甲状腺疾病（不另分类）	10043739	Thyroid gland disorders	甲状腺类疾病	10043709	Thyroid disorder	甲状腺疾病	2
10014698	Endocrine disorders	内分泌系统疾病	10001354	Adrenal gland disorders NEC	肾上腺类疾病（不另分类）	10001353	Adrenal gland disorders	肾上腺类疾病	10001347	Adrenal disorder	肾上腺疾病	1
10014698	Endocrine disorders	内分泌系统疾病	10043741	Thyroid hypofunction disorders	各种甲状腺机能减退疾病	10043739	Thyroid gland disorders	甲状腺类疾病	10086754	Central hypothyroidism	中枢性甲状腺功能减退	1
10014698	Endocrine disorders	内分泌系统疾病	10014157	Ectopic endocrine disorders	各种异位内分泌疾病	10029112	Neoplastic and ectopic endocrinopathies	肿瘤性及异位内分泌病	10061115	Ectopic hormone secretion	异位激素分泌	1
10014698	Endocrine disorders	内分泌系统疾病	10014700	Endocrine disorders NEC	各种内分泌疾病（不另分类）	10052547	Endocrine and glandular disorders NEC	内分泌及腺体类疾病（不另分类）	10014695	Endocrine disorder	内分泌紊乱	1
10014698	Endocrine disorders	内分泌系统疾病	10043712	Thyroid disorders NEC	各种甲状腺疾病（不另分类）	10043739	Thyroid gland disorders	甲状腺类疾病	10018498	Goitre	甲状腺肿	1
10014698	Endocrine disorders	内分泌系统疾病	10043740	Thyroid hyperfunction disorders	各种甲状腺机能亢进疾病	10043739	Thyroid gland disorders	甲状腺类疾病	10018706	Graves' disease	格雷夫斯病	1
10014698	Endocrine disorders	内分泌系统疾病	10002701	Anterior pituitary hypofunction	垂体前叶功能减低	10021112	Hypothalamus and pituitary gland disorders	下丘脑及垂体腺类疾病	10056438	Growth hormone deficiency	生长激素缺乏症	1
10014698	Endocrine disorders	内分泌系统疾病	10001341	Adrenal cortical hyperfunctions	各种肾上腺皮质机能亢进	10001353	Adrenal gland disorders	肾上腺类疾病	10020562	Hyperadrenalism	肾上腺功能亢进症	1
10014698	Endocrine disorders	内分泌系统疾病	10002700	Anterior pituitary hyperfunction	垂体前叶功能亢进	10021112	Hypothalamus and pituitary gland disorders	下丘脑及垂体腺类疾病	10020737	Hyperprolactinaemia	高催乳素血症	1
10014698	Endocrine disorders	内分泌系统疾病	10014691	Endocrine abnormalities of gonadal function NEC	性腺内分泌功能异常（不另分类）	10014701	Endocrine disorders of gonadal function	性腺内分泌功能异常	10058359	Hypogonadism	性腺机能减退症	1
10014698	Endocrine disorders	内分泌系统疾病	10021109	Hypothalamic and pituitary disorders NEC	下丘脑和垂体疾病（不另分类）	10021112	Hypothalamus and pituitary gland disorders	下丘脑及垂体腺类疾病	10062767	Hypophysitis	垂体炎	1
10014698	Endocrine disorders	内分泌系统疾病	10021109	Hypothalamic and pituitary disorders NEC	下丘脑和垂体疾病（不另分类）	10021112	Hypothalamus and pituitary gland disorders	下丘脑及垂体腺类疾病	10063685	Lymphocytic hypophysitis	淋巴细胞性垂体炎	1
10014698	Endocrine disorders	内分泌系统疾病	10021109	Hypothalamic and pituitary disorders NEC	下丘脑和垂体疾病（不另分类）	10021112	Hypothalamus and pituitary gland disorders	下丘脑及垂体腺类疾病	10039807	Secondary adrenocortical insufficiency	继发性肾上腺皮质功能不全	1
10014698	Endocrine disorders	内分泌系统疾病	10043747	Thyroid neoplasms	各种甲状腺肿瘤	10043739	Thyroid gland disorders	甲状腺类疾病	10043706	Thyroid cyst	甲状腺囊肿	1
10015919	Eye disorders	眼器官疾病	10047541	Visual disorders NEC	视力障碍（不另分类）	10047518	Vision disorders	各种视觉障碍	10047513	Vision blurred	视物模糊	45
10015919	Eye disorders	眼器官疾病	10080708	Visual impairment and blindness (excl colour blindness)	视觉损害和失明（色盲除外）	10047518	Vision disorders	各种视觉障碍	10047571	Visual impairment	视觉损害	42
10015919	Eye disorders	眼器官疾病	10080708	Visual impairment and blindness (excl colour blindness)	视觉损害和失明（色盲除外）	10047518	Vision disorders	各种视觉障碍	10005169	Blindness	失明	20
10015919	Eye disorders	眼器官疾病	10047541	Visual disorders NEC	视力障碍（不另分类）	10047518	Vision disorders	各种视觉障碍	10013036	Diplopia	复视	20
10015919	Eye disorders	眼器官疾病	10047559	Visual field disorders	视野障碍	10047518	Vision disorders	各种视觉障碍	10047555	Visual field defect	视野缺损	20
10015919	Eye disorders	眼器官疾病	10030063	Ocular sensation disorders	眼部感觉障碍	10030064	Ocular sensory symptoms NEC	眼感觉症状（不另分类）	10034960	Photophobia	畏光	14
10015919	Eye disorders	眼器官疾病	10030032	Ocular disorders NEC	各种视觉疾病（不另分类）	10015917	Eye disorders NEC	眼类疾病（不另分类）	10015967	Eye swelling	眼肿	11
10015919	Eye disorders	眼器官疾病	10047573	Visual pathway disorders	视路障碍	10047518	Vision disorders	各种视觉障碍	10061323	Optic neuropathy	视神经病	10
10015919	Eye disorders	眼器官疾病	10030032	Ocular disorders NEC	各种视觉疾病（不另分类）	10015917	Eye disorders NEC	眼类疾病（不另分类）	10015958	Eye pain	眼痛	7
10015919	Eye disorders	眼器官疾病	10080708	Visual impairment and blindness (excl colour blindness)	视觉损害和失明（色盲除外）	10047518	Vision disorders	各种视觉障碍	10047531	Visual acuity reduced	视力减退	7
10015919	Eye disorders	眼器官疾病	10030913	Optic disc abnormalities NEC	视盘异常（不另分类）	10042261	Ocular structural change, deposit and degeneration NEC	眼结构改变、沉积及变性（不另分类）	10030910	Optic atrophy	视神经萎缩	6
10015919	Eye disorders	眼器官疾病	10080708	Visual impairment and blindness (excl colour blindness)	视觉损害和失明（色盲除外）	10047518	Vision disorders	各种视觉障碍	10005186	Blindness unilateral	单侧盲	5
10015919	Eye disorders	眼器官疾病	10030059	Ocular nerve and muscle disorders	各种眼神经和肌肉疾病	10030061	Ocular neuromuscular disorders	眼神经肌肉类疾病	10056696	Gaze palsy	凝视麻痹	5
10015919	Eye disorders	眼器官疾病	10038896	Retinal structural change, deposit and degeneration	视网膜结构变化、沉积和变性	10042261	Ocular structural change, deposit and degeneration NEC	眼结构改变、沉积及变性（不另分类）	10038848	Retinal detachment	视网膜脱离	5
10015919	Eye disorders	眼器官疾病	10080708	Visual impairment and blindness (excl colour blindness)	视觉损害和失明（色盲除外）	10047518	Vision disorders	各种视觉障碍	10005184	Blindness transient	一过性失明	4
10015919	Eye disorders	眼器官疾病	10007772	Cataract conditions	各种白内障	10002693	Anterior eye structural change, deposit and degeneration	眼前部结构改变、沉积及变性	10007739	Cataract	白内障	4
10015919	Eye disorders	眼器官疾病	10072989	Lacrimation disorders	泪液分泌类疾病	10015917	Eye disorders NEC	眼类疾病（不另分类）	10013774	Dry eye	干眼	4
10015919	Eye disorders	眼器官疾病	10030059	Ocular nerve and muscle disorders	各种眼神经和肌肉疾病	10030061	Ocular neuromuscular disorders	眼神经肌肉类疾病	10061129	Eye movement disorder	眼动障碍	4
10015919	Eye disorders	眼器官疾病	10024445	Lid, lash and lacrimal infections, irritations and inflammations	眼睑、睫毛和泪腺感染、刺激和炎症	10021877	Ocular infections, irritations and inflammations	眼部感染、刺激及炎症	10015993	Eyelid oedema	眼睑水肿	4
10015919	Eye disorders	眼器官疾病	10018305	Glaucomas (excl congenital)	各种青光眼（不包括先天性）	10018307	Glaucoma and ocular hypertension	青光眼及高眼压	10018304	Glaucoma	青光眼	4
10015919	Eye disorders	眼器官疾病	10038837	Retinal bleeding and vascular disorders (excl retinopathy)	视网膜出血和血管异常（不包括视网膜病）	10047060	Retina, choroid and vitreous haemorrhages and vascular disorders	视网膜、脉络膜、玻璃体出血及血管疾病	10038867	Retinal haemorrhage	视网膜出血	4
10015919	Eye disorders	眼器官疾病	10037514	Pupil disorders	各种瞳孔疾病	10030061	Ocular neuromuscular disorders	眼神经肌肉类疾病	10002535	Anisocoria	瞳孔不等	3
10015919	Eye disorders	眼器官疾病	10042260	Structural change, deposit and degeneration of eye NEC	眼部结构变化、沉积和变性（不另分类）	10042261	Ocular structural change, deposit and degeneration NEC	眼结构改变、沉积及变性（不另分类）	10015683	Exophthalmos	突眼症	3
10015919	Eye disorders	眼器官疾病	10030045	Ocular infections, inflammations and associated manifestations	眼部感染、炎症和相关征象	10021877	Ocular infections, irritations and inflammations	眼部感染、刺激及炎症	10015915	Eye discharge	眼分泌物	3
10015919	Eye disorders	眼器官疾病	10030032	Ocular disorders NEC	各种视觉疾病（不另分类）	10015917	Eye disorders NEC	眼类疾病（不另分类）	10015916	Eye disorder	眼部疾病	3
10015919	Eye disorders	眼器官疾病	10030032	Ocular disorders NEC	各种视觉疾病（不另分类）	10015917	Eye disorders NEC	眼类疾病（不另分类）	10034545	Periorbital oedema	眼眶周围水肿	3
10015919	Eye disorders	眼器官疾病	10037514	Pupil disorders	各种瞳孔疾病	10030061	Ocular neuromuscular disorders	眼神经肌肉类疾病	10037515	Pupil fixed	固定瞳孔	3
10015919	Eye disorders	眼器官疾病	10038267	Refractive and accommodative disorders	折射和适应能力异常	10047518	Vision disorders	各种视觉障碍	10053549	Altered visual depth perception	视深度感觉异常	2
10015919	Eye disorders	眼器官疾病	10010735	Conjunctival structural change, deposit and degeneration	结膜结构变化、沉积和变性	10002693	Anterior eye structural change, deposit and degeneration	眼前部结构改变、沉积及变性	10061446	Conjunctival disorder	结膜疾病	2
10015919	Eye disorders	眼器官疾病	10010728	Conjunctival and corneal bleeding and vascular disorders	结膜和角膜出血和血管疾病	10047061	Ocular haemorrhages and vascular disorders NEC	眼出血及血管疾病（不另分类）	10010719	Conjunctival haemorrhage	结膜出血	2
10015919	Eye disorders	眼器官疾病	10030045	Ocular infections, inflammations and associated manifestations	眼部感染、炎症和相关征象	10021877	Ocular infections, irritations and inflammations	眼部感染、刺激及炎症	10015946	Eye irritation	眼刺激	2
10015919	Eye disorders	眼器官疾病	10011021	Corneal infections, oedemas and inflammations	角膜感染、水肿和炎症	10021877	Ocular infections, irritations and inflammations	眼部感染、刺激及炎症	10023332	Keratitis	角膜炎	2
10015919	Eye disorders	眼器官疾病	10037514	Pupil disorders	各种瞳孔疾病	10030061	Ocular neuromuscular disorders	眼神经肌肉类疾病	10028521	Mydriasis	瞳孔散大	2
10015919	Eye disorders	眼器官疾病	10030913	Optic disc abnormalities NEC	视盘异常（不另分类）	10042261	Ocular structural change, deposit and degeneration NEC	眼结构改变、沉积及变性（不另分类）	10033712	Papilloedema	视神经乳头水肿	2
10015919	Eye disorders	眼器官疾病	10037514	Pupil disorders	各种瞳孔疾病	10030061	Ocular neuromuscular disorders	眼神经肌肉类疾病	10037532	Pupillary reflex impaired	瞳孔反射受损	2
10015919	Eye disorders	眼器官疾病	10008776	Choroid and vitreous structural change, deposit and degeneration	脉络膜和玻璃体结构变化、沉积和变性	10042261	Ocular structural change, deposit and degeneration NEC	眼结构改变、沉积及变性（不另分类）	10047650	Vitreous detachment	玻璃体分离	2
10015919	Eye disorders	眼器官疾病	10030063	Ocular sensation disorders	眼部感觉障碍	10030064	Ocular sensory symptoms NEC	眼感觉症状（不另分类）	10000173	Abnormal sensation in eye	眼感觉异常	1
10015919	Eye disorders	眼器官疾病	10080708	Visual impairment and blindness (excl colour blindness)	视觉损害和失明（色盲除外）	10047518	Vision disorders	各种视觉障碍	10001902	Amaurosis	黑朦	1
10015919	Eye disorders	眼器官疾病	10080708	Visual impairment and blindness (excl colour blindness)	视觉损害和失明（色盲除外）	10047518	Vision disorders	各种视觉障碍	10001903	Amaurosis fugax	一过性黑朦	1
10015919	Eye disorders	眼器官疾病	10015992	Eyelid movement disorders	各种眼睑运动障碍	10030061	Ocular neuromuscular disorders	眼神经肌肉类疾病	10005159	Blepharospasm	睑痉挛	1
10015919	Eye disorders	眼器官疾病	10008775	Choroid and vitreous haemorrhages and vascular disorders	脉络膜和玻璃体出血和血管异常	10047060	Retina, choroid and vitreous haemorrhages and vascular disorders	视网膜、脉络膜、玻璃体出血及血管疾病	10057403	Choroidal infarction	脉络膜梗塞	1
10015919	Eye disorders	眼器官疾病	10047538	Visual colour distortions	视觉彩色失真	10047518	Vision disorders	各种视觉障碍	10008795	Chromatopsia	色视症	1
10015919	Eye disorders	眼器官疾病	10010722	Conjunctival infections, irritations and inflammations	结膜感染、刺激和炎症	10021877	Ocular infections, irritations and inflammations	眼部感染、刺激及炎症	10051625	Conjunctival hyperaemia	结膜充血	1
10015919	Eye disorders	眼器官疾病	10010722	Conjunctival infections, irritations and inflammations	结膜感染、刺激和炎症	10021877	Ocular infections, irritations and inflammations	眼部感染、刺激及炎症	10010726	Conjunctival oedema	结膜水肿	1
10015919	Eye disorders	眼器官疾病	10030032	Ocular disorders NEC	各种视觉疾病（不另分类）	10015917	Eye disorders NEC	眼类疾病（不另分类）	10052139	Eye oedema	眼睛水肿	1
10015919	Eye disorders	眼器官疾病	10030045	Ocular infections, inflammations and associated manifestations	眼部感染、炎症和相关征象	10021877	Ocular infections, irritations and inflammations	眼部感染、刺激及炎症	10052140	Eye pruritus	眼睛瘙痒	1
10015919	Eye disorders	眼器官疾病	10030032	Ocular disorders NEC	各种视觉疾病（不另分类）	10015917	Eye disorders NEC	眼类疾病（不另分类）	10075536	Eye symptom	眼症状	1
10015919	Eye disorders	眼器官疾病	10015992	Eyelid movement disorders	各种眼睑运动障碍	10030061	Ocular neuromuscular disorders	眼神经肌肉类疾病	10015995	Eyelid ptosis	上睑下垂	1
10015919	Eye disorders	眼器官疾病	10024445	Lid, lash and lacrimal infections, irritations and inflammations	眼睑、睫毛和泪腺感染、刺激和炎症	10021877	Ocular infections, irritations and inflammations	眼部感染、刺激及炎症	10074620	Eyelid rash	眼睑皮疹	1
10015919	Eye disorders	眼器官疾病	10011049	Corneal structural change, deposit and degeneration	角膜结构变化、沉积和变性	10002693	Anterior eye structural change, deposit and degeneration	眼前部结构改变、沉积及变性	10023365	Keratopathy	角膜病变	1
10015919	Eye disorders	眼器官疾病	10072989	Lacrimation disorders	泪液分泌类疾病	10015917	Eye disorders NEC	眼类疾病（不另分类）	10023643	Lacrimation disorder	流泪障碍	1
10015919	Eye disorders	眼器官疾病	10072989	Lacrimation disorders	泪液分泌类疾病	10015917	Eye disorders NEC	眼类疾病（不另分类）	10023644	Lacrimation increased	流泪增加	1
10015919	Eye disorders	眼器官疾病	10038896	Retinal structural change, deposit and degeneration	视网膜结构变化、沉积和变性	10042261	Ocular structural change, deposit and degeneration NEC	眼结构改变、沉积及变性（不另分类）	10025409	Macular degeneration	黄斑变性	1
10015919	Eye disorders	眼器官疾病	10037514	Pupil disorders	各种瞳孔疾病	10030061	Ocular neuromuscular disorders	眼神经肌肉类疾病	10027646	Miosis	瞳孔缩小	1
10015919	Eye disorders	眼器官疾病	10080708	Visual impairment and blindness (excl colour blindness)	视觉损害和失明（色盲除外）	10047518	Vision disorders	各种视觉障碍	10029404	Night blindness	夜盲症	1
10015919	Eye disorders	眼器官疾病	10030045	Ocular infections, inflammations and associated manifestations	眼部感染、炎症和相关征象	10021877	Ocular infections, irritations and inflammations	眼部感染、刺激及炎症	10030041	Ocular hyperaemia	眼充血	1
10015919	Eye disorders	眼器官疾病	10030047	Ocular injuries NEC	各种眼外伤（不另分类）	10030046	Ocular injuries	眼类损伤	10061137	Ocular toxicity	眼毒性	1
10015919	Eye disorders	眼器官疾病	10047573	Visual pathway disorders	视路障碍	10047518	Vision disorders	各种视觉障碍	10061322	Optic nerve disorder	视神经疾病	1
10015919	Eye disorders	眼器官疾病	10047541	Visual disorders NEC	视力障碍（不另分类）	10047518	Vision disorders	各种视觉障碍	10034962	Photopsia	闪光幻觉	1
10015919	Eye disorders	眼器官疾病	10038837	Retinal bleeding and vascular disorders (excl retinopathy)	视网膜出血和血管异常（不包括视网膜病）	10047060	Retina, choroid and vitreous haemorrhages and vascular disorders	视网膜、脉络膜、玻璃体出血及血管疾病	10038826	Retinal artery embolism	视网膜动脉栓塞	1
10015919	Eye disorders	眼器官疾病	10038837	Retinal bleeding and vascular disorders (excl retinopathy)	视网膜出血和血管异常（不包括视网膜病）	10047060	Retina, choroid and vitreous haemorrhages and vascular disorders	视网膜、脉络膜、玻璃体出血及血管疾病	10051742	Retinal infarction	视网膜梗死	1
10015919	Eye disorders	眼器官疾病	10038896	Retinal structural change, deposit and degeneration	视网膜结构变化、沉积和变性	10042261	Ocular structural change, deposit and degeneration NEC	眼结构改变、沉积及变性（不另分类）	10038897	Retinal tear	视网膜破裂	1
10015919	Eye disorders	眼器官疾病	10038837	Retinal bleeding and vascular disorders (excl retinopathy)	视网膜出血和血管异常（不包括视网膜病）	10047060	Retina, choroid and vitreous haemorrhages and vascular disorders	视网膜、脉络膜、玻璃体出血及血管疾病	10038903	Retinal vascular occlusion	视网膜血管闭塞	1
10015919	Eye disorders	眼器官疾病	10038896	Retinal structural change, deposit and degeneration	视网膜结构变化、沉积和变性	10042261	Ocular structural change, deposit and degeneration NEC	眼结构改变、沉积及变性（不另分类）	10065569	Rhegmatogenous retinal detachment	孔源性视网膜脱离	1
10015919	Eye disorders	眼器官疾病	10030059	Ocular nerve and muscle disorders	各种眼神经和肌肉疾病	10030061	Ocular neuromuscular disorders	眼神经肌肉类疾病	10042159	Strabismus	斜视	1
10015919	Eye disorders	眼器官疾病	10024445	Lid, lash and lacrimal infections, irritations and inflammations	眼睑、睫毛和泪腺感染、刺激和炎症	10021877	Ocular infections, irritations and inflammations	眼部感染、刺激及炎症	10042690	Swelling of eyelid	眼睑肿胀	1
10015919	Eye disorders	眼器官疾病	10008776	Choroid and vitreous structural change, deposit and degeneration	脉络膜和玻璃体结构变化、沉积和变性	10042261	Ocular structural change, deposit and degeneration NEC	眼结构改变、沉积及变性（不另分类）	10047654	Vitreous floaters	玻璃体飞蛾症	1
10015919	Eye disorders	眼器官疾病	10011049	Corneal structural change, deposit and degeneration	角膜结构变化、沉积和变性	10002693	Anterior eye structural change, deposit and degeneration	眼前部结构改变、沉积及变性	10048221	Xerophthalmia	干眼症	1
10017947	Gastrointestinal disorders	胃肠系统疾病	10028817	Nausea and vomiting symptoms	恶心和呕吐症状	10018012	Gastrointestinal signs and symptoms	胃肠道系统症状和体征	10028813	Nausea	恶心	1451
10017947	Gastrointestinal disorders	胃肠系统疾病	10028817	Nausea and vomiting symptoms	恶心和呕吐症状	10018012	Gastrointestinal signs and symptoms	胃肠道系统症状和体征	10047700	Vomiting	呕吐	1070
10017947	Gastrointestinal disorders	胃肠系统疾病	10012736	Diarrhoea (excl infective)	各种腹泻（不包括感染性的）	10017977	Gastrointestinal motility and defaecation conditions	胃肠运动及排便状况	10012735	Diarrhoea	腹泻	484
10017947	Gastrointestinal disorders	胃肠系统疾病	10017933	Gastrointestinal atonic and hypomotility disorders NEC	各种胃肠道弛缓和动力不足性疾病（不另分类）	10017977	Gastrointestinal motility and defaecation conditions	胃肠运动及排便状况	10010774	Constipation	便秘	433
10017947	Gastrointestinal disorders	胃肠系统疾病	10017926	Gastrointestinal and abdominal pains (excl oral and throat)	胃肠道和腹部疼痛（不包括口腔和咽喉）	10018012	Gastrointestinal signs and symptoms	胃肠道系统症状和体征	10000081	Abdominal pain	腹痛	177
10017947	Gastrointestinal disorders	胃肠系统疾病	10027678	Gastrointestinal signs and symptoms NEC	各种胃肠道症状和体征（不另分类）	10018012	Gastrointestinal signs and symptoms	胃肠道系统症状和体征	10013950	Dysphagia	吞咽困难	145
10017947	Gastrointestinal disorders	胃肠系统疾病	10017926	Gastrointestinal and abdominal pains (excl oral and throat)	胃肠道和腹部疼痛（不包括口腔和咽喉）	10018012	Gastrointestinal signs and symptoms	胃肠道系统症状和体征	10000087	Abdominal pain upper	上腹痛	65
10017947	Gastrointestinal disorders	胃肠系统疾病	10009888	Colitis (excl infective)	各种结肠炎（不包括感染性的）	10017969	Gastrointestinal inflammatory conditions	胃肠系统炎症	10009887	Colitis	结肠炎	55
10017947	Gastrointestinal disorders	胃肠系统疾病	10042129	Stomatitis and ulceration	口腔黏膜炎和溃疡	10031013	Oral soft tissue conditions	口腔软组织类疾病	10042128	Stomatitis	口腔黏膜炎	55
10017947	Gastrointestinal disorders	胃肠系统疾病	10017958	Non-site specific gastrointestinal haemorrhages	部位不明的胃肠出血	10017959	Gastrointestinal haemorrhages NEC	胃肠系统出血（不另分类）	10017955	Gastrointestinal haemorrhage	胃肠出血	52
10017947	Gastrointestinal disorders	胃肠系统疾病	10013949	Dyspeptic signs and symptoms	消化不良症状和体征	10018012	Gastrointestinal signs and symptoms	胃肠道系统症状和体征	10013946	Dyspepsia	消化不良	47
10017947	Gastrointestinal disorders	胃肠系统疾病	10027678	Gastrointestinal signs and symptoms NEC	各种胃肠道症状和体征（不另分类）	10018012	Gastrointestinal signs and symptoms	胃肠道系统症状和体征	10000059	Abdominal discomfort	腹部不适	42
10017947	Gastrointestinal disorders	胃肠系统疾病	10033646	Acute and chronic pancreatitis	急性及慢性胰腺炎	10015674	Exocrine pancreas conditions	胰腺外分泌疾病	10033645	Pancreatitis	胰腺炎	42
10017947	Gastrointestinal disorders	胃肠系统疾病	10016770	Flatulence, bloating and distension	肠胃胀气、气胀和膨胀	10018012	Gastrointestinal signs and symptoms	胃肠道系统症状和体征	10000060	Abdominal distension	腹胀	39
10017947	Gastrointestinal disorders	胃肠系统疾病	10017948	Gastrointestinal disorders NEC	各种胃肠疾病（不另分类）	10017943	Gastrointestinal conditions NEC	胃肠类疾病（不另分类）	10017944	Gastrointestinal disorder	胃肠疾病	39
10017947	Gastrointestinal disorders	胃肠系统疾病	10032172	Intestinal ulcers and perforation NEC	肠溃疡和穿孔（不另分类）	10018027	Gastrointestinal ulceration and perforation	胃肠溃疡及穿孔	10023804	Large intestine perforation	大肠穿孔	33
10017947	Gastrointestinal disorders	胃肠系统疾病	10034653	Peritoneal and retroperitoneal disorders	腹膜和腹膜后疾病	10034652	Peritoneal and retroperitoneal conditions	腹膜及腹后膜类疾病	10003445	Ascites	腹水	32
10017947	Gastrointestinal disorders	胃肠系统疾病	10022653	Intestinal haemorrhages	各种肠出血	10017959	Gastrointestinal haemorrhages NEC	胃肠系统出血（不另分类）	10038063	Rectal haemorrhage	直肠出血	32
10017947	Gastrointestinal disorders	胃肠系统疾病	10053171	Oesophagitis (excl infective)	各种食管炎（不包括感染性的）	10017969	Gastrointestinal inflammatory conditions	胃肠系统炎症	10030216	Oesophagitis	食管炎	25
10017947	Gastrointestinal disorders	胃肠系统疾病	10013811	Duodenal and small intestinal stenosis and obstruction	十二指肠和小肠狭窄和阻塞	10018008	Gastrointestinal stenosis and obstruction	胃肠道狭窄及梗阻类疾病	10041101	Small intestinal obstruction	小肠梗阻	25
10017947	Gastrointestinal disorders	胃肠系统疾病	10030975	Oral dryness and saliva altered	口腔干燥和唾液改变	10039404	Salivary gland conditions	唾液腺疾病类	10013781	Dry mouth	口干	23
10017947	Gastrointestinal disorders	胃肠系统疾病	10032172	Intestinal ulcers and perforation NEC	肠溃疡和穿孔（不另分类）	10018027	Gastrointestinal ulceration and perforation	胃肠溃疡及穿孔	10022694	Intestinal perforation	肠穿孔	23
10017947	Gastrointestinal disorders	胃肠系统疾病	10017854	Gastritis (excl infective)	各种胃炎（不包括感染性的）	10017969	Gastrointestinal inflammatory conditions	胃肠系统炎症	10017853	Gastritis	胃炎	22
10017947	Gastrointestinal disorders	胃肠系统疾病	10018009	Gastrointestinal stenosis and obstruction NEC	各种胃肠道狭窄及阻塞（不另分类）	10018008	Gastrointestinal stenosis and obstruction	胃肠道狭窄及梗阻类疾病	10021328	Ileus	肠梗阻（机能性）	21
10017947	Gastrointestinal disorders	胃肠系统疾病	10028817	Nausea and vomiting symptoms	恶心和呕吐症状	10018012	Gastrointestinal signs and symptoms	胃肠道系统症状和体征	10038776	Retching	干呕	21
10017947	Gastrointestinal disorders	胃肠系统疾病	10018009	Gastrointestinal stenosis and obstruction NEC	各种胃肠道狭窄及阻塞（不另分类）	10018008	Gastrointestinal stenosis and obstruction	胃肠道狭窄及梗阻类疾病	10022687	Intestinal obstruction	肠梗阻	19
10017947	Gastrointestinal disorders	胃肠系统疾病	10017933	Gastrointestinal atonic and hypomotility disorders NEC	各种胃肠道弛缓和动力不足性疾病（不另分类）	10017977	Gastrointestinal motility and defaecation conditions	胃肠运动及排便状况	10017885	Gastrooesophageal reflux disease	胃食管反流病	18
10017947	Gastrointestinal disorders	胃肠系统疾病	10055797	Gingival haemorrhages	各种牙龈出血	10044018	Dental and gingival conditions	牙齿和牙龈类疾病	10018276	Gingival bleeding	牙龈出血	18
10017947	Gastrointestinal disorders	胃肠系统疾病	10042129	Stomatitis and ulceration	口腔黏膜炎和溃疡	10031013	Oral soft tissue conditions	口腔软组织类疾病	10028034	Mouth ulceration	口腔溃疡	18
10017947	Gastrointestinal disorders	胃肠系统疾病	10017958	Non-site specific gastrointestinal haemorrhages	部位不明的胃肠出血	10017959	Gastrointestinal haemorrhages NEC	胃肠系统出血（不另分类）	10018836	Haematochezia	便血	17
10017947	Gastrointestinal disorders	胃肠系统疾病	10033646	Acute and chronic pancreatitis	急性及慢性胰腺炎	10015674	Exocrine pancreas conditions	胰腺外分泌疾病	10033647	Pancreatitis acute	急性胰腺炎	17
10017947	Gastrointestinal disorders	胃肠系统疾病	10018029	Haemorrhoids and gastrointestinal varices (excl oesophageal)	痔和胃肠道静脉曲张（不包括食管）	10018031	Gastrointestinal vascular conditions	胃肠系统血管疾病	10019022	Haemorrhoids	痔疮	16
10017947	Gastrointestinal disorders	胃肠系统疾病	10018023	Gastrointestinal ulcers and perforation, site unspecified	部位不明的胃肠道溃疡和穿孔	10018027	Gastrointestinal ulceration and perforation	胃肠溃疡及穿孔	10018001	Gastrointestinal perforation	胃肠穿孔	14
10017947	Gastrointestinal disorders	胃肠系统疾病	10017921	Gastrointestinal inflammatory disorders NEC	胃肠道各种炎症（不另分类）	10017969	Gastrointestinal inflammatory conditions	胃肠系统炎症	10059024	Gastrointestinal toxicity	胃肠道毒性	14
10017947	Gastrointestinal disorders	胃肠系统疾病	10018023	Gastrointestinal ulcers and perforation, site unspecified	部位不明的胃肠道溃疡和穿孔	10018027	Gastrointestinal ulceration and perforation	胃肠溃疡及穿孔	10061820	Diverticular perforation	憩室穿孔	13
10017947	Gastrointestinal disorders	胃肠系统疾病	10016770	Flatulence, bloating and distension	肠胃胀气、气胀和膨胀	10018012	Gastrointestinal signs and symptoms	胃肠道系统症状和体征	10016766	Flatulence	肠胃气胀	13
10017947	Gastrointestinal disorders	胃肠系统疾病	10017958	Non-site specific gastrointestinal haemorrhages	部位不明的胃肠出血	10017959	Gastrointestinal haemorrhages NEC	胃肠系统出血（不另分类）	10018830	Haematemesis	呕血	13
10017947	Gastrointestinal disorders	胃肠系统疾病	10027678	Gastrointestinal signs and symptoms NEC	各种胃肠道症状和体征（不另分类）	10018012	Gastrointestinal signs and symptoms	胃肠道系统症状和体征	10077605	Anal incontinence	肛门失禁	11
10017947	Gastrointestinal disorders	胃肠系统疾病	10031020	Oral soft tissue swelling and oedema	口部软组织肿胀和水肿	10031013	Oral soft tissue conditions	口腔软组织类疾病	10024570	Lip swelling	唇部肿胀	11
10017947	Gastrointestinal disorders	胃肠系统疾病	10017926	Gastrointestinal and abdominal pains (excl oral and throat)	胃肠道和腹部疼痛（不包括口腔和咽喉）	10018012	Gastrointestinal signs and symptoms	胃肠道系统症状和体征	10000084	Abdominal pain lower	下腹痛	10
10017947	Gastrointestinal disorders	胃肠系统疾病	10017921	Gastrointestinal inflammatory disorders NEC	胃肠道各种炎症（不另分类）	10017969	Gastrointestinal inflammatory conditions	胃肠系统炎症	10014893	Enterocolitis	小肠结肠炎	10
10017947	Gastrointestinal disorders	胃肠系统疾病	10012714	Diaphragmatic hernias	各种膈疝	10000073	Abdominal hernias and other abdominal wall conditions	腹部疝及其它腹壁疾病	10020028	Hiatus hernia	裂孔疝	9
10017947	Gastrointestinal disorders	胃肠系统疾病	10017958	Non-site specific gastrointestinal haemorrhages	部位不明的胃肠出血	10017959	Gastrointestinal haemorrhages NEC	胃肠系统出血（不另分类）	10027141	Melaena	黑便	9
10017947	Gastrointestinal disorders	胃肠系统疾病	10031021	Oral soft tissue signs and symptoms	口部软组织症状和体征	10031013	Oral soft tissue conditions	口腔软组织类疾病	10031009	Oral pain	口腔疼痛	9
10017947	Gastrointestinal disorders	胃肠系统疾病	10043954	Tongue disorders	舌异常	10043946	Tongue conditions	舌疾病	10043991	Tongue ulceration	舌溃疡	9
10017947	Gastrointestinal disorders	胃肠系统疾病	10017926	Gastrointestinal and abdominal pains (excl oral and throat)	胃肠道和腹部疼痛（不包括口腔和咽喉）	10018012	Gastrointestinal signs and symptoms	胃肠道系统症状和体征	10000097	Abdominal tenderness	腹部触痛	7
10017947	Gastrointestinal disorders	胃肠系统疾病	10016097	Faecal abnormalities NEC	大便异常（不另分类）	10018012	Gastrointestinal signs and symptoms	胃肠道系统症状和体征	10016100	Faeces discoloured	粪便变色	7
10017947	Gastrointestinal disorders	胃肠系统疾病	10031016	Oral soft tissue haemorrhages	口部软组织出血	10031013	Oral soft tissue conditions	口腔软组织类疾病	10028024	Mouth haemorrhage	口腔出血	7
10017947	Gastrointestinal disorders	胃肠系统疾病	10002115	Anal and rectal pains	肛门和直肠疼痛	10002112	Anal and rectal conditions NEC	肛门和直肠类疾病（不另分类）	10036772	Proctalgia	肛部痛	7
10017947	Gastrointestinal disorders	胃肠系统疾病	10017958	Non-site specific gastrointestinal haemorrhages	部位不明的胃肠出血	10017959	Gastrointestinal haemorrhages NEC	胃肠系统出血（不另分类）	10046274	Upper gastrointestinal haemorrhage	上消化道出血	7
10017947	Gastrointestinal disorders	胃肠系统疾病	10018006	Gastrointestinal spastic and hypermotility disorders	各种胃肠道痉挛和蠕动过强性疾病	10017977	Gastrointestinal motility and defaecation conditions	胃肠运动及排便状况	10017367	Frequent bowel movements	排便频率增加	6
10017947	Gastrointestinal disorders	胃肠系统疾病	10017847	Gastric ulcers and perforation	胃部溃疡和穿孔	10018027	Gastrointestinal ulceration and perforation	胃肠溃疡及穿孔	10017822	Gastric ulcer	胃溃疡	6
10017947	Gastrointestinal disorders	胃肠系统疾病	10013530	Diverticula	各种憩室	10013535	Diverticular disorders	憩室类疾病	10013554	Diverticulum	憩室	5
10017947	Gastrointestinal disorders	胃肠系统疾病	10017952	Gastrointestinal fistulae	各种胃肠道瘘管	10017943	Gastrointestinal conditions NEC	胃肠类疾病（不另分类）	10051425	Enterocutaneous fistula	肠外瘘	5
10017947	Gastrointestinal disorders	胃肠系统疾病	10018029	Haemorrhoids and gastrointestinal varices (excl oesophageal)	痔和胃肠道静脉曲张（不包括食管）	10018031	Gastrointestinal vascular conditions	胃肠系统血管疾病	10054787	Haemorrhoidal haemorrhage	痔疮出血	5
10017947	Gastrointestinal disorders	胃肠系统疾病	10018009	Gastrointestinal stenosis and obstruction NEC	各种胃肠道狭窄及阻塞（不另分类）	10018008	Gastrointestinal stenosis and obstruction	胃肠道狭窄及梗阻类疾病	10022863	Intussusception	肠套叠	5
10017947	Gastrointestinal disorders	胃肠系统疾病	10043985	Tongue signs and symptoms	舌部症状和体征	10043946	Tongue conditions	舌疾病	10042727	Swollen tongue	肿舌	5
10017947	Gastrointestinal disorders	胃肠系统疾病	10000063	Abdominal findings abnormal	腹部检查异常	10018012	Gastrointestinal signs and symptoms	胃肠道系统症状和体征	10000077	Abdominal mass	腹部肿块	4
10017947	Gastrointestinal disorders	胃肠系统疾病	10042129	Stomatitis and ulceration	口腔黏膜炎和溃疡	10031013	Oral soft tissue conditions	口腔软组织类疾病	10002959	Aphthous ulcer	阿弗他溃疡	4
10017947	Gastrointestinal disorders	胃肠系统疾病	10031015	Oral soft tissue disorders NEC	口部软组织疾病（不另分类）	10031013	Oral soft tissue conditions	口腔软组织类疾病	10008417	Cheilitis	唇炎	4
10017947	Gastrointestinal disorders	胃肠系统疾病	10009888	Colitis (excl infective)	各种结肠炎（不包括感染性的）	10017969	Gastrointestinal inflammatory conditions	胃肠系统炎症	10009895	Colitis ischaemic	缺血性结肠炎	4
10017947	Gastrointestinal disorders	胃肠系统疾病	10012325	Dental and periodontal infections and inflammations	牙齿和牙周感染及炎症	10044018	Dental and gingival conditions	牙齿和牙龈类疾病	10012318	Dental caries	龋齿	4
10017947	Gastrointestinal disorders	胃肠系统疾病	10013530	Diverticula	各种憩室	10013535	Diverticular disorders	憩室类疾病	10013559	Diverticulum intestinal	肠道憩室	4
10017947	Gastrointestinal disorders	胃肠系统疾病	10017921	Gastrointestinal inflammatory disorders NEC	胃肠道各种炎症（不另分类）	10017969	Gastrointestinal inflammatory conditions	胃肠系统炎症	10014866	Enteritis	肠炎	4
10017947	Gastrointestinal disorders	胃肠系统疾病	10017958	Non-site specific gastrointestinal haemorrhages	部位不明的胃肠出血	10017959	Gastrointestinal haemorrhages NEC	胃肠系统出血（不另分类）	10061249	Intra-abdominal haemorrhage	腹内出血	4
10017947	Gastrointestinal disorders	胃肠系统疾病	10027678	Gastrointestinal signs and symptoms NEC	各种胃肠道症状和体征（不另分类）	10018012	Gastrointestinal signs and symptoms	胃肠道系统症状和体征	10030094	Odynophagia	吞咽痛	4
10017947	Gastrointestinal disorders	胃肠系统疾病	10031021	Oral soft tissue signs and symptoms	口部软组织症状和体征	10031013	Oral soft tissue conditions	口腔软组织类疾病	10057372	Paraesthesia oral	口部感觉异常	4
10017947	Gastrointestinal disorders	胃肠系统疾病	10043954	Tongue disorders	舌异常	10043946	Tongue conditions	舌疾病	10043951	Tongue disorder	舌病	4
10017947	Gastrointestinal disorders	胃肠系统疾病	10044049	Dental pain and sensation disorders	牙齿疼痛和感觉障碍	10044018	Dental and gingival conditions	牙齿和牙龈类疾病	10044055	Toothache	牙疼	4
10017947	Gastrointestinal disorders	胃肠系统疾病	10002113	Anal and rectal disorders NEC	肛门和直肠疾病（不另分类）	10002112	Anal and rectal conditions NEC	肛门和直肠类疾病（不另分类）	10002153	Anal fissure	肛裂	3
10017947	Gastrointestinal disorders	胃肠系统疾病	10009888	Colitis (excl infective)	各种结肠炎（不包括感染性的）	10017969	Gastrointestinal inflammatory conditions	胃肠系统炎症	10009900	Colitis ulcerative	溃疡性结肠炎	3
10017947	Gastrointestinal disorders	胃肠系统疾病	10018006	Gastrointestinal spastic and hypermotility disorders	各种胃肠道痉挛和蠕动过强性疾病	10017977	Gastrointestinal motility and defaecation conditions	胃肠运动及排便状况	10012110	Defaecation urgency	紧急排便感	3
10017947	Gastrointestinal disorders	胃肠系统疾病	10013862	Duodenal ulcers and perforation	十二指肠溃疡和穿孔	10018027	Gastrointestinal ulceration and perforation	胃肠溃疡及穿孔	10013836	Duodenal ulcer	十二指肠溃疡	3
10017947	Gastrointestinal disorders	胃肠系统疾病	10016097	Faecal abnormalities NEC	大便异常（不另分类）	10018012	Gastrointestinal signs and symptoms	胃肠道系统症状和体征	10056325	Faecaloma	粪瘤	3
10017947	Gastrointestinal disorders	胃肠系统疾病	10017751	Gastric and oesophageal haemorrhages	胃和食管出血	10017959	Gastrointestinal haemorrhages NEC	胃肠系统出血（不另分类）	10017788	Gastric haemorrhage	胃出血	3
10017947	Gastrointestinal disorders	胃肠系统疾病	10017921	Gastrointestinal inflammatory disorders NEC	胃肠道各种炎症（不另分类）	10017969	Gastrointestinal inflammatory conditions	胃肠系统炎症	10064147	Gastrointestinal inflammation	胃肠炎症	3
10017947	Gastrointestinal disorders	胃肠系统疾病	10082211	Gingival disorders, signs and symptoms NEC	各种牙龈疾病、症状和体征（不另分类）	10044018	Dental and gingival conditions	牙齿和牙龈类疾病	10018286	Gingival pain	牙龈疼痛	3
10017947	Gastrointestinal disorders	胃肠系统疾病	10043985	Tongue signs and symptoms	舌部症状和体征	10043946	Tongue conditions	舌疾病	10018388	Glossodynia	舌痛	3
10017947	Gastrointestinal disorders	胃肠系统疾病	10044049	Dental pain and sensation disorders	牙齿疼痛和感觉障碍	10044018	Dental and gingival conditions	牙齿和牙龈类疾病	10082426	Hyperaesthesia teeth	牙齿感觉过敏	3
10017947	Gastrointestinal disorders	胃肠系统疾病	10031021	Oral soft tissue signs and symptoms	口部软组织症状和体征	10031013	Oral soft tissue conditions	口腔软组织类疾病	10057371	Hypoaesthesia oral	口腔感觉减退	3
10017947	Gastrointestinal disorders	胃肠系统疾病	10052736	Non-mechanical ileus	非机械性肠梗阻	10017977	Gastrointestinal motility and defaecation conditions	胃肠运动及排便状况	10021333	Ileus paralytic	麻痹性肠梗阻	3
10017947	Gastrointestinal disorders	胃肠系统疾病	10017997	Gastrointestinal vascular occlusion and infarction	胃肠道血管闭塞及梗死	10018031	Gastrointestinal vascular conditions	胃肠系统血管疾病	10022680	Intestinal ischaemia	肠缺血	3
10017947	Gastrointestinal disorders	胃肠系统疾病	10022653	Intestinal haemorrhages	各种肠出血	10017959	Gastrointestinal haemorrhages NEC	胃肠系统出血（不另分类）	10050953	Lower gastrointestinal haemorrhage	下消化道出血	3
10017947	Gastrointestinal disorders	胃肠系统疾病	10017751	Gastric and oesophageal haemorrhages	胃和食管出血	10017959	Gastrointestinal haemorrhages NEC	胃肠系统出血（不另分类）	10026712	Mallory-weiss syndrome	马-魏二氏综合征	3
10017947	Gastrointestinal disorders	胃肠系统疾病	10017926	Gastrointestinal and abdominal pains (excl oral and throat)	胃肠道和腹部疼痛（不包括口腔和咽喉）	10018012	Gastrointestinal signs and symptoms	胃肠道系统症状和体征	10030180	Oesophageal pain	食管痛	3
10017947	Gastrointestinal disorders	胃肠系统疾病	10031015	Oral soft tissue disorders NEC	口部软组织疾病（不另分类）	10031013	Oral soft tissue conditions	口腔软组织类疾病	10067621	Oral disorder	口腔病	3
10017947	Gastrointestinal disorders	胃肠系统疾病	10042129	Stomatitis and ulceration	口腔黏膜炎和溃疡	10031013	Oral soft tissue conditions	口腔软组织类疾病	10064594	Oral mucosa erosion	口腔黏膜糜烂	3
10017947	Gastrointestinal disorders	胃肠系统疾病	10036775	Rectal inflammations NEC	各种直肠炎症（不另分类）	10017969	Gastrointestinal inflammatory conditions	胃肠系统炎症	10036774	Proctitis	直肠炎	3
10017947	Gastrointestinal disorders	胃肠系统疾病	10030975	Oral dryness and saliva altered	口腔干燥和唾液改变	10039404	Salivary gland conditions	唾液腺疾病类	10039424	Salivary hypersecretion	唾液分泌过多	3
10017947	Gastrointestinal disorders	胃肠系统疾病	10034654	Peritoneal and retroperitoneal fibrosis and adhesions	腹膜和腹膜后纤维化及粘连	10034652	Peritoneal and retroperitoneal conditions	腹膜及腹后膜类疾病	10000050	Abdominal adhesions	腹腔粘连	2
10017947	Gastrointestinal disorders	胃肠系统疾病	10017952	Gastrointestinal fistulae	各种胃肠道瘘管	10017943	Gastrointestinal conditions NEC	胃肠类疾病（不另分类）	10002156	Anal fistula	肛瘘	2
10017947	Gastrointestinal disorders	胃肠系统疾病	10017948	Gastrointestinal disorders NEC	各种胃肠疾病（不另分类）	10017943	Gastrointestinal conditions NEC	胃肠类疾病（不另分类）	10060960	Appendix disorder	阑尾疾病	2
10017947	Gastrointestinal disorders	胃肠系统疾病	10027678	Gastrointestinal signs and symptoms NEC	各种胃肠道症状和体征（不另分类）	10018012	Gastrointestinal signs and symptoms	胃肠道系统症状和体征	10006326	Breath odour	口臭	2
10017947	Gastrointestinal disorders	胃肠系统疾病	10017950	Gastrointestinal dyskinetic disorders	各种胃肠道运动障碍性疾病	10017977	Gastrointestinal motility and defaecation conditions	胃肠运动及排便状况	10008399	Change of bowel habit	排便习惯改变	2
10017947	Gastrointestinal disorders	胃肠系统疾病	10025480	Malabsorption syndromes	各种吸收不良综合征	10025477	Malabsorption conditions	吸收不良类疾病	10009839	Coeliac disease	乳糜泻	2
10017947	Gastrointestinal disorders	胃肠系统疾病	10017952	Gastrointestinal fistulae	各种胃肠道瘘管	10017943	Gastrointestinal conditions NEC	胃肠类疾病（不另分类）	10009995	Colonic fistula	结肠瘘	2
10017947	Gastrointestinal disorders	胃肠系统疾病	10009888	Colitis (excl infective)	各种结肠炎（不包括感染性的）	10017969	Gastrointestinal inflammatory conditions	胃肠系统炎症	10011401	Crohn's disease	克罗恩氏病	2
10017947	Gastrointestinal disorders	胃肠系统疾病	10017952	Gastrointestinal fistulae	各种胃肠道瘘管	10017943	Gastrointestinal conditions NEC	胃肠类疾病（不另分类）	10065713	Gastric fistula	胃瘘	2
10017947	Gastrointestinal disorders	胃肠系统疾病	10017847	Gastric ulcers and perforation	胃部溃疡和穿孔	10018027	Gastrointestinal ulceration and perforation	胃肠溃疡及穿孔	10017826	Gastric ulcer haemorrhage	胃溃疡出血	2
10017947	Gastrointestinal disorders	胃肠系统疾病	10000063	Abdominal findings abnormal	腹部检查异常	10018012	Gastrointestinal signs and symptoms	胃肠道系统症状和体征	10067715	Gastrointestinal sounds abnormal	胃肠鸣音异常	2
10017947	Gastrointestinal disorders	胃肠系统疾病	10017933	Gastrointestinal atonic and hypomotility disorders NEC	各种胃肠道弛缓和动力不足性疾病（不另分类）	10017977	Gastrointestinal motility and defaecation conditions	胃肠运动及排便状况	10059158	Infrequent bowel movements	大便次数少	2
10017947	Gastrointestinal disorders	胃肠系统疾病	10034653	Peritoneal and retroperitoneal disorders	腹膜和腹膜后疾病	10034652	Peritoneal and retroperitoneal conditions	腹膜及腹后膜类疾病	10078659	Intra-abdominal fluid collection	腹内积液	2
10017947	Gastrointestinal disorders	胃肠系统疾病	10018006	Gastrointestinal spastic and hypermotility disorders	各种胃肠道痉挛和蠕动过强性疾病	10017977	Gastrointestinal motility and defaecation conditions	胃肠运动及排便状况	10023003	Irritable bowel syndrome	肠易激综合症	2
10017947	Gastrointestinal disorders	胃肠系统疾病	10022653	Intestinal haemorrhages	各种肠出血	10017959	Gastrointestinal haemorrhages NEC	胃肠系统出血（不另分类）	10052534	Large intestinal haemorrhage	大肠出血	2
10017947	Gastrointestinal disorders	胃肠系统疾病	10023796	Large intestinal stenosis and obstruction	大肠狭窄和阻塞	10018008	Gastrointestinal stenosis and obstruction	胃肠道狭窄及梗阻类疾病	10062062	Large intestinal obstruction	大肠梗阻	2
10017947	Gastrointestinal disorders	胃肠系统疾病	10031015	Oral soft tissue disorders NEC	口部软组织疾病（不另分类）	10031013	Oral soft tissue conditions	口腔软组织类疾病	10049307	Lip blister	嘴唇起疱	2
10017947	Gastrointestinal disorders	胃肠系统疾病	10030206	Oesophageal ulcers and perforation	食管溃疡和穿孔	10018027	Gastrointestinal ulceration and perforation	胃肠溃疡及穿孔	10030201	Oesophageal ulcer	食管溃疡	2
10017947	Gastrointestinal disorders	胃肠系统疾病	10031021	Oral soft tissue signs and symptoms	口部软组织症状和体征	10031013	Oral soft tissue conditions	口腔软组织类疾病	10030995	Oral mucosal blistering	口腔粘膜起疱	2
10017947	Gastrointestinal disorders	胃肠系统疾病	10031021	Oral soft tissue signs and symptoms	口部软组织症状和体征	10031013	Oral soft tissue conditions	口腔软组织类疾病	10064487	Oral mucosal exfoliation	口腔粘膜脱落	2
10017947	Gastrointestinal disorders	胃肠系统疾病	10027692	Pancreatic disorders NEC	各种胰腺疾病（不另分类）	10015674	Exocrine pancreas conditions	胰腺外分泌疾病	10033616	Pancreatic disorder	胰腺疾病	2
10017947	Gastrointestinal disorders	胃肠系统疾病	10017948	Gastrointestinal disorders NEC	各种胃肠疾病（不另分类）	10017943	Gastrointestinal conditions NEC	胃肠类疾病（不另分类）	10057030	Pneumatosis intestinalis	肠壁囊样积气	2
10017947	Gastrointestinal disorders	胃肠系统疾病	10034653	Peritoneal and retroperitoneal disorders	腹膜和腹膜后疾病	10034652	Peritoneal and retroperitoneal conditions	腹膜及腹后膜类疾病	10048299	Pneumoperitoneum	腹腔积气	2
10017947	Gastrointestinal disorders	胃肠系统疾病	10034655	Peritoneal and retroperitoneal haemorrhages	腹膜和腹膜后出血	10034652	Peritoneal and retroperitoneal conditions	腹膜及腹后膜类疾病	10038980	Retroperitoneal haemorrhage	腹膜后出血	2
10017947	Gastrointestinal disorders	胃肠系统疾病	10022653	Intestinal haemorrhages	各种肠出血	10017959	Gastrointestinal haemorrhages NEC	胃肠系统出血（不另分类）	10052535	Small intestinal haemorrhage	小肠出血	2
10017947	Gastrointestinal disorders	胃肠系统疾病	10018009	Gastrointestinal stenosis and obstruction NEC	各种胃肠道狭窄及阻塞（不另分类）	10018008	Gastrointestinal stenosis and obstruction	胃肠道狭窄及梗阻类疾病	10050396	Subileus	不完全性肠梗阻（机能性）	2
10017947	Gastrointestinal disorders	胃肠系统疾病	10043985	Tongue signs and symptoms	舌部症状和体征	10043946	Tongue conditions	舌疾病	10043942	Tongue blistering	舌水疱	2
10017947	Gastrointestinal disorders	胃肠系统疾病	10043985	Tongue signs and symptoms	舌部症状和体征	10043946	Tongue conditions	舌疾病	10043949	Tongue discolouration	舌变色	2
10017947	Gastrointestinal disorders	胃肠系统疾病	10043985	Tongue signs and symptoms	舌部症状和体征	10043946	Tongue conditions	舌疾病	10069164	Tongue pigmentation	舌色素沉着	2
10017947	Gastrointestinal disorders	胃肠系统疾病	10075884	Abdominal hernias NEC	腹疝（不另分类）	10000073	Abdominal hernias and other abdominal wall conditions	腹部疝及其它腹壁疾病	10060954	Abdominal hernia	腹疝	1
10017947	Gastrointestinal disorders	胃肠系统疾病	10052777	Abdominal wall conditions NEC	各种腹壁疾病（不另分类）	10000073	Abdominal hernias and other abdominal wall conditions	腹部疝及其它腹壁疾病	10059625	Abdominal wall disorder	腹壁病变	1
10017947	Gastrointestinal disorders	胃肠系统疾病	10016097	Faecal abnormalities NEC	大便异常（不另分类）	10018012	Gastrointestinal signs and symptoms	胃肠道系统症状和体征	10000133	Abnormal faeces	粪便异常	1
10017947	Gastrointestinal disorders	胃肠系统疾病	10030196	Oesophageal stenosis and obstruction	食道狭窄和阻塞	10018008	Gastrointestinal stenosis and obstruction	胃肠道狭窄及梗阻类疾病	10052820	Acquired oesophageal web	获得性食管蹼	1
10017947	Gastrointestinal disorders	胃肠系统疾病	10022653	Intestinal haemorrhages	各种肠出血	10017959	Gastrointestinal haemorrhages NEC	胃肠系统出血（不另分类）	10049555	Anal haemorrhage	肛门出血	1
10017947	Gastrointestinal disorders	胃肠系统疾病	10002119	Anal and rectal ulcers and perforation	肛门和直肠溃疡和穿孔	10018027	Gastrointestinal ulceration and perforation	胃肠溃疡及穿孔	10002180	Anal ulcer	肛门溃疡	1
10017947	Gastrointestinal disorders	胃肠系统疾病	10031017	Oral soft tissue infections	口部软组织感染	10031013	Oral soft tissue conditions	口腔软组织类疾病	10002509	Angular cheilitis	唇角炎	1
10017947	Gastrointestinal disorders	胃肠系统疾病	10002118	Anal and rectal signs and symptoms	肛门和直肠症状和体征	10002112	Anal and rectal conditions NEC	肛门和直肠类疾病（不另分类）	10068286	Anorectal discomfort	肛门直肠不适	1
10017947	Gastrointestinal disorders	胃肠系统疾病	10002113	Anal and rectal disorders NEC	肛门和直肠疾病（不另分类）	10002112	Anal and rectal conditions NEC	肛门和直肠类疾病（不另分类）	10002644	Anorectal disorder	直肠肛门疾病	1
10017947	Gastrointestinal disorders	胃肠系统疾病	10052778	Gastrointestinal mucosal dystrophies and secretion disorders	胃肠道粘膜营养不良和分泌功能异常	10017943	Gastrointestinal conditions NEC	胃肠类疾病（不另分类）	10004137	Barrett's oesophagus	巴氏食管	1
10017947	Gastrointestinal disorders	胃肠系统疾病	10017950	Gastrointestinal dyskinetic disorders	各种胃肠道运动障碍性疾病	10017977	Gastrointestinal motility and defaecation conditions	胃肠运动及排便状况	10063541	Bowel movement irregularity	大便不规律	1
10017947	Gastrointestinal disorders	胃肠系统疾病	10017854	Gastritis (excl infective)	各种胃炎（不包括感染性的）	10017969	Gastrointestinal inflammatory conditions	胃肠系统炎症	10008882	Chronic gastritis	慢性胃炎	1
10017947	Gastrointestinal disorders	胃肠系统疾病	10017950	Gastrointestinal dyskinetic disorders	各种胃肠道运动障碍性疾病	10017977	Gastrointestinal motility and defaecation conditions	胃肠运动及排便状况	10079938	Defaecation disorder	大便排便异常	1
10017947	Gastrointestinal disorders	胃肠系统疾病	10012736	Diarrhoea (excl infective)	各种腹泻（不包括感染性的）	10017977	Gastrointestinal motility and defaecation conditions	胃肠运动及排便状况	10012741	Diarrhoea haemorrhagic	出血性腹泻	1
10017947	Gastrointestinal disorders	胃肠系统疾病	10028817	Nausea and vomiting symptoms	恶心和呕吐症状	10018012	Gastrointestinal signs and symptoms	胃肠道系统症状和体征	10079120	Discoloured vomit	呕吐物变色	1
10017947	Gastrointestinal disorders	胃肠系统疾病	10013862	Duodenal ulcers and perforation	十二指肠溃疡和穿孔	10018027	Gastrointestinal ulceration and perforation	胃肠溃疡及穿孔	10013849	Duodenal ulcer perforation	十二指肠溃疡穿孔	1
10017947	Gastrointestinal disorders	胃肠系统疾病	10017948	Gastrointestinal disorders NEC	各种胃肠疾病（不另分类）	10017943	Gastrointestinal conditions NEC	胃肠类疾病（不另分类）	10082129	Dysbiosis	微生态失衡	1
10017947	Gastrointestinal disorders	胃肠系统疾病	10017950	Gastrointestinal dyskinetic disorders	各种胃肠道运动障碍性疾病	10017977	Gastrointestinal motility and defaecation conditions	胃肠运动及排便状况	10051244	Dyschezia	排便困难	1
10017947	Gastrointestinal disorders	胃肠系统疾病	10009888	Colitis (excl infective)	各种结肠炎（不包括感染性的）	10017969	Gastrointestinal inflammatory conditions	胃肠系统炎症	10014896	Enterocolitis haemorrhagic	出血性小肠结肠炎	1
10017947	Gastrointestinal disorders	胃肠系统疾病	10017952	Gastrointestinal fistulae	各种胃肠道瘘管	10017943	Gastrointestinal conditions NEC	胃肠类疾病（不另分类）	10062570	Enterovesical fistula	肠膀胱瘘	1
10017947	Gastrointestinal disorders	胃肠系统疾病	10013949	Dyspeptic signs and symptoms	消化不良症状和体征	10018012	Gastrointestinal signs and symptoms	胃肠道系统症状和体征	10053155	Epigastric discomfort	中上腹不适	1
10017947	Gastrointestinal disorders	胃肠系统疾病	10030206	Oesophageal ulcers and perforation	食管溃疡和穿孔	10018027	Gastrointestinal ulceration and perforation	胃肠溃疡及穿孔	10063655	Erosive oesophagitis	糜烂性食管炎	1
10017947	Gastrointestinal disorders	胃肠系统疾病	10016097	Faecal abnormalities NEC	大便异常（不另分类）	10018012	Gastrointestinal signs and symptoms	胃肠道系统症状和体征	10016102	Faeces pale	白色便	1
10017947	Gastrointestinal disorders	胃肠系统疾病	10017948	Gastrointestinal disorders NEC	各种胃肠疾病（不另分类）	10017943	Gastrointestinal conditions NEC	胃肠类疾病（不另分类）	10071275	Functional gastrointestinal disorder	功能性胃肠紊乱	1
10017947	Gastrointestinal disorders	胃肠系统疾病	10017933	Gastrointestinal atonic and hypomotility disorders NEC	各种胃肠道弛缓和动力不足性疾病（不另分类）	10017977	Gastrointestinal motility and defaecation conditions	胃肠运动及排便状况	10017779	Gastric dilatation	胃扩张	1
10017947	Gastrointestinal disorders	胃肠系统疾病	10017752	Gastric and pyloric stenosis and obstruction	胃和幽门狭窄和阻塞	10018008	Gastrointestinal stenosis and obstruction	胃肠道狭窄及梗阻类疾病	10061970	Gastric stenosis	胃狭窄	1
10017947	Gastrointestinal disorders	胃肠系统疾病	10017847	Gastric ulcers and perforation	胃部溃疡和穿孔	10018027	Gastrointestinal ulceration and perforation	胃肠溃疡及穿孔	10017865	Gastritis erosive	糜烂性胃炎	1
10017947	Gastrointestinal disorders	胃肠系统疾病	10017952	Gastrointestinal fistulae	各种胃肠道瘘管	10017943	Gastrointestinal conditions NEC	胃肠类疾病（不另分类）	10017877	Gastrointestinal fistula	胃肠道瘘	1
10017947	Gastrointestinal disorders	胃肠系统疾病	10017933	Gastrointestinal atonic and hypomotility disorders NEC	各种胃肠道弛缓和动力不足性疾病（不另分类）	10017977	Gastrointestinal motility and defaecation conditions	胃肠运动及排便状况	10052105	Gastrointestinal hypomotility	胃肠道动力不足	1
10017947	Gastrointestinal disorders	胃肠系统疾病	10017950	Gastrointestinal dyskinetic disorders	各种胃肠道运动障碍性疾病	10017977	Gastrointestinal motility and defaecation conditions	胃肠运动及排便状况	10061173	Gastrointestinal motility disorder	胃肠动力障碍	1
10017947	Gastrointestinal disorders	胃肠系统疾病	10018009	Gastrointestinal stenosis and obstruction NEC	各种胃肠道狭窄及阻塞（不另分类）	10018008	Gastrointestinal stenosis and obstruction	胃肠道狭窄及梗阻类疾病	10061974	Gastrointestinal obstruction	胃肠梗阻	1
10017947	Gastrointestinal disorders	胃肠系统疾病	10017926	Gastrointestinal and abdominal pains (excl oral and throat)	胃肠道和腹部疼痛（不包括口腔和咽喉）	10018012	Gastrointestinal signs and symptoms	胃肠道系统症状和体征	10017999	Gastrointestinal pain	胃肠痛	1
10017947	Gastrointestinal disorders	胃肠系统疾病	10017921	Gastrointestinal inflammatory disorders NEC	胃肠道各种炎症（不另分类）	10017969	Gastrointestinal inflammatory conditions	胃肠系统炎症	10070840	Gastrointestinal tract irritation	胃肠道刺激	1
10017947	Gastrointestinal disorders	胃肠系统疾病	10027678	Gastrointestinal signs and symptoms NEC	各种胃肠道症状和体征（不另分类）	10018012	Gastrointestinal signs and symptoms	胃肠道系统症状和体征	10075724	Gastrointestinal wall thickening	胃肠壁增厚	1
10017947	Gastrointestinal disorders	胃肠系统疾病	10082211	Gingival disorders, signs and symptoms NEC	各种牙龈疾病、症状和体征（不另分类）	10044018	Dental and gingival conditions	牙齿和牙龈类疾病	10018284	Gingival hypertrophy	牙龈肥大	1
10017947	Gastrointestinal disorders	胃肠系统疾病	10082211	Gingival disorders, signs and symptoms NEC	各种牙龈疾病、症状和体征（不另分类）	10044018	Dental and gingival conditions	牙齿和牙龈类疾病	10018291	Gingival swelling	牙龈肿胀	1
10017947	Gastrointestinal disorders	胃肠系统疾病	10043954	Tongue disorders	舌异常	10043946	Tongue conditions	舌疾病	10018386	Glossitis	舌炎	1
10017947	Gastrointestinal disorders	胃肠系统疾病	10017847	Gastric ulcers and perforation	胃部溃疡和穿孔	10018027	Gastrointestinal ulceration and perforation	胃肠溃疡及穿孔	10067786	Haemorrhagic erosive gastritis	出血性糜烂性胃炎	1
10017947	Gastrointestinal disorders	胃肠系统疾病	10052778	Gastrointestinal mucosal dystrophies and secretion disorders	胃肠道粘膜营养不良和分泌功能异常	10017943	Gastrointestinal conditions NEC	胃肠类疾病（不另分类）	10020601	Hyperchlorhydria	胃酸过多	1
10017947	Gastrointestinal disorders	胃肠系统疾病	10052778	Gastrointestinal mucosal dystrophies and secretion disorders	胃肠道粘膜营养不良和分泌功能异常	10017943	Gastrointestinal conditions NEC	胃肠类疾病（不另分类）	10060377	Hypergastrinaemia	高胃泌素血症	1
10017947	Gastrointestinal disorders	胃肠系统疾病	10044049	Dental pain and sensation disorders	牙齿疼痛和感觉障碍	10044018	Dental and gingival conditions	牙齿和牙龈类疾病	10051780	Hypoaesthesia teeth	牙感觉减退	1
10017947	Gastrointestinal disorders	胃肠系统疾病	10017933	Gastrointestinal atonic and hypomotility disorders NEC	各种胃肠道弛缓和动力不足性疾病（不另分类）	10017977	Gastrointestinal motility and defaecation conditions	胃肠运动及排便状况	10021518	Impaired gastric emptying	胃排空障碍	1
10017947	Gastrointestinal disorders	胃肠系统疾病	10009888	Colitis (excl infective)	各种结肠炎（不包括感染性的）	10017969	Gastrointestinal inflammatory conditions	胃肠系统炎症	10021972	Inflammatory bowel disease	炎症性肠病	1
10017947	Gastrointestinal disorders	胃肠系统疾病	10022017	Inguinal hernias	各种腹股沟疝	10000073	Abdominal hernias and other abdominal wall conditions	腹部疝及其它腹壁疾病	10022016	Inguinal hernia	腹股沟疝	1
10017947	Gastrointestinal disorders	胃肠系统疾病	10017933	Gastrointestinal atonic and hypomotility disorders NEC	各种胃肠道弛缓和动力不足性疾病（不另分类）	10017977	Gastrointestinal motility and defaecation conditions	胃肠运动及排便状况	10022642	Intestinal dilatation	肠扩张	1
10017947	Gastrointestinal disorders	胃肠系统疾病	10017952	Gastrointestinal fistulae	各种胃肠道瘘管	10017943	Gastrointestinal conditions NEC	胃肠类疾病（不另分类）	10022647	Intestinal fistula	肠瘘	1
10017947	Gastrointestinal disorders	胃肠系统疾病	10017997	Gastrointestinal vascular occlusion and infarction	胃肠道血管闭塞及梗死	10018031	Gastrointestinal vascular conditions	胃肠系统血管疾病	10022657	Intestinal infarction	肠梗死	1
10017947	Gastrointestinal disorders	胃肠系统疾病	10017948	Gastrointestinal disorders NEC	各种胃肠疾病（不另分类）	10017943	Gastrointestinal conditions NEC	胃肠类疾病（不另分类）	10083542	Intestinal mucosal tear	肠粘膜撕裂	1
10017947	Gastrointestinal disorders	胃肠系统疾病	10017958	Non-site specific gastrointestinal haemorrhages	部位不明的胃肠出血	10017959	Gastrointestinal haemorrhages NEC	胃肠系统出血（不另分类）	10056457	Intra-abdominal haematoma	腹内血肿	1
10017947	Gastrointestinal disorders	胃肠系统疾病	10032172	Intestinal ulcers and perforation NEC	肠溃疡和穿孔（不另分类）	10018027	Gastrointestinal ulceration and perforation	胃肠溃疡及穿孔	10061262	Large intestinal ulcer haemorrhage	大肠溃疡出血	1
10017947	Gastrointestinal disorders	胃肠系统疾病	10031015	Oral soft tissue disorders NEC	口部软组织疾病（不另分类）	10031013	Oral soft tissue conditions	口腔软组织类疾病	10024396	Leukoplakia oral	口腔粘膜白斑	1
10017947	Gastrointestinal disorders	胃肠系统疾病	10042129	Stomatitis and ulceration	口腔黏膜炎和溃疡	10031013	Oral soft tissue conditions	口腔软组织类疾病	10051992	Lip erosion	嘴唇糜烂	1
10017947	Gastrointestinal disorders	胃肠系统疾病	10031020	Oral soft tissue swelling and oedema	口部软组织肿胀和水肿	10031013	Oral soft tissue conditions	口腔软组织类疾病	10024558	Lip oedema	唇部水肿	1
10017947	Gastrointestinal disorders	胃肠系统疾病	10042129	Stomatitis and ulceration	口腔黏膜炎和溃疡	10031013	Oral soft tissue conditions	口腔软组织类疾病	10024572	Lip ulceration	嘴唇溃疡形成	1
10017947	Gastrointestinal disorders	胃肠系统疾病	10032172	Intestinal ulcers and perforation NEC	肠溃疡和穿孔（不另分类）	10018027	Gastrointestinal ulceration and perforation	胃肠溃疡及穿孔	10078414	Lower gastrointestinal perforation	下消化道穿孔	1
10017947	Gastrointestinal disorders	胃肠系统疾病	10025480	Malabsorption syndromes	各种吸收不良综合征	10025477	Malabsorption conditions	吸收不良类疾病	10025476	Malabsorption	吸收不良	1
10017947	Gastrointestinal disorders	胃肠系统疾病	10009888	Colitis (excl infective)	各种结肠炎（不包括感染性的）	10017969	Gastrointestinal inflammatory conditions	胃肠系统炎症	10051606	Necrotising colitis	坏死性结肠炎	1
10017947	Gastrointestinal disorders	胃肠系统疾病	10009888	Colitis (excl infective)	各种结肠炎（不包括感染性的）	10017969	Gastrointestinal inflammatory conditions	胃肠系统炎症	10062959	Neutropenic colitis	中性粒细胞减少性结肠炎	1
10017947	Gastrointestinal disorders	胃肠系统疾病	10017752	Gastric and pyloric stenosis and obstruction	胃和幽门狭窄和阻塞	10018008	Gastrointestinal stenosis and obstruction	胃肠道狭窄及梗阻类疾病	10029957	Obstruction gastric	胃阻塞	1
10017947	Gastrointestinal disorders	胃肠系统疾病	10027678	Gastrointestinal signs and symptoms NEC	各种胃肠道症状和体征（不另分类）	10018012	Gastrointestinal signs and symptoms	胃肠道系统症状和体征	10053634	Oesophageal discomfort	食管不适	1
10017947	Gastrointestinal disorders	胃肠系统疾病	10027678	Gastrointestinal signs and symptoms NEC	各种胃肠道症状和体征（不另分类）	10018012	Gastrointestinal signs and symptoms	胃肠道系统症状和体征	10065567	Oesophageal food impaction	食管食物嵌塞	1
10017947	Gastrointestinal disorders	胃肠系统疾病	10017933	Gastrointestinal atonic and hypomotility disorders NEC	各种胃肠道弛缓和动力不足性疾病（不另分类）	10017977	Gastrointestinal motility and defaecation conditions	胃肠运动及排便状况	10067752	Oesophageal hypomotility	食管动力不足	1
10017947	Gastrointestinal disorders	胃肠系统疾病	10030168	Oesophageal disorders NEC	各种食管疾病（不另分类）	10017943	Gastrointestinal conditions NEC	胃肠类疾病（不另分类）	10057003	Oesophageal mass	食管肿块	1
10017947	Gastrointestinal disorders	胃肠系统疾病	10018006	Gastrointestinal spastic and hypermotility disorders	各种胃肠道痉挛和蠕动过强性疾病	10017977	Gastrointestinal motility and defaecation conditions	胃肠运动及排便状况	10030184	Oesophageal spasm	食管痉挛	1
10017947	Gastrointestinal disorders	胃肠系统疾病	10031021	Oral soft tissue signs and symptoms	口部软组织症状和体征	10031013	Oral soft tissue conditions	口腔软组织类疾病	10030972	Oral discharge	口腔分泌物	1
10017947	Gastrointestinal disorders	胃肠系统疾病	10031021	Oral soft tissue signs and symptoms	口部软组织症状和体征	10031013	Oral soft tissue conditions	口腔软组织类疾病	10030973	Oral discomfort	口腔不适	1
10017947	Gastrointestinal disorders	胃肠系统疾病	10031021	Oral soft tissue signs and symptoms	口部软组织症状和体征	10031013	Oral soft tissue conditions	口腔软组织类疾病	10030997	Oral mucosal eruption	口腔粘膜发疹	1
10017947	Gastrointestinal disorders	胃肠系统疾病	10031021	Oral soft tissue signs and symptoms	口部软组织症状和体征	10031013	Oral soft tissue conditions	口腔软组织类疾病	10052894	Oral pruritus	口腔瘙痒	1
10017947	Gastrointestinal disorders	胃肠系统疾病	10027692	Pancreatic disorders NEC	各种胰腺疾病（不另分类）	10015674	Exocrine pancreas conditions	胰腺外分泌疾病	10055024	Pancreatic enlargement	胰腺增大	1
10017947	Gastrointestinal disorders	胃肠系统疾病	10027692	Pancreatic disorders NEC	各种胰腺疾病（不另分类）	10015674	Exocrine pancreas conditions	胰腺外分泌疾病	10049082	Pancreatic mass	胰腺肿块	1
10017947	Gastrointestinal disorders	胃肠系统疾病	10033646	Acute and chronic pancreatitis	急性及慢性胰腺炎	10015674	Exocrine pancreas conditions	胰腺外分泌疾病	10033649	Pancreatitis chronic	慢性胰腺炎	1
10017947	Gastrointestinal disorders	胃肠系统疾病	10033646	Acute and chronic pancreatitis	急性及慢性胰腺炎	10015674	Exocrine pancreas conditions	胰腺外分泌疾病	10033650	Pancreatitis haemorrhagic	出血性胰腺炎	1
10017947	Gastrointestinal disorders	胃肠系统疾病	10033646	Acute and chronic pancreatitis	急性及慢性胰腺炎	10015674	Exocrine pancreas conditions	胰腺外分泌疾病	10033654	Pancreatitis necrotising	坏死性胰腺炎	1
10017947	Gastrointestinal disorders	胃肠系统疾病	10044037	Dental disorders NEC	各种牙齿疾病（不另分类）	10044018	Dental and gingival conditions	牙齿和牙龈类疾病	10034536	Periodontal disease	牙周病	1
10017947	Gastrointestinal disorders	胃肠系统疾病	10002113	Anal and rectal disorders NEC	肛门和直肠疾病（不另分类）	10002112	Anal and rectal conditions NEC	肛门和直肠类疾病（不另分类）	10038077	Rectal prolapse	直肠脱垂	1
10017947	Gastrointestinal disorders	胃肠系统疾病	10002118	Anal and rectal signs and symptoms	肛门和直肠症状和体征	10002112	Anal and rectal conditions NEC	肛门和直肠类疾病（不另分类）	10057011	Rectal spasm	直肠痉挛	1
10017947	Gastrointestinal disorders	胃肠系统疾病	10002118	Anal and rectal signs and symptoms	肛门和直肠症状和体征	10002112	Anal and rectal conditions NEC	肛门和直肠类疾病（不另分类）	10057071	Rectal tenesmus	里急后重	1
10017947	Gastrointestinal disorders	胃肠系统疾病	10028817	Nausea and vomiting symptoms	恶心和呕吐症状	10018012	Gastrointestinal signs and symptoms	胃肠道系统症状和体征	10067171	Regurgitation	反流	1
10017947	Gastrointestinal disorders	胃肠系统疾病	10030975	Oral dryness and saliva altered	口腔干燥和唾液改变	10039404	Salivary gland conditions	唾液腺疾病类	10049069	Saliva discolouration	唾液变色	1
10017947	Gastrointestinal disorders	胃肠系统疾病	10025480	Malabsorption syndromes	各种吸收不良综合征	10025477	Malabsorption conditions	吸收不良类疾病	10049416	Short-bowel syndrome	短肠综合征	1
10017947	Gastrointestinal disorders	胃肠系统疾病	10032172	Intestinal ulcers and perforation NEC	肠溃疡和穿孔（不另分类）	10018027	Gastrointestinal ulceration and perforation	胃肠溃疡及穿孔	10041103	Small intestinal perforation	小肠穿孔	1
10017947	Gastrointestinal disorders	胃肠系统疾病	10044037	Dental disorders NEC	各种牙齿疾病（不另分类）	10044018	Dental and gingival conditions	牙齿和牙龈类疾病	10043173	Teeth brittle	脆性齿	1
10017947	Gastrointestinal disorders	胃肠系统疾病	10043985	Tongue signs and symptoms	舌部症状和体征	10043946	Tongue conditions	舌疾病	10043945	Tongue coated	苔舌	1
10017947	Gastrointestinal disorders	胃肠系统疾病	10043985	Tongue signs and symptoms	舌部症状和体征	10043946	Tongue conditions	舌疾病	10077855	Tongue discomfort	舌不适	1
10017947	Gastrointestinal disorders	胃肠系统疾病	10043985	Tongue signs and symptoms	舌部症状和体征	10043946	Tongue conditions	舌疾病	10049713	Tongue dry	舌干	1
10017947	Gastrointestinal disorders	胃肠系统疾病	10043954	Tongue disorders	舌异常	10043946	Tongue conditions	舌疾病	10043959	Tongue haematoma	舌血肿	1
10017947	Gastrointestinal disorders	胃肠系统疾病	10012321	Dental developmental disorders and anomalies	牙齿发育障碍和异常	10044018	Dental and gingival conditions	牙齿和牙龈类疾病	10044030	Tooth development disorder	牙发育障碍	1
10017947	Gastrointestinal disorders	胃肠系统疾病	10012329	Dental surface disorders	各种牙齿表面疾病	10044018	Dental and gingival conditions	牙齿和牙龈类疾病	10044032	Tooth discolouration	牙齿变色	1
10017947	Gastrointestinal disorders	胃肠系统疾病	10044037	Dental disorders NEC	各种牙齿疾病（不另分类）	10044018	Dental and gingival conditions	牙齿和牙龈类疾病	10044034	Tooth disorder	牙病	1
10017947	Gastrointestinal disorders	胃肠系统疾病	10044048	Tooth missing	牙齿缺失	10044018	Dental and gingival conditions	牙齿和牙龈类疾病	10044044	Tooth loss	牙齿脱落	1
10017947	Gastrointestinal disorders	胃肠系统疾病	10044037	Dental disorders NEC	各种牙齿疾病（不另分类）	10044018	Dental and gingival conditions	牙齿和牙龈类疾病	10064946	Tooth socket haemorrhage	齿孔出血	1
10017947	Gastrointestinal disorders	胃肠系统疾病	10043954	Tongue disorders	舌异常	10043946	Tongue conditions	舌疾病	10080276	Trichoglossia	毛舌	1
10017947	Gastrointestinal disorders	胃肠系统疾病	10033646	Acute and chronic pancreatitis	急性及慢性胰腺炎	10015674	Exocrine pancreas conditions	胰腺外分泌疾病	10085347	Walled-off pancreatic necrosis	包裹性胰腺坏死	1
10017947	Gastrointestinal disorders	胃肠系统疾病	10018009	Gastrointestinal stenosis and obstruction NEC	各种胃肠道狭窄及阻塞（不另分类）	10018008	Gastrointestinal stenosis and obstruction	胃肠道狭窄及梗阻类疾病	10047697	Volvulus	肠扭转	1
10017947	Gastrointestinal disorders	胃肠系统疾病	10028817	Nausea and vomiting symptoms	恶心和呕吐症状	10018012	Gastrointestinal signs and symptoms	胃肠道系统症状和体征	10047708	Vomiting projectile	喷射样呕吐	1
10018065	General disorders and administration site conditions	全身性疾病及给药部位各种反应	10011907	Death and sudden death	死亡和猝死	10053172	Fatal outcomes	致命后果	10011906	Death	死亡	1461
10018065	General disorders and administration site conditions	全身性疾病及给药部位各种反应	10018072	General signs and symptoms NEC	一般症状和体征（不另分类）	10018073	General system disorders NEC	全身系统疾病（不另分类）	10061818	Disease progression	疾病进展	1280
10018065	General disorders and administration site conditions	全身性疾病及给药部位各种反应	10003550	Asthenic conditions	虚弱状态	10018073	General system disorders NEC	全身系统疾病（不另分类）	10016256	Fatigue	疲劳	845
10018065	General disorders and administration site conditions	全身性疾病及给药部位各种反应	10043409	Therapeutic and nontherapeutic responses	各种治疗和非治疗反应	10062915	Therapeutic and nontherapeutic effects (excl toxicity)	治疗性及非治疗性反应类（不包括毒性）	10013709	Drug ineffective	药物无效	702
10018065	General disorders and administration site conditions	全身性疾病及给药部位各种反应	10016286	Febrile disorders	发热疾病	10005908	Body temperature conditions	体温状况类	10037660	Pyrexia	发热	555
10018065	General disorders and administration site conditions	全身性疾病及给药部位各种反应	10003550	Asthenic conditions	虚弱状态	10018073	General system disorders NEC	全身系统疾病（不另分类）	10003549	Asthenia	虚弱	529
10018065	General disorders and administration site conditions	全身性疾病及给药部位各种反应	10033372	Pain and discomfort NEC	疼痛和不适（不另分类）	10018073	General system disorders NEC	全身系统疾病（不另分类）	10033371	Pain	疼痛	154
10018065	General disorders and administration site conditions	全身性疾病及给药部位各种反应	10003550	Asthenic conditions	虚弱状态	10018073	General system disorders NEC	全身系统疾病（不另分类）	10025482	Malaise	难受	138
10018065	General disorders and administration site conditions	全身性疾病及给药部位各种反应	10018072	General signs and symptoms NEC	一般症状和体征（不另分类）	10018073	General system disorders NEC	全身系统疾病（不另分类）	10010264	Condition aggravated	病情恶化	137
10018065	General disorders and administration site conditions	全身性疾病及给药部位各种反应	10017578	Gait disturbances	行走障碍	10018073	General system disorders NEC	全身系统疾病（不另分类）	10017577	Gait disturbance	步态障碍	129
10018065	General disorders and administration site conditions	全身性疾病及给药部位各种反应	10018072	General signs and symptoms NEC	一般症状和体征（不另分类）	10018073	General system disorders NEC	全身系统疾病（不另分类）	10061819	Disease recurrence	疾病复发	121
10018065	General disorders and administration site conditions	全身性疾病及给药部位各种反应	10018072	General signs and symptoms NEC	一般症状和体征（不另分类）	10018073	General system disorders NEC	全身系统疾病（不另分类）	10049438	General physical health deterioration	全身状况恶化	121
10018065	General disorders and administration site conditions	全身性疾病及给药部位各种反应	10043409	Therapeutic and nontherapeutic responses	各种治疗和非治疗反应	10062915	Therapeutic and nontherapeutic effects (excl toxicity)	治疗性及非治疗性反应类（不包括毒性）	10060933	Adverse event	不良事件	120
10018065	General disorders and administration site conditions	全身性疾病及给药部位各种反应	10030113	Oedema NEC	各种水肿（不另分类）	10018073	General system disorders NEC	全身系统疾病（不另分类）	10030124	Oedema peripheral	外周水肿	108
10018065	General disorders and administration site conditions	全身性疾病及给药部位各种反应	10068759	Feelings and sensations NEC	各种感受与感觉（不另分类）	10018073	General system disorders NEC	全身系统疾病（不另分类）	10008531	Chills	寒战	102
10018065	General disorders and administration site conditions	全身性疾病及给药部位各种反应	10043409	Therapeutic and nontherapeutic responses	各种治疗和非治疗反应	10062915	Therapeutic and nontherapeutic effects (excl toxicity)	治疗性及非治疗性反应类（不包括毒性）	10051082	Therapy non-responder	治疗无反应者	90
10018065	General disorders and administration site conditions	全身性疾病及给药部位各种反应	10030113	Oedema NEC	各种水肿（不另分类）	10018073	General system disorders NEC	全身系统疾病（不另分类）	10030095	Oedema	水肿	81
10018065	General disorders and administration site conditions	全身性疾病及给药部位各种反应	10033372	Pain and discomfort NEC	疼痛和不适（不另分类）	10018073	General system disorders NEC	全身系统疾病（不另分类）	10008479	Chest pain	胸痛	79
10018065	General disorders and administration site conditions	全身性疾病及给药部位各种反应	10001424	Adverse effect absent	没有不良反应	10018073	General system disorders NEC	全身系统疾病（不另分类）	10067482	No adverse event	无不良事件	78
10018065	General disorders and administration site conditions	全身性疾病及给药部位各种反应	10043409	Therapeutic and nontherapeutic responses	各种治疗和非治疗反应	10062915	Therapeutic and nontherapeutic effects (excl toxicity)	治疗性及非治疗性反应类（不包括毒性）	10066901	Treatment failure	治疗失败	78
10018065	General disorders and administration site conditions	全身性疾病及给药部位各种反应	10028114	Mucosal findings abnormal	各种粘膜异常	10018073	General system disorders NEC	全身系统疾病（不另分类）	10028116	Mucosal inflammation	粘膜炎症	70
10018065	General disorders and administration site conditions	全身性疾病及给药部位各种反应	10018072	General signs and symptoms NEC	一般症状和体征（不另分类）	10018073	General system disorders NEC	全身系统疾病（不另分类）	10062355	Unevaluable event	无法评估的事件	61
10018065	General disorders and administration site conditions	全身性疾病及给药部位各种反应	10043409	Therapeutic and nontherapeutic responses	各种治疗和非治疗反应	10062915	Therapeutic and nontherapeutic effects (excl toxicity)	治疗性及非治疗性反应类（不包括毒性）	10061822	Drug intolerance	药物不耐受	60
10018065	General disorders and administration site conditions	全身性疾病及给药部位各种反应	10022528	Interactions	各种相互作用	10062915	Therapeutic and nontherapeutic effects (excl toxicity)	治疗性及非治疗性反应类（不包括毒性）	10013710	Drug interaction	药物相互作用	54
10018065	General disorders and administration site conditions	全身性疾病及给药部位各种反应	10043409	Therapeutic and nontherapeutic responses	各种治疗和非治疗反应	10062915	Therapeutic and nontherapeutic effects (excl toxicity)	治疗性及非治疗性反应类（不包括毒性）	10059866	Drug resistance	耐药	51
10018065	General disorders and administration site conditions	全身性疾病及给药部位各种反应	10017578	Gait disturbances	行走障碍	10018073	General system disorders NEC	全身系统疾病（不另分类）	10017581	Gait inability	步态无力	46
10018065	General disorders and administration site conditions	全身性疾病及给药部位各种反应	10018072	General signs and symptoms NEC	一般症状和体征（不另分类）	10018073	General system disorders NEC	全身系统疾病（不另分类）	10048959	Peripheral swelling	外周肿胀	42
10018065	General disorders and administration site conditions	全身性疾病及给药部位各种反应	10018072	General signs and symptoms NEC	一般症状和体征（不另分类）	10018073	General system disorders NEC	全身系统疾病（不另分类）	10061520	Ill-defined disorder	未明确定义的疾病	41
10018065	General disorders and administration site conditions	全身性疾病及给药部位各种反应	10018072	General signs and symptoms NEC	一般症状和体征（不另分类）	10018073	General system disorders NEC	全身系统疾病（不另分类）	10042674	Swelling	肿胀	41
10018065	General disorders and administration site conditions	全身性疾病及给药部位各种反应	10018072	General signs and symptoms NEC	一般症状和体征（不另分类）	10018073	General system disorders NEC	全身系统疾病（不另分类）	10077361	Multiple organ dysfunction syndrome	多器官功能不全综合征	37
10018065	General disorders and administration site conditions	全身性疾病及给药部位各种反应	10043409	Therapeutic and nontherapeutic responses	各种治疗和非治疗反应	10062915	Therapeutic and nontherapeutic effects (excl toxicity)	治疗性及非治疗性反应类（不包括毒性）	10082200	Therapeutic product effect incomplete	治疗产品效果不全	33
10018065	General disorders and administration site conditions	全身性疾病及给药部位各种反应	10043409	Therapeutic and nontherapeutic responses	各种治疗和非治疗反应	10062915	Therapeutic and nontherapeutic effects (excl toxicity)	治疗性及非治疗性反应类（不包括毒性）	10043414	Therapeutic response decreased	治疗反应减弱	31
10018065	General disorders and administration site conditions	全身性疾病及给药部位各种反应	10043409	Therapeutic and nontherapeutic responses	各种治疗和非治疗反应	10062915	Therapeutic and nontherapeutic effects (excl toxicity)	治疗性及非治疗性反应类（不包括毒性）	10078115	Therapy partial responder	治疗部分应答者	31
10018065	General disorders and administration site conditions	全身性疾病及给药部位各种反应	10018072	General signs and symptoms NEC	一般症状和体征（不另分类）	10018073	General system disorders NEC	全身系统疾病（不另分类）	10042682	Swelling face	面肿	28
10018065	General disorders and administration site conditions	全身性疾病及给药部位各种反应	10068759	Feelings and sensations NEC	各种感受与感觉（不另分类）	10018073	General system disorders NEC	全身系统疾病（不另分类）	10016322	Feeling abnormal	感受异常	27
10018065	General disorders and administration site conditions	全身性疾病及给药部位各种反应	10043409	Therapeutic and nontherapeutic responses	各种治疗和非治疗反应	10062915	Therapeutic and nontherapeutic effects (excl toxicity)	治疗性及非治疗性反应类（不包括毒性）	10049414	Treatment noncompliance	治疗不服从	26
10018065	General disorders and administration site conditions	全身性疾病及给药部位各种反应	10043409	Therapeutic and nontherapeutic responses	各种治疗和非治疗反应	10062915	Therapeutic and nontherapeutic effects (excl toxicity)	治疗性及非治疗性反应类（不包括毒性）	10061623	Adverse drug reaction	药品不良反应	25
10018065	General disorders and administration site conditions	全身性疾病及给药部位各种反应	10043409	Therapeutic and nontherapeutic responses	各种治疗和非治疗反应	10062915	Therapeutic and nontherapeutic effects (excl toxicity)	治疗性及非治疗性反应类（不包括毒性）	10051118	Drug ineffective for unapproved indication	对非适应症用药无效	23
10018065	General disorders and administration site conditions	全身性疾病及给药部位各种反应	10030113	Oedema NEC	各种水肿（不另分类）	10018073	General system disorders NEC	全身系统疾病（不另分类）	10016029	Face oedema	面部水肿	23
10018065	General disorders and administration site conditions	全身性疾病及给药部位各种反应	10019237	Healing abnormal NEC	愈合异常（不另分类）	10007867	Tissue disorders NEC	组织疾病（不另分类）	10021519	Impaired healing	愈合不良	23
10018065	General disorders and administration site conditions	全身性疾病及给药部位各种反应	10033372	Pain and discomfort NEC	疼痛和不适（不另分类）	10018073	General system disorders NEC	全身系统疾病（不另分类）	10008469	Chest discomfort	胸部不适	21
10018065	General disorders and administration site conditions	全身性疾病及给药部位各种反应	10028882	Necrosis NEC	各种坏死（不另分类）	10007867	Tissue disorders NEC	组织疾病（不另分类）	10028851	Necrosis	坏死	20
10018065	General disorders and administration site conditions	全身性疾病及给药部位各种反应	10018072	General signs and symptoms NEC	一般症状和体征（不另分类）	10018073	General system disorders NEC	全身系统疾病（不另分类）	10080284	Illness	患病	18
10018065	General disorders and administration site conditions	全身性疾病及给药部位各种反应	10043409	Therapeutic and nontherapeutic responses	各种治疗和非治疗反应	10062915	Therapeutic and nontherapeutic effects (excl toxicity)	治疗性及非治疗性反应类（不包括毒性）	10043417	Therapeutic response unexpected	意外的治疗反应	18
10018065	General disorders and administration site conditions	全身性疾病及给药部位各种反应	10018072	General signs and symptoms NEC	一般症状和体征（不另分类）	10018073	General system disorders NEC	全身系统疾病（不另分类）	10022004	Influenza like illness	流感样疾病	17
10018065	General disorders and administration site conditions	全身性疾病及给药部位各种反应	10021950	Inflammations	各种炎症	10018073	General system disorders NEC	全身系统疾病（不另分类）	10061218	Inflammation	炎症	16
10018065	General disorders and administration site conditions	全身性疾病及给药部位各种反应	10018072	General signs and symptoms NEC	一般症状和体征（不另分类）	10018073	General system disorders NEC	全身系统疾病（不另分类）	10067671	Disease complication	疾病并发症	15
10018065	General disorders and administration site conditions	全身性疾病及给药部位各种反应	10018072	General signs and symptoms NEC	一般症状和体征（不另分类）	10018073	General system disorders NEC	全身系统疾病（不另分类）	10048919	Performance status decreased	体力状态下降	14
10018065	General disorders and administration site conditions	全身性疾病及给药部位各种反应	10043409	Therapeutic and nontherapeutic responses	各种治疗和非治疗反应	10062915	Therapeutic and nontherapeutic effects (excl toxicity)	治疗性及非治疗性反应类（不包括毒性）	10079317	Drug effective for unapproved indication	药物对未经批准的指征起效	13
10018065	General disorders and administration site conditions	全身性疾病及给药部位各种反应	10011907	Death and sudden death	死亡和猝死	10053172	Fatal outcomes	致命后果	10042434	Sudden death	猝死	13
10018065	General disorders and administration site conditions	全身性疾病及给药部位各种反应	10057175	Mass conditions NEC	各种肿块状况（不另分类）	10007867	Tissue disorders NEC	组织疾病（不另分类）	10011732	Cyst	囊肿	10
10018065	General disorders and administration site conditions	全身性疾病及给药部位各种反应	10043409	Therapeutic and nontherapeutic responses	各种治疗和非治疗反应	10062915	Therapeutic and nontherapeutic effects (excl toxicity)	治疗性及非治疗性反应类（不包括毒性）	10082201	Therapeutic product effect decreased	治疗产品效果下降	10
10018065	General disorders and administration site conditions	全身性疾病及给药部位各种反应	10068759	Feelings and sensations NEC	各种感受与感觉（不另分类）	10018073	General system disorders NEC	全身系统疾病（不另分类）	10016326	Feeling cold	感到寒冷	9
10018065	General disorders and administration site conditions	全身性疾病及给药部位各种反应	10030113	Oedema NEC	各种水肿（不另分类）	10018073	General system disorders NEC	全身系统疾病（不另分类）	10018092	Generalised oedema	全身性水肿	9
10018065	General disorders and administration site conditions	全身性疾病及给药部位各种反应	10043409	Therapeutic and nontherapeutic responses	各种治疗和非治疗反应	10062915	Therapeutic and nontherapeutic effects (excl toxicity)	治疗性及非治疗性反应类（不包括毒性）	10052805	Drug tolerance decreased	药物耐受性降低	8
10018065	General disorders and administration site conditions	全身性疾病及给药部位各种反应	10022097	Injection site reactions	注射部位各种反应	10001316	Administration site reactions	给药部位各种反应	10022086	Injection site pain	注射部位痛	7
10018065	General disorders and administration site conditions	全身性疾病及给药部位各种反应	10068759	Feelings and sensations NEC	各种感受与感觉（不另分类）	10018073	General system disorders NEC	全身系统疾病（不另分类）	10043458	Thirst	口渴	7
10018065	General disorders and administration site conditions	全身性疾病及给药部位各种反应	10069785	Complications associated with device NEC	各种器械相关并发症（不另分类）	10069781	Complications associated with device	器械相关并发症类	10077107	Complication associated with device	装置相关并发症	6
10018065	General disorders and administration site conditions	全身性疾病及给药部位各种反应	10033372	Pain and discomfort NEC	疼痛和不适（不另分类）	10018073	General system disorders NEC	全身系统疾病（不另分类）	10013082	Discomfort	不适	6
10018065	General disorders and administration site conditions	全身性疾病及给药部位各种反应	10043409	Therapeutic and nontherapeutic responses	各种治疗和非治疗反应	10062915	Therapeutic and nontherapeutic effects (excl toxicity)	治疗性及非治疗性反应类（不包括毒性）	10048723	Multiple-drug resistance	多重耐药性	6
10018065	General disorders and administration site conditions	全身性疾病及给药部位各种反应	10043409	Therapeutic and nontherapeutic responses	各种治疗和非治疗反应	10062915	Therapeutic and nontherapeutic effects (excl toxicity)	治疗性及非治疗性反应类（不包括毒性）	10067484	Adverse reaction	不良反应	5
10018065	General disorders and administration site conditions	全身性疾病及给药部位各种反应	10044694	Trophic disorders	营养障碍	10007867	Tissue disorders NEC	组织疾病（不另分类）	10058314	Dysplasia	发育不良	5
10018065	General disorders and administration site conditions	全身性疾病及给药部位各种反应	10016286	Febrile disorders	发热疾病	10005908	Body temperature conditions	体温状况类	10020741	Hyperpyrexia	高热	5
10018065	General disorders and administration site conditions	全身性疾病及给药部位各种反应	10005907	Body temperature altered	体温变化	10005908	Body temperature conditions	体温状况类	10020843	Hyperthermia	体温过高	5
10018065	General disorders and administration site conditions	全身性疾病及给药部位各种反应	10018072	General signs and symptoms NEC	一般症状和体征（不另分类）	10018073	General system disorders NEC	全身系统疾病（不另分类）	10053459	Secretion discharge	分泌性排出物	5
10018065	General disorders and administration site conditions	全身性疾病及给药部位各种反应	10003550	Asthenic conditions	虚弱状态	10018073	General system disorders NEC	全身系统疾病（不另分类）	10011953	Decreased activity	活动减少	4
10018065	General disorders and administration site conditions	全身性疾病及给药部位各种反应	10005907	Body temperature altered	体温变化	10005908	Body temperature conditions	体温状况类	10021113	Hypothermia	体温过低	4
10018065	General disorders and administration site conditions	全身性疾病及给药部位各种反应	10057175	Mass conditions NEC	各种肿块状况（不另分类）	10007867	Tissue disorders NEC	组织疾病（不另分类）	10026865	Mass	肿块	4
10018065	General disorders and administration site conditions	全身性疾病及给药部位各种反应	10057175	Mass conditions NEC	各种肿块状况（不另分类）	10007867	Tissue disorders NEC	组织疾病（不另分类）	10054107	Nodule	结节	4
10018065	General disorders and administration site conditions	全身性疾病及给药部位各种反应	10018072	General signs and symptoms NEC	一般症状和体征（不另分类）	10018073	General system disorders NEC	全身系统疾病（不另分类）	10029719	Nonspecific reaction	非特异性反应	4
10018065	General disorders and administration site conditions	全身性疾病及给药部位各种反应	10021950	Inflammations	各种炎症	10018073	General system disorders NEC	全身系统疾病（不另分类）	10051379	Systemic inflammatory response syndrome	全身性炎症反应综合征	4
10018065	General disorders and administration site conditions	全身性疾病及给药部位各种反应	10018072	General signs and symptoms NEC	一般症状和体征（不另分类）	10018073	General system disorders NEC	全身系统疾病（不另分类）	10048669	Terminal state	临终状态	4
10018065	General disorders and administration site conditions	全身性疾病及给药部位各种反应	10068760	Ulcers NEC	各种溃疡（不另分类）	10007867	Tissue disorders NEC	组织疾病（不另分类）	10045285	Ulcer	溃疡	4
10018065	General disorders and administration site conditions	全身性疾病及给药部位各种反应	10018072	General signs and symptoms NEC	一般症状和体征（不另分类）	10018073	General system disorders NEC	全身系统疾病（不另分类）	10011469	Crying	哭	3
10018065	General disorders and administration site conditions	全身性疾病及给药部位各种反应	10043409	Therapeutic and nontherapeutic responses	各种治疗和非治疗反应	10062915	Therapeutic and nontherapeutic effects (excl toxicity)	治疗性及非治疗性反应类（不包括毒性）	10052804	Drug tolerance	药物耐受性	3
10018065	General disorders and administration site conditions	全身性疾病及给药部位各种反应	10033372	Pain and discomfort NEC	疼痛和不适（不另分类）	10018073	General system disorders NEC	全身系统疾病（不另分类）	10016059	Facial pain	面痛	3
10018065	General disorders and administration site conditions	全身性疾病及给药部位各种反应	10068759	Feelings and sensations NEC	各种感受与感觉（不另分类）	10018073	General system disorders NEC	全身系统疾病（不另分类）	10016334	Feeling hot	感觉热	3
10018065	General disorders and administration site conditions	全身性疾病及给药部位各种反应	10021950	Inflammations	各种炎症	10018073	General system disorders NEC	全身系统疾病（不另分类）	10018691	Granuloma	肉芽肿	3
10018065	General disorders and administration site conditions	全身性疾病及给药部位各种反应	10030113	Oedema NEC	各种水肿（不另分类）	10018073	General system disorders NEC	全身系统疾病（不另分类）	10018713	Gravitational oedema	重力性水肿	3
10018065	General disorders and administration site conditions	全身性疾病及给药部位各种反应	10043409	Therapeutic and nontherapeutic responses	各种治疗和非治疗反应	10062915	Therapeutic and nontherapeutic effects (excl toxicity)	治疗性及非治疗性反应类（不包括毒性）	10049998	Idiosyncratic drug reaction	药物特异质反应	3
10018065	General disorders and administration site conditions	全身性疾病及给药部位各种反应	10043409	Therapeutic and nontherapeutic responses	各种治疗和非治疗反应	10062915	Therapeutic and nontherapeutic effects (excl toxicity)	治疗性及非治疗性反应类（不包括毒性）	10021576	Inadequate analgesia	不完全性痛觉丧失	3
10018065	General disorders and administration site conditions	全身性疾病及给药部位各种反应	10022097	Injection site reactions	注射部位各种反应	10001316	Administration site reactions	给药部位各种反应	10053425	Injection site swelling	注射部位肿胀	3
10018065	General disorders and administration site conditions	全身性疾病及给药部位各种反应	10028114	Mucosal findings abnormal	各种粘膜异常	10018073	General system disorders NEC	全身系统疾病（不另分类）	10082268	Mucosal disorder	粘膜疾病	3
10018065	General disorders and administration site conditions	全身性疾病及给药部位各种反应	10018072	General signs and symptoms NEC	一般症状和体征（不另分类）	10018073	General system disorders NEC	全身系统疾病（不另分类）	10053159	Organ failure	器官衰竭	3
10018065	General disorders and administration site conditions	全身性疾病及给药部位各种反应	10043409	Therapeutic and nontherapeutic responses	各种治疗和非治疗反应	10062915	Therapeutic and nontherapeutic effects (excl toxicity)	治疗性及非治疗性反应类（不包括毒性）	10074941	Therapeutic response changed	治疗反应变化	3
10018065	General disorders and administration site conditions	全身性疾病及给药部位各种反应	10043409	Therapeutic and nontherapeutic responses	各种治疗和非治疗反应	10062915	Therapeutic and nontherapeutic effects (excl toxicity)	治疗性及非治疗性反应类（不包括毒性）	10051083	Therapy responder	对治疗方案有应答者	3
10018065	General disorders and administration site conditions	全身性疾病及给药部位各种反应	10018072	General signs and symptoms NEC	一般症状和体征（不另分类）	10018073	General system disorders NEC	全身系统疾病（不另分类）	10076269	Unmasking of previously unidentified disease	揭露以前未知的疾病	3
10018065	General disorders and administration site conditions	全身性疾病及给药部位各种反应	10018072	General signs and symptoms NEC	一般症状和体征（不另分类）	10018073	General system disorders NEC	全身系统疾病（不另分类）	10051301	Exercise tolerance decreased	运动耐量降低	2
10018065	General disorders and administration site conditions	全身性疾病及给药部位各种反应	10028882	Necrosis NEC	各种坏死（不另分类）	10007867	Tissue disorders NEC	组织疾病（不另分类）	10061857	Fat necrosis	脂肪坏死	2
10018065	General disorders and administration site conditions	全身性疾病及给药部位各种反应	10068759	Feelings and sensations NEC	各种感受与感觉（不另分类）	10018073	General system disorders NEC	全身系统疾病（不另分类）	10020466	Hunger	饥饿感	2
10018065	General disorders and administration site conditions	全身性疾病及给药部位各种反应	10044694	Trophic disorders	营养障碍	10007867	Tissue disorders NEC	组织疾病（不另分类）	10020718	Hyperplasia	增生	2
10018065	General disorders and administration site conditions	全身性疾病及给药部位各种反应	10022097	Injection site reactions	注射部位各种反应	10001316	Administration site reactions	给药部位各种反应	10022061	Injection site erythema	注射部位红斑	2
10018065	General disorders and administration site conditions	全身性疾病及给药部位各种反应	10022097	Injection site reactions	注射部位各种反应	10001316	Administration site reactions	给药部位各种反应	10022067	Injection site haemorrhage	注射部位出血	2
10018065	General disorders and administration site conditions	全身性疾病及给药部位各种反应	10030113	Oedema NEC	各种水肿（不另分类）	10018073	General system disorders NEC	全身系统疾病（不另分类）	10048961	Localised oedema	局部水肿	2
10018065	General disorders and administration site conditions	全身性疾病及给药部位各种反应	10017578	Gait disturbances	行走障碍	10018073	General system disorders NEC	全身系统疾病（不另分类）	10024860	Loss of control of legs	双腿失控	2
10018065	General disorders and administration site conditions	全身性疾病及给药部位各种反应	10043409	Therapeutic and nontherapeutic responses	各种治疗和非治疗反应	10062915	Therapeutic and nontherapeutic effects (excl toxicity)	治疗性及非治疗性反应类（不包括毒性）	10084221	Loss of therapeutic response	治疗反应丧失	2
10018065	General disorders and administration site conditions	全身性疾病及给药部位各种反应	10043409	Therapeutic and nontherapeutic responses	各种治疗和非治疗反应	10062915	Therapeutic and nontherapeutic effects (excl toxicity)	治疗性及非治疗性反应类（不包括毒性）	10048958	Paradoxical drug reaction	反常药物反应	2
10018065	General disorders and administration site conditions	全身性疾病及给药部位各种反应	10057175	Mass conditions NEC	各种肿块状况（不另分类）	10007867	Tissue disorders NEC	组织疾病（不另分类）	10034260	Pelvic mass	盆腔肿物	2
10018065	General disorders and administration site conditions	全身性疾病及给药部位各种反应	10018072	General signs and symptoms NEC	一般症状和体征（不另分类）	10018073	General system disorders NEC	全身系统疾病（不另分类）	10051588	Physical deconditioning	体力减退	2
10018065	General disorders and administration site conditions	全身性疾病及给药部位各种反应	10028114	Mucosal findings abnormal	各种粘膜异常	10018073	General system disorders NEC	全身系统疾病（不另分类）	10061529	Polyp	息肉	2
10018065	General disorders and administration site conditions	全身性疾病及给药部位各种反应	10022528	Interactions	各种相互作用	10062915	Therapeutic and nontherapeutic effects (excl toxicity)	治疗性及非治疗性反应类（不包括毒性）	10068072	Potentiating drug interaction	协同性药物相互作用	2
10018065	General disorders and administration site conditions	全身性疾病及给药部位各种反应	10068759	Feelings and sensations NEC	各种感受与感觉（不另分类）	10018073	General system disorders NEC	全身系统疾病（不另分类）	10057040	Temperature intolerance	寒热不耐受	2
10018065	General disorders and administration site conditions	全身性疾病及给药部位各种反应	10033372	Pain and discomfort NEC	疼痛和不适（不另分类）	10018073	General system disorders NEC	全身系统疾病（不另分类）	10043224	Tenderness	触痛	2
10018065	General disorders and administration site conditions	全身性疾病及给药部位各种反应	10043409	Therapeutic and nontherapeutic responses	各种治疗和非治疗反应	10062915	Therapeutic and nontherapeutic effects (excl toxicity)	治疗性及非治疗性反应类（不包括毒性）	10082203	Therapeutic product effect increased	治疗产品效果增加	2
10018065	General disorders and administration site conditions	全身性疾病及给药部位各种反应	10043409	Therapeutic and nontherapeutic responses	各种治疗和非治疗反应	10062915	Therapeutic and nontherapeutic effects (excl toxicity)	治疗性及非治疗性反应类（不包括毒性）	10043415	Therapeutic response increased	治疗反应增强	2
10018065	General disorders and administration site conditions	全身性疾病及给药部位各种反应	10068756	Withdrawal and rebound effects	各种停药与反弹效应	10062915	Therapeutic and nontherapeutic effects (excl toxicity)	治疗性及非治疗性反应类（不包括毒性）	10048010	Withdrawal syndrome	戒断综合征	2
10018065	General disorders and administration site conditions	全身性疾病及给药部位各种反应	10018072	General signs and symptoms NEC	一般症状和体征（不另分类）	10018073	General system disorders NEC	全身系统疾病（不另分类）	10059837	Adhesion	粘连	1
10018065	General disorders and administration site conditions	全身性疾病及给药部位各种反应	10011907	Death and sudden death	死亡和猝死	10053172	Fatal outcomes	致命后果	10048664	Agonal death struggle	濒死挣扎	1
10018065	General disorders and administration site conditions	全身性疾病及给药部位各种反应	10003057	Application and instillation site reactions	敷用和滴用部位的各种反应	10001316	Administration site reactions	给药部位各种反应	10050099	Application site eczema	外用药部位湿疹	1
10018065	General disorders and administration site conditions	全身性疾病及给药部位各种反应	10033372	Pain and discomfort NEC	疼痛和不适（不另分类）	10018073	General system disorders NEC	全身系统疾病（不另分类）	10048750	Axillary pain	腋痛	1
10018065	General disorders and administration site conditions	全身性疾病及给药部位各种反应	10011907	Death and sudden death	死亡和猝死	10053172	Fatal outcomes	致命后果	10049054	Brain death	脑死亡	1
10018065	General disorders and administration site conditions	全身性疾病及给药部位各种反应	10044694	Trophic disorders	营养障碍	10007867	Tissue disorders NEC	组织疾病（不另分类）	10006938	Calcinosis	钙质沉着	1
10018065	General disorders and administration site conditions	全身性疾病及给药部位各种反应	10021544	Implant and catheter site reactions	植入物和插管部位的各种反应	10001316	Administration site reactions	给药部位各种反应	10051099	Catheter site haemorrhage	插管部位出血	1
10018065	General disorders and administration site conditions	全身性疾病及给药部位各种反应	10021544	Implant and catheter site reactions	植入物和插管部位的各种反应	10001316	Administration site reactions	给药部位各种反应	10007811	Catheter site related reaction	插管部位相关反应	1
10018065	General disorders and administration site conditions	全身性疾病及给药部位各种反应	10018072	General signs and symptoms NEC	一般症状和体征（不另分类）	10018073	General system disorders NEC	全身系统疾病（不另分类）	10048659	Concomitant disease progression	伴随疾病进展	1
10018065	General disorders and administration site conditions	全身性疾病及给药部位各种反应	10018072	General signs and symptoms NEC	一般症状和体征（不另分类）	10018073	General system disorders NEC	全身系统疾病（不另分类）	10061619	Deformity	畸形	1
10018065	General disorders and administration site conditions	全身性疾病及给药部位各种反应	10018072	General signs and symptoms NEC	一般症状和体征（不另分类）	10018073	General system disorders NEC	全身系统疾病（不另分类）	10012559	Developmental delay	发育延迟	1
10018065	General disorders and administration site conditions	全身性疾病及给药部位各种反应	10069789	Vascular complications associated with device	各种器械相关血管并发症	10069781	Complications associated with device	器械相关并发症类	10077455	Device related thrombosis	器械相关血栓症	1
10018065	General disorders and administration site conditions	全身性疾病及给药部位各种反应	10068759	Feelings and sensations NEC	各种感受与感觉（不另分类）	10018073	General system disorders NEC	全身系统疾病（不另分类）	10059186	Early satiety	早饱	1
10018065	General disorders and administration site conditions	全身性疾病及给药部位各种反应	10018072	General signs and symptoms NEC	一般症状和体征（不另分类）	10018073	General system disorders NEC	全身系统疾病（不另分类）	10063045	Effusion	渗出	1
10018065	General disorders and administration site conditions	全身性疾病及给药部位各种反应	10028114	Mucosal findings abnormal	各种粘膜异常	10018073	General system disorders NEC	全身系统疾病（不另分类）	10014579	Enanthema	粘膜疹	1
10018065	General disorders and administration site conditions	全身性疾病及给药部位各种反应	10018072	General signs and symptoms NEC	一般症状和体征（不另分类）	10018073	General system disorders NEC	全身系统疾病（不另分类）	10015866	Extravasation	外渗	1
10018065	General disorders and administration site conditions	全身性疾病及给药部位各种反应	10068759	Feelings and sensations NEC	各种感受与感觉（不另分类）	10018073	General system disorders NEC	全身系统疾病（不另分类）	10016330	Feeling drunk	醉酒感	1
10018065	General disorders and administration site conditions	全身性疾病及给药部位各种反应	10068759	Feelings and sensations NEC	各种感受与感觉（不另分类）	10018073	General system disorders NEC	全身系统疾病（不另分类）	10016338	Feeling jittery	紧张不安	1
10018065	General disorders and administration site conditions	全身性疾病及给药部位各种反应	10068759	Feelings and sensations NEC	各种感受与感觉（不另分类）	10018073	General system disorders NEC	全身系统疾病（不另分类）	10061458	Feeling of body temperature change	体温感觉改变	1
10018065	General disorders and administration site conditions	全身性疾病及给药部位各种反应	10016654	Fibrosis NEC	各种纤维化（不另分类）	10007867	Tissue disorders NEC	组织疾病（不另分类）	10016642	Fibrosis	纤维化	1
10018065	General disorders and administration site conditions	全身性疾病及给药部位各种反应	10018072	General signs and symptoms NEC	一般症状和体征（不另分类）	10018073	General system disorders NEC	全身系统疾病（不另分类）	10062654	Foaming at mouth	口吐白沫	1
10018065	General disorders and administration site conditions	全身性疾病及给药部位各种反应	10018072	General signs and symptoms NEC	一般症状和体征（不另分类）	10018073	General system disorders NEC	全身系统疾病（不另分类）	10060891	General symptom	全身症状	1
10018065	General disorders and administration site conditions	全身性疾病及给药部位各种反应	10022528	Interactions	各种相互作用	10062915	Therapeutic and nontherapeutic effects (excl toxicity)	治疗性及非治疗性反应类（不包括毒性）	10070493	Herbal interaction	草药相互作用	1
10018065	General disorders and administration site conditions	全身性疾病及给药部位各种反应	10019910	Hernias NEC	各种疝气（不另分类）	10018073	General system disorders NEC	全身系统疾病（不另分类）	10019909	Hernia	疝气	1
10018065	General disorders and administration site conditions	全身性疾病及给药部位各种反应	10021544	Implant and catheter site reactions	植入物和插管部位的各种反应	10001316	Administration site reactions	给药部位各种反应	10075373	Implant site dehiscence	植入物部位裂开	1
10018065	General disorders and administration site conditions	全身性疾病及给药部位各种反应	10021544	Implant and catheter site reactions	植入物和插管部位的各种反应	10001316	Administration site reactions	给药部位各种反应	10021542	Implant site reaction	植入物部位局部反应	1
10018065	General disorders and administration site conditions	全身性疾病及给药部位各种反应	10018072	General signs and symptoms NEC	一般症状和体征（不另分类）	10018073	General system disorders NEC	全身系统疾病（不另分类）	10060708	Induration	硬结	1
10018065	General disorders and administration site conditions	全身性疾病及给药部位各种反应	10068753	Infusion site reactions	输液部位各种反应	10001316	Administration site reactions	给药部位各种反应	10048634	Infusion site erythema	输液部位红斑	1
10018065	General disorders and administration site conditions	全身性疾病及给药部位各种反应	10068753	Infusion site reactions	输液部位各种反应	10001316	Administration site reactions	给药部位各种反应	10065464	Infusion site haemorrhage	输液部位出血	1
10018065	General disorders and administration site conditions	全身性疾病及给药部位各种反应	10068753	Infusion site reactions	输液部位各种反应	10001316	Administration site reactions	给药部位各种反应	10054996	Infusion site reaction	输液部位反应	1
10018065	General disorders and administration site conditions	全身性疾病及给药部位各种反应	10022528	Interactions	各种相互作用	10062915	Therapeutic and nontherapeutic effects (excl toxicity)	治疗性及非治疗性反应类（不包括毒性）	10068071	Inhibitory drug interaction	抑制性药物相互作用	1
10018065	General disorders and administration site conditions	全身性疾病及给药部位各种反应	10022097	Injection site reactions	注射部位各种反应	10001316	Administration site reactions	给药部位各种反应	10022048	Injection site atrophy	注射部位萎缩	1
10018065	General disorders and administration site conditions	全身性疾病及给药部位各种反应	10022097	Injection site reactions	注射部位各种反应	10001316	Administration site reactions	给药部位各种反应	10022055	Injection site cyst	注射部位囊肿	1
10018065	General disorders and administration site conditions	全身性疾病及给药部位各种反应	10022097	Injection site reactions	注射部位各种反应	10001316	Administration site reactions	给药部位各种反应	10066221	Injection site eczema	注射部位湿疹	1
10018065	General disorders and administration site conditions	全身性疾病及给药部位各种反应	10022097	Injection site reactions	注射部位各种反应	10001316	Administration site reactions	给药部位各种反应	10022065	Injection site granuloma	注射部位肉芽肿	1
10018065	General disorders and administration site conditions	全身性疾病及给药部位各种反应	10022097	Injection site reactions	注射部位各种反应	10001316	Administration site reactions	给药部位各种反应	10022078	Injection site inflammation	注射部位炎症	1
10018065	General disorders and administration site conditions	全身性疾病及给药部位各种反应	10022097	Injection site reactions	注射部位各种反应	10001316	Administration site reactions	给药部位各种反应	10022081	Injection site mass	注射部位肿块	1
10018065	General disorders and administration site conditions	全身性疾病及给药部位各种反应	10069785	Complications associated with device NEC	各种器械相关并发症（不另分类）	10069781	Complications associated with device	器械相关并发症类	10062680	Medical device site reaction	医疗设备施用部位反应	1
10018065	General disorders and administration site conditions	全身性疾病及给药部位各种反应	10018072	General signs and symptoms NEC	一般症状和体征（不另分类）	10018073	General system disorders NEC	全身系统疾病（不另分类）	10027783	Moaning	呻吟	1
10018065	General disorders and administration site conditions	全身性疾病及给药部位各种反应	10033372	Pain and discomfort NEC	疼痛和不适（不另分类）	10018073	General system disorders NEC	全身系统疾病（不另分类）	10062501	Non-cardiac chest pain	非心源性胸痛	1
10018065	General disorders and administration site conditions	全身性疾病及给药部位各种反应	10018072	General signs and symptoms NEC	一般症状和体征（不另分类）	10018073	General system disorders NEC	全身系统疾病（不另分类）	10061876	Obstruction	阻塞	1
10018065	General disorders and administration site conditions	全身性疾病及给药部位各种反应	10028114	Mucosal findings abnormal	各种粘膜异常	10018073	General system disorders NEC	全身系统疾病（不另分类）	10030111	Oedema mucosal	粘膜水肿	1
10018065	General disorders and administration site conditions	全身性疾病及给药部位各种反应	10068760	Ulcers NEC	各种溃疡（不另分类）	10007867	Tissue disorders NEC	组织疾病（不另分类）	10062065	Perforated ulcer	穿孔性溃疡	1
10018065	General disorders and administration site conditions	全身性疾病及给药部位各种反应	10018072	General signs and symptoms NEC	一般症状和体征（不另分类）	10018073	General system disorders NEC	全身系统疾病（不另分类）	10076705	Perforation	穿孔	1
10018065	General disorders and administration site conditions	全身性疾病及给药部位各种反应	10018072	General signs and symptoms NEC	一般症状和体征（不另分类）	10018073	General system disorders NEC	全身系统疾病（不另分类）	10063493	Premature ageing	提早衰老	1
10018065	General disorders and administration site conditions	全身性疾病及给药部位各种反应	10022528	Interactions	各种相互作用	10062915	Therapeutic and nontherapeutic effects (excl toxicity)	治疗性及非治疗性反应类（不包括毒性）	10067623	Radiation interaction	与辐射的相互作用	1
10018065	General disorders and administration site conditions	全身性疾病及给药部位各种反应	10043409	Therapeutic and nontherapeutic responses	各种治疗和非治疗反应	10062915	Therapeutic and nontherapeutic effects (excl toxicity)	治疗性及非治疗性反应类（不包括毒性）	10076313	Remission not achieved	未达到缓解	1
10018065	General disorders and administration site conditions	全身性疾病及给药部位各种反应	10018072	General signs and symptoms NEC	一般症状和体征（不另分类）	10018073	General system disorders NEC	全身系统疾病（不另分类）	10039740	Screaming	尖叫	1
10018065	General disorders and administration site conditions	全身性疾病及给药部位各种反应	10068759	Feelings and sensations NEC	各种感受与感觉（不另分类）	10018073	General system disorders NEC	全身系统疾病（不另分类）	10061549	Sensation of foreign body	异物感	1
10018065	General disorders and administration site conditions	全身性疾病及给药部位各种反应	10003550	Asthenic conditions	虚弱状态	10018073	General system disorders NEC	全身系统疾病（不另分类）	10041052	Sluggishness	反应迟缓	1
10018065	General disorders and administration site conditions	全身性疾病及给药部位各种反应	10018072	General signs and symptoms NEC	一般症状和体征（不另分类）	10018073	General system disorders NEC	全身系统疾病（不另分类）	10042750	Symptom masked	隐匿性症状	1
10018065	General disorders and administration site conditions	全身性疾病及给药部位各种反应	10043409	Therapeutic and nontherapeutic responses	各种治疗和非治疗反应	10062915	Therapeutic and nontherapeutic effects (excl toxicity)	治疗性及非治疗性反应类（不包括毒性）	10082202	Therapeutic product effect delayed	治疗产品效果延迟	1
10018065	General disorders and administration site conditions	全身性疾病及给药部位各种反应	10043409	Therapeutic and nontherapeutic responses	各种治疗和非治疗反应	10062915	Therapeutic and nontherapeutic effects (excl toxicity)	治疗性及非治疗性反应类（不包括毒性）	10060769	Therapeutic product ineffective	治疗产品无效	1
10018065	General disorders and administration site conditions	全身性疾病及给药部位各种反应	10068760	Ulcers NEC	各种溃疡（不另分类）	10007867	Tissue disorders NEC	组织疾病（不另分类）	10061577	Ulcer haemorrhage	溃疡出血	1
10018065	General disorders and administration site conditions	全身性疾病及给药部位各种反应	10057196	Administration site reactions NEC	给药部位的各种反应（不另分类）	10001316	Administration site reactions	给药部位各种反应	10065902	Vessel puncture site haematoma	血管穿刺部位血肿	1
10019805	Hepatobiliary disorders	肝胆系统疾病	10019661	Hepatic enzymes and function abnormalities	肝酶和肝功能异常	10019654	Hepatic and hepatobiliary disorders	肝脏及肝胆类疾病	10019670	Hepatic function abnormal	肝功能异常	128
10019805	Hepatobiliary disorders	肝胆系统疾病	10019833	Hepatocellular damage and hepatitis NEC	肝细胞损害和肝炎（不另分类）	10019654	Hepatic and hepatobiliary disorders	肝脏及肝胆类疾病	10049199	Hepatic cytolysis	肝细胞溶解	72
10019805	Hepatobiliary disorders	肝胆系统疾病	10019833	Hepatocellular damage and hepatitis NEC	肝细胞损害和肝炎（不另分类）	10019654	Hepatic and hepatobiliary disorders	肝脏及肝胆类疾病	10019851	Hepatotoxicity	肝脏毒性	66
10019805	Hepatobiliary disorders	肝胆系统疾病	10008636	Cholestasis and jaundice	胆汁淤积和黄疸类病症	10019654	Hepatic and hepatobiliary disorders	肝脏及肝胆类疾病	10023126	Jaundice	黄疸	57
10019805	Hepatobiliary disorders	肝胆系统疾病	10008636	Cholestasis and jaundice	胆汁淤积和黄疸类病症	10019654	Hepatic and hepatobiliary disorders	肝脏及肝胆类疾病	10008635	Cholestasis	胆汁淤积	54
10019805	Hepatobiliary disorders	肝胆系统疾病	10019833	Hepatocellular damage and hepatitis NEC	肝细胞损害和肝炎（不另分类）	10019654	Hepatic and hepatobiliary disorders	肝脏及肝胆类疾病	10067125	Liver injury	肝损伤	53
10019805	Hepatobiliary disorders	肝胆系统疾病	10019833	Hepatocellular damage and hepatitis NEC	肝细胞损害和肝炎（不另分类）	10019654	Hepatic and hepatobiliary disorders	肝脏及肝胆类疾病	10019717	Hepatitis	肝炎	44
10019805	Hepatobiliary disorders	肝胆系统疾病	10027681	Hepatic and hepatobiliary disorders NEC	各种肝脏及肝胆疾病（不另分类）	10019654	Hepatic and hepatobiliary disorders	肝脏及肝胆类疾病	10024670	Liver disorder	肝脏疾病	40
10019805	Hepatobiliary disorders	肝胆系统疾病	10019833	Hepatocellular damage and hepatitis NEC	肝细胞损害和肝炎（不另分类）	10019654	Hepatic and hepatobiliary disorders	肝脏及肝胆类疾病	10072268	Drug-induced liver injury	药物诱导的肝损伤	37
10019805	Hepatobiliary disorders	肝胆系统疾病	10008636	Cholestasis and jaundice	胆汁淤积和黄疸类病症	10019654	Hepatic and hepatobiliary disorders	肝脏及肝胆类疾病	10020578	Hyperbilirubinaemia	高胆红素血症	36
10019805	Hepatobiliary disorders	肝胆系统疾病	10019664	Hepatic failure and associated disorders	肝衰竭和相关疾病	10019654	Hepatic and hepatobiliary disorders	肝脏及肝胆类疾病	10019663	Hepatic failure	肝衰竭	34
10019805	Hepatobiliary disorders	肝胆系统疾病	10019664	Hepatic failure and associated disorders	肝衰竭和相关疾病	10019654	Hepatic and hepatobiliary disorders	肝脏及肝胆类疾病	10000804	Acute hepatic failure	急性肝衰竭	26
10019805	Hepatobiliary disorders	肝胆系统疾病	10019661	Hepatic enzymes and function abnormalities	肝酶和肝功能异常	10019654	Hepatic and hepatobiliary disorders	肝脏及肝胆类疾病	10068237	Hypertransaminasaemia	高转氨酶血症	24
10019805	Hepatobiliary disorders	肝胆系统疾病	10008616	Cholecystitis and cholelithiasis	胆囊炎和胆石病	10017628	Gallbladder disorders	胆囊类疾病	10008629	Cholelithiasis	胆石症	23
10019805	Hepatobiliary disorders	肝胆系统疾病	10027681	Hepatic and hepatobiliary disorders NEC	各种肝脏及肝胆疾病（不另分类）	10019654	Hepatic and hepatobiliary disorders	肝脏及肝胆类疾病	10061998	Hepatic lesion	肝病损	18
10019805	Hepatobiliary disorders	肝胆系统疾病	10019833	Hepatocellular damage and hepatitis NEC	肝细胞损害和肝炎（不另分类）	10019654	Hepatic and hepatobiliary disorders	肝脏及肝胆类疾病	10019837	Hepatocellular injury	肝细胞损伤	16
10019805	Hepatobiliary disorders	肝胆系统疾病	10008636	Cholestasis and jaundice	胆汁淤积和黄疸类病症	10019654	Hepatic and hepatobiliary disorders	肝脏及肝胆类疾病	10019754	Hepatitis cholestatic	胆汁淤积性肝炎	14
10019805	Hepatobiliary disorders	肝胆系统疾病	10019833	Hepatocellular damage and hepatitis NEC	肝细胞损害和肝炎（不另分类）	10019654	Hepatic and hepatobiliary disorders	肝脏及肝胆类疾病	10019708	Hepatic steatosis	肝脂肪变性	12
10019805	Hepatobiliary disorders	肝胆系统疾病	10008616	Cholecystitis and cholelithiasis	胆囊炎和胆石病	10017628	Gallbladder disorders	胆囊类疾病	10008612	Cholecystitis	胆囊炎	11
10019805	Hepatobiliary disorders	肝胆系统疾病	10019833	Hepatocellular damage and hepatitis NEC	肝细胞损害和肝炎（不另分类）	10019654	Hepatic and hepatobiliary disorders	肝脏及肝胆类疾病	10019692	Hepatic necrosis	肝坏死	11
10019805	Hepatobiliary disorders	肝胆系统疾病	10019833	Hepatocellular damage and hepatitis NEC	肝细胞损害和肝炎（不另分类）	10019654	Hepatic and hepatobiliary disorders	肝脏及肝胆类疾病	10019727	Hepatitis acute	急性肝炎	10
10019805	Hepatobiliary disorders	肝胆系统疾病	10019833	Hepatocellular damage and hepatitis NEC	肝细胞损害和肝炎（不另分类）	10019654	Hepatic and hepatobiliary disorders	肝脏及肝胆类疾病	10066758	Mixed liver injury	混合性肝脏损伤	8
10019805	Hepatobiliary disorders	肝胆系统疾病	10019712	Hepatic vascular disorders	各种肝血管病	10019654	Hepatic and hepatobiliary disorders	肝脏及肝胆类疾病	10047216	Venoocclusive liver disease	静脉闭塞性肝病	8
10019805	Hepatobiliary disorders	肝胆系统疾病	10008616	Cholecystitis and cholelithiasis	胆囊炎和胆石病	10017628	Gallbladder disorders	胆囊类疾病	10008614	Cholecystitis acute	急性胆囊炎	7
10019805	Hepatobiliary disorders	肝胆系统疾病	10017629	Gallbladder disorders NEC	各种胆囊疾病（不另分类）	10017628	Gallbladder disorders	胆囊类疾病	10017626	Gallbladder disorder	胆囊病变	7
10019805	Hepatobiliary disorders	肝胆系统疾病	10019833	Hepatocellular damage and hepatitis NEC	肝细胞损害和肝炎（不另分类）	10019654	Hepatic and hepatobiliary disorders	肝脏及肝胆类疾病	10019795	Hepatitis toxic	中毒性肝炎	7
10019805	Hepatobiliary disorders	肝胆系统疾病	10019709	Hepatobiliary signs and symptoms	肝胆症状和体征	10019654	Hepatic and hepatobiliary disorders	肝脏及肝胆类疾病	10019842	Hepatomegaly	肝肿大	7
10019805	Hepatobiliary disorders	肝胆系统疾病	10042257	Structural and other bile duct disorders	结构性和其他胆道疾病	10004606	Bile duct disorders	胆管系统疾病	10054753	Vanishing bile duct syndrome	胆管消失综合征	7
10019805	Hepatobiliary disorders	肝胆系统疾病	10029976	Obstructive bile duct disorders (excl neoplasms)	阻塞性胆道疾病（不包括肿瘤）	10004606	Bile duct disorders	胆管系统疾病	10084247	Biliary obstruction	胆管阻塞	6
10019805	Hepatobiliary disorders	肝胆系统疾病	10019833	Hepatocellular damage and hepatitis NEC	肝细胞损害和肝炎（不另分类）	10019654	Hepatic and hepatobiliary disorders	肝脏及肝胆类疾病	10067969	Cholestatic liver injury	胆汁郁积性肝病损伤	5
10019805	Hepatobiliary disorders	肝胆系统疾病	10004607	Bile duct infections and inflammations	胆道感染和炎症	10004606	Bile duct disorders	胆管系统疾病	10008604	Cholangitis	胆管炎	4
10019805	Hepatobiliary disorders	肝胆系统疾病	10019669	Hepatic fibrosis and cirrhosis	肝纤维化和硬化	10019654	Hepatic and hepatobiliary disorders	肝脏及肝胆类疾病	10019668	Hepatic fibrosis	肝纤维化	4
10019805	Hepatobiliary disorders	肝胆系统疾病	10019709	Hepatobiliary signs and symptoms	肝胆症状和体征	10019654	Hepatic and hepatobiliary disorders	肝脏及肝胆类疾病	10019705	Hepatic pain	肝痛	4
10019805	Hepatobiliary disorders	肝胆系统疾病	10042257	Structural and other bile duct disorders	结构性和其他胆道疾病	10004606	Bile duct disorders	胆管系统疾病	10057202	Biliary dilatation	胆管扩张	3
10019805	Hepatobiliary disorders	肝胆系统疾病	10027681	Hepatic and hepatobiliary disorders NEC	各种肝脏及肝胆疾病（不另分类）	10019654	Hepatic and hepatobiliary disorders	肝脏及肝胆类疾病	10057110	Hepatic mass	肝脏肿块	3
10019805	Hepatobiliary disorders	肝胆系统疾病	10019664	Hepatic failure and associated disorders	肝衰竭和相关疾病	10019654	Hepatic and hepatobiliary disorders	肝脏及肝胆类疾病	10019846	Hepatorenal syndrome	肝肾综合征	3
10019805	Hepatobiliary disorders	肝胆系统疾病	10019833	Hepatocellular damage and hepatitis NEC	肝细胞损害和肝炎（不另分类）	10019654	Hepatic and hepatobiliary disorders	肝脏及肝胆类疾病	10003827	Autoimmune hepatitis	自身免疫性肝炎	2
10019805	Hepatobiliary disorders	肝胆系统疾病	10004607	Bile duct infections and inflammations	胆道感染和炎症	10004606	Bile duct disorders	胆管系统疾病	10004663	Biliary colic	胆绞痛	2
10019805	Hepatobiliary disorders	肝胆系统疾病	10042257	Structural and other bile duct disorders	结构性和其他胆道疾病	10004606	Bile duct disorders	胆管系统疾病	10061008	Biliary tract disorder	胆道病	2
10019805	Hepatobiliary disorders	肝胆系统疾病	10004607	Bile duct infections and inflammations	胆道感染和炎症	10004606	Bile duct disorders	胆管系统疾病	10008605	Cholangitis acute	急性胆管炎	2
10019805	Hepatobiliary disorders	肝胆系统疾病	10027681	Hepatic and hepatobiliary disorders NEC	各种肝脏及肝胆疾病（不另分类）	10019654	Hepatic and hepatobiliary disorders	肝脏及肝胆类疾病	10019646	Hepatic cyst	肝囊肿	2
10019805	Hepatobiliary disorders	肝胆系统疾病	10019712	Hepatic vascular disorders	各种肝血管病	10019654	Hepatic and hepatobiliary disorders	肝脏及肝胆类疾病	10058991	Hepatic vein occlusion	肝静脉闭塞	2
10019805	Hepatobiliary disorders	肝胆系统疾病	10019833	Hepatocellular damage and hepatitis NEC	肝细胞损害和肝炎（不另分类）	10019654	Hepatic and hepatobiliary disorders	肝脏及肝胆类疾病	10019772	Hepatitis fulminant	暴发性肝炎	2
10019805	Hepatobiliary disorders	肝胆系统疾病	10019709	Hepatobiliary signs and symptoms	肝胆症状和体征	10019654	Hepatic and hepatobiliary disorders	肝脏及肝胆类疾病	10019847	Hepatosplenomegaly	肝脾肿大	2
10019805	Hepatobiliary disorders	肝胆系统疾病	10008636	Cholestasis and jaundice	胆汁淤积和黄疸类病症	10019654	Hepatic and hepatobiliary disorders	肝脏及肝胆类疾病	10023129	Jaundice cholestatic	胆汁淤积性黄疸	2
10019805	Hepatobiliary disorders	肝胆系统疾病	10019833	Hepatocellular damage and hepatitis NEC	肝细胞损害和肝炎（不另分类）	10019654	Hepatic and hepatobiliary disorders	肝脏及肝胆类疾病	10071198	Allergic hepatitis	过敏性肝炎	1
10019805	Hepatobiliary disorders	肝胆系统疾病	10029976	Obstructive bile duct disorders (excl neoplasms)	阻塞性胆道疾病（不包括肿瘤）	10004606	Bile duct disorders	胆管系统疾病	10004637	Bile duct stone	胆管结石	1
10019805	Hepatobiliary disorders	肝胆系统疾病	10019669	Hepatic fibrosis and cirrhosis	肝纤维化和硬化	10019654	Hepatic and hepatobiliary disorders	肝脏及肝胆类疾病	10004659	Biliary cirrhosis	胆汁性肝硬化	1
10019805	Hepatobiliary disorders	肝胆系统疾病	10008616	Cholecystitis and cholelithiasis	胆囊炎和胆石病	10017628	Gallbladder disorders	胆囊类疾病	10008630	Cholelithiasis obstructive	梗阻性胆石病	1
10019805	Hepatobiliary disorders	肝胆系统疾病	10019833	Hepatocellular damage and hepatitis NEC	肝细胞损害和肝炎（不另分类）	10019654	Hepatic and hepatobiliary disorders	肝脏及肝胆类疾病	10008909	Chronic hepatitis	慢性肝炎	1
10019805	Hepatobiliary disorders	肝胆系统疾病	10019712	Hepatic vascular disorders	各种肝血管病	10019654	Hepatic and hepatobiliary disorders	肝脏及肝胆类疾病	10084058	Congestive hepatopathy	充血性肝病	1
10019805	Hepatobiliary disorders	肝胆系统疾病	10017629	Gallbladder disorders NEC	各种胆囊疾病（不另分类）	10017628	Gallbladder disorders	胆囊类疾病	10062693	Gallbladder enlargement	胆囊扩大	1
10019805	Hepatobiliary disorders	肝胆系统疾病	10017629	Gallbladder disorders NEC	各种胆囊疾病（不另分类）	10017628	Gallbladder disorders	胆囊类疾病	10049704	Gallbladder polyp	胆囊息肉	1
10019805	Hepatobiliary disorders	肝胆系统疾病	10019669	Hepatic fibrosis and cirrhosis	肝纤维化和硬化	10019654	Hepatic and hepatobiliary disorders	肝脏及肝胆类疾病	10019641	Hepatic cirrhosis	肝硬化	1
10019805	Hepatobiliary disorders	肝胆系统疾病	10019712	Hepatic vascular disorders	各种肝血管病	10019654	Hepatic and hepatobiliary disorders	肝脏及肝胆类疾病	10019677	Hepatic haemorrhage	肝出血	1
10019805	Hepatobiliary disorders	肝胆系统疾病	10019712	Hepatic vascular disorders	各种肝血管病	10019654	Hepatic and hepatobiliary disorders	肝脏及肝胆类疾病	10056328	Hepatic ischaemia	肝缺血	1
10019805	Hepatobiliary disorders	肝胆系统疾病	10019833	Hepatocellular damage and hepatitis NEC	肝细胞损害和肝炎（不另分类）	10019654	Hepatic and hepatobiliary disorders	肝脏及肝胆类疾病	10023025	Ischaemic hepatitis	缺血性肝炎	1
10019805	Hepatobiliary disorders	肝胆系统疾病	10008636	Cholestasis and jaundice	胆汁淤积和黄疸类病症	10019654	Hepatic and hepatobiliary disorders	肝脏及肝胆类疾病	10023136	Jaundice hepatocellular	肝细胞性黄疸	1
10019805	Hepatobiliary disorders	肝胆系统疾病	10019833	Hepatocellular damage and hepatitis NEC	肝细胞损害和肝炎（不另分类）	10019654	Hepatic and hepatobiliary disorders	肝脏及肝胆类疾病	10029530	Non-alcoholic fatty liver	非酒精性脂肪肝	1
10019805	Hepatobiliary disorders	肝胆系统疾病	10008636	Cholestasis and jaundice	胆汁淤积和黄疸类病症	10019654	Hepatic and hepatobiliary disorders	肝脏及肝胆类疾病	10058117	Ocular icterus	眼黄疸	1
10019805	Hepatobiliary disorders	肝胆系统疾病	10019712	Hepatic vascular disorders	各种肝血管病	10019654	Hepatic and hepatobiliary disorders	肝脏及肝胆类疾病	10036206	Portal vein thrombosis	门静脉血栓形成	1
10019805	Hepatobiliary disorders	肝胆系统疾病	10019712	Hepatic vascular disorders	各种肝血管病	10019654	Hepatic and hepatobiliary disorders	肝脏及肝胆类疾病	10067338	Retrograde portal vein flow	门静脉血流逆行	1
10019805	Hepatobiliary disorders	肝胆系统疾病	10019664	Hepatic failure and associated disorders	肝衰竭和相关疾病	10019654	Hepatic and hepatobiliary disorders	肝脏及肝胆类疾病	10056956	Subacute hepatic failure	亚急性肝功能衰竭	1
10021428	Immune system disorders	免疫系统疾病	10027654	Allergic conditions NEC	各种过敏反应（不另分类）	10001708	Allergic conditions	过敏类反应	10020751	Hypersensitivity	超敏反应	85
10021428	Immune system disorders	免疫系统疾病	10001737	Allergies to foods, food additives, drugs and other chemicals	对食物、食物添加剂、药物和其他化学物的过敏	10001708	Allergic conditions	过敏类反应	10013700	Drug hypersensitivity	药物性超敏反应	68
10021428	Immune system disorders	免疫系统疾病	10077535	Anaphylactic and anaphylactoid responses	速发严重过敏反应与类过敏反应	10001708	Allergic conditions	过敏类反应	10002198	Anaphylactic reaction	速发严重过敏反应	19
10021428	Immune system disorders	免疫系统疾病	10052739	Immunodeficiency disorders NEC	免疫功能缺陷疾病（不另分类）	10021460	Immunodeficiency syndromes	免疫缺陷综合征	10062016	Immunosuppression	免疫抑制	19
10021428	Immune system disorders	免疫系统疾病	10027682	Immune and associated conditions NEC	免疫及相关疾病（不另分类）	10027665	Immune disorders NEC	免疫类疾病（不另分类）	10071583	Haemophagocytic lymphohistiocytosis	嗜血细胞性淋巴组织细胞增生症	6
10021428	Immune system disorders	免疫系统疾病	10077535	Anaphylactic and anaphylactoid responses	速发严重过敏反应与类过敏反应	10001708	Allergic conditions	过敏类反应	10002199	Anaphylactic shock	过敏性休克	5
10021428	Immune system disorders	免疫系统疾病	10027682	Immune and associated conditions NEC	免疫及相关疾病（不另分类）	10027665	Immune disorders NEC	免疫类疾病（不另分类）	10021425	Immune system disorder	免疫系统紊乱	5
10021428	Immune system disorders	免疫系统疾病	10052739	Immunodeficiency disorders NEC	免疫功能缺陷疾病（不另分类）	10021460	Immunodeficiency syndromes	免疫缺陷综合征	10061598	Immunodeficiency	免疫缺陷	5
10021428	Immune system disorders	免疫系统疾病	10027654	Allergic conditions NEC	各种过敏反应（不另分类）	10001708	Allergic conditions	过敏类反应	10053613	Type iv hypersensitivity reaction	IV 型超敏反应	4
10021428	Immune system disorders	免疫系统疾病	10077535	Anaphylactic and anaphylactoid responses	速发严重过敏反应与类过敏反应	10001708	Allergic conditions	过敏类反应	10002216	Anaphylactoid reaction	类过敏反应	3
10021428	Immune system disorders	免疫系统疾病	10052739	Immunodeficiency disorders NEC	免疫功能缺陷疾病（不另分类）	10021460	Immunodeficiency syndromes	免疫缺陷综合征	10020983	Hypogammaglobulinaemia	低丙种球蛋白血症	3
10021428	Immune system disorders	免疫系统疾病	10052737	Atopic disorders	各种过敏性疾病	10001708	Allergic conditions	过敏类反应	10048908	Seasonal allergy	季节性过敏	3
10021428	Immune system disorders	免疫系统疾病	10027657	Autoimmune disorders NEC	各种自身免疫疾病（不另分类）	10003816	Autoimmune disorders	自身免疫类疾病	10061664	Autoimmune disorder	自身免疫疾病	2
10021428	Immune system disorders	免疫系统疾病	10027682	Immune and associated conditions NEC	免疫及相关疾病（不另分类）	10027665	Immune disorders NEC	免疫类疾病（不另分类）	10052015	Cytokine release syndrome	细胞因子释放综合征	2
10021428	Immune system disorders	免疫系统疾病	10001737	Allergies to foods, food additives, drugs and other chemicals	对食物、食物添加剂、药物和其他化学物的过敏	10001708	Allergic conditions	过敏类反应	10016946	Food allergy	食物过敏	2
10021428	Immune system disorders	免疫系统疾病	10052739	Immunodeficiency disorders NEC	免疫功能缺陷疾病（不另分类）	10021460	Immunodeficiency syndromes	免疫缺陷综合征	10007877	Cell-mediated immune deficiency	细胞介导的免疫缺陷	1
10021428	Immune system disorders	免疫系统疾病	10027682	Immune and associated conditions NEC	免疫及相关疾病（不另分类）	10027665	Immune disorders NEC	免疫类疾病（不另分类）	10018651	Graft versus host disease	移植物抗宿主病	1
10021428	Immune system disorders	免疫系统疾病	10027654	Allergic conditions NEC	各种过敏反应（不另分类）	10001708	Allergic conditions	过敏类反应	10028164	Multiple allergies	混合性过敏	1
10021428	Immune system disorders	免疫系统疾病	10001737	Allergies to foods, food additives, drugs and other chemicals	对食物、食物添加剂、药物和其他化学物的过敏	10001708	Allergic conditions	过敏类反应	10079925	Reaction to excipient	赋形剂反应	1
10021428	Immune system disorders	免疫系统疾病	10052740	Acquired immunodeficiency syndromes	各种获得性免疫缺陷综合征	10021460	Immunodeficiency syndromes	免疫缺陷综合征	10054979	Secondary immunodeficiency	继发性免疫缺陷	1
10021428	Immune system disorders	免疫系统疾病	10027654	Allergic conditions NEC	各种过敏反应（不另分类）	10001708	Allergic conditions	过敏类反应	10053614	Type iii immune complex mediated reaction	III 型免疫复合物介导的反应	1
10021881	Infections and infestations	感染及侵染类疾病	10025101	Lower respiratory tract and lung infections	下呼吸道和肺部感染	10021879	Infections - pathogen unspecified	感染 - 未指明病原	10035664	Pneumonia	感染性肺炎	445
10021881	Infections and infestations	感染及侵染类疾病	10040054	Sepsis, bacteraemia, viraemia and fungaemia NEC	脓毒症、菌血症、病毒血症和真菌血症（不另分类）	10021879	Infections - pathogen unspecified	感染 - 未指明病原	10040047	Sepsis	脓毒症	274
10021881	Infections and infestations	感染及侵染类疾病	10021902	Infections NEC	各种感染（不另分类）	10021879	Infections - pathogen unspecified	感染 - 未指明病原	10021789	Infection	感染	179
10021881	Infections and infestations	感染及侵染类疾病	10046577	Urinary tract infections	各种尿路感染	10021879	Infections - pathogen unspecified	感染 - 未指明病原	10046571	Urinary tract infection	尿路感染	129
10021881	Infections and infestations	感染及侵染类疾病	10035660	Pneumocystis infections	肺囊虫感染	10017528	Fungal infectious disorders	真菌感染性疾病	10073755	Pneumocystis jirovecii pneumonia	耶氏肺孢子虫肺炎	107
10021881	Infections and infestations	感染及侵染类疾病	10019972	Herpes viral infections	各种疱疹病毒感染	10047438	Viral infectious disorders	病毒感染性疾病	10019974	Herpes zoster	带状疱疹	92
10021881	Infections and infestations	感染及侵染类疾病	10040054	Sepsis, bacteraemia, viraemia and fungaemia NEC	脓毒症、菌血症、病毒血症和真菌血症（不另分类）	10021879	Infections - pathogen unspecified	感染 - 未指明病原	10040070	Septic shock	感染性休克	53
10021881	Infections and infestations	感染及侵染类疾病	10025101	Lower respiratory tract and lung infections	下呼吸道和肺部感染	10021879	Infections - pathogen unspecified	感染 - 未指明病原	10035669	Pneumonia aspiration	感染性吸入性肺炎	47
10021881	Infections and infestations	感染及侵染类疾病	10004047	Bacterial infections NEC	各种细菌感染（不另分类）	10004018	Bacterial infectious disorders	细菌感染性疾病	10007882	Cellulitis	蜂窝织炎	44
10021881	Infections and infestations	感染及侵染类疾病	10003486	Aspergillus infections	各种曲霉菌感染	10017528	Fungal infectious disorders	真菌感染性疾病	10074171	Aspergillus infection	曲霉菌感染	40
10021881	Infections and infestations	感染及侵染类疾病	10007134	Candida infections	各种念珠菌感染	10017528	Fungal infectious disorders	真菌感染性疾病	10074170	Candida infection	念珠菌感染	38
10021881	Infections and infestations	感染及侵染类疾病	10046309	Upper respiratory tract infections	各种上呼吸道感染	10021879	Infections - pathogen unspecified	感染 - 未指明病原	10028810	Nasopharyngitis	鼻咽炎	36
10021881	Infections and infestations	感染及侵染类疾病	10007134	Candida infections	各种念珠菌感染	10017528	Fungal infectious disorders	真菌感染性疾病	10030963	Oral candidiasis	口腔念珠菌病	34
10021881	Infections and infestations	感染及侵染类疾病	10041925	Staphylococcal infections	各种葡萄球菌感染	10004018	Bacterial infectious disorders	细菌感染性疾病	10058080	Staphylococcal infection	葡萄球菌感染	34
10021881	Infections and infestations	感染及侵染类疾病	10021902	Infections NEC	各种感染（不另分类）	10021879	Infections - pathogen unspecified	感染 - 未指明病原	10048038	Wound infection	伤口感染	33
10021881	Infections and infestations	感染及侵染类疾病	10007935	Central nervous system and spinal infections	中枢神经系统和脊髓感染	10021879	Infections - pathogen unspecified	感染 - 未指明病原	10027199	Meningitis	脑膜炎	31
10021881	Infections and infestations	感染及侵染类疾病	10035660	Pneumocystis infections	肺囊虫感染	10017528	Fungal infectious disorders	真菌感染性疾病	10073756	Pneumocystis jirovecii infection	耶氏肺孢子虫感染	31
10021881	Infections and infestations	感染及侵染类疾病	10017967	Abdominal and gastrointestinal infections	腹部和胃肠道感染	10021879	Infections - pathogen unspecified	感染 - 未指明病原	10013538	Diverticulitis	憩室炎	29
10021881	Infections and infestations	感染及侵染类疾病	10019972	Herpes viral infections	各种疱疹病毒感染	10047438	Viral infectious disorders	病毒感染性疾病	10019953	Herpes simplex encephalitis	单纯疱疹性脑炎	27
10021881	Infections and infestations	感染及侵染类疾病	10040054	Sepsis, bacteraemia, viraemia and fungaemia NEC	脓毒症、菌血症、病毒血症和真菌血症（不另分类）	10021879	Infections - pathogen unspecified	感染 - 未指明病原	10049151	Neutropenic sepsis	中性粒细胞减少性脓毒症	27
10021881	Infections and infestations	感染及侵染类疾病	10046309	Upper respiratory tract infections	各种上呼吸道感染	10021879	Infections - pathogen unspecified	感染 - 未指明病原	10040753	Sinusitis	鼻窦炎	24
10021881	Infections and infestations	感染及侵染类疾病	10011827	Cytomegaloviral infections	各种巨细胞病毒感染	10047438	Viral infectious disorders	病毒感染性疾病	10011831	Cytomegalovirus infection	巨细胞病毒感染	23
10021881	Infections and infestations	感染及侵染类疾病	10017536	Fungal infections NEC	各种真菌感染（不另分类）	10017528	Fungal infectious disorders	真菌感染性疾病	10017533	Fungal infection	真菌感染	22
10021881	Infections and infestations	感染及侵染类疾病	10040054	Sepsis, bacteraemia, viraemia and fungaemia NEC	脓毒症、菌血症、病毒血症和真菌血症（不另分类）	10021879	Infections - pathogen unspecified	感染 - 未指明病原	10003997	Bacteraemia	菌血症	20
10021881	Infections and infestations	感染及侵染类疾病	10084510	Coronavirus infections	冠状病毒类感染	10047438	Viral infectious disorders	病毒感染性疾病	10084268	Covid-19	COVID-19	20
10021881	Infections and infestations	感染及侵染类疾病	10046309	Upper respiratory tract infections	各种上呼吸道感染	10021879	Infections - pathogen unspecified	感染 - 未指明病原	10046306	Upper respiratory tract infection	上呼吸道感染	20
10021881	Infections and infestations	感染及侵染类疾病	10004047	Bacterial infections NEC	各种细菌感染（不另分类）	10004018	Bacterial infectious disorders	细菌感染性疾病	10060945	Bacterial infection	细菌性感染	19
10021881	Infections and infestations	感染及侵染类疾病	10009653	Clostridia infections	各种梭状芽孢杆菌感染	10004018	Bacterial infectious disorders	细菌感染性疾病	10054236	Clostridium difficile infection	难辨梭状芽胞杆菌感染	19
10021881	Infections and infestations	感染及侵染类疾病	10046577	Urinary tract infections	各种尿路感染	10021879	Infections - pathogen unspecified	感染 - 未指明病原	10011781	Cystitis	膀胱炎	18
10021881	Infections and infestations	感染及侵染类疾病	10085260	Hepatitis virus infections	肝炎病毒感染	10047438	Viral infectious disorders	病毒感染性疾病	10058827	Hepatitis b reactivation	乙型肝炎再激活	18
10021881	Infections and infestations	感染及侵染类疾病	10025101	Lower respiratory tract and lung infections	下呼吸道和肺部感染	10021879	Infections - pathogen unspecified	感染 - 未指明病原	10006451	Bronchitis	支气管炎	17
10021881	Infections and infestations	感染及侵染类疾病	10003486	Aspergillus infections	各种曲霉菌感染	10017528	Fungal infectious disorders	真菌感染性疾病	10006473	Bronchopulmonary aspergillosis	支气管肺曲霉病	16
10021881	Infections and infestations	感染及侵染类疾病	10047465	Viral infections NEC	各种病毒感染（不另分类）	10047438	Viral infectious disorders	病毒感染性疾病	10047461	Viral infection	病毒感染	16
10021881	Infections and infestations	感染及侵染类疾病	10021902	Infections NEC	各种感染（不另分类）	10021879	Infections - pathogen unspecified	感染 - 未指明病原	10000269	Abscess	脓肿	15
10021881	Infections and infestations	感染及侵染类疾病	10022005	Influenza viral infections	流感病毒感染	10047438	Viral infectious disorders	病毒感染性疾病	10022000	Influenza	流行性感冒	15
10021881	Infections and infestations	感染及侵染类疾病	10021902	Infections NEC	各种感染（不另分类）	10021879	Infections - pathogen unspecified	感染 - 未指明病原	10062352	Respiratory tract infection	呼吸道感染	15
10021881	Infections and infestations	感染及侵染类疾病	10017967	Abdominal and gastrointestinal infections	腹部和胃肠道感染	10021879	Infections - pathogen unspecified	感染 - 未指明病原	10003011	Appendicitis	阑尾炎	14
10021881	Infections and infestations	感染及侵染类疾病	10009653	Clostridia infections	各种梭状芽孢杆菌感染	10004018	Bacterial infectious disorders	细菌感染性疾病	10009657	Clostridium difficile colitis	艰难梭状芽胞杆菌性结肠炎	14
10021881	Infections and infestations	感染及侵染类疾病	10015295	Escherichia infections	各种埃希氏杆菌感染	10004018	Bacterial infectious disorders	细菌感染性疾病	10061126	Escherichia infection	埃希菌感染	14
10021881	Infections and infestations	感染及侵染类疾病	10021902	Infections NEC	各种感染（不另分类）	10021879	Infections - pathogen unspecified	感染 - 未指明病原	10030901	Opportunistic infection	机会感染	14
10021881	Infections and infestations	感染及侵染类疾病	10007935	Central nervous system and spinal infections	中枢神经系统和脊髓感染	10021879	Infections - pathogen unspecified	感染 - 未指明病原	10006105	Brain abscess	脑脓肿	13
10021881	Infections and infestations	感染及侵染类疾病	10021902	Infections NEC	各种感染（不另分类）	10021879	Infections - pathogen unspecified	感染 - 未指明病原	10064687	Device related infection	装置相关感染	13
10021881	Infections and infestations	感染及侵染类疾病	10019972	Herpes viral infections	各种疱疹病毒感染	10047438	Viral infectious disorders	病毒感染性疾病	10019948	Herpes simplex	单纯疱疹	12
10021881	Infections and infestations	感染及侵染类疾病	10017536	Fungal infections NEC	各种真菌感染（不另分类）	10017528	Fungal infectious disorders	真菌感染性疾病	10061354	Pneumonia fungal	真菌性肺炎	12
10021881	Infections and infestations	感染及侵染类疾病	10037132	Pseudomonal infections	各种假单胞菌感染	10004018	Bacterial infectious disorders	细菌感染性疾病	10061471	Pseudomonas infection	假单胞菌感染	12
10021881	Infections and infestations	感染及侵染类疾病	10040786	Skin structures and soft tissue infections	皮肤结构和软组织感染	10021879	Infections - pathogen unspecified	感染 - 未指明病原	10040872	Skin infection	皮肤感染	12
10021881	Infections and infestations	感染及侵染类疾病	10007935	Central nervous system and spinal infections	中枢神经系统和脊髓感染	10021879	Infections - pathogen unspecified	感染 - 未指明病原	10014581	Encephalitis	脑炎	11
10021881	Infections and infestations	感染及侵染类疾病	10017967	Abdominal and gastrointestinal infections	腹部和胃肠道感染	10021879	Infections - pathogen unspecified	感染 - 未指明病原	10034674	Peritonitis	腹膜炎	11
10021881	Infections and infestations	感染及侵染类疾病	10028914	Nematode infections	各种线虫感染	10019381	Helminthic disorders	蠕虫疾病	10042254	Strongyloidiasis	类圆线虫病	11
10021881	Infections and infestations	感染及侵染类疾病	10021902	Infections NEC	各种感染（不另分类）	10021879	Infections - pathogen unspecified	感染 - 未指明病原	10024774	Localised infection	局部感染	10
10021881	Infections and infestations	感染及侵染类疾病	10004047	Bacterial infections NEC	各种细菌感染（不另分类）	10004018	Bacterial infectious disorders	细菌感染性疾病	10060946	Pneumonia bacterial	细菌性肺炎	10
10021881	Infections and infestations	感染及侵染类疾病	10042180	Streptococcal infections	各种链球菌感染	10004018	Bacterial infectious disorders	细菌感染性疾病	10061372	Streptococcal infection	链球菌感染	10
10021881	Infections and infestations	感染及侵染类疾病	10009653	Clostridia infections	各种梭状芽孢杆菌感染	10004018	Bacterial infectious disorders	细菌感染性疾病	10061043	Clostridial infection	梭状芽孢杆菌感染	9
10021881	Infections and infestations	感染及侵染类疾病	10025101	Lower respiratory tract and lung infections	下呼吸道和肺部感染	10021879	Infections - pathogen unspecified	感染 - 未指明病原	10024968	Lower respiratory tract infection	下呼吸道感染	9
10021881	Infections and infestations	感染及侵染类疾病	10029443	Nocardia infections	诺卡氏菌感染	10004018	Bacterial infectious disorders	细菌感染性疾病	10029444	Nocardiosis	诺卡菌病	9
10021881	Infections and infestations	感染及侵染类疾病	10019972	Herpes viral infections	各种疱疹病毒感染	10047438	Viral infectious disorders	病毒感染性疾病	10067152	Oral herpes	口腔疱疹	9
10021881	Infections and infestations	感染及侵染类疾病	10011827	Cytomegaloviral infections	各种巨细胞病毒感染	10047438	Viral infectious disorders	病毒感染性疾病	10035676	Pneumonia cytomegaloviral	巨细胞病毒性肺炎	9
10021881	Infections and infestations	感染及侵染类疾病	10019972	Herpes viral infections	各种疱疹病毒感染	10047438	Viral infectious disorders	病毒感染性疾病	10019973	Herpes virus infection	疱疹病毒感染	8
10021881	Infections and infestations	感染及侵染类疾病	10011486	Cryptococcal infections	隐球菌感染	10017528	Fungal infectious disorders	真菌感染性疾病	10027209	Meningitis cryptococcal	隐球菌性脑膜炎	8
10021881	Infections and infestations	感染及侵染类疾病	10014013	Ear infections	各种耳部感染	10021879	Infections - pathogen unspecified	感染 - 未指明病原	10033078	Otitis media	中耳炎	8
10021881	Infections and infestations	感染及侵染类疾病	10046309	Upper respiratory tract infections	各种上呼吸道感染	10021879	Infections - pathogen unspecified	感染 - 未指明病原	10034835	Pharyngitis	咽炎	8
10021881	Infections and infestations	感染及侵染类疾病	10021902	Infections NEC	各种感染（不另分类）	10021879	Infections - pathogen unspecified	感染 - 未指明病原	10036410	Postoperative wound infection	术后伤口感染	8
10021881	Infections and infestations	感染及侵染类疾病	10041925	Staphylococcal infections	各种葡萄球菌感染	10004018	Bacterial infectious disorders	细菌感染性疾病	10056430	Staphylococcal sepsis	葡萄球菌脓毒症	8
10021881	Infections and infestations	感染及侵染类疾病	10040054	Sepsis, bacteraemia, viraemia and fungaemia NEC	脓毒症、菌血症、病毒血症和真菌血症（不另分类）	10021879	Infections - pathogen unspecified	感染 - 未指明病原	10048709	Urosepsis	尿脓毒症	8
10021881	Infections and infestations	感染及侵染类疾病	10007935	Central nervous system and spinal infections	中枢神经系统和脊髓感染	10021879	Infections - pathogen unspecified	感染 - 未指明病原	10061036	Central nervous system infection	中枢神经系统感染	7
10021881	Infections and infestations	感染及侵染类疾病	10015909	Eye and eyelid infections	眼睛和眼睑感染	10021879	Infections - pathogen unspecified	感染 - 未指明病原	10010741	Conjunctivitis	结膜炎	7
10021881	Infections and infestations	感染及侵染类疾病	10011827	Cytomegaloviral infections	各种巨细胞病毒感染	10047438	Viral infectious disorders	病毒感染性疾病	10048983	Cytomegalovirus colitis	巨细胞病毒性结肠炎	7
10021881	Infections and infestations	感染及侵染类疾病	10042180	Streptococcal infections	各种链球菌感染	10004018	Bacterial infectious disorders	细菌感染性疾病	10015145	Erysipelas	丹毒	7
10021881	Infections and infestations	感染及侵染类疾病	10015295	Escherichia infections	各种埃希氏杆菌感染	10004018	Bacterial infectious disorders	细菌感染性疾病	10015296	Escherichia sepsis	埃希菌性脓毒症	7
10021881	Infections and infestations	感染及侵染类疾病	10015295	Escherichia infections	各种埃希氏杆菌感染	10004018	Bacterial infectious disorders	细菌感染性疾病	10052238	Escherichia urinary tract infection	埃希氏菌性尿路感染	7
10021881	Infections and infestations	感染及侵染类疾病	10017967	Abdominal and gastrointestinal infections	腹部和胃肠道感染	10021879	Infections - pathogen unspecified	感染 - 未指明病原	10017888	Gastroenteritis	胃肠炎	7
10021881	Infections and infestations	感染及侵染类疾病	10057192	Muscle and soft tissue infections	肌肉和软组织感染	10021879	Infections - pathogen unspecified	感染 - 未指明病原	10028885	Necrotising fasciitis	坏死性筋膜炎	7
10021881	Infections and infestations	感染及侵染类疾病	10041925	Staphylococcal infections	各种葡萄球菌感染	10004018	Bacterial infectious disorders	细菌感染性疾病	10035734	Pneumonia staphylococcal	葡萄球菌性肺炎	7
10021881	Infections and infestations	感染及侵染类疾病	10040786	Skin structures and soft tissue infections	皮肤结构和软组织感染	10021879	Infections - pathogen unspecified	感染 - 未指明病原	10037888	Rash pustular	脓疱疹	7
10021881	Infections and infestations	感染及侵染类疾病	10046309	Upper respiratory tract infections	各种上呼吸道感染	10021879	Infections - pathogen unspecified	感染 - 未指明病原	10039083	Rhinitis	鼻炎	7
10021881	Infections and infestations	感染及侵染类疾病	10004047	Bacterial infections NEC	各种细菌感染（不另分类）	10004018	Bacterial infectious disorders	细菌感染性疾病	10053840	Bacterial sepsis	细菌性脓毒症	6
10021881	Infections and infestations	感染及侵染类疾病	10003486	Aspergillus infections	各种曲霉菌感染	10017528	Fungal infectious disorders	真菌感染性疾病	10051597	Cerebral aspergillosis	脑曲霉病	6
10021881	Infections and infestations	感染及侵染类疾病	10011827	Cytomegaloviral infections	各种巨细胞病毒感染	10047438	Viral infectious disorders	病毒感染性疾病	10058854	Cytomegalovirus viraemia	巨细胞病毒病毒血症	6
10021881	Infections and infestations	感染及侵染类疾病	10014013	Ear infections	各种耳部感染	10021879	Infections - pathogen unspecified	感染 - 未指明病原	10014011	Ear infection	耳部感染	6
10021881	Infections and infestations	感染及侵染类疾病	10014889	Enterococcal infections	各种肠球菌感染	10004018	Bacterial infectious disorders	细菌感染性疾病	10061124	Enterococcal infection	肠球菌感染	6
10021881	Infections and infestations	感染及侵染类疾病	10004047	Bacterial infections NEC	各种细菌感染（不另分类）	10004018	Bacterial infectious disorders	细菌感染性疾病	10027202	Meningitis bacterial	细菌性脑膜炎	6
10021881	Infections and infestations	感染及侵染类疾病	10057192	Muscle and soft tissue infections	肌肉和软组织感染	10021879	Infections - pathogen unspecified	感染 - 未指明病原	10062255	Soft tissue infection	软组织感染	6
10021881	Infections and infestations	感染及侵染类疾病	10017967	Abdominal and gastrointestinal infections	腹部和胃肠道感染	10021879	Infections - pathogen unspecified	感染 - 未指明病原	10060921	Abdominal abscess	腹部脓肿	5
10021881	Infections and infestations	感染及侵染类疾病	10004047	Bacterial infections NEC	各种细菌感染（不另分类）	10004018	Bacterial infectious disorders	细菌感染性疾病	10053555	Arthritis bacterial	细菌性关节炎	5
10021881	Infections and infestations	感染及侵染类疾病	10015107	Epstein-Barr viral infections	EB 病毒感染	10047438	Viral infectious disorders	病毒感染性疾病	10015108	Epstein-barr virus infection	EB病毒感染	5
10021881	Infections and infestations	感染及侵染类疾病	10015295	Escherichia infections	各种埃希氏杆菌感染	10004018	Bacterial infectious disorders	细菌感染性疾病	10054258	Escherichia bacteraemia	埃希菌菌血症	5
10021881	Infections and infestations	感染及侵染类疾病	10047465	Viral infections NEC	各种病毒感染（不另分类）	10047438	Viral infectious disorders	病毒感染性疾病	10017918	Gastroenteritis viral	病毒性胃肠炎	5
10021881	Infections and infestations	感染及侵染类疾病	10017967	Abdominal and gastrointestinal infections	腹部和胃肠道感染	10021879	Infections - pathogen unspecified	感染 - 未指明病原	10017964	Gastrointestinal infection	胃肠感染	5
10021881	Infections and infestations	感染及侵染类疾病	10085260	Hepatitis virus infections	肝炎病毒感染	10047438	Viral infectious disorders	病毒感染性疾病	10019731	Hepatitis b	乙型肝炎	5
10021881	Infections and infestations	感染及侵染类疾病	10046577	Urinary tract infections	各种尿路感染	10021879	Infections - pathogen unspecified	感染 - 未指明病原	10023424	Kidney infection	肾脏感染	5
10021881	Infections and infestations	感染及侵染类疾病	10023455	Klebsiella infections	各种克雷伯杆菌感染	10004018	Bacterial infectious disorders	细菌感染性疾病	10061259	Klebsiella infection	克雷伯菌感染	5
10021881	Infections and infestations	感染及侵染类疾病	10007935	Central nervous system and spinal infections	中枢神经系统和脊髓感染	10021879	Infections - pathogen unspecified	感染 - 未指明病原	10027201	Meningitis aseptic	无菌性脑膜炎	5
10021881	Infections and infestations	感染及侵染类疾病	10019972	Herpes viral infections	各种疱疹病毒感染	10047438	Viral infectious disorders	病毒感染性疾病	10030865	Ophthalmic herpes zoster	眼带状疱疹	5
10021881	Infections and infestations	感染及侵染类疾病	10017536	Fungal infections NEC	各种真菌感染（不另分类）	10017528	Fungal infectious disorders	真菌感染性疾病	10061324	Oral fungal infection	口腔真菌感染	5
10021881	Infections and infestations	感染及侵染类疾病	10057200	Polyomavirus infections	多瘤病毒感染	10047438	Viral infectious disorders	病毒感染性疾病	10036807	Progressive multifocal leukoencephalopathy	进行性多灶性脑白质病	5
10021881	Infections and infestations	感染及侵染类疾病	10021902	Infections NEC	各种感染（不另分类）	10021879	Infections - pathogen unspecified	感染 - 未指明病原	10037569	Purulent discharge	脓性分泌物	5
10021881	Infections and infestations	感染及侵染类疾病	10039438	Salmonella infections	各种沙门氏菌感染	10004018	Bacterial infectious disorders	细菌感染性疾病	10039447	Salmonellosis	沙门菌病	5
10021881	Infections and infestations	感染及侵染类疾病	10085260	Hepatitis virus infections	肝炎病毒感染	10047438	Viral infectious disorders	病毒感染性疾病	10059193	Acute hepatitis b	急性乙型肝炎	4
10021881	Infections and infestations	感染及侵染类疾病	10017967	Abdominal and gastrointestinal infections	腹部和胃肠道感染	10021879	Infections - pathogen unspecified	感染 - 未指明病原	10003012	Appendicitis perforated	穿孔性阑尾炎	4
10021881	Infections and infestations	感染及侵染类疾病	10047465	Viral infections NEC	各种病毒感染（不另分类）	10047438	Viral infectious disorders	病毒感染性疾病	10006448	Bronchiolitis	细支气管炎	4
10021881	Infections and infestations	感染及侵染类疾病	10021902	Infections NEC	各种感染（不另分类）	10021879	Infections - pathogen unspecified	感染 - 未指明病原	10056520	Catheter site infection	插管部位感染	4
10021881	Infections and infestations	感染及侵染类疾病	10009653	Clostridia infections	各种梭状芽孢杆菌感染	10004018	Bacterial infectious disorders	细菌感染性疾病	10058305	Clostridium colitis	梭状芽胞杆菌性结肠炎	4
10021881	Infections and infestations	感染及侵染类疾病	10011827	Cytomegaloviral infections	各种巨细胞病毒感染	10047438	Viral infectious disorders	病毒感染性疾病	10058666	Cytomegalovirus infection reactivation	巨细胞病毒感染再激活	4
10021881	Infections and infestations	感染及侵染类疾病	10040054	Sepsis, bacteraemia, viraemia and fungaemia NEC	脓毒症、菌血症、病毒血症和真菌血症（不另分类）	10021879	Infections - pathogen unspecified	感染 - 未指明病原	10069802	Device related sepsis	装置相关的脓毒症	4
10021881	Infections and infestations	感染及侵染类疾病	10047465	Viral infections NEC	各种病毒感染（不另分类）	10047438	Viral infectious disorders	病毒感染性疾病	10014612	Encephalitis viral	病毒性脑炎	4
10021881	Infections and infestations	感染及侵染类疾病	10015909	Eye and eyelid infections	眼睛和眼睑感染	10021879	Infections - pathogen unspecified	感染 - 未指明病原	10015929	Eye infection	眼部感染	4
10021881	Infections and infestations	感染及侵染类疾病	10004047	Bacterial infections NEC	各种细菌感染（不另分类）	10004018	Bacterial infectious disorders	细菌感染性疾病	10016936	Folliculitis	毛囊炎	4
10021881	Infections and infestations	感染及侵染类疾病	10017536	Fungal infections NEC	各种真菌感染（不另分类）	10017528	Fungal infectious disorders	真菌感染性疾病	10058872	Fungal sepsis	真菌性脓毒症	4
10021881	Infections and infestations	感染及侵染类疾病	10046309	Upper respiratory tract infections	各种上呼吸道感染	10021879	Infections - pathogen unspecified	感染 - 未指明病原	10023874	Laryngitis	喉炎	4
10021881	Infections and infestations	感染及侵染类疾病	10064462	Hepatobiliary and spleen infections	肝胆和脾脏感染	10021879	Infections - pathogen unspecified	感染 - 未指明病原	10024652	Liver abscess	肝脓肿	4
10021881	Infections and infestations	感染及侵染类疾病	10025101	Lower respiratory tract and lung infections	下呼吸道和肺部感染	10021879	Infections - pathogen unspecified	感染 - 未指明病原	10025028	Lung abscess	肺脓肿	4
10021881	Infections and infestations	感染及侵染类疾病	10027684	Infectious transmissions	传染病的传播	10002252	Ancillary infectious topics	其他感染相关主题	10029803	Nosocomial infection	医院内感染	4
10021881	Infections and infestations	感染及侵染类疾病	10005940	Bone and joint infections	骨和关节感染	10021879	Infections - pathogen unspecified	感染 - 未指明病原	10031252	Osteomyelitis	骨髓炎	4
10021881	Infections and infestations	感染及侵染类疾病	10021902	Infections NEC	各种感染（不另分类）	10021879	Infections - pathogen unspecified	感染 - 未指明病原	10034236	Pelvic abscess	盆腔脓肿	4
10021881	Infections and infestations	感染及侵染类疾病	10042180	Streptococcal infections	各种链球菌感染	10004018	Bacterial infectious disorders	细菌感染性疾病	10035735	Pneumonia streptococcal	链球菌性肺炎	4
10021881	Infections and infestations	感染及侵染类疾病	10021902	Infections NEC	各种感染（不另分类）	10021879	Infections - pathogen unspecified	感染 - 未指明病原	10067268	Post procedural infection	操作后感染	4
10021881	Infections and infestations	感染及侵染类疾病	10037132	Pseudomonal infections	各种假单胞菌感染	10004018	Bacterial infectious disorders	细菌感染性疾病	10058877	Pseudomonal sepsis	假单胞菌性脓毒症	4
10021881	Infections and infestations	感染及侵染类疾病	10040786	Skin structures and soft tissue infections	皮肤结构和软组织感染	10021879	Infections - pathogen unspecified	感染 - 未指明病原	10042343	Subcutaneous abscess	皮下脓肿	4
10021881	Infections and infestations	感染及侵染类疾病	10019972	Herpes viral infections	各种疱疹病毒感染	10047438	Viral infectious disorders	病毒感染性疾病	10046980	Varicella	水痘	4
10021881	Infections and infestations	感染及侵染类疾病	10004047	Bacterial infections NEC	各种细菌感染（不另分类）	10004018	Bacterial infectious disorders	细菌感染性疾病	10002643	Anorectal cellulitis	肛门直肠蜂窝织炎	3
10021881	Infections and infestations	感染及侵染类疾病	10025101	Lower respiratory tract and lung infections	下呼吸道和肺部感染	10021879	Infections - pathogen unspecified	感染 - 未指明病原	10003757	Atypical pneumonia	非典型肺炎	3
10021881	Infections and infestations	感染及侵染类疾病	10064462	Hepatobiliary and spleen infections	肝胆和脾脏感染	10021879	Infections - pathogen unspecified	感染 - 未指明病原	10062631	Cholecystitis infective	感染性胆囊炎	3
10021881	Infections and infestations	感染及侵染类疾病	10017967	Abdominal and gastrointestinal infections	腹部和胃肠道感染	10021879	Infections - pathogen unspecified	感染 - 未指明病原	10058839	Enteritis infectious	感染性肠炎	3
10021881	Infections and infestations	感染及侵染类疾病	10007935	Central nervous system and spinal infections	中枢神经系统和脊髓感染	10021879	Infections - pathogen unspecified	感染 - 未指明病原	10061846	Extradural abscess	硬脑膜外脓肿	3
10021881	Infections and infestations	感染及侵染类疾病	10040054	Sepsis, bacteraemia, viraemia and fungaemia NEC	脓毒症、菌血症、病毒血症和真菌血症（不另分类）	10021879	Infections - pathogen unspecified	感染 - 未指明病原	10017523	Fungaemia	真菌血症	3
10021881	Infections and infestations	感染及侵染类疾病	10004047	Bacterial infections NEC	各种细菌感染（不另分类）	10004018	Bacterial infectious disorders	细菌感染性疾病	10017711	Gangrene	坏疽	3
10021881	Infections and infestations	感染及侵染类疾病	10007935	Central nervous system and spinal infections	中枢神经系统和脊髓感染	10021879	Infections - pathogen unspecified	感染 - 未指明病原	10028524	Myelitis	脊髓炎	3
10021881	Infections and infestations	感染及侵染类疾病	10021902	Infections NEC	各种感染（不另分类）	10021879	Infections - pathogen unspecified	感染 - 未指明病原	10059482	Neutropenic infection	中性粒细胞减少性感染	3
10021881	Infections and infestations	感染及侵染类疾病	10007134	Candida infections	各种念珠菌感染	10017528	Fungal infectious disorders	真菌感染性疾病	10030154	Oesophageal candidiasis	食管念珠菌病	3
10021881	Infections and infestations	感染及侵染类疾病	10017967	Abdominal and gastrointestinal infections	腹部和胃肠道感染	10021879	Infections - pathogen unspecified	感染 - 未指明病原	10058803	Oesophageal infection	食管感染	3
10021881	Infections and infestations	感染及侵染类疾病	10014013	Ear infections	各种耳部感染	10021879	Infections - pathogen unspecified	感染 - 未指明病原	10033072	Otitis externa	外耳炎	3
10021881	Infections and infestations	感染及侵染类疾病	10004047	Bacterial infections NEC	各种细菌感染（不另分类）	10004018	Bacterial infectious disorders	细菌感染性疾病	10034016	Paronychia	甲沟炎	3
10021881	Infections and infestations	感染及侵染类疾病	10017967	Abdominal and gastrointestinal infections	腹部和胃肠道感染	10021879	Infections - pathogen unspecified	感染 - 未指明病原	10052814	Perirectal abscess	直肠周脓肿	3
10021881	Infections and infestations	感染及侵染类疾病	10028470	Mycoplasma infections	各种支原体感染	10028474	Mycoplasmal infectious disorders	支原体感染性疾病	10035724	Pneumonia mycoplasmal	支原体性肺炎	3
10021881	Infections and infestations	感染及侵染类疾病	10009653	Clostridia infections	各种梭状芽孢杆菌感染	10004018	Bacterial infectious disorders	细菌感染性疾病	10037128	Pseudomembranous colitis	假膜性结肠炎	3
10021881	Infections and infestations	感染及侵染类疾病	10037132	Pseudomonal infections	各种假单胞菌感染	10004018	Bacterial infectious disorders	细菌感染性疾病	10058923	Pseudomonal bacteraemia	假单胞菌菌血症	3
10021881	Infections and infestations	感染及侵染类疾病	10044756	Tuberculous infections	结核菌感染	10028440	Mycobacterial infectious disorders	分支杆菌感染性疾病	10037440	Pulmonary tuberculosis	肺结核	3
10021881	Infections and infestations	感染及侵染类疾病	10021902	Infections NEC	各种感染（不另分类）	10021879	Infections - pathogen unspecified	感染 - 未指明病原	10061926	Purulence	化脓	3
10021881	Infections and infestations	感染及侵染类疾病	10046577	Urinary tract infections	各种尿路感染	10021879	Infections - pathogen unspecified	感染 - 未指明病原	10037596	Pyelonephritis	肾盂肾炎	3
10021881	Infections and infestations	感染及侵染类疾病	10017967	Abdominal and gastrointestinal infections	腹部和胃肠道感染	10021879	Infections - pathogen unspecified	感染 - 未指明病原	10048947	Rectal abscess	直肠脓肿	3
10021881	Infections and infestations	感染及侵染类疾病	10038717	Respiratory syncytial viral infections	各种呼吸道合胞病毒感染	10047438	Viral infectious disorders	病毒感染性疾病	10061603	Respiratory syncytial virus infection	呼吸道合胞病毒感染	3
10021881	Infections and infestations	感染及侵染类疾病	10040054	Sepsis, bacteraemia, viraemia and fungaemia NEC	脓毒症、菌血症、病毒血症和真菌血症（不另分类）	10021879	Infections - pathogen unspecified	感染 - 未指明病原	10040067	Septic embolus	脓毒性栓子	3
10021881	Infections and infestations	感染及侵染类疾病	10012326	Dental and oral soft tissue infections	牙齿和口腔软组织感染	10021879	Infections - pathogen unspecified	感染 - 未指明病原	10040628	Sialoadenitis	涎腺炎	3
10021881	Infections and infestations	感染及侵染类疾病	10041925	Staphylococcal infections	各种葡萄球菌感染	10004018	Bacterial infectious disorders	细菌感染性疾病	10051017	Staphylococcal bacteraemia	葡萄球菌菌血症	3
10021881	Infections and infestations	感染及侵染类疾病	10042180	Streptococcal infections	各种链球菌感染	10004018	Bacterial infectious disorders	细菌感染性疾病	10048960	Streptococcal sepsis	链球菌性脓毒症	3
10021881	Infections and infestations	感染及侵染类疾病	10043870	Tinea infections	各种癣类感染	10017528	Fungal infectious disorders	真菌感染性疾病	10043873	Tinea pedis	足癣	3
10021881	Infections and infestations	感染及侵染类疾病	10046309	Upper respiratory tract infections	各种上呼吸道感染	10021879	Infections - pathogen unspecified	感染 - 未指明病原	10044008	Tonsillitis	扁桃体炎	3
10021881	Infections and infestations	感染及侵染类疾病	10062910	Vascular infections	血管感染	10021879	Infections - pathogen unspecified	感染 - 未指明病原	10080714	Vascular device infection	血管装置感染	3
10021881	Infections and infestations	感染及侵染类疾病	10020140	Histoplasma infections	组织胞浆菌感染	10017528	Fungal infectious disorders	真菌感染性疾病	10001027	Acute pulmonary histoplasmosis	急性肺组织胞浆菌病	2
10021881	Infections and infestations	感染及侵染类疾病	10046309	Upper respiratory tract infections	各种上呼吸道感染	10021879	Infections - pathogen unspecified	感染 - 未指明病原	10001076	Acute sinusitis	急性鼻窦炎	2
10021881	Infections and infestations	感染及侵染类疾病	10042180	Streptococcal infections	各种链球菌感染	10004018	Bacterial infectious disorders	细菌感染性疾病	10054265	Alpha haemolytic streptococcal infection	α－溶血性链球菌感染	2
10021881	Infections and infestations	感染及侵染类疾病	10017967	Abdominal and gastrointestinal infections	腹部和胃肠道感染	10021879	Infections - pathogen unspecified	感染 - 未指明病原	10048946	Anal abscess	肛门脓肿	2
10021881	Infections and infestations	感染及侵染类疾病	10003974	Bacillary infections	各种杆菌感染	10004018	Bacterial infectious disorders	细菌感染性疾病	10060976	Bacillus infection	芽胞杆菌感染	2
10021881	Infections and infestations	感染及侵染类疾病	10004047	Bacterial infections NEC	各种细菌感染（不另分类）	10004018	Bacterial infectious disorders	细菌感染性疾病	10004056	Bacteriuria	菌尿症	2
10021881	Infections and infestations	感染及侵染类疾病	10057200	Polyomavirus infections	多瘤病毒感染	10047438	Viral infectious disorders	病毒感染性疾病	10055181	Bk virus infection	BK 病毒感染	2
10021881	Infections and infestations	感染及侵染类疾病	10005096	Blastomyces infections	各种芽生菌感染	10017528	Fungal infectious disorders	真菌感染性疾病	10005098	Blastomycosis	芽生菌病	2
10021881	Infections and infestations	感染及侵染类疾病	10046309	Upper respiratory tract infections	各种上呼吸道感染	10021879	Infections - pathogen unspecified	感染 - 未指明病原	10009137	Chronic sinusitis	慢性鼻窦炎	2
10021881	Infections and infestations	感染及侵染类疾病	10011827	Cytomegaloviral infections	各种巨细胞病毒感染	10047438	Viral infectious disorders	病毒感染性疾病	10049075	Disseminated cytomegaloviral infection	播散型巨细胞病毒感染	2
10021881	Infections and infestations	感染及侵染类疾病	10017967	Abdominal and gastrointestinal infections	腹部和胃肠道感染	10021879	Infections - pathogen unspecified	感染 - 未指明病原	10058838	Enterocolitis infectious	感染性小肠结肠炎	2
10021881	Infections and infestations	感染及侵染类疾病	10017536	Fungal infections NEC	各种真菌感染（不另分类）	10017528	Fungal infectious disorders	真菌感染性疾病	10017543	Fungal skin infection	真菌性皮肤感染	2
10021881	Infections and infestations	感染及侵染类疾病	10041925	Staphylococcal infections	各种葡萄球菌感染	10004018	Bacterial infectious disorders	细菌感染性疾病	10017553	Furuncle	疖	2
10021881	Infections and infestations	感染及侵染类疾病	10064462	Hepatobiliary and spleen infections	肝胆和脾脏感染	10021879	Infections - pathogen unspecified	感染 - 未指明病原	10056523	Hepatobiliary infection	肝胆感染	2
10021881	Infections and infestations	感染及侵染类疾病	10019972	Herpes viral infections	各种疱疹病毒感染	10047438	Viral infectious disorders	病毒感染性疾病	10052330	Herpes oesophagitis	疱疹性食管炎	2
10021881	Infections and infestations	感染及侵染类疾病	10040786	Skin structures and soft tissue infections	皮肤结构和软组织感染	10021879	Infections - pathogen unspecified	感染 - 未指明病原	10021784	Infected skin ulcer	感染性皮肤溃疡	2
10021881	Infections and infestations	感染及侵染类疾病	10021902	Infections NEC	各种感染（不另分类）	10021879	Infections - pathogen unspecified	感染 - 未指明病原	10021818	Infection in an immunocompromised host	免疫妥协宿主的感染	2
10021881	Infections and infestations	感染及侵染类疾病	10021902	Infections NEC	各种感染（不另分类）	10021879	Infections - pathogen unspecified	感染 - 未指明病原	10070891	Infection reactivation	感染再激活	2
10021881	Infections and infestations	感染及侵染类疾病	10023455	Klebsiella infections	各种克雷伯杆菌感染	10004018	Bacterial infectious disorders	细菌感染性疾病	10058856	Klebsiella bacteraemia	克雷伯菌菌血症	2
10021881	Infections and infestations	感染及侵染类疾病	10023455	Klebsiella infections	各种克雷伯杆菌感染	10004018	Bacterial infectious disorders	细菌感染性疾病	10054160	Klebsiella sepsis	克雷伯菌性脓毒症	2
10021881	Infections and infestations	感染及侵染类疾病	10006261	Breast infections	各种乳腺感染	10021879	Infections - pathogen unspecified	感染 - 未指明病原	10026883	Mastitis	乳腺炎	2
10021881	Infections and infestations	感染及侵染类疾病	10014013	Ear infections	各种耳部感染	10021879	Infections - pathogen unspecified	感染 - 未指明病原	10026900	Mastoiditis	乳突炎	2
10021881	Infections and infestations	感染及侵染类疾病	10047465	Viral infections NEC	各种病毒感染（不另分类）	10047438	Viral infectious disorders	病毒感染性疾病	10027260	Meningitis viral	病毒性脑膜炎	2
10021881	Infections and infestations	感染及侵染类疾病	10021902	Infections NEC	各种感染（不另分类）	10021879	Infections - pathogen unspecified	感染 - 未指明病原	10065764	Mucosal infection	粘膜感染	2
10021881	Infections and infestations	感染及侵染类疾病	10017967	Abdominal and gastrointestinal infections	腹部和胃肠道感染	10021879	Infections - pathogen unspecified	感染 - 未指明病原	10051741	Pancreas infection	胰腺感染	2
10021881	Infections and infestations	感染及侵染类疾病	10046577	Urinary tract infections	各种尿路感染	10021879	Infections - pathogen unspecified	感染 - 未指明病原	10034531	Perinephric abscess	肾周脓肿	2
10021881	Infections and infestations	感染及侵染类疾病	10023455	Klebsiella infections	各种克雷伯杆菌感染	10004018	Bacterial infectious disorders	细菌感染性疾病	10035717	Pneumonia klebsiella	克雷伯菌性肺炎	2
10021881	Infections and infestations	感染及侵染类疾病	10042180	Streptococcal infections	各种链球菌感染	10004018	Bacterial infectious disorders	细菌感染性疾病	10035728	Pneumonia pneumococcal	肺炎球菌性肺炎	2
10021881	Infections and infestations	感染及侵染类疾病	10029443	Nocardia infections	诺卡氏菌感染	10004018	Bacterial infectious disorders	细菌感染性疾病	10080435	Pulmonary nocardiosis	肺诺卡菌病	2
10021881	Infections and infestations	感染及侵染类疾病	10040115	Serratia infections	各种沙雷氏菌感染	10004018	Bacterial infectious disorders	细菌感染性疾病	10058921	Serratia bacteraemia	沙雷菌菌血症	2
10021881	Infections and infestations	感染及侵染类疾病	10062910	Vascular infections	血管感染	10021879	Infections - pathogen unspecified	感染 - 未指明病原	10058028	Shunt infection	分流管感染	2
10021881	Infections and infestations	感染及侵染类疾病	10041925	Staphylococcal infections	各种葡萄球菌感染	10004018	Bacterial infectious disorders	细菌感染性疾病	10041917	Staphylococcal abscess	葡萄球菌脓肿	2
10021881	Infections and infestations	感染及侵染类疾病	10021902	Infections NEC	各种感染（不另分类）	10021879	Infections - pathogen unspecified	感染 - 未指明病原	10042566	Superinfection	双重感染	2
10021881	Infections and infestations	感染及侵染类疾病	10007134	Candida infections	各种念珠菌感染	10017528	Fungal infectious disorders	真菌感染性疾病	10042938	Systemic candida	全身性念珠菌病	2
10021881	Infections and infestations	感染及侵染类疾病	10017536	Fungal infections NEC	各种真菌感染（不另分类）	10017528	Fungal infectious disorders	真菌感染性疾病	10052366	Systemic mycosis	全身真菌病	2
10021881	Infections and infestations	感染及侵染类疾病	10017536	Fungal infections NEC	各种真菌感染（不另分类）	10017528	Fungal infectious disorders	真菌感染性疾病	10049059	Urinary tract infection fungal	尿路真菌感染	2
10021881	Infections and infestations	感染及侵染类疾病	10019972	Herpes viral infections	各种疱疹病毒感染	10047438	Viral infectious disorders	病毒感染性疾病	10075611	Varicella zoster virus infection	水痘带状疱疹病毒性感染	2
10021881	Infections and infestations	感染及侵染类疾病	10004047	Bacterial infections NEC	各种细菌感染（不另分类）	10004018	Bacterial infectious disorders	细菌感染性疾病	10065240	Wound infection bacterial	伤口细菌感染	2
10021881	Infections and infestations	感染及侵染类疾病	10017967	Abdominal and gastrointestinal infections	腹部和胃肠道感染	10021879	Infections - pathogen unspecified	感染 - 未指明病原	10056519	Abdominal infection	腹部感染	1
10021881	Infections and infestations	感染及侵染类疾病	10040054	Sepsis, bacteraemia, viraemia and fungaemia NEC	脓毒症、菌血症、病毒血症和真菌血症（不另分类）	10021879	Infections - pathogen unspecified	感染 - 未指明病原	10058040	Abdominal sepsis	腹部脓毒症	1
10021881	Infections and infestations	感染及侵染类疾病	10012326	Dental and oral soft tissue infections	牙齿和口腔软组织感染	10021879	Infections - pathogen unspecified	感染 - 未指明病原	10000311	Abscess oral	口腔脓肿	1
10021881	Infections and infestations	感染及侵染类疾病	10000627	Actinomycotic infectious disorders	放线菌感染性疾病	10004018	Bacterial infectious disorders	细菌感染性疾病	10000620	Actinomycosis	放线菌病	1
10021881	Infections and infestations	感染及侵染类疾病	10046309	Upper respiratory tract infections	各种上呼吸道感染	10021879	Infections - pathogen unspecified	感染 - 未指明病原	10051223	Adenoiditis	增殖腺炎	1
10021881	Infections and infestations	感染及侵染类疾病	10001258	Adenoviral infections	各种腺病毒感染	10047438	Viral infectious disorders	病毒感染性疾病	10060931	Adenovirus infection	腺病毒感染	1
10021881	Infections and infestations	感染及侵染类疾病	10005940	Bone and joint infections	骨和关节感染	10021879	Infections - pathogen unspecified	感染 - 未指明病原	10060968	Arthritis infective	感染性关节炎	1
10021881	Infections and infestations	感染及侵染类疾病	10039438	Salmonella infections	各种沙门氏菌感染	10004018	Bacterial infectious disorders	细菌感染性疾病	10003271	Arthritis salmonella	沙门菌性关节炎	1
10021881	Infections and infestations	感染及侵染类疾病	10003486	Aspergillus infections	各种曲霉菌感染	10017528	Fungal infectious disorders	真菌感染性疾病	10003487	Aspergilloma	曲霉肿	1
10021881	Infections and infestations	感染及侵染类疾病	10004047	Bacterial infections NEC	各种细菌感染（不另分类）	10004018	Bacterial infectious disorders	细菌感染性疾病	10004015	Bacterial abscess central nervous system	中枢神经系统细菌性脓肿	1
10021881	Infections and infestations	感染及侵染类疾病	10040054	Sepsis, bacteraemia, viraemia and fungaemia NEC	脓毒症、菌血症、病毒血症和真菌血症（不另分类）	10021879	Infections - pathogen unspecified	感染 - 未指明病原	10070545	Bacterial translocation	细菌移位	1
10021881	Infections and infestations	感染及侵染类疾病	10004047	Bacterial infections NEC	各种细菌感染（不另分类）	10004018	Bacterial infectious disorders	细菌感染性疾病	10079528	Bacterial vulvovaginitis	细菌性外阴阴道炎	1
10021881	Infections and infestations	感染及侵染类疾病	10004047	Bacterial infections NEC	各种细菌感染（不另分类）	10004018	Bacterial infectious disorders	细菌感染性疾病	10058890	Bacteroides infection	拟杆菌感染	1
10021881	Infections and infestations	感染及侵染类疾病	10064462	Hepatobiliary and spleen infections	肝胆和脾脏感染	10021879	Infections - pathogen unspecified	感染 - 未指明病原	10057847	Biliary sepsis	胆源性脓毒症	1
10021881	Infections and infestations	感染及侵染类疾病	10040786	Skin structures and soft tissue infections	皮肤结构和软组织感染	10021879	Infections - pathogen unspecified	感染 - 未指明病原	10005192	Blister infected	感染性水疱	1
10021881	Infections and infestations	感染及侵染类疾病	10005940	Bone and joint infections	骨和关节感染	10021879	Infections - pathogen unspecified	感染 - 未指明病原	10061022	Bursitis infective	感染性滑囊炎	1
10021881	Infections and infestations	感染及侵染类疾病	10053136	Campylobacter infections	各种弯曲杆菌感染	10004018	Bacterial infectious disorders	细菌感染性疾病	10051226	Campylobacter infection	弯曲杆菌感染	1
10021881	Infections and infestations	感染及侵染类疾病	10004047	Bacterial infections NEC	各种细菌感染（不另分类）	10004018	Bacterial infectious disorders	细菌感染性疾病	10007905	Cellulitis gangrenous	坏疽性蜂窝织炎	1
10021881	Infections and infestations	感染及侵染类疾病	10007935	Central nervous system and spinal infections	中枢神经系统和脊髓感染	10021879	Infections - pathogen unspecified	感染 - 未指明病原	10061044	Central nervous system abscess	中枢神经系统脓肿	1
10021881	Infections and infestations	感染及侵染类疾病	10029443	Nocardia infections	诺卡氏菌感染	10004018	Bacterial infectious disorders	细菌感染性疾病	10086156	Cerebral nocardiosis	脑诺卡菌病	1
10021881	Infections and infestations	感染及侵染类疾病	10057179	Toxoplasma infections	弓形体感染	10037072	Protozoal infectious disorders	原虫感染性疾病	10057854	Cerebral toxoplasmosis	脑弓形体病	1
10021881	Infections and infestations	感染及侵染类疾病	10085260	Hepatitis virus infections	肝炎病毒感染	10047438	Viral infectious disorders	病毒感染性疾病	10008912	Chronic hepatitis c	慢性丙型肝炎	1
10021881	Infections and infestations	感染及侵染类疾病	10004047	Bacterial infections NEC	各种细菌感染（不另分类）	10004018	Bacterial infectious disorders	细菌感染性疾病	10051904	Citrobacter infection	枸橼酸杆菌感染	1
10021881	Infections and infestations	感染及侵染类疾病	10007935	Central nervous system and spinal infections	中枢神经系统和脊髓感染	10021879	Infections - pathogen unspecified	感染 - 未指明病原	10009719	Cns ventriculitis	中枢神经系统脑室炎	1
10021881	Infections and infestations	感染及侵染类疾病	10084510	Coronavirus infections	冠状病毒类感染	10047438	Viral infectious disorders	病毒感染性疾病	10051905	Coronavirus infection	冠状病毒感染	1
10021881	Infections and infestations	感染及侵染类疾病	10011210	Corynebacteria infections	各种棒状杆菌感染	10004018	Bacterial infectious disorders	细菌感染性疾病	10061092	Corynebacterium infection	棒状杆菌感染	1
10021881	Infections and infestations	感染及侵染类疾病	10011486	Cryptococcal infections	隐球菌感染	10017528	Fungal infectious disorders	真菌感染性疾病	10011490	Cryptococcosis	隐球菌病	1
10021881	Infections and infestations	感染及侵染类疾病	10004047	Bacterial infections NEC	各种细菌感染（不另分类）	10004018	Bacterial infectious disorders	细菌感染性疾病	10088861	Cutibacterium acnes infection	痤疮杆菌感染	1
10021881	Infections and infestations	感染及侵染类疾病	10004047	Bacterial infections NEC	各种细菌感染（不另分类）	10004018	Bacterial infectious disorders	细菌感染性疾病	10065198	Cystitis bacterial	细菌性膀胱炎	1
10021881	Infections and infestations	感染及侵染类疾病	10015295	Escherichia infections	各种埃希氏杆菌感染	10004018	Bacterial infectious disorders	细菌感染性疾病	10011790	Cystitis escherichia	埃希菌性膀胱炎	1
10021881	Infections and infestations	感染及侵染类疾病	10011827	Cytomegaloviral infections	各种巨细胞病毒感染	10047438	Viral infectious disorders	病毒感染性疾病	10052817	Cytomegalovirus gastrointestinal infection	胃肠巨细胞病毒感染	1
10021881	Infections and infestations	感染及侵染类疾病	10011827	Cytomegaloviral infections	各种巨细胞病毒感染	10047438	Viral infectious disorders	病毒感染性疾病	10011830	Cytomegalovirus hepatitis	巨细胞病毒性肝炎	1
10021881	Infections and infestations	感染及侵染类疾病	10040786	Skin structures and soft tissue infections	皮肤结构和软组织感染	10021879	Infections - pathogen unspecified	感染 - 未指明病原	10012470	Dermatitis infected	感染性皮炎	1
10021881	Infections and infestations	感染及侵染类疾病	10043870	Tinea infections	各种癣类感染	10017528	Fungal infectious disorders	真菌感染性疾病	10012504	Dermatophytosis	皮肤真菌病	1
10021881	Infections and infestations	感染及侵染类疾病	10044756	Tuberculous infections	结核菌感染	10028440	Mycobacterial infectious disorders	分支杆菌感染性疾病	10013453	Disseminated tuberculosis	播散型结核	1
10021881	Infections and infestations	感染及侵染类疾病	10007935	Central nervous system and spinal infections	中枢神经系统和脊髓感染	10021879	Infections - pathogen unspecified	感染 - 未指明病原	10014619	Encephalomyelitis	脑脊髓炎	1
10021881	Infections and infestations	感染及侵染类疾病	10004047	Bacterial infections NEC	各种细菌感染（不另分类）	10004018	Bacterial infectious disorders	细菌感染性疾病	10014666	Endocarditis bacterial	细菌性心内膜炎	1
10021881	Infections and infestations	感染及侵染类疾病	10041925	Staphylococcal infections	各种葡萄球菌感染	10004018	Bacterial infectious disorders	细菌感染性疾病	10014684	Endocarditis staphylococcal	葡萄球菌性心内膜炎	1
10021881	Infections and infestations	感染及侵染类疾病	10001427	Enterobacter infections	各种肠杆菌感染	10004018	Bacterial infectious disorders	细菌感染性疾病	10051910	Enterobacter infection	肠杆菌感染	1
10021881	Infections and infestations	感染及侵染类疾病	10046309	Upper respiratory tract infections	各种上呼吸道感染	10021879	Infections - pathogen unspecified	感染 - 未指明病原	10015030	Epiglottitis	会厌炎	1
10021881	Infections and infestations	感染及侵染类疾病	10021902	Infections NEC	各种感染（不另分类）	10021879	Infections - pathogen unspecified	感染 - 未指明病原	10051998	Febrile infection	发热性感染	1
10021881	Infections and infestations	感染及侵染类疾病	10057192	Muscle and soft tissue infections	肌肉和软组织感染	10021879	Infections - pathogen unspecified	感染 - 未指明病原	10017068	Fournier's gangrene	特发性阴囊坏疽	1
10021881	Infections and infestations	感染及侵染类疾病	10017536	Fungal infections NEC	各种真菌感染（不另分类）	10017528	Fungal infectious disorders	真菌感染性疾病	10017525	Fungal cystitis	真菌性膀胱炎	1
10021881	Infections and infestations	感染及侵染类疾病	10017536	Fungal infections NEC	各种真菌感染（不另分类）	10017528	Fungal infectious disorders	真菌感染性疾病	10049656	Fungal oesophagitis	真菌性食管炎	1
10021881	Infections and infestations	感染及侵染类疾病	10017564	Fusobacterium infections	各种梭菌感染	10004018	Bacterial infectious disorders	细菌感染性疾病	10054223	Fusobacterium infection	梭杆菌感染	1
10021881	Infections and infestations	感染及侵染类疾病	10017967	Abdominal and gastrointestinal infections	腹部和胃肠道感染	10021879	Infections - pathogen unspecified	感染 - 未指明病原	10056663	Gastric infection	胃部感染	1
10021881	Infections and infestations	感染及侵染类疾病	10004047	Bacterial infections NEC	各种细菌感染（不另分类）	10004018	Bacterial infectious disorders	细菌感染性疾病	10061971	Gastritis bacterial	细菌性胃炎	1
10021881	Infections and infestations	感染及侵染类疾病	10039231	Rotaviral infections	各种轮状病毒感染	10047438	Viral infectious disorders	病毒感染性疾病	10017913	Gastroenteritis rotavirus	轮状病毒性胃肠炎	1
10021881	Infections and infestations	感染及侵染类疾病	10039438	Salmonella infections	各种沙门氏菌感染	10004018	Bacterial infectious disorders	细菌感染性疾病	10017914	Gastroenteritis salmonella	沙门菌性胃肠炎	1
10021881	Infections and infestations	感染及侵染类疾病	10007134	Candida infections	各种念珠菌感染	10017528	Fungal infectious disorders	真菌感染性疾病	10018143	Genital candidiasis	生殖器念珠菌病	1
10021881	Infections and infestations	感染及侵染类疾病	10019972	Herpes viral infections	各种疱疹病毒感染	10047438	Viral infectious disorders	病毒感染性疾病	10018150	Genital herpes	生殖器疱疹	1
10021881	Infections and infestations	感染及侵染类疾病	10012326	Dental and oral soft tissue infections	牙齿和口腔软组织感染	10021879	Infections - pathogen unspecified	感染 - 未指明病原	10018292	Gingivitis	龈炎	1
10021881	Infections and infestations	感染及侵染类疾病	10018948	Haemophilus infections	各种嗜血杆菌属感染	10004018	Bacterial infectious disorders	细菌感染性疾病	10061190	Haemophilus infection	嗜血杆菌感染	1
10021881	Infections and infestations	感染及侵染类疾病	10018948	Haemophilus infections	各种嗜血杆菌属感染	10004018	Bacterial infectious disorders	细菌感染性疾病	10058875	Haemophilus sepsis	嗜血杆菌性脓毒症	1
10021881	Infections and infestations	感染及侵染类疾病	10019972	Herpes viral infections	各种疱疹病毒感染	10047438	Viral infectious disorders	病毒感染性疾病	10062639	Herpes dermatitis	疱疹性皮炎	1
10021881	Infections and infestations	感染及侵染类疾病	10019972	Herpes viral infections	各种疱疹病毒感染	10047438	Viral infectious disorders	病毒感染性疾病	10062004	Herpes ophthalmic	眼部疱疹	1
10021881	Infections and infestations	感染及侵染类疾病	10019972	Herpes viral infections	各种疱疹病毒感染	10047438	Viral infectious disorders	病毒感染性疾病	10065046	Herpes simplex pneumonia	单纯疱疹性肺炎	1
10021881	Infections and infestations	感染及侵染类疾病	10019972	Herpes viral infections	各种疱疹病毒感染	10047438	Viral infectious disorders	病毒感染性疾病	10065038	Herpes zoster disseminated	播散性带状疱疹	1
10021881	Infections and infestations	感染及侵染类疾病	10020140	Histoplasma infections	组织胞浆菌感染	10017528	Fungal infectious disorders	真菌感染性疾病	10020141	Histoplasmosis	组织胞浆菌病	1
10021881	Infections and infestations	感染及侵染类疾病	10015909	Eye and eyelid infections	眼睛和眼睑感染	10021879	Infections - pathogen unspecified	感染 - 未指明病原	10020377	Hordeolum	睑腺炎	1
10021881	Infections and infestations	感染及侵染类疾病	10021902	Infections NEC	各种感染（不另分类）	10021879	Infections - pathogen unspecified	感染 - 未指明病原	10072282	Infected fistula	被感染的瘘管	1
10021881	Infections and infestations	感染及侵染类疾病	10021902	Infections NEC	各种感染（不另分类）	10021879	Infections - pathogen unspecified	感染 - 未指明病原	10021857	Infection parasitic	寄生虫感染	1
10021881	Infections and infestations	感染及侵染类疾病	10021902	Infections NEC	各种感染（不另分类）	10021879	Infections - pathogen unspecified	感染 - 未指明病原	10021866	Infection susceptibility increased	感染易感性增加	1
10021881	Infections and infestations	感染及侵染类疾病	10005940	Bone and joint infections	骨和关节感染	10021879	Infections - pathogen unspecified	感染 - 未指明病原	10060738	Intervertebral discitis	椎间盘炎	1
10021881	Infections and infestations	感染及侵染类疾病	10004047	Bacterial infections NEC	各种细菌感染（不另分类）	10004018	Bacterial infectious disorders	细菌感染性疾病	10022651	Intestinal gangrene	肠坏疽	1
10021881	Infections and infestations	感染及侵染类疾病	10057200	Polyomavirus infections	多瘤病毒感染	10047438	Viral infectious disorders	病毒感染性疾病	10023163	Jc virus infection	JC 病毒感染	1
10021881	Infections and infestations	感染及侵染类疾病	10014013	Ear infections	各种耳部感染	10021879	Infections - pathogen unspecified	感染 - 未指明病原	10023567	Labyrinthitis	迷路炎	1
10021881	Infections and infestations	感染及侵染类疾病	10017967	Abdominal and gastrointestinal infections	腹部和胃肠道感染	10021879	Infections - pathogen unspecified	感染 - 未指明病原	10081959	Large intestine infection	大肠感染	1
10021881	Infections and infestations	感染及侵染类疾病	10021902	Infections NEC	各种感染（不另分类）	10021879	Infections - pathogen unspecified	感染 - 未指明病原	10027082	Mediastinitis	纵隔炎	1
10021881	Infections and infestations	感染及侵染类疾病	10017536	Fungal infections NEC	各种真菌感染（不另分类）	10017528	Fungal infectious disorders	真菌感染性疾病	10027236	Meningitis fungal	真菌性脑膜炎	1
10021881	Infections and infestations	感染及侵染类疾病	10019972	Herpes viral infections	各种疱疹病毒感染	10047438	Viral infectious disorders	病毒感染性疾病	10027242	Meningitis herpes	疱疹性脑膜炎	1
10021881	Infections and infestations	感染及侵染类疾病	10041925	Staphylococcal infections	各种葡萄球菌感染	10004018	Bacterial infectious disorders	细菌感染性疾病	10027255	Meningitis staphylococcal	葡萄球菌性脑膜炎	1
10021881	Infections and infestations	感染及侵染类疾病	10047465	Viral infections NEC	各种病毒感染（不另分类）	10047438	Viral infectious disorders	病毒感染性疾病	10066226	Metapneumovirus infection	偏肺病毒感染	1
10021881	Infections and infestations	感染及侵染类疾病	10003754	Atypical mycobacterial infections	非典型分支杆菌感染	10028440	Mycobacterial infectious disorders	分支杆菌感染性疾病	10058806	Mycobacterium avium complex infection	鸟结核分枝杆菌复合感染	1
10021881	Infections and infestations	感染及侵染类疾病	10003754	Atypical mycobacterial infections	非典型分支杆菌感染	10028440	Mycobacterial infectious disorders	分支杆菌感染性疾病	10071401	Mycobacterium chelonae infection	龟分枝杆菌感染	1
10021881	Infections and infestations	感染及侵染类疾病	10028470	Mycoplasma infections	各种支原体感染	10028474	Mycoplasmal infectious disorders	支原体感染性疾病	10061300	Mycoplasma infection	支原体感染	1
10021881	Infections and infestations	感染及侵染类疾病	10046309	Upper respiratory tract infections	各种上呼吸道感染	10021879	Infections - pathogen unspecified	感染 - 未指明病原	10028720	Nasal abscess	鼻脓肿	1
10021881	Infections and infestations	感染及侵染类疾病	10057192	Muscle and soft tissue infections	肌肉和软组织感染	10021879	Infections - pathogen unspecified	感染 - 未指明病原	10076637	Necrotising soft tissue infection	坏死性软组织感染	1
10021881	Infections and infestations	感染及侵染类疾病	10011486	Cryptococcal infections	隐球菌感染	10017528	Fungal infectious disorders	真菌感染性疾病	10068368	Neurocryptococcosis	神经性隐球菌病	1
10021881	Infections and infestations	感染及侵染类疾病	10012326	Dental and oral soft tissue infections	牙齿和口腔软组织感染	10021879	Infections - pathogen unspecified	感染 - 未指明病原	10048685	Oral infection	口腔感染	1
10021881	Infections and infestations	感染及侵染类疾病	10047465	Viral infections NEC	各种病毒感染（不另分类）	10047438	Viral infectious disorders	病毒感染性疾病	10065234	Oral viral infection	口腔病毒感染	1
10021881	Infections and infestations	感染及侵染类疾病	10014013	Ear infections	各种耳部感染	10021879	Infections - pathogen unspecified	感染 - 未指明病原	10033079	Otitis media acute	急性中耳炎	1
10021881	Infections and infestations	感染及侵染类疾病	10033796	Parainfluenzae viral infections	副流行感冒病毒感染	10047438	Viral infectious disorders	病毒感染性疾病	10061907	Parainfluenzae virus infection	副流感病毒感染	1
10021881	Infections and infestations	感染及侵染类疾病	10012326	Dental and oral soft tissue infections	牙齿和口腔软组织感染	10021879	Infections - pathogen unspecified	感染 - 未指明病原	10034038	Parotitis	腮腺炎	1
10021881	Infections and infestations	感染及侵染类疾病	10034098	Parvoviral infections	各种细小病毒感染	10047438	Viral infectious disorders	病毒感染性疾病	10034099	Parvovirus b19 infection	细小病毒 B19 感染	1
10021881	Infections and infestations	感染及侵染类疾病	10021902	Infections NEC	各种感染（不另分类）	10021879	Infections - pathogen unspecified	感染 - 未指明病原	10034133	Pathogen resistance	病原体耐药	1
10021881	Infections and infestations	感染及侵染类疾病	10021902	Infections NEC	各种感染（不另分类）	10021879	Infections - pathogen unspecified	感染 - 未指明病原	10058674	Pelvic infection	盆腔感染	1
10021881	Infections and infestations	感染及侵染类疾病	10038586	Female reproductive tract infections	女性生殖道感染	10021879	Infections - pathogen unspecified	感染 - 未指明病原	10034254	Pelvic inflammatory disease	盆腔炎	1
10021881	Infections and infestations	感染及侵染类疾病	10042180	Streptococcal infections	各种链球菌感染	10004018	Bacterial infectious disorders	细菌感染性疾病	10034839	Pharyngitis streptococcal	链球菌性咽炎	1
10021881	Infections and infestations	感染及侵染类疾病	10046309	Upper respiratory tract infections	各种上呼吸道感染	10021879	Infections - pathogen unspecified	感染 - 未指明病原	10049140	Pharyngotonsillitis	咽扁桃体炎	1
10021881	Infections and infestations	感染及侵染类疾病	10042180	Streptococcal infections	各种链球菌感染	10004018	Bacterial infectious disorders	细菌感染性疾病	10054047	Pneumococcal sepsis	肺炎球菌性脓毒症	1
10021881	Infections and infestations	感染及侵染类疾病	10018948	Haemophilus infections	各种嗜血杆菌属感染	10004018	Bacterial infectious disorders	细菌感染性疾病	10035702	Pneumonia haemophilus	嗜血杆菌性肺炎	1
10021881	Infections and infestations	感染及侵染类疾病	10024179	Legionella infections	各种军团菌感染	10004018	Bacterial infectious disorders	细菌感染性疾病	10035718	Pneumonia legionella	军团菌性肺炎	1
10021881	Infections and infestations	感染及侵染类疾病	10037132	Pseudomonal infections	各种假单胞菌感染	10004018	Bacterial infectious disorders	细菌感染性疾病	10035731	Pneumonia pseudomonal	假单胞菌性肺炎	1
10021881	Infections and infestations	感染及侵染类疾病	10038717	Respiratory syncytial viral infections	各种呼吸道合胞病毒感染	10047438	Viral infectious disorders	病毒感染性疾病	10035732	Pneumonia respiratory syncytial viral	呼吸道合胞病毒性肺炎	1
10021881	Infections and infestations	感染及侵染类疾病	10040054	Sepsis, bacteraemia, viraemia and fungaemia NEC	脓毒症、菌血症、病毒血症和真菌血症（不另分类）	10021879	Infections - pathogen unspecified	感染 - 未指明病原	10066593	Post procedural sepsis	操作后脓毒症	1
10021881	Infections and infestations	感染及侵染类疾病	10021902	Infections NEC	各种感染（不另分类）	10021879	Infections - pathogen unspecified	感染 - 未指明病原	10051182	Postoperative abscess	术后脓肿	1
10021881	Infections and infestations	感染及侵染类疾病	10038587	Male reproductive tract infections	男性生殖道感染	10021879	Infections - pathogen unspecified	感染 - 未指明病原	10036934	Prostatic abscess	前列腺脓肿	1
10021881	Infections and infestations	感染及侵染类疾病	10037037	Proteus infections	各种变形杆菌感染	10004018	Bacterial infectious disorders	细菌感染性疾病	10061470	Proteus infection	变形杆菌感染	1
10021881	Infections and infestations	感染及侵染类疾病	10005096	Blastomyces infections	各种芽生菌感染	10017528	Fungal infectious disorders	真菌感染性疾病	10086752	Pulmonary blastomycosis	肺芽生菌病	1
10021881	Infections and infestations	感染及侵染类疾病	10040054	Sepsis, bacteraemia, viraemia and fungaemia NEC	脓毒症、菌血症、病毒血症和真菌血症（不另分类）	10021879	Infections - pathogen unspecified	感染 - 未指明病原	10051739	Pulmonary sepsis	肺脓毒症	1
10021881	Infections and infestations	感染及侵染类疾病	10040786	Skin structures and soft tissue infections	皮肤结构和软组织感染	10021879	Infections - pathogen unspecified	感染 - 未指明病原	10037578	Pustule	脓疱	1
10021881	Infections and infestations	感染及侵染类疾病	10046577	Urinary tract infections	各种尿路感染	10021879	Infections - pathogen unspecified	感染 - 未指明病原	10037597	Pyelonephritis acute	急性肾盂肾炎	1
10021881	Infections and infestations	感染及侵染类疾病	10021902	Infections NEC	各种感染（不另分类）	10021879	Infections - pathogen unspecified	感染 - 未指明病原	10037686	Pyuria	脓尿	1
10021881	Infections and infestations	感染及侵染类疾病	10006038	Borrelial infections	各种伯雷尔氏螺旋体感染	10004018	Bacterial infectious disorders	细菌感染性疾病	10038300	Relapsing fever	回归热	1
10021881	Infections and infestations	感染及侵染类疾病	10046577	Urinary tract infections	各种尿路感染	10021879	Infections - pathogen unspecified	感染 - 未指明病原	10038351	Renal abscess	肾脓肿	1
10021881	Infections and infestations	感染及侵染类疾病	10038717	Respiratory syncytial viral infections	各种呼吸道合胞病毒感染	10047438	Viral infectious disorders	病毒感染性疾病	10038718	Respiratory syncytial virus bronchiolitis	呼吸道合胞病毒性细支气管炎	1
10021881	Infections and infestations	感染及侵染类疾病	10017536	Fungal infections NEC	各种真菌感染（不另分类）	10017528	Fungal infectious disorders	真菌感染性疾病	10060692	Respiratory tract infection fungal	呼吸道真菌感染	1
10021881	Infections and infestations	感染及侵染类疾病	10039105	Rhinoviral infections	各种鼻病毒感染	10047438	Viral infectious disorders	病毒感染性疾病	10061494	Rhinovirus infection	鼻病毒感染	1
10021881	Infections and infestations	感染及侵染类疾病	10039231	Rotaviral infections	各种轮状病毒感染	10047438	Viral infectious disorders	病毒感染性疾病	10067470	Rotavirus infection	轮状病毒感染	1
10021881	Infections and infestations	感染及侵染类疾病	10039438	Salmonella infections	各种沙门氏菌感染	10004018	Bacterial infectious disorders	细菌感染性疾病	10058924	Salmonella bacteraemia	沙门菌菌血症	1
10021881	Infections and infestations	感染及侵染类疾病	10040054	Sepsis, bacteraemia, viraemia and fungaemia NEC	脓毒症、菌血症、病毒血症和真菌血症（不另分类）	10021879	Infections - pathogen unspecified	感染 - 未指明病原	10053879	Sepsis syndrome	脓毒症综合征	1
10021881	Infections and infestations	感染及侵染类疾病	10040115	Serratia infections	各种沙雷氏菌感染	10004018	Bacterial infectious disorders	细菌感染性疾病	10061512	Serratia infection	沙雷菌感染	1
10021881	Infections and infestations	感染及侵染类疾病	10007134	Candida infections	各种念珠菌感染	10017528	Fungal infectious disorders	真菌感染性疾病	10054152	Skin candida	皮肤念珠菌	1
10021881	Infections and infestations	感染及侵染类疾病	10007935	Central nervous system and spinal infections	中枢神经系统和脊髓感染	10021879	Infections - pathogen unspecified	感染 - 未指明病原	10049654	Spinal cord infection	脊髓感染	1
10021881	Infections and infestations	感染及侵染类疾病	10004047	Bacterial infections NEC	各种细菌感染（不另分类）	10004018	Bacterial infectious disorders	细菌感染性疾病	10054137	Stenotrophomonas sepsis	寡养单胞菌性脓毒症	1
10021881	Infections and infestations	感染及侵染类疾病	10021902	Infections NEC	各种感染（不另分类）	10021879	Infections - pathogen unspecified	感染 - 未指明病原	10042070	Stitch abscess	缝线部位脓肿	1
10021881	Infections and infestations	感染及侵染类疾病	10042180	Streptococcal infections	各种链球菌感染	10004018	Bacterial infectious disorders	细菌感染性疾病	10051018	Streptococcal bacteraemia	链球菌菌血症	1
10021881	Infections and infestations	感染及侵染类疾病	10007935	Central nervous system and spinal infections	中枢神经系统和脊髓感染	10021879	Infections - pathogen unspecified	感染 - 未指明病原	10083083	Subdural abscess	硬脑膜下脓肿	1
10021881	Infections and infestations	感染及侵染类疾病	10004047	Bacterial infections NEC	各种细菌感染（不另分类）	10004018	Bacterial infectious disorders	细菌感染性疾病	10066972	Superinfection bacterial	细菌双重感染	1
10021881	Infections and infestations	感染及侵染类疾病	10017536	Fungal infections NEC	各种真菌感染（不另分类）	10017528	Fungal infectious disorders	真菌感染性疾病	10066984	Superinfection fungal	真菌双重感染	1
10021881	Infections and infestations	感染及侵染类疾病	10047465	Viral infections NEC	各种病毒感染（不另分类）	10047438	Viral infectious disorders	病毒感染性疾病	10078452	Systemic viral infection	全身性病毒感染	1
10021881	Infections and infestations	感染及侵染类疾病	10043870	Tinea infections	各种癣类感染	10017528	Fungal infectious disorders	真菌感染性疾病	10060889	Tinea infection	癣菌感染	1
10021881	Infections and infestations	感染及侵染类疾病	10012326	Dental and oral soft tissue infections	牙齿和口腔软组织感染	10021879	Infections - pathogen unspecified	感染 - 未指明病原	10044016	Tooth abscess	牙脓肿	1
10021881	Infections and infestations	感染及侵染类疾病	10012326	Dental and oral soft tissue infections	牙齿和口腔软组织感染	10021879	Infections - pathogen unspecified	感染 - 未指明病原	10048762	Tooth infection	牙齿感染	1
10021881	Infections and infestations	感染及侵染类疾病	10044756	Tuberculous infections	结核菌感染	10028440	Mycobacterial infectious disorders	分支杆菌感染性疾病	10044755	Tuberculosis	结核病	1
10021881	Infections and infestations	感染及侵染类疾病	10039438	Salmonella infections	各种沙门氏菌感染	10004018	Bacterial infectious disorders	细菌感染性疾病	10045275	Typhoid fever	伤寒	1
10021881	Infections and infestations	感染及侵染类疾病	10014889	Enterococcal infections	各种肠球菌感染	10004018	Bacterial infectious disorders	细菌感染性疾病	10046572	Urinary tract infection enterococcal	尿路肠球菌感染	1
10021881	Infections and infestations	感染及侵染类疾病	10037132	Pseudomonal infections	各种假单胞菌感染	10004018	Bacterial infectious disorders	细菌感染性疾病	10062279	Urinary tract infection pseudomonal	尿路假单胞菌感染	1
10021881	Infections and infestations	感染及侵染类疾病	10038586	Female reproductive tract infections	女性生殖道感染	10021879	Infections - pathogen unspecified	感染 - 未指明病原	10046914	Vaginal infection	阴道感染	1
10021881	Infections and infestations	感染及侵染类疾病	10040054	Sepsis, bacteraemia, viraemia and fungaemia NEC	脓毒症、菌血症、病毒血症和真菌血症（不另分类）	10021879	Infections - pathogen unspecified	感染 - 未指明病原	10058874	Viraemia	病毒血症	1
10021881	Infections and infestations	感染及侵染类疾病	10047465	Viral infections NEC	各种病毒感染（不另分类）	10047438	Viral infectious disorders	病毒感染性疾病	10059346	Viral haemorrhagic cystitis	病毒性出血性膀胱炎	1
10021881	Infections and infestations	感染及侵染类疾病	10021902	Infections NEC	各种感染（不另分类）	10021879	Infections - pathogen unspecified	感染 - 未指明病原	10058042	Wound abscess	伤口脓肿	1
10021881	Infections and infestations	感染及侵染类疾病	10041925	Staphylococcal infections	各种葡萄球菌感染	10004018	Bacterial infectious disorders	细菌感染性疾病	10059442	Wound infection staphylococcal	伤口葡萄球菌感染	1
10022117	Injury, poisoning and procedural complications	各类损伤、中毒及操作并发症	10079146	Medication errors, product use errors and issues NEC	不另分类的各种用药错误、产品使用错误和问题	10079145	Medication errors and other product use errors and issues	用药错误及其他产品使用错误和问题	10076476	Product use in unapproved indication	产品用于未经批准的适应症	905
10022117	Injury, poisoning and procedural complications	各类损伤、中毒及操作并发症	10076291	Off label uses	各种超说明书使用	10079156	Off label uses and intentional product misuses/use issues	超说明书使用及故意导致的产品误用/使用类问题	10053762	Off label use	超说明书使用	819
10022117	Injury, poisoning and procedural complications	各类损伤、中毒及操作并发症	10029511	Non-site specific injuries NEC	部位不确定的各种损伤（不另分类）	10022114	Injuries NEC	各种损伤（不另分类）	10016173	Fall	跌倒	242
10022117	Injury, poisoning and procedural complications	各类损伤、中毒及操作并发症	10079146	Medication errors, product use errors and issues NEC	不另分类的各种用药错误、产品使用错误和问题	10079145	Medication errors and other product use errors and issues	用药错误及其他产品使用错误和问题	10076309	Product use issue	产品使用问题	179
10022117	Injury, poisoning and procedural complications	各类损伤、中毒及操作并发症	10035777	Poisoning and toxicity	中毒与毒性	10071947	Exposures, chemical injuries and poisoning	暴露、化学伤和中毒	10070863	Toxicity to various agents	各种制剂毒性	145
10022117	Injury, poisoning and procedural complications	各类损伤、中毒及操作并发症	10079147	Product administration errors and issues	各种产品给用错误和问题	10079145	Medication errors and other product use errors and issues	用药错误及其他产品使用错误和问题	10081572	Inappropriate schedule of product administration	产品给用时间表不当	106
10022117	Injury, poisoning and procedural complications	各类损伤、中毒及操作并发症	10079147	Product administration errors and issues	各种产品给用错误和问题	10079145	Medication errors and other product use errors and issues	用药错误及其他产品使用错误和问题	10084406	Product dose omission issue	产品漏用问题	93
10022117	Injury, poisoning and procedural complications	各类损伤、中毒及操作并发症	10079147	Product administration errors and issues	各种产品给用错误和问题	10079145	Medication errors and other product use errors and issues	用药错误及其他产品使用错误和问题	10064355	Incorrect dose administered	给用了不正确的剂量	68
10022117	Injury, poisoning and procedural complications	各类损伤、中毒及操作并发症	10079147	Product administration errors and issues	各种产品给用错误和问题	10079145	Medication errors and other product use errors and issues	用药错误及其他产品使用错误和问题	10081578	Product administered to patient of inappropriate age	产品给予对象为年龄不适宜的患者	54
10022117	Injury, poisoning and procedural complications	各类损伤、中毒及操作并发症	10079149	Product dispensing errors and issues	各种产品配发错误和问题	10079145	Medication errors and other product use errors and issues	用药错误及其他产品使用错误和问题	10080359	Product dispensing error	产品配发错误	54
10022117	Injury, poisoning and procedural complications	各类损伤、中毒及操作并发症	10076292	Overdoses NEC	用药过量（不另分类）	10079159	Overdoses and underdoses NEC	用药过量及用药剂量不足（不另分类）	10033295	Overdose	用药过量	44
10022117	Injury, poisoning and procedural complications	各类损伤、中毒及操作并发症	10027699	Skin injuries NEC	各种皮肤损伤（不另分类）	10022114	Injuries NEC	各种损伤（不另分类）	10050584	Contusion	挫伤	41
10022117	Injury, poisoning and procedural complications	各类损伤、中毒及操作并发症	10079146	Medication errors, product use errors and issues NEC	不另分类的各种用药错误、产品使用错误和问题	10079145	Medication errors and other product use errors and issues	用药错误及其他产品使用错误和问题	10027091	Medication error	用药错误	35
10022117	Injury, poisoning and procedural complications	各类损伤、中毒及操作并发症	10079147	Product administration errors and issues	各种产品给用错误和问题	10079145	Medication errors and other product use errors and issues	用药错误及其他产品使用错误和问题	10000381	Accidental overdose	意外用药过量	32
10022117	Injury, poisoning and procedural complications	各类损伤、中毒及操作并发症	10079146	Medication errors, product use errors and issues NEC	不另分类的各种用药错误、产品使用错误和问题	10079145	Medication errors and other product use errors and issues	用药错误及其他产品使用错误和问题	10076573	Wrong technique in product usage process	产品使用过程中的技术性错误	30
10022117	Injury, poisoning and procedural complications	各类损伤、中毒及操作并发症	10040759	Site specific injuries NEC	部位确定的各种损伤（不另分类）	10022114	Injuries NEC	各种损伤（不另分类）	10019196	Head injury	头部损伤	29
10022117	Injury, poisoning and procedural complications	各类损伤、中毒及操作并发症	10037759	Radiation injuries	各种辐射损伤	10022119	Injuries by physical agents	各种物理因素损伤	10067362	Radiation necrosis	放射性坏死	29
10022117	Injury, poisoning and procedural complications	各类损伤、中毒及操作并发症	10052638	Cerebral injuries NEC	大脑损伤（不另分类）	10022114	Injuries NEC	各种损伤（不另分类）	10042361	Subdural haematoma	硬膜下血肿	28
10022117	Injury, poisoning and procedural complications	各类损伤、中毒及操作并发症	10079147	Product administration errors and issues	各种产品给用错误和问题	10079145	Medication errors and other product use errors and issues	用药错误及其他产品使用错误和问题	10081576	Product administration error	产品给用错误	23
10022117	Injury, poisoning and procedural complications	各类损伤、中毒及操作并发症	10079152	Product prescribing errors and issues	各种产品处方错误和问题	10079145	Medication errors and other product use errors and issues	用药错误及其他产品使用错误和问题	10080459	Product prescribing issue	产品处方问题	23
10022117	Injury, poisoning and procedural complications	各类损伤、中毒及操作并发症	10073316	Accidental exposures to product	产品类意外暴露	10079145	Medication errors and other product use errors and issues	用药错误及其他产品使用错误和问题	10073317	Accidental exposure to product	意外暴露于产品	22
10022117	Injury, poisoning and procedural complications	各类损伤、中毒及操作并发症	10071949	Exposures associated with pregnancy, delivery and lactation	与妊娠、分娩和泌乳有关的暴露	10071947	Exposures, chemical injuries and poisoning	暴露、化学伤和中毒	10073513	Exposure during pregnancy	妊娠过程中暴露	20
10022117	Injury, poisoning and procedural complications	各类损伤、中毒及操作并发症	10037759	Radiation injuries	各种辐射损伤	10022119	Injuries by physical agents	各种物理因素损伤	10037760	Radiation injury	放射性损伤	20
10022117	Injury, poisoning and procedural complications	各类损伤、中毒及操作并发症	10052638	Cerebral injuries NEC	大脑损伤（不另分类）	10022114	Injuries NEC	各种损伤（不另分类）	10006126	Brain herniation	脑疝	17
10022117	Injury, poisoning and procedural complications	各类损伤、中毒及操作并发症	10079147	Product administration errors and issues	各种产品给用错误和问题	10079145	Medication errors and other product use errors and issues	用药错误及其他产品使用错误和问题	10081581	Incorrect product administration duration	产品给用持续时间有误	16
10022117	Injury, poisoning and procedural complications	各类损伤、中毒及操作并发症	10029559	Non-site specific procedural complications	部位不明的操作并发症	10069888	Procedural related injuries and complications NEC	操作相关伤害与并发症（不另分类）	10058046	Post procedural complication	操作后并发症	16
10022117	Injury, poisoning and procedural complications	各类损伤、中毒及操作并发症	10079158	Intentional product use issues	各种故意导致的产品使用问题	10079156	Off label uses and intentional product misuses/use issues	超说明书使用及故意导致的产品误用/使用类问题	10076308	Intentional product use issue	故意导致的产品使用问题	14
10022117	Injury, poisoning and procedural complications	各类损伤、中毒及操作并发症	10079154	Product storage errors and issues in the product use system	各种产品使用系统中的储存错误和问题	10079145	Medication errors and other product use errors and issues	用药错误及其他产品使用错误和问题	10079843	Product storage error	产品存储差错	14
10022117	Injury, poisoning and procedural complications	各类损伤、中毒及操作并发症	10029559	Non-site specific procedural complications	部位不明的操作并发症	10069888	Procedural related injuries and complications NEC	操作相关伤害与并发症（不另分类）	10048031	Wound dehiscence	伤口裂开	14
10022117	Injury, poisoning and procedural complications	各类损伤、中毒及操作并发症	10071949	Exposures associated with pregnancy, delivery and lactation	与妊娠、分娩和泌乳有关的暴露	10071947	Exposures, chemical injuries and poisoning	暴露、化学伤和中毒	10071404	Foetal exposure during pregnancy	妊娠过程中胎儿暴露	13
10022117	Injury, poisoning and procedural complications	各类损伤、中毒及操作并发症	10029559	Non-site specific procedural complications	部位不明的操作并发症	10069888	Procedural related injuries and complications NEC	操作相关伤害与并发症（不另分类）	10057765	Procedural complication	操作并发症	13
10022117	Injury, poisoning and procedural complications	各类损伤、中毒及操作并发症	10027699	Skin injuries NEC	各种皮肤损伤（不另分类）	10022114	Injuries NEC	各种损伤（不另分类）	10058818	Skin laceration	皮肤撕裂伤	13
10022117	Injury, poisoning and procedural complications	各类损伤、中毒及操作并发症	10079146	Medication errors, product use errors and issues NEC	不另分类的各种用药错误、产品使用错误和问题	10079145	Medication errors and other product use errors and issues	用药错误及其他产品使用错误和问题	10064385	Circumstance or information capable of leading to medication error	可导致用药错误的情况或信息	12
10022117	Injury, poisoning and procedural complications	各类损伤、中毒及操作并发症	10076293	Underdoses NEC	用药剂量不足（不另分类）	10079159	Overdoses and underdoses NEC	用药过量及用药剂量不足（不另分类）	10057362	Underdose	用药剂量不足	11
10022117	Injury, poisoning and procedural complications	各类损伤、中毒及操作并发症	10027677	Fractures and dislocations NEC	骨折和脱臼（不另分类）	10005942	Bone and joint injuries	骨骼及关节损伤	10017076	Fracture	骨折	10
10022117	Injury, poisoning and procedural complications	各类损伤、中毒及操作并发症	10079152	Product prescribing errors and issues	各种产品处方错误和问题	10079145	Medication errors and other product use errors and issues	用药错误及其他产品使用错误和问题	10081770	Product prescribing error	产品处方错误	10
10022117	Injury, poisoning and procedural complications	各类损伤、中毒及操作并发症	10029559	Non-site specific procedural complications	部位不明的操作并发症	10069888	Procedural related injuries and complications NEC	操作相关伤害与并发症（不另分类）	10051792	Infusion related reaction	输液相关反应	9
10022117	Injury, poisoning and procedural complications	各类损伤、中毒及操作并发症	10075886	Limb fractures and dislocations	四肢骨折与脱位	10005942	Bone and joint injuries	骨骼及关节损伤	10020100	Hip fracture	髋部骨折	8
10022117	Injury, poisoning and procedural complications	各类损伤、中毒及操作并发症	10071949	Exposures associated with pregnancy, delivery and lactation	与妊娠、分娩和泌乳有关的暴露	10071947	Exposures, chemical injuries and poisoning	暴露、化学伤和中毒	10071408	Maternal exposure during pregnancy	孕产妇在妊娠过程中的暴露	8
10022117	Injury, poisoning and procedural complications	各类损伤、中毒及操作并发症	10029511	Non-site specific injuries NEC	部位不确定的各种损伤（不另分类）	10022114	Injuries NEC	各种损伤（不另分类）	10052428	Wound	伤口	8
10022117	Injury, poisoning and procedural complications	各类损伤、中毒及操作并发症	10029511	Non-site specific injuries NEC	部位不确定的各种损伤（不另分类）	10022114	Injuries NEC	各种损伤（不另分类）	10053692	Wound complication	伤口并发症	8
10022117	Injury, poisoning and procedural complications	各类损伤、中毒及操作并发症	10079157	Intentional product misuses	各种故意导致的产品误用问题	10079156	Off label uses and intentional product misuses/use issues	超说明书使用及故意导致的产品误用/使用类问题	10074903	Intentional product misuse	有意误用产品	7
10022117	Injury, poisoning and procedural complications	各类损伤、中毒及操作并发症	10029559	Non-site specific procedural complications	部位不明的操作并发症	10069888	Procedural related injuries and complications NEC	操作相关伤害与并发症（不另分类）	10051077	Post procedural haemorrhage	操作后出血	7
10022117	Injury, poisoning and procedural complications	各类损伤、中毒及操作并发症	10079146	Medication errors, product use errors and issues NEC	不另分类的各种用药错误、产品使用错误和问题	10079145	Medication errors and other product use errors and issues	用药错误及其他产品使用错误和问题	10079400	Product use complaint	产品使用投诉	7
10022117	Injury, poisoning and procedural complications	各类损伤、中毒及操作并发症	10029511	Non-site specific injuries NEC	部位不确定的各种损伤（不另分类）	10022114	Injuries NEC	各种损伤（不另分类）	10039203	Road traffic accident	道路交通事故	7
10022117	Injury, poisoning and procedural complications	各类损伤、中毒及操作并发症	10027699	Skin injuries NEC	各种皮肤损伤（不另分类）	10022114	Injuries NEC	各种损伤（不另分类）	10064990	Skin abrasion	皮肤擦伤	7
10022117	Injury, poisoning and procedural complications	各类损伤、中毒及操作并发症	10057191	Transfusion related complications	输血相关并发症	10069888	Procedural related injuries and complications NEC	操作相关伤害与并发症（不另分类）	10044359	Transfusion reaction	输血反应	7
10022117	Injury, poisoning and procedural complications	各类损伤、中毒及操作并发症	10079147	Product administration errors and issues	各种产品给用错误和问题	10079145	Medication errors and other product use errors and issues	用药错误及其他产品使用错误和问题	10064366	Extra dose administered	给用了额外剂量	6
10022117	Injury, poisoning and procedural complications	各类损伤、中毒及操作并发症	10079147	Product administration errors and issues	各种产品给用错误和问题	10079145	Medication errors and other product use errors and issues	用药错误及其他产品使用错误和问题	10073768	Incorrect dosage administered	给用了不正确的用法/用量	6
10022117	Injury, poisoning and procedural complications	各类损伤、中毒及操作并发症	10079147	Product administration errors and issues	各种产品给用错误和问题	10079145	Medication errors and other product use errors and issues	用药错误及其他产品使用错误和问题	10081202	Incorrect route of product administration	产品给用途径不当	6
10022117	Injury, poisoning and procedural complications	各类损伤、中毒及操作并发症	10079158	Intentional product use issues	各种故意导致的产品使用问题	10079156	Off label uses and intentional product misuses/use issues	超说明书使用及故意导致的产品误用/使用类问题	10079221	Intentional dose omission	故意漏用药物	6
10022117	Injury, poisoning and procedural complications	各类损伤、中毒及操作并发症	10075886	Limb fractures and dislocations	四肢骨折与脱位	10005942	Bone and joint injuries	骨骼及关节损伤	10016454	Femur fracture	股骨骨折	5
10022117	Injury, poisoning and procedural complications	各类损伤、中毒及操作并发症	10074485	Bone and joint injuries NEC	骨骼及关节损伤（不另分类）	10005942	Bone and joint injuries	骨骼及关节损伤	10060820	Joint injury	关节损伤	5
10022117	Injury, poisoning and procedural complications	各类损伤、中毒及操作并发症	10079147	Product administration errors and issues	各种产品给用错误和问题	10079145	Medication errors and other product use errors and issues	用药错误及其他产品使用错误和问题	10081540	Recalled product administered	给予受召回产品	5
10022117	Injury, poisoning and procedural complications	各类损伤、中毒及操作并发症	10079147	Product administration errors and issues	各种产品给用错误和问题	10079145	Medication errors and other product use errors and issues	用药错误及其他产品使用错误和问题	10074902	Expired product administered	给用了过期产品	4
10022117	Injury, poisoning and procedural complications	各类损伤、中毒及操作并发症	10040759	Site specific injuries NEC	部位确定的各种损伤（不另分类）	10022114	Injuries NEC	各种损伤（不另分类）	10050392	Face injury	面损伤	4
10022117	Injury, poisoning and procedural complications	各类损伤、中毒及操作并发症	10076292	Overdoses NEC	用药过量（不另分类）	10079159	Overdoses and underdoses NEC	用药过量及用药剂量不足（不另分类）	10051076	Prescribed overdose	处方用药过量	4
10022117	Injury, poisoning and procedural complications	各类损伤、中毒及操作并发症	10037759	Radiation injuries	各种辐射损伤	10022119	Injuries by physical agents	各种物理因素损伤	10063562	Radiation skin injury	皮肤放射损伤	4
10022117	Injury, poisoning and procedural complications	各类损伤、中毒及操作并发症	10043467	Thoracic cage fractures and dislocations	胸廓骨折和脱臼	10005942	Bone and joint injuries	骨骼及关节损伤	10039117	Rib fracture	肋骨骨折	4
10022117	Injury, poisoning and procedural complications	各类损伤、中毒及操作并发症	10027699	Skin injuries NEC	各种皮肤损伤（不另分类）	10022114	Injuries NEC	各种损伤（不另分类）	10039580	Scar	瘢痕	4
10022117	Injury, poisoning and procedural complications	各类损伤、中毒及操作并发症	10029559	Non-site specific procedural complications	部位不明的操作并发症	10069888	Procedural related injuries and complications NEC	操作相关伤害与并发症（不另分类）	10062243	Shunt malfunction	分流障碍	4
10022117	Injury, poisoning and procedural complications	各类损伤、中毒及操作并发症	10041574	Spinal fractures and dislocations	脊柱骨折和脱臼	10005942	Bone and joint injuries	骨骼及关节损伤	10041569	Spinal fracture	脊柱骨折	4
10022117	Injury, poisoning and procedural complications	各类损伤、中毒及操作并发症	10075886	Limb fractures and dislocations	四肢骨折与脱位	10005942	Bone and joint injuries	骨骼及关节损伤	10061394	Upper limb fracture	上肢骨折	4
10022117	Injury, poisoning and procedural complications	各类损伤、中毒及操作并发症	10073316	Accidental exposures to product	产品类意外暴露	10079145	Medication errors and other product use errors and issues	用药错误及其他产品使用错误和问题	10073318	Accidental exposure to product by child	儿童意外暴露于产品	3
10022117	Injury, poisoning and procedural complications	各类损伤、中毒及操作并发症	10052638	Cerebral injuries NEC	大脑损伤（不另分类）	10022114	Injuries NEC	各种损伤（不另分类）	10015769	Extradural haematoma	硬膜外血肿	3
10022117	Injury, poisoning and procedural complications	各类损伤、中毒及操作并发症	10076292	Overdoses NEC	用药过量（不另分类）	10079159	Overdoses and underdoses NEC	用药过量及用药剂量不足（不另分类）	10022523	Intentional overdose	有意用药过量	3
10022117	Injury, poisoning and procedural complications	各类损伤、中毒及操作并发症	10041574	Spinal fractures and dislocations	脊柱骨折和脱臼	10005942	Bone and joint injuries	骨骼及关节损伤	10049947	Lumbar vertebral fracture	腰椎骨折	3
10022117	Injury, poisoning and procedural complications	各类损伤、中毒及操作并发症	10035777	Poisoning and toxicity	中毒与毒性	10071947	Exposures, chemical injuries and poisoning	暴露、化学伤和中毒	10061355	Poisoning	中毒	3
10022117	Injury, poisoning and procedural complications	各类损伤、中毒及操作并发症	10029559	Non-site specific procedural complications	部位不明的操作并发症	10069888	Procedural related injuries and complications NEC	操作相关伤害与并发症（不另分类）	10061468	Postoperative wound complication	术后伤口并发症	3
10022117	Injury, poisoning and procedural complications	各类损伤、中毒及操作并发症	10029559	Non-site specific procedural complications	部位不明的操作并发症	10069888	Procedural related injuries and complications NEC	操作相关伤害与并发症（不另分类）	10071229	Procedural haemorrhage	操作出血	3
10022117	Injury, poisoning and procedural complications	各类损伤、中毒及操作并发症	10029559	Non-site specific procedural complications	部位不明的操作并发症	10069888	Procedural related injuries and complications NEC	操作相关伤害与并发症（不另分类）	10036769	Procedural site reaction	操作部位反应	3
10022117	Injury, poisoning and procedural complications	各类损伤、中毒及操作并发症	10029294	Neurological and psychiatric procedural complications	神经学和精神病学操作并发症	10069888	Procedural related injuries and complications NEC	操作相关伤害与并发症（不另分类）	10059599	Pseudomeningocele	假性脑(脊)膜膨出	3
10022117	Injury, poisoning and procedural complications	各类损伤、中毒及操作并发症	10043418	Thermal burns	各种热灼伤	10022119	Injuries by physical agents	各种物理因素损伤	10053615	Thermal burn	热灼伤	3
10022117	Injury, poisoning and procedural complications	各类损伤、中毒及操作并发症	10041574	Spinal fractures and dislocations	脊柱骨折和脱臼	10005942	Bone and joint injuries	骨骼及关节损伤	10049948	Thoracic vertebral fracture	胸椎骨折	3
10022117	Injury, poisoning and procedural complications	各类损伤、中毒及操作并发症	10075886	Limb fractures and dislocations	四肢骨折与脱位	10005942	Bone and joint injuries	骨骼及关节损伤	10002544	Ankle fracture	踝部骨折	2
10022117	Injury, poisoning and procedural complications	各类损伤、中毒及操作并发症	10029511	Non-site specific injuries NEC	部位不确定的各种损伤（不另分类）	10022114	Injuries NEC	各种损伤（不另分类）	10003399	Arthropod bite	节肢动物咬伤	2
10022117	Injury, poisoning and procedural complications	各类损伤、中毒及操作并发症	10057253	Site specific procedural complications NEC	部位确定的操作并发症（不另分类）	10069888	Procedural related injuries and complications NEC	操作相关伤害与并发症（不另分类）	10059031	Blood stem cell harvest failure	血干细胞采集失败	2
10022117	Injury, poisoning and procedural complications	各类损伤、中毒及操作并发症	10052638	Cerebral injuries NEC	大脑损伤（不另分类）	10022114	Injuries NEC	各种损伤（不另分类）	10052346	Brain contusion	脑挫伤	2
10022117	Injury, poisoning and procedural complications	各类损伤、中毒及操作并发症	10052638	Cerebral injuries NEC	大脑损伤（不另分类）	10022114	Injuries NEC	各种损伤（不另分类）	10010254	Concussion	脑震荡	2
10022117	Injury, poisoning and procedural complications	各类损伤、中毒及操作并发症	10040961	Skull fractures, facial bone fractures and dislocations	颅骨骨折、面部骨折和脱臼	10005942	Bone and joint injuries	骨骼及关节损伤	10077603	Craniofacial fracture	颅面骨折	2
10022117	Injury, poisoning and procedural complications	各类损伤、中毒及操作并发症	10052638	Cerebral injuries NEC	大脑损伤（不另分类）	10022114	Injuries NEC	各种损伤（不另分类）	10049095	Decerebration	去大脑状态	2
10022117	Injury, poisoning and procedural complications	各类损伤、中毒及操作并发症	10073299	Pathways and sources of exposure	暴露途径与暴露源	10071947	Exposures, chemical injuries and poisoning	暴露、化学伤和中毒	10073300	Exposure via body fluid	经由体液暴露	2
10022117	Injury, poisoning and procedural complications	各类损伤、中毒及操作并发症	10075886	Limb fractures and dislocations	四肢骨折与脱位	10005942	Bone and joint injuries	骨骼及关节损伤	10016450	Femoral neck fracture	股骨颈骨折	2
10022117	Injury, poisoning and procedural complications	各类损伤、中毒及操作并发症	10075886	Limb fractures and dislocations	四肢骨折与脱位	10005942	Bone and joint injuries	骨骼及关节损伤	10016970	Foot fracture	足部骨折	2
10022117	Injury, poisoning and procedural complications	各类损伤、中毒及操作并发症	10029511	Non-site specific injuries NEC	部位不确定的各种损伤（不另分类）	10022114	Injuries NEC	各种损伤（不另分类）	10018794	Gun shot wound	枪伤	2
10022117	Injury, poisoning and procedural complications	各类损伤、中毒及操作并发症	10029559	Non-site specific procedural complications	部位不明的操作并发症	10069888	Procedural related injuries and complications NEC	操作相关伤害与并发症（不另分类）	10058043	Incision site pain	切口位置疼痛	2
10022117	Injury, poisoning and procedural complications	各类损伤、中毒及操作并发症	10029511	Non-site specific injuries NEC	部位不确定的各种损伤（不另分类）	10022114	Injuries NEC	各种损伤（不另分类）	10022116	Injury	损伤	2
10022117	Injury, poisoning and procedural complications	各类损伤、中毒及操作并发症	10040759	Site specific injuries NEC	部位确定的各种损伤（不另分类）	10022114	Injuries NEC	各种损伤（不另分类）	10061225	Limb injury	肢体损伤	2
10022117	Injury, poisoning and procedural complications	各类损伤、中毒及操作并发症	10075886	Limb fractures and dislocations	四肢骨折与脱位	10005942	Bone and joint injuries	骨骼及关节损伤	10061599	Lower limb fracture	下肢骨折	2
10022117	Injury, poisoning and procedural complications	各类损伤、中毒及操作并发症	10052639	Nerve injuries NEC	各种神经损伤（不另分类）	10022114	Injuries NEC	各种损伤（不另分类）	10052897	Nerve injury	神经损伤	2
10022117	Injury, poisoning and procedural complications	各类损伤、中毒及操作并发症	10027693	Cranial nerve injuries	各种颅神经损伤	10022114	Injuries NEC	各种损伤（不另分类）	10030938	Optic nerve injury	视神经损伤	2
10022117	Injury, poisoning and procedural complications	各类损伤、中毒及操作并发症	10073321	Foetal and neonatal conditions associated with product exposure	与产品暴露相关的胎儿和新生婴儿疾病	10071947	Exposures, chemical injuries and poisoning	暴露、化学伤和中毒	10050425	Paternal drugs affecting foetus	影响胎儿的父亲药物	2
10022117	Injury, poisoning and procedural complications	各类损伤、中毒及操作并发症	10071949	Exposures associated with pregnancy, delivery and lactation	与妊娠、分娩和泌乳有关的暴露	10071947	Exposures, chemical injuries and poisoning	暴露、化学伤和中毒	10080092	Paternal exposure timing unspecified	时段未特别指明的父方暴露	2
10022117	Injury, poisoning and procedural complications	各类损伤、中毒及操作并发症	10029294	Neurological and psychiatric procedural complications	神经学和精神病学操作并发症	10069888	Procedural related injuries and complications NEC	操作相关伤害与并发症（不另分类）	10048736	Pneumocephalus	颅腔积气	2
10022117	Injury, poisoning and procedural complications	各类损伤、中毒及操作并发症	10079148	Product confusion errors and issues	各种产品混淆错误和问题	10079145	Medication errors and other product use errors and issues	用药错误及其他产品使用错误和问题	10069273	Product label confusion	产品标签混淆	2
10022117	Injury, poisoning and procedural complications	各类损伤、中毒及操作并发症	10037759	Radiation injuries	各种辐射损伤	10022119	Injuries by physical agents	各种物理因素损伤	10068886	Radiation neuropathy	辐射神经病	2
10022117	Injury, poisoning and procedural complications	各类损伤、中毒及操作并发症	10040911	Skin procedural complications	各种皮肤操作并发症	10069888	Procedural related injuries and complications NEC	操作相关伤害与并发症（不另分类）	10060856	Recall phenomenon	回忆现象	2
10022117	Injury, poisoning and procedural complications	各类损伤、中毒及操作并发症	10075886	Limb fractures and dislocations	四肢骨折与脱位	10005942	Bone and joint injuries	骨骼及关节损伤	10039579	Scapula fracture	肩胛骨骨折	2
10022117	Injury, poisoning and procedural complications	各类损伤、中毒及操作并发症	10075886	Limb fractures and dislocations	四肢骨折与脱位	10005942	Bone and joint injuries	骨骼及关节损伤	10049128	Shoulder fracture	肩骨折	2
10022117	Injury, poisoning and procedural complications	各类损伤、中毒及操作并发症	10041574	Spinal fractures and dislocations	脊柱骨折和脱臼	10005942	Bone and joint injuries	骨骼及关节损伤	10041541	Spinal compression fracture	椎体压缩骨折	2
10022117	Injury, poisoning and procedural complications	各类损伤、中毒及操作并发症	10052638	Cerebral injuries NEC	大脑损伤（不另分类）	10022114	Injuries NEC	各种损伤（不另分类）	10042364	Subdural haemorrhage	硬膜下出血	2
10022117	Injury, poisoning and procedural complications	各类损伤、中毒及操作并发症	10029559	Non-site specific procedural complications	部位不明的操作并发症	10069888	Procedural related injuries and complications NEC	操作相关伤害与并发症（不另分类）	10042618	Surgical procedure repeated	反复手术操作	2
10022117	Injury, poisoning and procedural complications	各类损伤、中毒及操作并发症	10079155	Product transcribing errors and communication issues	各种产品转录错误及沟通问题	10079145	Medication errors and other product use errors and issues	用药错误及其他产品使用错误和问题	10076245	Transcription medication error	处方转录所致的用药错误	2
10022117	Injury, poisoning and procedural complications	各类损伤、中毒及操作并发症	10029511	Non-site specific injuries NEC	部位不确定的各种损伤（不另分类）	10022114	Injuries NEC	各种损伤（不另分类）	10048629	Wound secretion	伤口分泌	2
10022117	Injury, poisoning and procedural complications	各类损伤、中毒及操作并发症	10075886	Limb fractures and dislocations	四肢骨折与脱位	10005942	Bone and joint injuries	骨骼及关节损伤	10048049	Wrist fracture	腕部骨折	2
10022117	Injury, poisoning and procedural complications	各类损伤、中毒及操作并发症	10079147	Product administration errors and issues	各种产品给用错误和问题	10079145	Medication errors and other product use errors and issues	用药错误及其他产品使用错误和问题	10081577	Wrong patient received product	接受产品的患者有误	2
10022117	Injury, poisoning and procedural complications	各类损伤、中毒及操作并发症	10083613	Abdominal and gastrointestinal injuries NEC	腹部及胃肠道损伤（不另分类）	10022114	Injuries NEC	各种损伤（不另分类）	10060924	Abdominal injury	腹部损伤	1
10022117	Injury, poisoning and procedural complications	各类损伤、中毒及操作并发症	10029511	Non-site specific injuries NEC	部位不确定的各种损伤（不另分类）	10022114	Injuries NEC	各种损伤（不另分类）	10000369	Accident	意外事故	1
10022117	Injury, poisoning and procedural complications	各类损伤、中毒及操作并发症	10034247	Pelvic fractures and dislocations	骨盆骨折和脱臼	10005942	Bone and joint injuries	骨骼及关节损伤	10000397	Acetabulum fracture	髋臼骨折	1
10022117	Injury, poisoning and procedural complications	各类损伤、中毒及操作并发症	10057191	Transfusion related complications	输血相关并发症	10069888	Procedural related injuries and complications NEC	操作相关伤害与并发症（不另分类）	10066173	Allergic transfusion reaction	过敏性输血反应	1
10022117	Injury, poisoning and procedural complications	各类损伤、中毒及操作并发症	10029559	Non-site specific procedural complications	部位不明的操作并发症	10069888	Procedural related injuries and complications NEC	操作相关伤害与并发症（不另分类）	10058059	Anastomotic complication	吻合口并发症	1
10022117	Injury, poisoning and procedural complications	各类损伤、中毒及操作并发症	10029511	Non-site specific injuries NEC	部位不确定的各种损伤（不另分类）	10022114	Injuries NEC	各种损伤（不另分类）	10002515	Animal bite	动物咬伤	1
10022117	Injury, poisoning and procedural complications	各类损伤、中毒及操作并发症	10029511	Non-site specific injuries NEC	部位不确定的各种损伤（不另分类）	10022114	Injuries NEC	各种损伤（不另分类）	10002519	Animal scratch	动物抓伤	1
10022117	Injury, poisoning and procedural complications	各类损伤、中毒及操作并发症	10007654	Cardiovascular injuries	心血管损伤	10022114	Injuries NEC	各种损伤（不另分类）	10003162	Arterial injury	动脉损伤	1
10022117	Injury, poisoning and procedural complications	各类损伤、中毒及操作并发症	10037759	Radiation injuries	各种辐射损伤	10022119	Injuries by physical agents	各种物理因素损伤	10088328	Brain radiation necrosis	脑放射性坏死	1
10022117	Injury, poisoning and procedural complications	各类损伤、中毒及操作并发症	10043418	Thermal burns	各种热灼伤	10022119	Injuries by physical agents	各种物理因素损伤	10006707	Burn oesophageal	食管灼伤	1
10022117	Injury, poisoning and procedural complications	各类损伤、中毒及操作并发症	10043418	Thermal burns	各种热灼伤	10022119	Injuries by physical agents	各种物理因素损伤	10006803	Burns third degree	三度烧伤	1
10022117	Injury, poisoning and procedural complications	各类损伤、中毒及操作并发症	10007602	Cardiac and vascular procedural complications	心脏和血管操作并发症	10069888	Procedural related injuries and complications NEC	操作相关伤害与并发症（不另分类）	10064730	Cerebral hyperperfusion syndrome	脑高灌注综合征	1
10022117	Injury, poisoning and procedural complications	各类损伤、中毒及操作并发症	10037759	Radiation injuries	各种辐射损伤	10022119	Injuries by physical agents	各种物理因素损伤	10078161	Cerebral radiation injury	大脑放射性损伤	1
10022117	Injury, poisoning and procedural complications	各类损伤、中毒及操作并发症	10041574	Spinal fractures and dislocations	脊柱骨折和脱臼	10005942	Bone and joint injuries	骨骼及关节损伤	10049946	Cervical vertebral fracture	颈椎骨折	1
10022117	Injury, poisoning and procedural complications	各类损伤、中毒及操作并发症	10008424	Chemical injuries	各种化学损伤	10071947	Exposures, chemical injuries and poisoning	暴露、化学伤和中毒	10008420	Chemical burn	化学烧伤	1
10022117	Injury, poisoning and procedural complications	各类损伤、中毒及操作并发症	10008424	Chemical injuries	各种化学损伤	10071947	Exposures, chemical injuries and poisoning	暴露、化学伤和中毒	10070419	Chemical peritonitis	化学性腹膜炎	1
10022117	Injury, poisoning and procedural complications	各类损伤、中毒及操作并发症	10080710	Chest and respiratory tract injuries NEC	胸部和呼吸道损伤（不另分类）	10022114	Injuries NEC	各种损伤（不另分类）	10061386	Chest injury	胸部损伤	1
10022117	Injury, poisoning and procedural complications	各类损伤、中毒及操作并发症	10074474	Transplantation complications	各种移植并发症	10069888	Procedural related injuries and complications NEC	操作相关伤害与并发症（不另分类）	10010162	Complications of bone marrow transplant	骨髓移植并发症	1
10022117	Injury, poisoning and procedural complications	各类损伤、中毒及操作并发症	10027677	Fractures and dislocations NEC	骨折和脱臼（不另分类）	10005942	Bone and joint injuries	骨骼及关节损伤	10010214	Compression fracture	压缩性骨折	1
10022117	Injury, poisoning and procedural complications	各类损伤、中毒及操作并发症	10079147	Product administration errors and issues	各种产品给用错误和问题	10079145	Medication errors and other product use errors and issues	用药错误及其他产品使用错误和问题	10078504	Contraindicated product administered	给予了禁忌产品	1
10022117	Injury, poisoning and procedural complications	各类损伤、中毒及操作并发症	10052638	Cerebral injuries NEC	大脑损伤（不另分类）	10022114	Injuries NEC	各种损伤（不另分类）	10070976	Craniocerebral injury	颅脑损伤	1
10022117	Injury, poisoning and procedural complications	各类损伤、中毒及操作并发症	10079147	Product administration errors and issues	各种产品给用错误和问题	10079145	Medication errors and other product use errors and issues	用药错误及其他产品使用错误和问题	10074906	Drug dose titration not performed	未执行药物剂量滴定	1
10022117	Injury, poisoning and procedural complications	各类损伤、中毒及操作并发症	10079146	Medication errors, product use errors and issues NEC	不另分类的各种用药错误、产品使用错误和问题	10079145	Medication errors and other product use errors and issues	用药错误及其他产品使用错误和问题	10074853	Drug titration error	药物滴定错误	1
10022117	Injury, poisoning and procedural complications	各类损伤、中毒及操作并发症	10073308	Non-occupational environmental exposures	非职业性环境暴露	10071947	Exposures, chemical injuries and poisoning	暴露、化学伤和中毒	10072082	Environmental exposure	环境暴露	1
10022117	Injury, poisoning and procedural complications	各类损伤、中毒及操作并发症	10052638	Cerebral injuries NEC	大脑损伤（不另分类）	10022114	Injuries NEC	各种损伤（不另分类）	10073681	Epidural haemorrhage	硬膜外出血	1
10022117	Injury, poisoning and procedural complications	各类损伤、中毒及操作并发症	10080710	Chest and respiratory tract injuries NEC	胸部和呼吸道损伤（不另分类）	10022114	Injuries NEC	各种损伤（不另分类）	10083433	Foreign body in throat	喉部异物	1
10022117	Injury, poisoning and procedural complications	各类损伤、中毒及操作并发症	10027694	Renal and urinary tract injuries NEC	肾和泌尿道损伤（不另分类）	10022114	Injuries NEC	各种损伤（不另分类）	10018871	Haematuria traumatic	外伤性血尿	1
10022117	Injury, poisoning and procedural complications	各类损伤、中毒及操作并发症	10029559	Non-site specific procedural complications	部位不明的操作并发症	10069888	Procedural related injuries and complications NEC	操作相关伤害与并发症（不另分类）	10059484	Haemodilution	血液稀释	1
10022117	Injury, poisoning and procedural complications	各类损伤、中毒及操作并发症	10075886	Limb fractures and dislocations	四肢骨折与脱位	10005942	Bone and joint injuries	骨骼及关节损伤	10019114	Hand fracture	手骨折	1
10022117	Injury, poisoning and procedural complications	各类损伤、中毒及操作并发症	10027674	Eye injuries NEC	各种眼部损伤（不另分类）	10022114	Injuries NEC	各种损伤（不另分类）	10020923	Hyphaema	眼前房积血	1
10022117	Injury, poisoning and procedural complications	各类损伤、中毒及操作并发症	10003623	Atmospheric pressure injuries	大气压损伤	10022119	Injuries by physical agents	各种物理因素损伤	10077606	Hypobarism	低气压病	1
10022117	Injury, poisoning and procedural complications	各类损伤、中毒及操作并发症	10079147	Product administration errors and issues	各种产品给用错误和问题	10079145	Medication errors and other product use errors and issues	用药错误及其他产品使用错误和问题	10085426	Inappropriate schedule of product discontinuation	产品停用时间表不当	1
10022117	Injury, poisoning and procedural complications	各类损伤、中毒及操作并发症	10029559	Non-site specific procedural complications	部位不明的操作并发症	10069888	Procedural related injuries and complications NEC	操作相关伤害与并发症（不另分类）	10059048	Incision site complication	切口部位并发症	1
10022117	Injury, poisoning and procedural complications	各类损伤、中毒及操作并发症	10029559	Non-site specific procedural complications	部位不明的操作并发症	10069888	Procedural related injuries and complications NEC	操作相关伤害与并发症（不另分类）	10082296	Incision site discharge	切口部位分泌物	1
10022117	Injury, poisoning and procedural complications	各类损伤、中毒及操作并发症	10029559	Non-site specific procedural complications	部位不明的操作并发症	10069888	Procedural related injuries and complications NEC	操作相关伤害与并发症（不另分类）	10021619	Incisional hernia	切口疝	1
10022117	Injury, poisoning and procedural complications	各类损伤、中毒及操作并发症	10029511	Non-site specific injuries NEC	部位不确定的各种损伤（不另分类）	10022114	Injuries NEC	各种损伤（不另分类）	10054923	Inflammation of wound	伤口炎症	1
10022117	Injury, poisoning and procedural complications	各类损伤、中毒及操作并发症	10076293	Underdoses NEC	用药剂量不足（不另分类）	10079159	Overdoses and underdoses NEC	用药过量及用药剂量不足（不另分类）	10073954	Intentional underdose	故意致用药剂量不足	1
10022117	Injury, poisoning and procedural complications	各类损伤、中毒及操作并发症	10079152	Product prescribing errors and issues	各种产品处方错误和问题	10079145	Medication errors and other product use errors and issues	用药错误及其他产品使用错误和问题	10081743	Intercepted product prescribing error	截获的产品处方错误	1
10022117	Injury, poisoning and procedural complications	各类损伤、中毒及操作并发症	10027677	Fractures and dislocations NEC	骨折和脱臼（不另分类）	10005942	Bone and joint injuries	骨骼及关节损伤	10023204	Joint dislocation	关节脱位	1
10022117	Injury, poisoning and procedural complications	各类损伤、中毒及操作并发症	10083613	Abdominal and gastrointestinal injuries NEC	腹部及胃肠道损伤（不另分类）	10022114	Injuries NEC	各种损伤（不另分类）	10055082	Lip injury	唇损伤	1
10022117	Injury, poisoning and procedural complications	各类损伤、中毒及操作并发症	10073321	Foetal and neonatal conditions associated with product exposure	与产品暴露相关的胎儿和新生婴儿疾病	10071947	Exposures, chemical injuries and poisoning	暴露、化学伤和中毒	10026923	Maternal drugs affecting foetus	影响胎儿的孕产妇用药	1
10022117	Injury, poisoning and procedural complications	各类损伤、中毒及操作并发症	10027699	Skin injuries NEC	各种皮肤损伤（不另分类）	10022114	Injuries NEC	各种损伤（不另分类）	10028686	Nail avulsion	指甲撕裂	1
10022117	Injury, poisoning and procedural complications	各类损伤、中毒及操作并发症	10040759	Site specific injuries NEC	部位确定的各种损伤（不另分类）	10022114	Injuries NEC	各种损伤（不另分类）	10078651	Nasal injury	鼻损伤	1
10022117	Injury, poisoning and procedural complications	各类损伤、中毒及操作并发症	10073310	Occupational exposures	职业性暴露	10071947	Exposures, chemical injuries and poisoning	暴露、化学伤和中毒	10073311	Occupational exposure to product	职业性暴露于产品	1
10022117	Injury, poisoning and procedural complications	各类损伤、中毒及操作并发症	10076291	Off label uses	各种超说明书使用	10079156	Off label uses and intentional product misuses/use issues	超说明书使用及故意导致的产品误用/使用类问题	10076481	Off label use of device	未依照说明书使用设备	1
10022117	Injury, poisoning and procedural complications	各类损伤、中毒及操作并发症	10083613	Abdominal and gastrointestinal injuries NEC	腹部及胃肠道损伤（不另分类）	10022114	Injuries NEC	各种损伤（不另分类）	10078170	Oral contusion	口腔挫伤	1
10022117	Injury, poisoning and procedural complications	各类损伤、中毒及操作并发症	10071949	Exposures associated with pregnancy, delivery and lactation	与妊娠、分娩和泌乳有关的暴露	10071947	Exposures, chemical injuries and poisoning	暴露、化学伤和中毒	10080093	Paternal exposure before pregnancy	妊娠前父方的暴露	1
10022117	Injury, poisoning and procedural complications	各类损伤、中毒及操作并发症	10071949	Exposures associated with pregnancy, delivery and lactation	与妊娠、分娩和泌乳有关的暴露	10071947	Exposures, chemical injuries and poisoning	暴露、化学伤和中毒	10080091	Paternal exposure during pregnancy	妊娠过程中父方的暴露	1
10022117	Injury, poisoning and procedural complications	各类损伤、中毒及操作并发症	10034247	Pelvic fractures and dislocations	骨盆骨折和脱臼	10005942	Bone and joint injuries	骨骼及关节损伤	10061161	Pelvic fracture	骨盆骨折	1
10022117	Injury, poisoning and procedural complications	各类损伤、中毒及操作并发症	10080710	Chest and respiratory tract injuries NEC	胸部和呼吸道损伤（不另分类）	10022114	Injuries NEC	各种损伤（不另分类）	10035765	Pneumothorax traumatic	外伤性气胸	1
10022117	Injury, poisoning and procedural complications	各类损伤、中毒及操作并发症	10079147	Product administration errors and issues	各种产品给用错误和问题	10079145	Medication errors and other product use errors and issues	用药错误及其他产品使用错误和问题	10081478	Poor quality product administered	给予了劣质产品	1
10022117	Injury, poisoning and procedural complications	各类损伤、中毒及操作并发症	10007602	Cardiac and vascular procedural complications	心脏和血管操作并发症	10069888	Procedural related injuries and complications NEC	操作相关伤害与并发症（不另分类）	10068776	Post embolisation syndrome	栓塞后综合征	1
10022117	Injury, poisoning and procedural complications	各类损伤、中毒及操作并发症	10017927	Gastrointestinal and hepatobiliary procedural complications	胃肠道和肝胆操作并发症	10069888	Procedural related injuries and complications NEC	操作相关伤害与并发症（不另分类）	10057585	Post procedural diarrhoea	操作后腹泻	1
10022117	Injury, poisoning and procedural complications	各类损伤、中毒及操作并发症	10029559	Non-site specific procedural complications	部位不明的操作并发症	10069888	Procedural related injuries and complications NEC	操作相关伤害与并发症（不另分类）	10063188	Post procedural haematoma	操作后血肿	1
10022117	Injury, poisoning and procedural complications	各类损伤、中毒及操作并发症	10052823	Respiratory tract and thoracic cavity procedural complications	呼吸道和胸腔操作并发症	10069888	Procedural related injuries and complications NEC	操作相关伤害与并发症（不另分类）	10063909	Post procedural pulmonary embolism	操作后肺栓塞	1
10022117	Injury, poisoning and procedural complications	各类损伤、中毒及操作并发症	10029559	Non-site specific procedural complications	部位不明的操作并发症	10069888	Procedural related injuries and complications NEC	操作相关伤害与并发症（不另分类）	10066415	Post procedural swelling	操作后胀肿	1
10022117	Injury, poisoning and procedural complications	各类损伤、中毒及操作并发症	10046588	Urinary tract procedural complications	尿路操作并发症	10069888	Procedural related injuries and complications NEC	操作相关伤害与并发症（不另分类）	10056675	Postoperative renal failure	手术后肾衰	1
10022117	Injury, poisoning and procedural complications	各类损伤、中毒及操作并发症	10076293	Underdoses NEC	用药剂量不足（不另分类）	10079159	Overdoses and underdoses NEC	用药过量及用药剂量不足（不另分类）	10073085	Prescribed underdose	医嘱处方致用药剂量不足	1
10022117	Injury, poisoning and procedural complications	各类损伤、中毒及操作并发症	10079146	Medication errors, product use errors and issues NEC	不另分类的各种用药错误、产品使用错误和问题	10079145	Medication errors and other product use errors and issues	用药错误及其他产品使用错误和问题	10076639	Prescription drug used without a prescription	使用未经处方的处方药	1
10022117	Injury, poisoning and procedural complications	各类损伤、中毒及操作并发症	10029294	Neurological and psychiatric procedural complications	神经学和精神病学操作并发症	10069888	Procedural related injuries and complications NEC	操作相关伤害与并发症（不另分类）	10066965	Procedural headache	操作头痛	1
10022117	Injury, poisoning and procedural complications	各类损伤、中毒及操作并发症	10029559	Non-site specific procedural complications	部位不明的操作并发症	10069888	Procedural related injuries and complications NEC	操作相关伤害与并发症（不另分类）	10062300	Procedural hypotension	操作性低血压	1
10022117	Injury, poisoning and procedural complications	各类损伤、中毒及操作并发症	10029559	Non-site specific procedural complications	部位不明的操作并发症	10069888	Procedural related injuries and complications NEC	操作相关伤害与并发症（不另分类）	10064882	Procedural pain	操作性疼痛	1
10022117	Injury, poisoning and procedural complications	各类损伤、中毒及操作并发症	10079148	Product confusion errors and issues	各种产品混淆错误和问题	10079145	Medication errors and other product use errors and issues	用药错误及其他产品使用错误和问题	10080000	Product appearance confusion	产品外观混淆	1
10022117	Injury, poisoning and procedural complications	各类损伤、中毒及操作并发症	10079149	Product dispensing errors and issues	各种产品配发错误和问题	10079145	Medication errors and other product use errors and issues	用药错误及其他产品使用错误和问题	10081771	Product dispensing issue	产品配发问题	1
10022117	Injury, poisoning and procedural complications	各类损伤、中毒及操作并发症	10079148	Product confusion errors and issues	各种产品混淆错误和问题	10079145	Medication errors and other product use errors and issues	用药错误及其他产品使用错误和问题	10086483	Product dose confusion	产品剂量混淆	1
10022117	Injury, poisoning and procedural complications	各类损伤、中毒及操作并发症	10079147	Product administration errors and issues	各种产品给用错误和问题	10079145	Medication errors and other product use errors and issues	用药错误及其他产品使用错误和问题	10084404	Product dose omission in error	错误性产品漏用	1
10022117	Injury, poisoning and procedural complications	各类损伤、中毒及操作并发症	10079148	Product confusion errors and issues	各种产品混淆错误和问题	10079145	Medication errors and other product use errors and issues	用药错误及其他产品使用错误和问题	10069332	Product name confusion	产品名称混淆	1
10022117	Injury, poisoning and procedural complications	各类损伤、中毒及操作并发症	10079148	Product confusion errors and issues	各种产品混淆错误和问题	10079145	Medication errors and other product use errors and issues	用药错误及其他产品使用错误和问题	10074776	Product packaging confusion	产品包装混淆	1
10022117	Injury, poisoning and procedural complications	各类损伤、中毒及操作并发症	10079153	Product selection errors and issues	各种产品选择错误和问题	10079145	Medication errors and other product use errors and issues	用药错误及其他产品使用错误和问题	10076542	Product selection error	产品选择错误	1
10022117	Injury, poisoning and procedural complications	各类损伤、中毒及操作并发症	10037759	Radiation injuries	各种辐射损伤	10022119	Injuries by physical agents	各种物理因素损伤	10080826	Radiation inflammation	放射性炎症	1
10022117	Injury, poisoning and procedural complications	各类损伤、中毒及操作并发症	10076292	Overdoses NEC	用药过量（不另分类）	10079159	Overdoses and underdoses NEC	用药过量及用药剂量不足（不另分类）	10068518	Radiation overdose	辐射剂量过量	1
10022117	Injury, poisoning and procedural complications	各类损伤、中毒及操作并发症	10027674	Eye injuries NEC	各种眼部损伤（不另分类）	10022114	Injuries NEC	各种损伤（不另分类）	10057430	Retinal injury	视网膜损伤	1
10022117	Injury, poisoning and procedural complications	各类损伤、中毒及操作并发症	10029559	Non-site specific procedural complications	部位不明的操作并发症	10069888	Procedural related injuries and complications NEC	操作相关伤害与并发症（不另分类）	10040102	Seroma	血清肿	1
10022117	Injury, poisoning and procedural complications	各类损伤、中毒及操作并发症	10027699	Skin injuries NEC	各种皮肤损伤（不另分类）	10022114	Injuries NEC	各种损伤（不另分类）	10061364	Skin injury	皮肤损伤	1
10022117	Injury, poisoning and procedural complications	各类损伤、中毒及操作并发症	10027699	Skin injuries NEC	各种皮肤损伤（不另分类）	10022114	Injuries NEC	各种损伤（不另分类）	10072170	Skin wound	皮肤伤口	1
10022117	Injury, poisoning and procedural complications	各类损伤、中毒及操作并发症	10027662	Spinal cord injuries NEC	各种脊髓损伤（不另分类）	10022114	Injuries NEC	各种损伤（不另分类）	10041558	Spinal cord injury thoracic	胸髓损伤	1
10022117	Injury, poisoning and procedural complications	各类损伤、中毒及操作并发症	10037759	Radiation injuries	各种辐射损伤	10022119	Injuries by physical agents	各种物理因素损伤	10042496	Sunburn	晒伤	1
10022117	Injury, poisoning and procedural complications	各类损伤、中毒及操作并发症	10029559	Non-site specific procedural complications	部位不明的操作并发症	10069888	Procedural related injuries and complications NEC	操作相关伤害与并发症（不另分类）	10048547	Suture rupture	缝合口开裂	1
10022117	Injury, poisoning and procedural complications	各类损伤、中毒及操作并发症	10075886	Limb fractures and dislocations	四肢骨折与脱位	10005942	Bone and joint injuries	骨骼及关节损伤	10043827	Tibia fracture	胫骨骨折	1
10022117	Injury, poisoning and procedural complications	各类损伤、中毒及操作并发症	10029511	Non-site specific injuries NEC	部位不确定的各种损伤（不另分类）	10022114	Injuries NEC	各种损伤（不另分类）	10080903	Tissue injury	组织损伤	1
10022117	Injury, poisoning and procedural complications	各类损伤、中毒及操作并发症	10083613	Abdominal and gastrointestinal injuries NEC	腹部及胃肠道损伤（不另分类）	10022114	Injuries NEC	各种损伤（不另分类）	10059924	Tongue injury	舌损伤	1
10022117	Injury, poisoning and procedural complications	各类损伤、中毒及操作并发症	10052823	Respiratory tract and thoracic cavity procedural complications	呼吸道和胸腔操作并发症	10069888	Procedural related injuries and complications NEC	操作相关伤害与并发症（不另分类）	10062543	Tracheal haemorrhage	气管出血	1
10022117	Injury, poisoning and procedural complications	各类损伤、中毒及操作并发症	10057191	Transfusion related complications	输血相关并发症	10069888	Procedural related injuries and complications NEC	操作相关伤害与并发症（不另分类）	10071090	Transfusion related complication	与输血有关的并发症	1
10022117	Injury, poisoning and procedural complications	各类损伤、中毒及操作并发症	10027677	Fractures and dislocations NEC	骨折和脱臼（不另分类）	10005942	Bone and joint injuries	骨骼及关节损伤	10049514	Traumatic fracture	创伤性骨折	1
10022117	Injury, poisoning and procedural complications	各类损伤、中毒及操作并发症	10052638	Cerebral injuries NEC	大脑损伤（不另分类）	10022114	Injuries NEC	各种损伤（不另分类）	10061387	Traumatic intracranial haemorrhage	外伤性颅内出血	1
10022117	Injury, poisoning and procedural complications	各类损伤、中毒及操作并发症	10007602	Cardiac and vascular procedural complications	心脏和血管操作并发症	10069888	Procedural related injuries and complications NEC	操作相关伤害与并发症（不另分类）	10062169	Vascular access complication	血管通路并发症	1
10022117	Injury, poisoning and procedural complications	各类损伤、中毒及操作并发症	10029511	Non-site specific injuries NEC	部位不确定的各种损伤（不另分类）	10022114	Injuries NEC	各种损伤（不另分类）	10051373	Wound haemorrhage	伤口出血	1
10022117	Injury, poisoning and procedural complications	各类损伤、中毒及操作并发症	10079147	Product administration errors and issues	各种产品给用错误和问题	10079145	Medication errors and other product use errors and issues	用药错误及其他产品使用错误和问题	10081579	Wrong product administered	给予的产品有误	1
10022891	Investigations	各类检查	10035523	Platelet analyses	血小板分析	10018851	Haematology investigations (incl blood groups)	血液类检查（包括血型）	10035528	Platelet count decreased	血小板计数降低	660
10022891	Investigations	各类检查	10047938	White blood cell analyses	各种白细胞分析	10018851	Haematology investigations (incl blood groups)	血液类检查（包括血型）	10047942	White blood cell count decreased	白细胞计数降低	443
10022891	Investigations	各类检查	10047938	White blood cell analyses	各种白细胞分析	10018851	Haematology investigations (incl blood groups)	血液类检查（包括血型）	10029366	Neutrophil count decreased	中性粒细胞计数降低	245
10022891	Investigations	各类检查	10047938	White blood cell analyses	各种白细胞分析	10018851	Haematology investigations (incl blood groups)	血液类检查（包括血型）	10025256	Lymphocyte count decreased	淋巴细胞计数降低	196
10022891	Investigations	各类检查	10071941	Physical examination procedures and organ system status	体检步骤和器官系统状态	10071940	Physical examination and organ system status topics	体检和器官系统状态主题	10047895	Weight decreased	体重降低	193
10022891	Investigations	各类检查	10038148	Red blood cell analyses	各种红细胞分析	10018851	Haematology investigations (incl blood groups)	血液类检查（包括血型）	10018884	Haemoglobin decreased	血红蛋白降低	190
10022891	Investigations	各类检查	10087057	Hepatobiliary function diagnostic procedures	肝胆功能诊断性操作	10019809	Hepatobiliary investigations	肝胆系统检查	10001551	Alanine aminotransferase increased	丙氨酸氨基转移酶升高	188
10022891	Investigations	各类检查	10087057	Hepatobiliary function diagnostic procedures	肝胆功能诊断性操作	10019809	Hepatobiliary investigations	肝胆系统检查	10003481	Aspartate aminotransferase increased	天门冬氨酸氨基转移酶升高	140
10022891	Investigations	各类检查	10087057	Hepatobiliary function diagnostic procedures	肝胆功能诊断性操作	10019809	Hepatobiliary investigations	肝胆系统检查	10060795	Hepatic enzyme increased	肝酶升高	87
10022891	Investigations	各类检查	10043891	Tissue enzyme analyses NEC	组织酶分析（不另分类）	10014938	Enzyme investigations NEC	酶检查（不另分类）	10059570	Blood alkaline phosphatase increased	血碱性磷酸酶升高	65
10022891	Investigations	各类检查	10087057	Hepatobiliary function diagnostic procedures	肝胆功能诊断性操作	10019809	Hepatobiliary investigations	肝胆系统检查	10005364	Blood bilirubin increased	血胆红素升高	65
10022891	Investigations	各类检查	10087057	Hepatobiliary function diagnostic procedures	肝胆功能诊断性操作	10019809	Hepatobiliary investigations	肝胆系统检查	10017693	Gamma-glutamyltransferase increased	γ-谷氨酰转移酶升高	64
10022891	Investigations	各类检查	10087057	Hepatobiliary function diagnostic procedures	肝胆功能诊断性操作	10019809	Hepatobiliary investigations	肝胆系统检查	10054889	Transaminases increased	转氨酶升高	64
10022891	Investigations	各类检查	10007217	Carbohydrate tolerance analyses (incl diabetes)	碳水化合物耐受性分析（包括糖尿病）	10027432	Metabolic, nutritional and blood gas investigations	代谢、营养和血气检查	10005557	Blood glucose increased	血葡萄糖升高	61
10022891	Investigations	各类检查	10038148	Red blood cell analyses	各种红细胞分析	10018851	Haematology investigations (incl blood groups)	血液类检查（包括血型）	10018838	Haematocrit decreased	红细胞压积降低	53
10022891	Investigations	各类检查	10038148	Red blood cell analyses	各种红细胞分析	10018851	Haematology investigations (incl blood groups)	血液类检查（包括血型）	10038153	Red blood cell count decreased	红细胞计数下降	52
10022891	Investigations	各类检查	10087057	Hepatobiliary function diagnostic procedures	肝胆功能诊断性操作	10019809	Hepatobiliary investigations	肝胆系统检查	10024690	Liver function test abnormal	肝功检查异常	51
10022891	Investigations	各类检查	10038454	Renal function analyses	各种肾功能分析	10038362	Renal and urinary tract investigations and urinalyses	肾脏、泌尿道检查及尿液分析	10005483	Blood creatinine increased	血肌酐升高	44
10022891	Investigations	各类检查	10036998	Protein analyses NEC	蛋白分析（不另分类）	10037000	Protein and chemistry analyses NEC	蛋白分析及化检（不另分类）	10006825	C-reactive protein increased	C 反应蛋白升高	44
10022891	Investigations	各类检查	10043891	Tissue enzyme analyses NEC	组织酶分析（不另分类）	10014938	Enzyme investigations NEC	酶检查（不另分类）	10005630	Blood lactate dehydrogenase increased	血乳酸脱氢酶升高	42
10022891	Investigations	各类检查	10007950	Central nervous system imaging procedures	中枢神经系统影像学检查	10029295	Neurological, special senses and psychiatric investigations	神经、特殊感觉和精神病检查	10085256	Magnetic resonance imaging head abnormal	头部磁共振成像异常	42
10022891	Investigations	各类检查	10071941	Physical examination procedures and organ system status	体检步骤和器官系统状态	10071940	Physical examination and organ system status topics	体检和器官系统状态主题	10047899	Weight increased	体重增加	42
10022891	Investigations	各类检查	10047938	White blood cell analyses	各种白细胞分析	10018851	Haematology investigations (incl blood groups)	血液类检查（包括血型）	10047943	White blood cell count increased	白细胞计数升高	40
10022891	Investigations	各类检查	10053103	Heart rate and pulse investigations	心率和脉搏检查	10007512	Cardiac and vascular investigations (excl enzyme tests)	心血管检查（不包括酶检测）	10019303	Heart rate increased	心率升高	36
10022891	Investigations	各类检查	10027637	Mineral and electrolyte analyses	各种矿物质和电解质分析	10047843	Water, electrolyte and mineral investigations	水、电解质及矿物质的各种检查	10005724	Blood potassium decreased	血钾降低	34
10022891	Investigations	各类检查	10005460	Blood counts NEC	血液计数（不另分类）	10018851	Haematology investigations (incl blood groups)	血液类检查（包括血型）	10017412	Full blood count abnormal	全血细胞计数异常	32
10022891	Investigations	各类检查	10047110	Vascular tests NEC (incl blood pressure)	各种血管检查（不另分类）（包括血压）	10007512	Cardiac and vascular investigations (excl enzyme tests)	心血管检查（不包括酶检测）	10005750	Blood pressure increased	血压升高	30
10022891	Investigations	各类检查	10005460	Blood counts NEC	血液计数（不另分类）	10018851	Haematology investigations (incl blood groups)	血液类检查（包括血型）	10017413	Full blood count decreased	全血细胞计数减少	30
10022891	Investigations	各类检查	10036998	Protein analyses NEC	蛋白分析（不另分类）	10037000	Protein and chemistry analyses NEC	蛋白分析及化检（不另分类）	10005287	Blood albumin decreased	血白蛋白降低	26
10022891	Investigations	各类检查	10038454	Renal function analyses	各种肾功能分析	10038362	Renal and urinary tract investigations and urinalyses	肾脏、泌尿道检查及尿液分析	10005851	Blood urea increased	血尿素升高	26
10022891	Investigations	各类检查	10047110	Vascular tests NEC (incl blood pressure)	各种血管检查（不另分类）（包括血压）	10007512	Cardiac and vascular investigations (excl enzyme tests)	心血管检查（不包括酶检测）	10005734	Blood pressure decreased	血压降低	24
10022891	Investigations	各类检查	10071941	Physical examination procedures and organ system status	体检步骤和器官系统状态	10071940	Physical examination and organ system status topics	体检和器官系统状态主题	10005911	Body temperature increased	体温升高	22
10022891	Investigations	各类检查	10005536	Blood gas and acid base analyses	血气和酸碱分析	10027432	Metabolic, nutritional and blood gas investigations	代谢、营养和血气检查	10033318	Oxygen saturation decreased	血氧饱和度降低	22
10022891	Investigations	各类检查	10027637	Mineral and electrolyte analyses	各种矿物质和电解质分析	10047843	Water, electrolyte and mineral investigations	水、电解质及矿物质的各种检查	10005802	Blood sodium decreased	血钠降低	21
10022891	Investigations	各类检查	10087057	Hepatobiliary function diagnostic procedures	肝胆功能诊断性操作	10019809	Hepatobiliary investigations	肝胆系统检查	10077692	Liver function test increased	肝脏功能检查值升高	20
10022891	Investigations	各类检查	10027530	Microbiology and serology tests NEC	微生物学和血清学检验（不另分类）	10027529	Microbiology and serology investigations	微生物和血清检查	10005488	Blood culture positive	血培养阳性	18
10022891	Investigations	各类检查	10035523	Platelet analyses	血小板分析	10018851	Haematology investigations (incl blood groups)	血液类检查（包括血型）	10035526	Platelet count abnormal	血小板计数异常	18
10022891	Investigations	各类检查	10047938	White blood cell analyses	各种白细胞分析	10018851	Haematology investigations (incl blood groups)	血液类检查（包括血型）	10029368	Neutrophil count increased	中性粒细胞计数升高	17
10022891	Investigations	各类检查	10036998	Protein analyses NEC	蛋白分析（不另分类）	10037000	Protein and chemistry analyses NEC	蛋白分析及化检（不另分类）	10037014	Protein total decreased	总蛋白降低	17
10022891	Investigations	各类检查	10071941	Physical examination procedures and organ system status	体检步骤和器官系统状态	10071940	Physical examination and organ system status topics	体检和器官系统状态主题	10038712	Respiratory rate increased	呼吸率升高	15
10022891	Investigations	各类检查	10009728	Coagulation and bleeding analyses	凝血和出血分析	10018851	Haematology investigations (incl blood groups)	血液类检查（包括血型）	10022595	International normalised ratio increased	国际标准化比率升高	14
10022891	Investigations	各类检查	10022892	Investigations NEC	各种检查（不另分类）	10022893	Investigations, imaging and histopathology procedures NEC	检查、成像、及病理组织检验操作（不另分类）	10023547	Laboratory test abnormal	实验室检查异常	14
10022891	Investigations	各类检查	10009728	Coagulation and bleeding analyses	凝血和出血分析	10018851	Haematology investigations (incl blood groups)	血液类检查（包括血型）	10037063	Prothrombin time prolonged	凝血酶原时间延长	14
10022891	Investigations	各类检查	10027637	Mineral and electrolyte analyses	各种矿物质和电解质分析	10047843	Water, electrolyte and mineral investigations	水、电解质及矿物质的各种检查	10005395	Blood calcium decreased	血钙降低	13
10022891	Investigations	各类检查	10027637	Mineral and electrolyte analyses	各种矿物质和电解质分析	10047843	Water, electrolyte and mineral investigations	水、电解质及矿物质的各种检查	10005725	Blood potassium increased	血钾升高	13
10022891	Investigations	各类检查	10047938	White blood cell analyses	各种白细胞分析	10018851	Haematology investigations (incl blood groups)	血液类检查（包括血型）	10007839	Cd4 lymphocytes decreased	CD4 淋巴细胞降低	13
10022891	Investigations	各类检查	10021404	Imaging procedures NEC	影像学检查（不另分类）	10022893	Investigations, imaging and histopathology procedures NEC	检查、成像、及病理组织检验操作（不另分类）	10078224	Magnetic resonance imaging abnormal	磁共振成像异常	13
10022891	Investigations	各类检查	10035523	Platelet analyses	血小板分析	10018851	Haematology investigations (incl blood groups)	血液类检查（包括血型）	10051608	Platelet count increased	血小板计数升高	13
10022891	Investigations	各类检查	10040768	Skeletal and cardiac muscle analyses	骨和心肌分析检验	10014938	Enzyme investigations NEC	酶检查（不另分类）	10005470	Blood creatine phosphokinase increased	血肌酸磷酸激酶升高	12
10022891	Investigations	各类检查	10049179	Urinary tract function analyses NEC	泌尿道功能分析（不另分类）	10038362	Renal and urinary tract investigations and urinalyses	肾脏、泌尿道检查及尿液分析	10059895	Urine output decreased	尿排出量降低	12
10022891	Investigations	各类检查	10047938	White blood cell analyses	各种白细胞分析	10018851	Haematology investigations (incl blood groups)	血液类检查（包括血型）	10047940	White blood cell count abnormal	白细胞计数异常	12
10022891	Investigations	各类检查	10012981	Digestive enzymes	各种消化酶检验	10017971	Gastrointestinal investigations	胃肠类检查	10024574	Lipase increased	脂肪酶升高	11
10022891	Investigations	各类检查	10027637	Mineral and electrolyte analyses	各种矿物质和电解质分析	10047843	Water, electrolyte and mineral investigations	水、电解质及矿物质的各种检查	10005803	Blood sodium increased	血钠升高	10
10022891	Investigations	各类检查	10022892	Investigations NEC	各种检查（不另分类）	10022893	Investigations, imaging and histopathology procedures NEC	检查、成像、及病理组织检验操作（不另分类）	10061016	Blood test abnormal	血液检查异常	10
10022891	Investigations	各类检查	10046512	Urinalysis NEC	各种尿分析（不另分类）	10038362	Renal and urinary tract investigations and urinalyses	肾脏、泌尿道检查及尿液分析	10018870	Blood urine present	尿中带血	10
10022891	Investigations	各类检查	10071941	Physical examination procedures and organ system status	体检步骤和器官系统状态	10071940	Physical examination and organ system status topics	体检和器官系统状态主题	10005910	Body temperature decreased	体温降低	10
10022891	Investigations	各类检查	10021404	Imaging procedures NEC	影像学检查（不另分类）	10022893	Investigations, imaging and histopathology procedures NEC	检查、成像、及病理组织检验操作（不另分类）	10010235	Computerised tomogram abnormal	计算机断层成像异常	10
10022891	Investigations	各类检查	10047938	White blood cell analyses	各种白细胞分析	10018851	Haematology investigations (incl blood groups)	血液类检查（包括血型）	10014945	Eosinophil count increased	嗜酸粒细胞计数增多	10
10022891	Investigations	各类检查	10047938	White blood cell analyses	各种白细胞分析	10018851	Haematology investigations (incl blood groups)	血液类检查（包括血型）	10061313	Neutrophil count abnormal	中性粒细胞计数异常	10
10022891	Investigations	各类检查	10009728	Coagulation and bleeding analyses	凝血和出血分析	10018851	Haematology investigations (incl blood groups)	血液类检查（包括血型）	10000636	Activated partial thromboplastin time prolonged	活化部分凝血活酶时间延长	9
10022891	Investigations	各类检查	10004000	Bacteria identification and serology (excl mycobacteria)	细菌鉴定和血清学（不包括分支杆菌）	10027529	Microbiology and serology investigations	微生物和血清检查	10059421	Bacterial test positive	细菌检验阳性	9
10022891	Investigations	各类检查	10047110	Vascular tests NEC (incl blood pressure)	各种血管检查（不另分类）（包括血压）	10007512	Cardiac and vascular investigations (excl enzyme tests)	心血管检查（不包括酶检测）	10005760	Blood pressure systolic increased	收缩压升高	9
10022891	Investigations	各类检查	10027434	Metabolism tests NEC	代谢检查（不另分类）	10027432	Metabolic, nutritional and blood gas investigations	代谢、营养和血气检查	10005861	Blood uric acid increased	血尿酸升高	9
10022891	Investigations	各类检查	10038148	Red blood cell analyses	各种红细胞分析	10018851	Haematology investigations (incl blood groups)	血液类检查（包括血型）	10018879	Haemoglobin abnormal	血红蛋白异常	9
10022891	Investigations	各类检查	10047938	White blood cell analyses	各种白细胞分析	10018851	Haematology investigations (incl blood groups)	血液类检查（包括血型）	10052231	Lymphocyte percentage decreased	淋巴细胞百分比降低	9
10022891	Investigations	各类检查	10007217	Carbohydrate tolerance analyses (incl diabetes)	碳水化合物耐受性分析（包括糖尿病）	10027432	Metabolic, nutritional and blood gas investigations	代谢、营养和血气检查	10005555	Blood glucose decreased	血葡萄糖降低	8
10022891	Investigations	各类检查	10009728	Coagulation and bleeding analyses	凝血和出血分析	10018851	Haematology investigations (incl blood groups)	血液类检查（包括血型）	10022594	International normalised ratio decreased	国际标准化比率降低	8
10022891	Investigations	各类检查	10047938	White blood cell analyses	各种白细胞分析	10018851	Haematology investigations (incl blood groups)	血液类检查（包括血型）	10027880	Monocyte count increased	单核细胞计数升高	8
10022891	Investigations	各类检查	10043411	Therapeutic drug monitoring analyses	各种治疗药物监测分析	10044260	Toxicology and therapeutic drug monitoring	毒理学及治疗药物监测	10056327	Anticonvulsant drug level below therapeutic	抗惊厥药水平低于治疗量	7
10022891	Investigations	各类检查	10027637	Mineral and electrolyte analyses	各种矿物质和电解质分析	10047843	Water, electrolyte and mineral investigations	水、电解质及矿物质的各种检查	10005419	Blood chloride decreased	血氯化物降低	7
10022891	Investigations	各类检查	10027637	Mineral and electrolyte analyses	各种矿物质和电解质分析	10047843	Water, electrolyte and mineral investigations	水、电解质及矿物质的各种检查	10005420	Blood chloride increased	血氯化物升高	7
10022891	Investigations	各类检查	10038454	Renal function analyses	各种肾功能分析	10038362	Renal and urinary tract investigations and urinalyses	肾脏、泌尿道检查及尿液分析	10005482	Blood creatinine decreased	血肌酐降低	7
10022891	Investigations	各类检查	10047938	White blood cell analyses	各种白细胞分析	10018851	Haematology investigations (incl blood groups)	血液类检查（包括血型）	10014943	Eosinophil count decreased	嗜酸粒细胞计数降低	7
10022891	Investigations	各类检查	10047938	White blood cell analyses	各种白细胞分析	10018851	Haematology investigations (incl blood groups)	血液类检查（包括血型）	10025252	Lymphocyte count abnormal	淋巴细胞计数异常	7
10022891	Investigations	各类检查	10038148	Red blood cell analyses	各种红细胞分析	10018851	Haematology investigations (incl blood groups)	血液类检查（包括血型）	10027004	Mean cell volume increased	平均细胞体积增大	7
10022891	Investigations	各类检查	10087057	Hepatobiliary function diagnostic procedures	肝胆功能诊断性操作	10019809	Hepatobiliary investigations	肝胆系统检查	10003477	Aspartate aminotransferase abnormal	天门冬氨酸氨基转移酶异常	6
10022891	Investigations	各类检查	10008651	Cholesterol analyses	胆固醇各项分析	10024580	Lipid analyses	脂质分析类检验	10005425	Blood cholesterol increased	血胆固醇升高	6
10022891	Investigations	各类检查	10005536	Blood gas and acid base analyses	血气和酸碱分析	10027432	Metabolic, nutritional and blood gas investigations	代谢、营养和血气检查	10005635	Blood lactic acid increased	血乳酸升高	6
10022891	Investigations	各类检查	10038454	Renal function analyses	各种肾功能分析	10038362	Renal and urinary tract investigations and urinalyses	肾脏、泌尿道检查及尿液分析	10005850	Blood urea decreased	血尿素降低	6
10022891	Investigations	各类检查	10007950	Central nervous system imaging procedures	中枢神经系统影像学检查	10029295	Neurological, special senses and psychiatric investigations	神经、特殊感觉和精神病检查	10061943	Brain scan abnormal	脑扫描异常	6
10022891	Investigations	各类检查	10006476	Respiratory tract and thoracic imaging procedures	呼吸道和胸部各项影像学检查	10038668	Respiratory and pulmonary investigations (excl blood gases)	呼吸系统及肺部检查类（不包括血气）	10008499	Chest x-ray abnormal	胸部 X 线检查异常	6
10022891	Investigations	各类检查	10043411	Therapeutic drug monitoring analyses	各种治疗药物监测分析	10044260	Toxicology and therapeutic drug monitoring	毒理学及治疗药物监测	10013718	Drug level decreased	药物水平降低	6
10022891	Investigations	各类检查	10071941	Physical examination procedures and organ system status	体检步骤和器官系统状态	10071940	Physical examination and organ system status topics	体检和器官系统状态主题	10058911	General physical condition abnormal	一般身体状况异常	6
10022891	Investigations	各类检查	10038148	Red blood cell analyses	各种红细胞分析	10018851	Haematology investigations (incl blood groups)	血液类检查（包括血型）	10018876	Haemoglobin	血红蛋白	6
10022891	Investigations	各类检查	10038148	Red blood cell analyses	各种红细胞分析	10018851	Haematology investigations (incl blood groups)	血液类检查（包括血型）	10026996	Mean cell haemoglobin increased	平均细胞血红蛋白升高	6
10022891	Investigations	各类检查	10038148	Red blood cell analyses	各种红细胞分析	10018851	Haematology investigations (incl blood groups)	血液类检查（包括血型）	10053920	Red cell distribution width increased	红细胞体积分布宽度增加	6
10022891	Investigations	各类检查	10047490	Virus identification and serology	病毒鉴定和血清学	10027529	Microbiology and serology investigations	微生物和血清检查	10084271	Sars-cov-2 test positive	SARS-CoV-2 检测阳性	6
10022891	Investigations	各类检查	10087057	Hepatobiliary function diagnostic procedures	肝胆功能诊断性操作	10019809	Hepatobiliary investigations	肝胆系统检查	10001547	Alanine aminotransferase abnormal	丙氨酸氨基转移酶异常	5
10022891	Investigations	各类检查	10043411	Therapeutic drug monitoring analyses	各种治疗药物监测分析	10044260	Toxicology and therapeutic drug monitoring	毒理学及治疗药物监测	10057857	Anticonvulsant drug level decreased	抗惊厥药水平降低	5
10022891	Investigations	各类检查	10043891	Tissue enzyme analyses NEC	组织酶分析（不另分类）	10014938	Enzyme investigations NEC	酶检查（不另分类）	10059571	Blood alkaline phosphatase abnormal	血碱性磷酸酶异常	5
10022891	Investigations	各类检查	10027637	Mineral and electrolyte analyses	各种矿物质和电解质分析	10047843	Water, electrolyte and mineral investigations	水、电解质及矿物质的各种检查	10049471	Blood phosphorus decreased	血磷降低	5
10022891	Investigations	各类检查	10047110	Vascular tests NEC (incl blood pressure)	各种血管检查（不另分类）（包括血压）	10007512	Cardiac and vascular investigations (excl enzyme tests)	心血管检查（不包括酶检测）	10005737	Blood pressure diastolic decreased	舒张压降低	5
10022891	Investigations	各类检查	10047110	Vascular tests NEC (incl blood pressure)	各种血管检查（不另分类）（包括血压）	10007512	Cardiac and vascular investigations (excl enzyme tests)	心血管检查（不包括酶检测）	10005739	Blood pressure diastolic increased	舒张压升高	5
10022891	Investigations	各类检查	10043411	Therapeutic drug monitoring analyses	各种治疗药物监测分析	10044260	Toxicology and therapeutic drug monitoring	毒理学及治疗药物监测	10013722	Drug level increased	药物水平升高	5
10022891	Investigations	各类检查	10047938	White blood cell analyses	各种白细胞分析	10018851	Haematology investigations (incl blood groups)	血液类检查（包括血型）	10052222	Eosinophil percentage increased	嗜酸粒细胞百分比升高	5
10022891	Investigations	各类检查	10038454	Renal function analyses	各种肾功能分析	10038362	Renal and urinary tract investigations and urinalyses	肾脏、泌尿道检查及尿液分析	10018358	Glomerular filtration rate decreased	肾小球滤过率降低	5
10022891	Investigations	各类检查	10071941	Physical examination procedures and organ system status	体检步骤和器官系统状态	10071940	Physical examination and organ system status topics	体检和器官系统状态主题	10062556	Grip strength decreased	握力减弱	5
10022891	Investigations	各类检查	10053103	Heart rate and pulse investigations	心率和脉搏检查	10007512	Cardiac and vascular investigations (excl enzyme tests)	心血管检查（不包括酶检测）	10019301	Heart rate decreased	心率降低	5
10022891	Investigations	各类检查	10047938	White blood cell analyses	各种白细胞分析	10018851	Haematology investigations (incl blood groups)	血液类检查（包括血型）	10027878	Monocyte count decreased	单核细胞计数降低	5
10022891	Investigations	各类检查	10071941	Physical examination procedures and organ system status	体检步骤和器官系统状态	10071940	Physical examination and organ system status topics	体检和器官系统状态主题	10081359	Product residue present	检出残留产品	5
10022891	Investigations	各类检查	10046512	Urinalysis NEC	各种尿分析（不另分类）	10038362	Renal and urinary tract investigations and urinalyses	肾脏、泌尿道检查及尿液分析	10053123	Protein urine present	尿蛋白检出	5
10022891	Investigations	各类检查	10027530	Microbiology and serology tests NEC	微生物学和血清学检验（不另分类）	10027529	Microbiology and serology investigations	微生物和血清检查	10051612	Sputum culture positive	唾液培养阳性	5
10022891	Investigations	各类检查	10046512	Urinalysis NEC	各种尿分析（不另分类）	10038362	Renal and urinary tract investigations and urinalyses	肾脏、泌尿道检查及尿液分析	10052287	Urinary occult blood positive	尿潜血阳性	5
10022891	Investigations	各类检查	10012981	Digestive enzymes	各种消化酶检验	10017971	Gastrointestinal investigations	胃肠类检查	10002016	Amylase increased	淀粉酶升高	4
10022891	Investigations	各类检查	10043411	Therapeutic drug monitoring analyses	各种治疗药物监测分析	10044260	Toxicology and therapeutic drug monitoring	毒理学及治疗药物监测	10057856	Anticonvulsant drug level increased	抗惊厥药水平升高	4
10022891	Investigations	各类检查	10005536	Blood gas and acid base analyses	血气和酸碱分析	10027432	Metabolic, nutritional and blood gas investigations	代谢、营养和血气检查	10005360	Blood bicarbonate increased	血碳酸氢盐升高	4
10022891	Investigations	各类检查	10087057	Hepatobiliary function diagnostic procedures	肝胆功能诊断性操作	10019809	Hepatobiliary investigations	肝胆系统检查	10058477	Blood bilirubin abnormal	血胆红素异常	4
10022891	Investigations	各类检查	10047834	Water and electrolyte analyses NEC	水和电解质的各项分析（不另分类）	10047843	Water, electrolyte and mineral investigations	水、电解质及矿物质的各种检查	10061014	Blood electrolytes abnormal	血电解质异常	4
10022891	Investigations	各类检查	10007217	Carbohydrate tolerance analyses (incl diabetes)	碳水化合物耐受性分析（包括糖尿病）	10027432	Metabolic, nutritional and blood gas investigations	代谢、营养和血气检查	10049803	Blood glucose fluctuation	血葡萄糖波动	4
10022891	Investigations	各类检查	10027637	Mineral and electrolyte analyses	各种矿物质和电解质分析	10047843	Water, electrolyte and mineral investigations	水、电解质及矿物质的各种检查	10005654	Blood magnesium decreased	血镁降低	4
10022891	Investigations	各类检查	10047110	Vascular tests NEC (incl blood pressure)	各种血管检查（不另分类）（包括血压）	10007512	Cardiac and vascular investigations (excl enzyme tests)	心血管检查（不包括酶检测）	10005728	Blood pressure abnormal	血压异常	4
10022891	Investigations	各类检查	10044657	Triglyceride analyses	甘油三酯分析	10024580	Lipid analyses	脂质分析类检验	10005839	Blood triglycerides increased	血甘油三酯升高	4
10022891	Investigations	各类检查	10071941	Physical examination procedures and organ system status	体检步骤和器官系统状态	10071940	Physical examination and organ system status topics	体检和器官系统状态主题	10064780	Breath sounds abnormal	呼吸音异常	4
10022891	Investigations	各类检查	10027530	Microbiology and serology tests NEC	微生物学和血清学检验（不另分类）	10027529	Microbiology and serology investigations	微生物和血清检查	10011529	Csf culture positive	脑脊液培养阳性	4
10022891	Investigations	各类检查	10027530	Microbiology and serology tests NEC	微生物学和血清学检验（不另分类）	10027529	Microbiology and serology investigations	微生物和血清检查	10061449	Culture positive	培养阳性	4
10022891	Investigations	各类检查	10043411	Therapeutic drug monitoring analyses	各种治疗药物监测分析	10044260	Toxicology and therapeutic drug monitoring	毒理学及治疗药物监测	10061133	Drug level below therapeutic	药物水平低于治疗量	4
10022891	Investigations	各类检查	10009728	Coagulation and bleeding analyses	凝血和出血分析	10018851	Haematology investigations (incl blood groups)	血液类检查（包括血型）	10016581	Fibrin d dimer increased	纤维蛋白 D － 二聚体升高	4
10022891	Investigations	各类检查	10047938	White blood cell analyses	各种白细胞分析	10018851	Haematology investigations (incl blood groups)	血液类检查（包括血型）	10018681	Granulocyte count decreased	粒细胞计数降低	4
10022891	Investigations	各类检查	10087057	Hepatobiliary function diagnostic procedures	肝胆功能诊断性操作	10019809	Hepatobiliary investigations	肝胆系统检查	10062685	Hepatic enzyme abnormal	肝酶异常	4
10022891	Investigations	各类检查	10047938	White blood cell analyses	各种白细胞分析	10018851	Haematology investigations (incl blood groups)	血液类检查（包括血型）	10052232	Lymphocyte percentage increased	淋巴细胞百分比升高	4
10022891	Investigations	各类检查	10047938	White blood cell analyses	各种白细胞分析	10018851	Haematology investigations (incl blood groups)	血液类检查（包括血型）	10052224	Neutrophil percentage increased	中性粒细胞百分比升高	4
10022891	Investigations	各类检查	10053103	Heart rate and pulse investigations	心率和脉搏检查	10007512	Cardiac and vascular investigations (excl enzyme tests)	心血管检查（不包括酶检测）	10037469	Pulse absent	脉搏消失	4
10022891	Investigations	各类检查	10004000	Bacteria identification and serology (excl mycobacteria)	细菌鉴定和血清学（不包括分支杆菌）	10027529	Microbiology and serology investigations	微生物和血清检查	10070052	Staphylococcus test positive	葡萄球菌检测阳性	4
10022891	Investigations	各类检查	10040768	Skeletal and cardiac muscle analyses	骨和心肌分析检验	10014938	Enzyme investigations NEC	酶检查（不另分类）	10058267	Troponin increased	肌钙蛋白升高	4
10022891	Investigations	各类检查	10049179	Urinary tract function analyses NEC	泌尿道功能分析（不另分类）	10038362	Renal and urinary tract investigations and urinalyses	肾脏、泌尿道检查及尿液分析	10059896	Urine output increased	尿排出量升高	4
10022891	Investigations	各类检查	10047938	White blood cell analyses	各种白细胞分析	10018851	Haematology investigations (incl blood groups)	血液类检查（包括血型）	10047939	White blood cell count	白细胞计数	4
10022891	Investigations	各类检查	10012981	Digestive enzymes	各种消化酶检验	10017971	Gastrointestinal investigations	胃肠类检查	10072327	Amylase abnormal	淀粉酶异常	3
10022891	Investigations	各类检查	10047938	White blood cell analyses	各种白细胞分析	10018851	Haematology investigations (incl blood groups)	血液类检查（包括血型）	10004169	Basophil count increased	嗜碱性粒细胞计数升高	3
10022891	Investigations	各类检查	10005536	Blood gas and acid base analyses	血气和酸碱分析	10027432	Metabolic, nutritional and blood gas investigations	代谢、营养和血气检查	10005359	Blood bicarbonate decreased	血碳酸氢盐降低	3
10022891	Investigations	各类检查	10038454	Renal function analyses	各种肾功能分析	10038362	Renal and urinary tract investigations and urinalyses	肾脏、泌尿道检查及尿液分析	10005464	Blood creatine increased	血肌酸升高	3
10022891	Investigations	各类检查	10035089	Pituitary analyses anterior	垂体前叶分析	10014706	Endocrine investigations (incl sex hormones)	内分泌系统检查（包括性激素）	10005833	Blood thyroid stimulating hormone increased	血促甲状腺激素升高	3
10022891	Investigations	各类检查	10008183	Cerebrospinal fluid tests (excl microbiology)	脑脊液检验（不包括微生物）	10029295	Neurological, special senses and psychiatric investigations	神经、特殊感觉和精神病检查	10011575	Csf protein increased	脑脊液蛋白升高	3
10022891	Investigations	各类检查	10027530	Microbiology and serology tests NEC	微生物学和血清学检验（不另分类）	10027529	Microbiology and serology investigations	微生物和血清检查	10011640	Culture urine positive	尿培养阳性	3
10022891	Investigations	各类检查	10027530	Microbiology and serology tests NEC	微生物学和血清学检验（不另分类）	10027529	Microbiology and serology investigations	微生物和血清检查	10011643	Culture wound positive	伤口培养阳性	3
10022891	Investigations	各类检查	10007566	Cardiac function diagnostic procedures	心功能诊断程序	10007512	Cardiac and vascular investigations (excl enzyme tests)	心血管检查（不包括酶检测）	10050528	Ejection fraction decreased	射血分数降低	3
10022891	Investigations	各类检查	10053104	ECG investigations	各种心电图检查	10007512	Cardiac and vascular investigations (excl enzyme tests)	心血管检查（不包括酶检测）	10014387	Electrocardiogram qt prolonged	心电图 QT 间期延长	3
10022891	Investigations	各类检查	10053104	ECG investigations	各种心电图检查	10007512	Cardiac and vascular investigations (excl enzyme tests)	心血管检查（不包括酶检测）	10050380	Electrocardiogram t wave abnormal	心电图 T 波异常	3
10022891	Investigations	各类检查	10029285	Neurologic diagnostic procedures	神经系统诊断性检查	10029295	Neurological, special senses and psychiatric investigations	神经、特殊感觉和精神病检查	10014408	Electroencephalogram abnormal	脑电图异常	3
10022891	Investigations	各类检查	10087057	Hepatobiliary function diagnostic procedures	肝胆功能诊断性操作	10019809	Hepatobiliary investigations	肝胆系统检查	10017688	Gamma-glutamyltransferase abnormal	γ-谷氨酰转移酶异常	3
10022891	Investigations	各类检查	10046512	Urinalysis NEC	各种尿分析（不另分类）	10038362	Renal and urinary tract investigations and urinalyses	肾脏、泌尿道检查及尿液分析	10018436	Glucose urine	尿糖	3
10022891	Investigations	各类检查	10053103	Heart rate and pulse investigations	心率和脉搏检查	10007512	Cardiac and vascular investigations (excl enzyme tests)	心血管检查（不包括酶检测）	10019304	Heart rate irregular	心率不规则	3
10022891	Investigations	各类检查	10022892	Investigations NEC	各种检查（不另分类）	10022893	Investigations, imaging and histopathology procedures NEC	检查、成像、及病理组织检验操作（不另分类）	10023550	Laboratory test interference	实验室检查干扰	3
10022891	Investigations	各类检查	10012981	Digestive enzymes	各种消化酶检验	10017971	Gastrointestinal investigations	胃肠类检查	10054821	Lipase abnormal	脂肪酶异常	3
10022891	Investigations	各类检查	10047938	White blood cell analyses	各种白细胞分析	10018851	Haematology investigations (incl blood groups)	血液类检查（包括血型）	10025258	Lymphocyte count increased	淋巴细胞计数升高	3
10022891	Investigations	各类检查	10035523	Platelet analyses	血小板分析	10018851	Haematology investigations (incl blood groups)	血液类检查（包括血型）	10055053	Mean platelet volume decreased	平均血小板体积降低	3
10022891	Investigations	各类检查	10047938	White blood cell analyses	各种白细胞分析	10018851	Haematology investigations (incl blood groups)	血液类检查（包括血型）	10052223	Neutrophil percentage decreased	中性粒细胞百分比降低	3
10022891	Investigations	各类检查	10022892	Investigations NEC	各种检查（不另分类）	10022893	Investigations, imaging and histopathology procedures NEC	检查、成像、及病理组织检验操作（不另分类）	10067620	Quality of life decreased	生活质量下降	3
10022891	Investigations	各类检查	10027637	Mineral and electrolyte analyses	各种矿物质和电解质分析	10047843	Water, electrolyte and mineral investigations	水、电解质及矿物质的各种检查	10040250	Serum ferritin increased	血清铁蛋白升高	3
10022891	Investigations	各类检查	10008431	Chemistry analyses NEC	化学检验（不另分类）	10037000	Protein and chemistry analyses NEC	蛋白分析及化检（不另分类）	10049529	Serum serotonin increased	血清五羟色胺升高	3
10022891	Investigations	各类检查	10087057	Hepatobiliary function diagnostic procedures	肝胆功能诊断性操作	10019809	Hepatobiliary investigations	肝胆系统检查	10062688	Transaminases abnormal	转氨酶异常	3
10022891	Investigations	各类检查	10046512	Urinalysis NEC	各种尿分析（不另分类）	10038362	Renal and urinary tract investigations and urinalyses	肾脏、泌尿道检查及尿液分析	10062226	Urine analysis abnormal	尿液分析异常	3
10022891	Investigations	各类检查	10046512	Urinalysis NEC	各种尿分析（不另分类）	10038362	Renal and urinary tract investigations and urinalyses	肾脏、泌尿道检查及尿液分析	10047967	White blood cells urine positive	尿白细胞阳性	3
10022891	Investigations	各类检查	10087057	Hepatobiliary function diagnostic procedures	肝胆功能诊断性操作	10019809	Hepatobiliary investigations	肝胆系统检查	10001946	Ammonia increased	氨升高	2
10022891	Investigations	各类检查	10021504	Immunology analyses NEC	免疫学分析（不另分类）	10021505	Immunology and allergy investigations	免疫及过敏类检查	10061427	Antibody test positive	抗体检查阳性	2
10022891	Investigations	各类检查	10087057	Hepatobiliary function diagnostic procedures	肝胆功能诊断性操作	10019809	Hepatobiliary investigations	肝胆系统检查	10003476	Aspartate aminotransferase	天门冬氨酸氨基转移酶	2
10022891	Investigations	各类检查	10047938	White blood cell analyses	各种白细胞分析	10018851	Haematology investigations (incl blood groups)	血液类检查（包括血型）	10050759	Band neutrophil count increased	带状中性粒细胞计数升高	2
10022891	Investigations	各类检查	10047938	White blood cell analyses	各种白细胞分析	10018851	Haematology investigations (incl blood groups)	血液类检查（包括血型）	10004167	Basophil count decreased	嗜碱性粒细胞计数降低	2
10022891	Investigations	各类检查	10087057	Hepatobiliary function diagnostic procedures	肝胆功能诊断性操作	10019809	Hepatobiliary investigations	肝胆系统检查	10004685	Bilirubin conjugated increased	结合胆红素升高	2
10022891	Investigations	各类检查	10020126	Histopathology procedures NEC	组织病理学检查（不另分类）	10022893	Investigations, imaging and histopathology procedures NEC	检查、成像、及病理组织检验操作（不另分类）	10004720	Biopsy	活检	2
10022891	Investigations	各类检查	10068276	Bone marrow and immune tissue histopathology procedures	骨髓和免疫组织病理学检查	10018851	Haematology investigations (incl blood groups)	血液类检查（包括血型）	10004738	Biopsy bone marrow abnormal	骨髓活检异常	2
10022891	Investigations	各类检查	10036998	Protein analyses NEC	蛋白分析（不另分类）	10037000	Protein and chemistry analyses NEC	蛋白分析及化检（不另分类）	10005288	Blood albumin increased	血白蛋白升高	2
10022891	Investigations	各类检查	10035089	Pituitary analyses anterior	垂体前叶分析	10014706	Endocrine investigations (incl sex hormones)	内分泌系统检查（包括性激素）	10005453	Blood corticotrophin increased	血促皮质激素升高	2
10022891	Investigations	各类检查	10018034	Gastrointestinal, pancreatic and APUD hormone analyses	胃肠道、胰腺和胺前体摄取脱羧化激素分析	10014706	Endocrine investigations (incl sex hormones)	内分泌系统检查（包括性激素）	10005545	Blood gastrin increased	血胃泌激素升高	2
10022891	Investigations	各类检查	10027637	Mineral and electrolyte analyses	各种矿物质和电解质分析	10047843	Water, electrolyte and mineral investigations	水、电解质及矿物质的各种检查	10005722	Blood potassium abnormal	血钾异常	2
10022891	Investigations	各类检查	10047110	Vascular tests NEC (incl blood pressure)	各种血管检查（不另分类）（包括血压）	10007512	Cardiac and vascular investigations (excl enzyme tests)	心血管检查（不包括酶检测）	10076581	Blood pressure measurement	血压测量	2
10022891	Investigations	各类检查	10035089	Pituitary analyses anterior	垂体前叶分析	10014706	Endocrine investigations (incl sex hormones)	内分泌系统检查（包括性激素）	10005780	Blood prolactin increased	血催乳素升高	2
10022891	Investigations	各类检查	10027637	Mineral and electrolyte analyses	各种矿物质和电解质分析	10047843	Water, electrolyte and mineral investigations	水、电解质及矿物质的各种检查	10005800	Blood sodium abnormal	血钠异常	2
10022891	Investigations	各类检查	10005536	Blood gas and acid base analyses	血气和酸碱分析	10027432	Metabolic, nutritional and blood gas investigations	代谢、营养和血气检查	10007225	Carbon dioxide increased	二氧化碳增加	2
10022891	Investigations	各类检查	10003801	Cardiac auscultatory investigations	心脏听诊	10007512	Cardiac and vascular investigations (excl enzyme tests)	心血管检查（不包括酶检测）	10007586	Cardiac murmur	心脏杂音	2
10022891	Investigations	各类检查	10009728	Coagulation and bleeding analyses	凝血和出血分析	10018851	Haematology investigations (incl blood groups)	血液类检查（包括血型）	10009799	Coagulation time prolonged	凝血时间延长	2
10022891	Investigations	各类检查	10005570	Blood grouping and cross-matching analyses	血型测定和交叉配血分析	10018851	Haematology investigations (incl blood groups)	血液类检查（包括血型）	10061090	Coombs test positive	库姆斯试验阳性	2
10022891	Investigations	各类检查	10047490	Virus identification and serology	病毒鉴定和血清学	10027529	Microbiology and serology investigations	微生物和血清检查	10070255	Coronavirus test positive	冠状病毒检测阳性	2
10022891	Investigations	各类检查	10038454	Renal function analyses	各种肾功能分析	10038362	Renal and urinary tract investigations and urinalyses	肾脏、泌尿道检查及尿液分析	10011372	Creatinine renal clearance decreased	肾肌酐清除率降低	2
10022891	Investigations	各类检查	10008183	Cerebrospinal fluid tests (excl microbiology)	脑脊液检验（不包括微生物）	10029295	Neurological, special senses and psychiatric investigations	神经、特殊感觉和精神病检查	10011549	Csf lymphocyte count increased	脑脊液淋巴细胞计数增多	2
10022891	Investigations	各类检查	10008183	Cerebrospinal fluid tests (excl microbiology)	脑脊液检验（不包括微生物）	10029295	Neurological, special senses and psychiatric investigations	神经、特殊感觉和精神病检查	10011570	Csf pressure increased	脑脊液压力升高	2
10022891	Investigations	各类检查	10008183	Cerebrospinal fluid tests (excl microbiology)	脑脊液检验（不包括微生物）	10029295	Neurological, special senses and psychiatric investigations	神经、特殊感觉和精神病检查	10053805	Csf white blood cell count increased	脑脊液白细胞计数增多	2
10022891	Investigations	各类检查	10043411	Therapeutic drug monitoring analyses	各种治疗药物监测分析	10044260	Toxicology and therapeutic drug monitoring	毒理学及治疗药物监测	10049463	Drug clearance decreased	药物清除降低	2
10022891	Investigations	各类检查	10053104	ECG investigations	各种心电图检查	10007512	Cardiac and vascular investigations (excl enzyme tests)	心血管检查（不包括酶检测）	10014391	Electrocardiogram st segment depression	心电图 ST 段压低	2
10022891	Investigations	各类检查	10037385	Respiratory and pulmonary function diagnostic procedures	各项呼吸和肺功能诊断检查	10038668	Respiratory and pulmonary investigations (excl blood gases)	呼吸系统及肺部检查类（不包括血气）	10016987	Forced expiratory volume decreased	用力呼气量降低	2
10022891	Investigations	各类检查	10046512	Urinalysis NEC	各种尿分析（不另分类）	10038362	Renal and urinary tract investigations and urinalyses	肾脏、泌尿道检查及尿液分析	10018478	Glucose urine present	尿糖检出	2
10022891	Investigations	各类检查	10007217	Carbohydrate tolerance analyses (incl diabetes)	碳水化合物耐受性分析（包括糖尿病）	10027432	Metabolic, nutritional and blood gas investigations	代谢、营养和血气检查	10018484	Glycosylated haemoglobin increased	糖化血红蛋白升高	2
10022891	Investigations	各类检查	10047938	White blood cell analyses	各种白细胞分析	10018851	Haematology investigations (incl blood groups)	血液类检查（包括血型）	10018683	Granulocyte count increased	粒细胞计数升高	2
10022891	Investigations	各类检查	10038148	Red blood cell analyses	各种红细胞分析	10018851	Haematology investigations (incl blood groups)	血液类检查（包括血型）	10049221	Haematocrit abnormal	红细胞压积异常	2
10022891	Investigations	各类检查	10018812	Haem metabolism analyses	血红素代谢分析	10027432	Metabolic, nutritional and blood gas investigations	代谢、营养和血气检查	10019150	Haptoglobin decreased	结合珠蛋白降低	2
10022891	Investigations	各类检查	10038589	Reproductive hormone analyses	生殖激素分析	10014706	Endocrine investigations (incl sex hormones)	内分泌系统检查（包括性激素）	10071332	Human chorionic gonadotropin increased	人绒毛膜促性腺激素增加	2
10022891	Investigations	各类检查	10047490	Virus identification and serology	病毒鉴定和血清学	10027529	Microbiology and serology investigations	微生物和血清检查	10070208	Influenza b virus test positive	乙型流感病毒检测阳性	2
10022891	Investigations	各类检查	10009728	Coagulation and bleeding analyses	凝血和出血分析	10018851	Haematology investigations (incl blood groups)	血液类检查（包括血型）	10022592	International normalised ratio abnormal	国际标准化比率异常	2
10022891	Investigations	各类检查	10071941	Physical examination procedures and organ system status	体检步骤和器官系统状态	10071940	Physical examination and organ system status topics	体检和器官系统状态主题	10054754	Karnofsky scale worsened	柯氏量表评分降低	2
10022891	Investigations	各类检查	10047938	White blood cell analyses	各种白细胞分析	10018851	Haematology investigations (incl blood groups)	血液类检查（包括血型）	10062047	Lymphocyte morphology abnormal	淋巴细胞形态异常	2
10022891	Investigations	各类检查	10021404	Imaging procedures NEC	影像学检查（不另分类）	10022893	Investigations, imaging and histopathology procedures NEC	检查、成像、及病理组织检验操作（不另分类）	10078223	Magnetic resonance imaging	磁共振成像	2
10022891	Investigations	各类检查	10038148	Red blood cell analyses	各种红细胞分析	10018851	Haematology investigations (incl blood groups)	血液类检查（包括血型）	10027000	Mean cell volume abnormal	平均细胞体积异常	2
10022891	Investigations	各类检查	10040768	Skeletal and cardiac muscle analyses	骨和心肌分析检验	10014938	Enzyme investigations NEC	酶检查（不另分类）	10075211	Myocardial necrosis marker increased	心肌坏死标志物增加	2
10022891	Investigations	各类检查	10071941	Physical examination procedures and organ system status	体检步骤和器官系统状态	10071940	Physical examination and organ system status topics	体检和器官系统状态主题	10056832	Neurological examination abnormal	神经学检查异常	2
10022891	Investigations	各类检查	10047938	White blood cell analyses	各种白细胞分析	10018851	Haematology investigations (incl blood groups)	血液类检查（包括血型）	10029363	Neutrophil count	中性粒细胞计数	2
10022891	Investigations	各类检查	10021404	Imaging procedures NEC	影像学检查（不另分类）	10022893	Investigations, imaging and histopathology procedures NEC	检查、成像、及病理组织检验操作（不另分类）	10036221	Positron emission tomogram abnormal	正电子发射断层扫描异常	2
10022891	Investigations	各类检查	10036998	Protein analyses NEC	蛋白分析（不另分类）	10037000	Protein and chemistry analyses NEC	蛋白分析及化检（不另分类）	10037016	Protein total increased	总蛋白升高	2
10022891	Investigations	各类检查	10046512	Urinalysis NEC	各种尿分析（不另分类）	10038362	Renal and urinary tract investigations and urinalyses	肾脏、泌尿道检查及尿液分析	10038182	Red blood cells urine positive	尿红细胞阳性	2
10022891	Investigations	各类检查	10017963	Gastrointestinal and abdominal imaging procedures	胃肠道和腹部影像检查	10017971	Gastrointestinal investigations	胃肠类检查	10061502	Scan abdomen abnormal	腹部扫描异常	2
10022891	Investigations	各类检查	10043692	Thyroid analyses	各种甲状腺分析	10014706	Endocrine investigations (incl sex hormones)	内分泌系统检查（包括性激素）	10043816	Thyroxine decreased	甲状腺素降低	2
10022891	Investigations	各类检查	10040768	Skeletal and cardiac muscle analyses	骨和心肌分析检验	10014938	Enzyme investigations NEC	酶检查（不另分类）	10058268	Troponin i increased	肌钙蛋白 I 升高	2
10022891	Investigations	各类检查	10071941	Physical examination procedures and organ system status	体检步骤和器官系统状态	10071940	Physical examination and organ system status topics	体检和器官系统状态主题	10056814	Weight abnormal	体重异常	2
10022891	Investigations	各类检查	10047598	Vitamin analyses	维生素分析	10027432	Metabolic, nutritional and blood gas investigations	代谢、营养和血气检查	10062189	Vitamin d decreased	维生素 D 降低	2
10022891	Investigations	各类检查	10027434	Metabolism tests NEC	代谢检查（不另分类）	10027432	Metabolic, nutritional and blood gas investigations	代谢、营养和血气检查	10058611	5-hydroxyindolacetic acid increased	5-羟基吲哚乙酸升高	1
10022891	Investigations	各类检查	10004000	Bacteria identification and serology (excl mycobacteria)	细菌鉴定和血清学（不包括分支杆菌）	10027529	Microbiology and serology investigations	微生物和血清检查	10069962	Acinetobacter test positive	不动杆菌检测阳性	1
10022891	Investigations	各类检查	10087057	Hepatobiliary function diagnostic procedures	肝胆功能诊断性操作	10019809	Hepatobiliary investigations	肝胆系统检查	10001546	Alanine aminotransferase	丙氨酸氨基转移酶	1
10022891	Investigations	各类检查	10087057	Hepatobiliary function diagnostic procedures	肝胆功能诊断性操作	10019809	Hepatobiliary investigations	肝胆系统检查	10001549	Alanine aminotransferase decreased	丙氨酸氨基转移酶降低	1
10022891	Investigations	各类检查	10036998	Protein analyses NEC	蛋白分析（不另分类）	10037000	Protein and chemistry analyses NEC	蛋白分析及化检（不另分类）	10001562	Albumin globulin ratio	白蛋白球蛋白比值	1
10022891	Investigations	各类检查	10036998	Protein analyses NEC	蛋白分析（不另分类）	10037000	Protein and chemistry analyses NEC	蛋白分析及化检（不另分类）	10001781	Alpha 1 foetoprotein increased	α 1 甲胎蛋白升高	1
10022891	Investigations	各类检查	10087057	Hepatobiliary function diagnostic procedures	肝胆功能诊断性操作	10019809	Hepatobiliary investigations	肝胆系统检查	10001945	Ammonia decreased	氨降低	1
10022891	Investigations	各类检查	10053100	Foetal and neonatal diagnostic procedures	胎儿和新生儿诊断性检查	10053098	Foetal and neonatal investigations	胎儿及新生儿类检查	10075866	Amniotic fluid index decreased	羊水指数降低	1
10022891	Investigations	各类检查	10005536	Blood gas and acid base analyses	血气和酸碱分析	10027432	Metabolic, nutritional and blood gas investigations	代谢、营养和血气检查	10002526	Anion gap decreased	阴离子间隙降低	1
10022891	Investigations	各类检查	10005536	Blood gas and acid base analyses	血气和酸碱分析	10027432	Metabolic, nutritional and blood gas investigations	代谢、营养和血气检查	10002528	Anion gap increased	阴离子间隙升高	1
10022891	Investigations	各类检查	10003828	Autoimmunity analyses	各种自身免疫分析	10021505	Immunology and allergy investigations	免疫及过敏类检查	10060055	Antinuclear antibody positive	抗核抗体阳性	1
10022891	Investigations	各类检查	10087057	Hepatobiliary function diagnostic procedures	肝胆功能诊断性操作	10019809	Hepatobiliary investigations	肝胆系统检查	10003479	Aspartate aminotransferase decreased	天门冬氨酸氨基转移酶降低	1
10022891	Investigations	各类检查	10068276	Bone marrow and immune tissue histopathology procedures	骨髓和免疫组织病理学检查	10018851	Haematology investigations (incl blood groups)	血液类检查（包括血型）	10004737	Biopsy bone marrow	骨髓活检	1
10022891	Investigations	各类检查	10007949	Central nervous system histopathology procedures	中枢神经系统组织病理学检查	10029295	Neurological, special senses and psychiatric investigations	神经、特殊感觉和精神病检查	10004742	Biopsy brain abnormal	脑活检异常	1
10022891	Investigations	各类检查	10087056	Skin histopathology and skin investigations NEC	皮肤病理组织学和皮肤检查（不另分类）	10040879	Skin investigations	皮肤类检查	10004873	Biopsy skin	皮肤活检	1
10022891	Investigations	各类检查	10018846	Haematological analyses NEC	各种血液学分析（不另分类）	10018851	Haematology investigations (incl blood groups)	血液类检查（包括血型）	10062274	Blast cell count increased	原始血细胞计数增加	1
10022891	Investigations	各类检查	10036998	Protein analyses NEC	蛋白分析（不另分类）	10037000	Protein and chemistry analyses NEC	蛋白分析及化检（不另分类）	10005285	Blood albumin	血白蛋白	1
10022891	Investigations	各类检查	10043891	Tissue enzyme analyses NEC	组织酶分析（不另分类）	10014938	Enzyme investigations NEC	酶检查（不另分类）	10059569	Blood alkaline phosphatase decreased	血碱性磷酸酶降低	1
10022891	Investigations	各类检查	10087057	Hepatobiliary function diagnostic procedures	肝胆功能诊断性操作	10019809	Hepatobiliary investigations	肝胆系统检查	10005362	Blood bilirubin	血胆红素	1
10022891	Investigations	各类检查	10087057	Hepatobiliary function diagnostic procedures	肝胆功能诊断性操作	10019809	Hepatobiliary investigations	肝胆系统检查	10005370	Blood bilirubin unconjugated increased	血非结合胆红素升高	1
10022891	Investigations	各类检查	10044261	Toxicology laboratory analyses	各种毒理学实验室分析	10044260	Toxicology and therapeutic drug monitoring	毒理学及治疗药物监测	10005382	Blood caffeine	血咖啡因	1
10022891	Investigations	各类检查	10027637	Mineral and electrolyte analyses	各种矿物质和电解质分析	10047843	Water, electrolyte and mineral investigations	水、电解质及矿物质的各种检查	10005396	Blood calcium increased	血钙升高	1
10022891	Investigations	各类检查	10008651	Cholesterol analyses	胆固醇各项分析	10024580	Lipid analyses	脂质分析类检验	10005423	Blood cholesterol abnormal	血胆固醇异常	1
10022891	Investigations	各类检查	10008651	Cholesterol analyses	胆固醇各项分析	10024580	Lipid analyses	脂质分析类检验	10005424	Blood cholesterol decreased	血胆固醇降低	1
10022891	Investigations	各类检查	10087057	Hepatobiliary function diagnostic procedures	肝胆功能诊断性操作	10019809	Hepatobiliary investigations	肝胆系统检查	10005430	Blood cholinesterase decreased	血胆碱酯酶降低	1
10022891	Investigations	各类检查	10044261	Toxicology laboratory analyses	各种毒理学实验室分析	10044260	Toxicology and therapeutic drug monitoring	毒理学及治疗药物监测	10005435	Blood chromium increased	血铬升高	1
10022891	Investigations	各类检查	10018034	Gastrointestinal, pancreatic and APUD hormone analyses	胃肠道、胰腺和胺前体摄取脱羧化激素分析	10014706	Endocrine investigations (incl sex hormones)	内分泌系统检查（包括性激素）	10068766	Blood chromogranin a	血嗜铬素 A	1
10022891	Investigations	各类检查	10018034	Gastrointestinal, pancreatic and APUD hormone analyses	胃肠道、胰腺和胺前体摄取脱羧化激素分析	10014706	Endocrine investigations (incl sex hormones)	内分泌系统检查（包括性激素）	10059141	Blood chromogranin a increased	血嗜铬粒蛋白 A 升高	1
10022891	Investigations	各类检查	10038454	Renal function analyses	各种肾功能分析	10038362	Renal and urinary tract investigations and urinalyses	肾脏、泌尿道检查及尿液分析	10005462	Blood creatine abnormal	血肌酸异常	1
10022891	Investigations	各类检查	10047834	Water and electrolyte analyses NEC	水和电解质的各项分析（不另分类）	10047843	Water, electrolyte and mineral investigations	水、电解质及矿物质的各种检查	10061715	Blood electrolytes decreased	血电解质降低	1
10022891	Investigations	各类检查	10009728	Coagulation and bleeding analyses	凝血和出血分析	10018851	Haematology investigations (incl blood groups)	血液类检查（包括血型）	10005520	Blood fibrinogen decreased	血纤维蛋白原降低	1
10022891	Investigations	各类检查	10009728	Coagulation and bleeding analyses	凝血和出血分析	10018851	Haematology investigations (incl blood groups)	血液类检查（包括血型）	10005521	Blood fibrinogen increased	血纤维蛋白原升高	1
10022891	Investigations	各类检查	10007217	Carbohydrate tolerance analyses (incl diabetes)	碳水化合物耐受性分析（包括糖尿病）	10027432	Metabolic, nutritional and blood gas investigations	代谢、营养和血气检查	10005554	Blood glucose abnormal	血葡萄糖异常	1
10022891	Investigations	各类检查	10021477	Immunoglobulin analyses	免疫球蛋白分析	10021505	Immunology and allergy investigations	免疫及过敏类检查	10005595	Blood immunoglobulin g decreased	血免疫球蛋白 G 降低	1
10022891	Investigations	各类检查	10021477	Immunoglobulin analyses	免疫球蛋白分析	10021505	Immunology and allergy investigations	免疫及过敏类检查	10005596	Blood immunoglobulin g increased	血免疫球蛋白 G 升高	1
10022891	Investigations	各类检查	10018034	Gastrointestinal, pancreatic and APUD hormone analyses	胃肠道、胰腺和胺前体摄取脱羧化激素分析	10014706	Endocrine investigations (incl sex hormones)	内分泌系统检查（包括性激素）	10005614	Blood insulin increased	血胰岛素升高	1
10022891	Investigations	各类检查	10027637	Mineral and electrolyte analyses	各种矿物质和电解质分析	10047843	Water, electrolyte and mineral investigations	水、电解质及矿物质的各种检查	10005619	Blood iron decreased	血铁降低	1
10022891	Investigations	各类检查	10043891	Tissue enzyme analyses NEC	组织酶分析（不另分类）	10014938	Enzyme investigations NEC	酶检查（不另分类）	10005626	Blood lactate dehydrogenase	血乳酸脱氢酶	1
10022891	Investigations	各类检查	10043891	Tissue enzyme analyses NEC	组织酶分析（不另分类）	10014938	Enzyme investigations NEC	酶检查（不另分类）	10005627	Blood lactate dehydrogenase abnormal	血乳酸脱氢酶异常	1
10022891	Investigations	各类检查	10043891	Tissue enzyme analyses NEC	组织酶分析（不另分类）	10014938	Enzyme investigations NEC	酶检查（不另分类）	10005629	Blood lactate dehydrogenase decreased	血乳酸脱氢酶降低	1
10022891	Investigations	各类检查	10027637	Mineral and electrolyte analyses	各种矿物质和电解质分析	10047843	Water, electrolyte and mineral investigations	水、电解质及矿物质的各种检查	10005655	Blood magnesium increased	血镁升高	1
10022891	Investigations	各类检查	10005536	Blood gas and acid base analyses	血气和酸碱分析	10027432	Metabolic, nutritional and blood gas investigations	代谢、营养和血气检查	10005706	Blood ph decreased	血 pH 值降低	1
10022891	Investigations	各类检查	10005536	Blood gas and acid base analyses	血气和酸碱分析	10027432	Metabolic, nutritional and blood gas investigations	代谢、营养和血气检查	10005708	Blood ph increased	血 pH 值升高	1
10022891	Investigations	各类检查	10027637	Mineral and electrolyte analyses	各种矿物质和电解质分析	10047843	Water, electrolyte and mineral investigations	水、电解质及矿物质的各种检查	10054823	Blood phosphorus abnormal	血磷异常	1
10022891	Investigations	各类检查	10027637	Mineral and electrolyte analyses	各种矿物质和电解质分析	10047843	Water, electrolyte and mineral investigations	水、电解质及矿物质的各种检查	10050196	Blood phosphorus increased	血磷升高	1
10022891	Investigations	各类检查	10027637	Mineral and electrolyte analyses	各种矿物质和电解质分析	10047843	Water, electrolyte and mineral investigations	水、电解质及矿物质的各种检查	10005721	Blood potassium	血钾	1
10022891	Investigations	各类检查	10047110	Vascular tests NEC (incl blood pressure)	各种血管检查（不另分类）（包括血压）	10007512	Cardiac and vascular investigations (excl enzyme tests)	心血管检查（不包括酶检测）	10053354	Blood pressure orthostatic abnormal	直立性血压异常	1
10022891	Investigations	各类检查	10047110	Vascular tests NEC (incl blood pressure)	各种血管检查（不另分类）（包括血压）	10007512	Cardiac and vascular investigations (excl enzyme tests)	心血管检查（不包括酶检测）	10053356	Blood pressure orthostatic decreased	直立性血压降低	1
10022891	Investigations	各类检查	10047110	Vascular tests NEC (incl blood pressure)	各种血管检查（不另分类）（包括血压）	10007512	Cardiac and vascular investigations (excl enzyme tests)	心血管检查（不包括酶检测）	10005758	Blood pressure systolic decreased	收缩压降低	1
10022891	Investigations	各类检查	10038589	Reproductive hormone analyses	生殖激素分析	10014706	Endocrine investigations (incl sex hormones)	内分泌系统检查（包括性激素）	10005815	Blood testosterone increased	血睾酮升高	1
10022891	Investigations	各类检查	10044657	Triglyceride analyses	甘油三酯分析	10024580	Lipid analyses	脂质分析类检验	10005838	Blood triglycerides decreased	血甘油三酯降低	1
10022891	Investigations	各类检查	10038454	Renal function analyses	各种肾功能分析	10038362	Renal and urinary tract investigations and urinalyses	肾脏、泌尿道检查及尿液分析	10050760	Blood urea nitrogen/creatinine ratio increased	血尿素氮/肌酐比率升高	1
10022891	Investigations	各类检查	10027434	Metabolism tests NEC	代谢检查（不另分类）	10027432	Metabolic, nutritional and blood gas investigations	代谢、营养和血气检查	10005860	Blood uric acid decreased	血尿酸降低	1
10022891	Investigations	各类检查	10046512	Urinalysis NEC	各种尿分析（不另分类）	10038362	Renal and urinary tract investigations and urinalyses	肾脏、泌尿道检查及尿液分析	10005863	Blood urine	尿血检验	1
10022891	Investigations	各类检查	10071941	Physical examination procedures and organ system status	体检步骤和器官系统状态	10071940	Physical examination and organ system status topics	体检和器官系统状态主题	10056812	Body height decreased	身高降低	1
10022891	Investigations	各类检查	10071941	Physical examination procedures and organ system status	体检步骤和器官系统状态	10071940	Physical examination and organ system status topics	体检和器官系统状态主题	10005895	Body mass index decreased	体重指数降低	1
10022891	Investigations	各类检查	10071950	Gene analyses	基因分析	10087058	Cytogenetic investigations and genetic analyses	细胞遗传学检查和遗传学分析	10075676	Braf v600e mutation positive	BRAF V600E 突变阳性	1
10022891	Investigations	各类检查	10006472	Respiratory tract and thoracic histopathology procedures	呼吸道和胸部各项病理组织学检查	10038668	Respiratory and pulmonary investigations (excl blood gases)	呼吸系统及肺部检查类（不包括血气）	10063078	Bronchoalveolar lavage abnormal	支气管肺泡灌洗异常	1
10022891	Investigations	各类检查	10005536	Blood gas and acid base analyses	血气和酸碱分析	10027432	Metabolic, nutritional and blood gas investigations	代谢、营养和血气检查	10007223	Carbon dioxide decreased	二氧化碳减少	1
10022891	Investigations	各类检查	10044261	Toxicology laboratory analyses	各种毒理学实验室分析	10044260	Toxicology and therapeutic drug monitoring	毒理学及治疗药物监测	10007243	Carboxyhaemoglobin increased	碳氧血红蛋白升高	1
10022891	Investigations	各类检查	10053105	Vascular auscultatory investigations	血管听诊检查	10007512	Cardiac and vascular investigations (excl enzyme tests)	心血管检查（不包括酶检测）	10048777	Carotid bruit	颈动脉杂音	1
10022891	Investigations	各类检查	10047938	White blood cell analyses	各种白细胞分析	10018851	Haematology investigations (incl blood groups)	血液类检查（包括血型）	10063293	Cd4 lymphocytes abnormal	CD4 淋巴细胞异常	1
10022891	Investigations	各类检查	10043411	Therapeutic drug monitoring analyses	各种治疗药物监测分析	10044260	Toxicology and therapeutic drug monitoring	毒理学及治疗药物监测	10061756	Chemotherapeutic drug level below therapeutic	化疗药水平低于治疗量	1
10022891	Investigations	各类检查	10004000	Bacteria identification and serology (excl mycobacteria)	细菌鉴定和血清学（不包括分支杆菌）	10027529	Microbiology and serology investigations	微生物和血清检查	10070027	Clostridium test positive	梭菌检测阳性	1
10022891	Investigations	各类检查	10009728	Coagulation and bleeding analyses	凝血和出血分析	10018851	Haematology investigations (incl blood groups)	血液类检查（包括血型）	10063557	Coagulation test abnormal	凝血试验异常	1
10022891	Investigations	各类检查	10003828	Autoimmunity analyses	各种自身免疫分析	10021505	Immunology and allergy investigations	免疫及过敏类检查	10009854	Cold agglutinins positive	冷凝集试验阳性	1
10022891	Investigations	各类检查	10017963	Gastrointestinal and abdominal imaging procedures	胃肠道和腹部影像检查	10017971	Gastrointestinal investigations	胃肠类检查	10010008	Colonoscopy abnormal	结肠镜检查异常	1
10022891	Investigations	各类检查	10029285	Neurologic diagnostic procedures	神经系统诊断性检查	10029295	Neurological, special senses and psychiatric investigations	神经、特殊感觉和精神病检查	10069709	Coma scale abnormal	昏迷评分异常	1
10022891	Investigations	各类检查	10006476	Respiratory tract and thoracic imaging procedures	呼吸道和胸部各项影像学检查	10038668	Respiratory and pulmonary investigations (excl blood gases)	呼吸系统及肺部检查类（不包括血气）	10057799	Computerised tomogram thorax abnormal	胸部计算机断层成像异常	1
10022891	Investigations	各类检查	10001339	Adrenal cortex tests	各种肾上腺皮质试验	10014706	Endocrine investigations (incl sex hormones)	内分泌系统检查（包括性激素）	10011207	Cortisol increased	皮质醇增加	1
10022891	Investigations	各类检查	10036998	Protein analyses NEC	蛋白分析（不另分类）	10037000	Protein and chemistry analyses NEC	蛋白分析及化检（不另分类）	10068559	C-reactive protein abnormal	C 反应蛋白异常	1
10022891	Investigations	各类检查	10038454	Renal function analyses	各种肾功能分析	10038362	Renal and urinary tract investigations and urinalyses	肾脏、泌尿道检查及尿液分析	10011364	Creatinine renal clearance increased	肾肌酐清除率升高	1
10022891	Investigations	各类检查	10008183	Cerebrospinal fluid tests (excl microbiology)	脑脊液检验（不包括微生物）	10029295	Neurological, special senses and psychiatric investigations	神经、特殊感觉和精神病检查	10011537	Csf glucose decreased	脑脊液葡萄糖降低	1
10022891	Investigations	各类检查	10008183	Cerebrospinal fluid tests (excl microbiology)	脑脊液检验（不包括微生物）	10029295	Neurological, special senses and psychiatric investigations	神经、特殊感觉和精神病检查	10011544	Csf lactate dehydrogenase increased	脑脊液乳酸脱氢酶升高	1
10022891	Investigations	各类检查	10008183	Cerebrospinal fluid tests (excl microbiology)	脑脊液检验（不包括微生物）	10029295	Neurological, special senses and psychiatric investigations	神经、特殊感觉和精神病检查	10059703	Csf test abnormal	脑脊液检查异常	1
10022891	Investigations	各类检查	10008183	Cerebrospinal fluid tests (excl microbiology)	脑脊液检验（不包括微生物）	10029295	Neurological, special senses and psychiatric investigations	神经、特殊感觉和精神病检查	10061100	Csf white blood cell count positive	脑脊液白细胞计数阳性	1
10022891	Investigations	各类检查	10047490	Virus identification and serology	病毒鉴定和血清学	10027529	Microbiology and serology investigations	微生物和血清检查	10051620	Cytomegalovirus test positive	巨细胞病毒检测阳性	1
10022891	Investigations	各类检查	10047938	White blood cell analyses	各种白细胞分析	10018851	Haematology investigations (incl blood groups)	血液类检查（包括血型）	10012785	Differential white blood cell count abnormal	白细胞分类计数异常	1
10022891	Investigations	各类检查	10043411	Therapeutic drug monitoring analyses	各种治疗药物监测分析	10044260	Toxicology and therapeutic drug monitoring	毒理学及治疗药物监测	10061824	Drug level fluctuating	药物水平波动	1
10022891	Investigations	各类检查	10044261	Toxicology laboratory analyses	各种毒理学实验室分析	10044260	Toxicology and therapeutic drug monitoring	毒理学及治疗药物监测	10049177	Drug screen positive	药物筛查阳性	1
10022891	Investigations	各类检查	10071941	Physical examination procedures and organ system status	体检步骤和器官系统状态	10071940	Physical examination and organ system status topics	体检和器官系统状态主题	10067962	Eastern cooperative oncology group performance status worsened	东部肿瘤协作组体能状态下降	1
10022891	Investigations	各类检查	10007566	Cardiac function diagnostic procedures	心功能诊断程序	10007512	Cardiac and vascular investigations (excl enzyme tests)	心血管检查（不包括酶检测）	10061593	Echocardiogram abnormal	超声心动图异常	1
10022891	Investigations	各类检查	10007566	Cardiac function diagnostic procedures	心功能诊断程序	10007512	Cardiac and vascular investigations (excl enzyme tests)	心血管检查（不包括酶检测）	10014331	Ejection fraction abnormal	射血分数异常	1
10022891	Investigations	各类检查	10053104	ECG investigations	各种心电图检查	10007512	Cardiac and vascular investigations (excl enzyme tests)	心血管检查（不包括酶检测）	10014363	Electrocardiogram abnormal	心电图异常	1
10022891	Investigations	各类检查	10053104	ECG investigations	各种心电图检查	10007512	Cardiac and vascular investigations (excl enzyme tests)	心血管检查（不包括酶检测）	10062311	Electrocardiogram low voltage	心电图示低电压	1
10022891	Investigations	各类检查	10053104	ECG investigations	各种心电图检查	10007512	Cardiac and vascular investigations (excl enzyme tests)	心血管检查（不包括酶检测）	10014375	Electrocardiogram q waves	心电图 Q 波	1
10022891	Investigations	各类检查	10053104	ECG investigations	各种心电图检查	10007512	Cardiac and vascular investigations (excl enzyme tests)	心血管检查（不包括酶检测）	10014390	Electrocardiogram st segment abnormal	心电图 ST 段异常	1
10022891	Investigations	各类检查	10053104	ECG investigations	各种心电图检查	10007512	Cardiac and vascular investigations (excl enzyme tests)	心血管检查（不包括酶检测）	10014392	Electrocardiogram st segment elevation	心电图 ST 段抬高	1
10022891	Investigations	各类检查	10053104	ECG investigations	各种心电图检查	10007512	Cardiac and vascular investigations (excl enzyme tests)	心血管检查（不包括酶检测）	10052333	Electrocardiogram st-t segment abnormal	心电图 ST-T 段异常	1
10022891	Investigations	各类检查	10053104	ECG investigations	各种心电图检查	10007512	Cardiac and vascular investigations (excl enzyme tests)	心血管检查（不包括酶检测）	10014394	Electrocardiogram t wave amplitude decreased	心电图 T 波波幅降低	1
10022891	Investigations	各类检查	10004000	Bacteria identification and serology (excl mycobacteria)	细菌鉴定和血清学（不包括分支杆菌）	10027529	Microbiology and serology investigations	微生物和血清检查	10070023	Enterobacter test positive	肠杆菌检测阳性	1
10022891	Investigations	各类检查	10047938	White blood cell analyses	各种白细胞分析	10018851	Haematology investigations (incl blood groups)	血液类检查（包括血型）	10052221	Eosinophil percentage decreased	嗜酸粒细胞百分比降低	1
10022891	Investigations	各类检查	10047490	Virus identification and serology	病毒鉴定和血清学	10027529	Microbiology and serology investigations	微生物和血清检查	10064545	Epstein-barr virus test positive	EB 病毒检测阳性	1
10022891	Investigations	各类检查	10004000	Bacteria identification and serology (excl mycobacteria)	细菌鉴定和血清学（不包括分支杆菌）	10027529	Microbiology and serology investigations	微生物和血清检查	10070090	Escherichia test positive	埃希氏菌检测阳性	1
10022891	Investigations	各类检查	10065878	Faecal analyses NEC	各种大便分析（不另分类）	10017971	Gastrointestinal investigations	胃肠类检查	10049939	Faecal volume increased	便量增加	1
10022891	Investigations	各类检查	10022892	Investigations NEC	各种检查（不另分类）	10022893	Investigations, imaging and histopathology procedures NEC	检查、成像、及病理组织检验操作（不另分类）	10070748	False positive investigation result	假阳性检查结果	1
10022891	Investigations	各类检查	10009728	Coagulation and bleeding analyses	凝血和出血分析	10018851	Haematology investigations (incl blood groups)	血液类检查（包括血型）	10016603	Fibrinolysis	纤维蛋白溶解	1
10022891	Investigations	各类检查	10009728	Coagulation and bleeding analyses	凝血和出血分析	10018851	Haematology investigations (incl blood groups)	血液类检查（包括血型）	10016607	Fibrinolysis increased	纤维蛋白溶解升高	1
10022891	Investigations	各类检查	10053099	Gastrointestinal function diagnostic procedures	胃肠道功能诊断检查	10017971	Gastrointestinal investigations	胃肠类检查	10060041	Gastric ph decreased	胃 pH 值下降	1
10022891	Investigations	各类检查	10053099	Gastrointestinal function diagnostic procedures	胃肠道功能诊断检查	10017971	Gastrointestinal investigations	胃肠类检查	10060040	Gastric ph increased	胃 pH 值上升	1
10022891	Investigations	各类检查	10071950	Gene analyses	基因分析	10087058	Cytogenetic investigations and genetic analyses	细胞遗传学检查和遗传学分析	10063478	Gene mutation identification test positive	基因突变鉴定试验阳性	1
10022891	Investigations	各类检查	10036998	Protein analyses NEC	蛋白分析（不另分类）	10037000	Protein and chemistry analyses NEC	蛋白分析及化检（不另分类）	10065125	Globulin abnormal	球蛋白异常	1
10022891	Investigations	各类检查	10071941	Physical examination procedures and organ system status	体检步骤和器官系统状态	10071940	Physical examination and organ system status topics	体检和器官系统状态主题	10056830	Gynaecological examination abnormal	妇科检查异常	1
10022891	Investigations	各类检查	10038148	Red blood cell analyses	各种红细胞分析	10018851	Haematology investigations (incl blood groups)	血液类检查（包括血型）	10018837	Haematocrit	红细胞压积	1
10022891	Investigations	各类检查	10038148	Red blood cell analyses	各种红细胞分析	10018851	Haematology investigations (incl blood groups)	血液类检查（包括血型）	10018840	Haematocrit increased	红细胞压积升高	1
10022891	Investigations	各类检查	10018846	Haematological analyses NEC	各种血液学分析（不另分类）	10018851	Haematology investigations (incl blood groups)	血液类检查（包括血型）	10057755	Haematology test abnormal	血液学检测异常	1
10022891	Investigations	各类检查	10038148	Red blood cell analyses	各种红细胞分析	10018851	Haematology investigations (incl blood groups)	血液类检查（包括血型）	10018888	Haemoglobin increased	血红蛋白升高	1
10022891	Investigations	各类检查	10046512	Urinalysis NEC	各种尿分析（不另分类）	10038362	Renal and urinary tract investigations and urinalyses	肾脏、泌尿道检查及尿液分析	10018909	Haemoglobin urine present	尿血红蛋白检出	1
10022891	Investigations	各类检查	10047490	Virus identification and serology	病毒鉴定和血清学	10027529	Microbiology and serology investigations	微生物和血清检查	10070216	Hepatitis a virus test positive	甲型肝炎病毒检测阳性	1
10022891	Investigations	各类检查	10047490	Virus identification and serology	病毒鉴定和血清学	10027529	Microbiology and serology investigations	微生物和血清检查	10052328	Hepatitis b core antigen positive	乙型肝炎核心抗原阳性	1
10022891	Investigations	各类检查	10047490	Virus identification and serology	病毒鉴定和血清学	10027529	Microbiology and serology investigations	微生物和血清检查	10019742	Hepatitis b surface antigen positive	乙型肝炎表面抗原阳性	1
10022891	Investigations	各类检查	10047490	Virus identification and serology	病毒鉴定和血清学	10027529	Microbiology and serology investigations	微生物和血清检查	10068377	Hepatitis c rna increased	丙型肝炎 RNA 升高	1
10022891	Investigations	各类检查	10008651	Cholesterol analyses	胆固醇各项分析	10024580	Lipid analyses	脂质分析类检验	10020051	High density lipoprotein abnormal	高密度脂蛋白异常	1
10022891	Investigations	各类检查	10009728	Coagulation and bleeding analyses	凝血和出血分析	10018851	Haematology investigations (incl blood groups)	血液类检查（包括血型）	10022591	International normalised ratio	国际标准化比率	1
10022891	Investigations	各类检查	10022892	Investigations NEC	各种检查（不另分类）	10022893	Investigations, imaging and histopathology procedures NEC	检查、成像、及病理组织检验操作（不另分类）	10061253	Investigation abnormal	检查异常	1
10022891	Investigations	各类检查	10004000	Bacteria identification and serology (excl mycobacteria)	细菌鉴定和血清学（不包括分支杆菌）	10027529	Microbiology and serology investigations	微生物和血清检查	10070091	Klebsiella test positive	克雷伯杆菌检测阳性	1
10022891	Investigations	各类检查	10004000	Bacteria identification and serology (excl mycobacteria)	细菌鉴定和血清学（不包括分支杆菌）	10027529	Microbiology and serology investigations	微生物和血清检查	10070000	Lactobacillus test positive	乳杆菌检测阳性	1
10022891	Investigations	各类检查	10071941	Physical examination procedures and organ system status	体检步骤和器官系统状态	10071940	Physical examination and organ system status topics	体检和器官系统状态主题	10075895	Liver palpable	肝脏可触及	1
10022891	Investigations	各类检查	10029285	Neurologic diagnostic procedures	神经系统诊断性检查	10029295	Neurological, special senses and psychiatric investigations	神经、特殊感觉和精神病检查	10025000	Lumbar puncture abnormal	腰椎穿刺异常	1
10022891	Investigations	各类检查	10047938	White blood cell analyses	各种白细胞分析	10018851	Haematology investigations (incl blood groups)	血液类检查（包括血型）	10025251	Lymphocyte count	淋巴细胞计数	1
10022891	Investigations	各类检查	10047938	White blood cell analyses	各种白细胞分析	10018851	Haematology investigations (incl blood groups)	血液类检查（包括血型）	10063337	Lymphocyte percentage abnormal	淋巴细胞百分比异常	1
10022891	Investigations	各类检查	10047938	White blood cell analyses	各种白细胞分析	10018851	Haematology investigations (incl blood groups)	血液类检查（包括血型）	10064665	Macrophages increased	巨噬细胞增加	1
10022891	Investigations	各类检查	10038148	Red blood cell analyses	各种红细胞分析	10018851	Haematology investigations (incl blood groups)	血液类检查（包括血型）	10026991	Mean cell haemoglobin concentration decreased	平均细胞血红蛋白浓度降低	1
10022891	Investigations	各类检查	10038148	Red blood cell analyses	各种红细胞分析	10018851	Haematology investigations (incl blood groups)	血液类检查（包括血型）	10026992	Mean cell haemoglobin concentration increased	平均细胞血红蛋白浓度升高	1
10022891	Investigations	各类检查	10068276	Bone marrow and immune tissue histopathology procedures	骨髓和免疫组织病理学检查	10018851	Haematology investigations (incl blood groups)	血液类检查（包括血型）	10027119	Megakaryocytes decreased	巨核细胞减少	1
10022891	Investigations	各类检查	10071941	Physical examination procedures and organ system status	体检步骤和器官系统状态	10071940	Physical examination and organ system status topics	体检和器官系统状态主题	10070933	Menstruation normal	月经正常	1
10022891	Investigations	各类检查	10067226	Psychiatric investigations	各项精神病学检查	10029295	Neurological, special senses and psychiatric investigations	神经、特殊感觉和精神病检查	10065424	Mini mental status examination abnormal	简易精神状态检查异常	1
10022891	Investigations	各类检查	10047938	White blood cell analyses	各种白细胞分析	10018851	Haematology investigations (incl blood groups)	血液类检查（包括血型）	10061293	Monocyte count abnormal	单核细胞计数异常	1
10022891	Investigations	各类检查	10047938	White blood cell analyses	各种白细胞分析	10018851	Haematology investigations (incl blood groups)	血液类检查（包括血型）	10067238	Monocyte percentage abnormal	单核细胞百分比异常	1
10022891	Investigations	各类检查	10028394	Musculoskeletal and soft tissue tests NEC	肌肉骨骼和软组织检验（不另分类）	10028387	Musculoskeletal and soft tissue investigations (excl enzyme tests)	各种肌肉骨骼和软组织检查（不包括酶检测）	10028625	Myoglobin blood increased	血肌红蛋白升高	1
10022891	Investigations	各类检查	10047938	White blood cell analyses	各种白细胞分析	10018851	Haematology investigations (incl blood groups)	血液类检查（包括血型）	10058134	Neutrophil percentage abnormal	中性粒细胞百分比异常	1
10022891	Investigations	各类检查	10047938	White blood cell analyses	各种白细胞分析	10018851	Haematology investigations (incl blood groups)	血液类检查（包括血型）	10029378	Neutrophil toxic granulation present	中性粒细胞中毒颗粒检出	1
10022891	Investigations	各类检查	10071941	Physical examination procedures and organ system status	体检步骤和器官系统状态	10071940	Physical examination and organ system status topics	体检和器官系统状态主题	10065026	Nutritional condition abnormal	营养状况异常	1
10022891	Investigations	各类检查	10065878	Faecal analyses NEC	各种大便分析（不另分类）	10017971	Gastrointestinal investigations	胃肠类检查	10061880	Occult blood positive	潜血阳性	1
10022891	Investigations	各类检查	10012981	Digestive enzymes	各种消化酶检验	10017971	Gastrointestinal investigations	胃肠类检查	10061900	Pancreatic enzymes increased	胰酶升高	1
10022891	Investigations	各类检查	10005536	Blood gas and acid base analyses	血气和酸碱分析	10027432	Metabolic, nutritional and blood gas investigations	代谢、营养和血气检查	10034183	Pco2 increased	PCO2 升高	1
10022891	Investigations	各类检查	10007950	Central nervous system imaging procedures	中枢神经系统影像学检查	10029295	Neurological, special senses and psychiatric investigations	神经、特殊感觉和精神病检查	10079703	Perfusion brain scan abnormal	脑灌注扫描异常	1
10022891	Investigations	各类检查	10071941	Physical examination procedures and organ system status	体检步骤和器官系统状态	10071940	Physical examination and organ system status topics	体检和器官系统状态主题	10062078	Physical examination abnormal	体格检查异常	1
10022891	Investigations	各类检查	10047938	White blood cell analyses	各种白细胞分析	10018851	Haematology investigations (incl blood groups)	血液类检查（包括血型）	10058753	Plasmablast count increased	成浆细胞计数升高	1
10022891	Investigations	各类检查	10035523	Platelet analyses	血小板分析	10018851	Haematology investigations (incl blood groups)	血液类检查（包括血型）	10035515	Platelet adhesiveness increased	血小板粘附力升高	1
10022891	Investigations	各类检查	10035523	Platelet analyses	血小板分析	10018851	Haematology investigations (incl blood groups)	血液类检查（包括血型）	10035525	Platelet count	血小板计数	1
10022891	Investigations	各类检查	10035523	Platelet analyses	血小板分析	10018851	Haematology investigations (incl blood groups)	血液类检查（包括血型）	10069519	Platelet distribution width abnormal	血小板分布宽度异常	1
10022891	Investigations	各类检查	10035523	Platelet analyses	血小板分析	10018851	Haematology investigations (incl blood groups)	血液类检查（包括血型）	10035538	Platelet morphology abnormal	血小板形态异常	1
10022891	Investigations	各类检查	10036998	Protein analyses NEC	蛋白分析（不另分类）	10037000	Protein and chemistry analyses NEC	蛋白分析及化检（不另分类）	10065126	Prealbumin abnormal	前白蛋白异常	1
10022891	Investigations	各类检查	10036998	Protein analyses NEC	蛋白分析（不另分类）	10037000	Protein and chemistry analyses NEC	蛋白分析及化检（不另分类）	10067081	Procalcitonin increased	降钙素原增高	1
10022891	Investigations	各类检查	10036998	Protein analyses NEC	蛋白分析（不另分类）	10037000	Protein and chemistry analyses NEC	蛋白分析及化检（不另分类）	10036992	Protein albumin ratio decreased	蛋白白蛋白比降低	1
10022891	Investigations	各类检查	10046512	Urinalysis NEC	各种尿分析（不另分类）	10038362	Renal and urinary tract investigations and urinalyses	肾脏、泌尿道检查及尿液分析	10037018	Protein urine	尿蛋白	1
10022891	Investigations	各类检查	10037385	Respiratory and pulmonary function diagnostic procedures	各项呼吸和肺功能诊断检查	10038668	Respiratory and pulmonary investigations (excl blood gases)	呼吸系统及肺部检查类（不包括血气）	10061922	Pulmonary function test decreased	肺功能试验降低	1
10022891	Investigations	各类检查	10053103	Heart rate and pulse investigations	心率和脉搏检查	10007512	Cardiac and vascular investigations (excl enzyme tests)	心血管检查（不包括酶检测）	10037466	Pulse abnormal	脉搏异常	1
10022891	Investigations	各类检查	10053103	Heart rate and pulse investigations	心率和脉搏检查	10007512	Cardiac and vascular investigations (excl enzyme tests)	心血管检查（不包括酶检测）	10037480	Pulse pressure decreased	脉压降低	1
10022891	Investigations	各类检查	10053104	ECG investigations	各种心电图检查	10007512	Cardiac and vascular investigations (excl enzyme tests)	心血管检查（不包括酶检测）	10057624	Qrs axis abnormal	QRS 轴异常	1
10022891	Investigations	各类检查	10038148	Red blood cell analyses	各种红细胞分析	10018851	Haematology investigations (incl blood groups)	血液类检查（包括血型）	10038155	Red blood cell count increased	红细胞计数升高	1
10022891	Investigations	各类检查	10038148	Red blood cell analyses	各种红细胞分析	10018851	Haematology investigations (incl blood groups)	血液类检查（包括血型）	10038165	Red blood cell nucleated morphology present	有核红细胞检出	1
10022891	Investigations	各类检查	10018846	Haematological analyses NEC	各种血液学分析（不另分类）	10018851	Haematology investigations (incl blood groups)	血液类检查（包括血型）	10049187	Red blood cell sedimentation rate increased	红细胞沉降率升高	1
10022891	Investigations	各类检查	10038148	Red blood cell analyses	各种红细胞分析	10018851	Haematology investigations (incl blood groups)	血液类检查（包括血型）	10053923	Red cell distribution width abnormal	红细胞体积分布宽度异常	1
10022891	Investigations	各类检查	10071941	Physical examination procedures and organ system status	体检步骤和器官系统状态	10071940	Physical examination and organ system status topics	体检和器官系统状态主题	10038710	Respiratory rate decreased	呼吸率降低	1
10022891	Investigations	各类检查	10047490	Virus identification and serology	病毒鉴定和血清学	10027529	Microbiology and serology investigations	微生物和血清检查	10084273	Sars-cov-2 test negative	SARS-CoV-2 检测阴性	1
10022891	Investigations	各类检查	10046512	Urinalysis NEC	各种尿分析（不另分类）	10038362	Renal and urinary tract investigations and urinalyses	肾脏、泌尿道检查及尿液分析	10050772	Specific gravity urine decreased	尿比重降低	1
10022891	Investigations	各类检查	10006472	Respiratory tract and thoracic histopathology procedures	呼吸道和胸部各项病理组织学检查	10038668	Respiratory and pulmonary investigations (excl blood gases)	呼吸系统及肺部检查类（不包括血气）	10060991	Sputum abnormal	痰液异常	1
10022891	Investigations	各类检查	10004000	Bacteria identification and serology (excl mycobacteria)	细菌鉴定和血清学（不包括分支杆菌）	10027529	Microbiology and serology investigations	微生物和血清检查	10070055	Streptococcus test positive	链球菌检测阳性	1
10022891	Investigations	各类检查	10087057	Hepatobiliary function diagnostic procedures	肝胆功能诊断性操作	10019809	Hepatobiliary investigations	肝胆系统检查	10054888	Transaminases	转氨酶	1
10022891	Investigations	各类检查	10027637	Mineral and electrolyte analyses	各种矿物质和电解质分析	10047843	Water, electrolyte and mineral investigations	水、电解质及矿物质的各种检查	10050770	Transferrin saturation decreased	铁传递蛋白饱和度降低	1
10022891	Investigations	各类检查	10043692	Thyroid analyses	各种甲状腺分析	10014706	Endocrine investigations (incl sex hormones)	内分泌系统检查（包括性激素）	10044594	Tri-iodothyronine decreased	三碘甲状腺原氨酸减低	1
10022891	Investigations	各类检查	10040768	Skeletal and cardiac muscle analyses	骨和心肌分析检验	10014938	Enzyme investigations NEC	酶检查（不另分类）	10061576	Troponin	肌钙蛋白	1
10022891	Investigations	各类检查	10040768	Skeletal and cardiac muscle analyses	骨和心肌分析检验	10014938	Enzyme investigations NEC	酶检查（不另分类）	10058269	Troponin t increased	肌钙蛋白 T 升高	1
10022891	Investigations	各类检查	10072981	Cell marker analyses	细胞标记物分析	10087058	Cytogenetic investigations and genetic analyses	细胞遗传学检查和遗传学分析	10048621	Tumour marker increased	肿瘤标志物升高	1
10022891	Investigations	各类检查	10021404	Imaging procedures NEC	影像学检查（不另分类）	10022893	Investigations, imaging and histopathology procedures NEC	检查、成像、及病理组织检验操作（不另分类）	10061606	Ultrasound scan abnormal	超声扫描异常	1
10022891	Investigations	各类检查	10046570	Urinary tract imaging procedures	泌尿道影像学检查	10038362	Renal and urinary tract investigations and urinalyses	肾脏、泌尿道检查及尿液分析	10062138	Urinary system x-ray abnormal	泌尿系统 X 线检查异常	1
10022891	Investigations	各类检查	10087057	Hepatobiliary function diagnostic procedures	肝胆功能诊断性操作	10019809	Hepatobiliary investigations	肝胆系统检查	10070479	Urobilinogen urine increased	尿中尿胆原增加	1
10022891	Investigations	各类检查	10071941	Physical examination procedures and organ system status	体检步骤和器官系统状态	10071940	Physical examination and organ system status topics	体检和器官系统状态主题	10064863	Waist circumference increased	腰围增加	1
10022891	Investigations	各类检查	10047490	Virus identification and serology	病毒鉴定和血清学	10027529	Microbiology and serology investigations	微生物和血清检查	10059424	Viral test positive	病毒检测阳性	1
10022891	Investigations	各类检查	10029285	Neurologic diagnostic procedures	神经系统诊断性检查	10029295	Neurological, special senses and psychiatric investigations	神经、特殊感觉和精神病检查	10047549	Visual evoked potentials abnormal	视觉诱发电位异常	1
10022891	Investigations	各类检查	10047598	Vitamin analyses	维生素分析	10027432	Metabolic, nutritional and blood gas investigations	代谢、营养和血气检查	10047608	Vitamin b12 decreased	维生素 B12 降低	1
10022891	Investigations	各类检查	10047598	Vitamin analyses	维生素分析	10027432	Metabolic, nutritional and blood gas investigations	代谢、营养和血气检查	10047610	Vitamin b12 increased	维生素 B12 升高	1
10022891	Investigations	各类检查	10017963	Gastrointestinal and abdominal imaging procedures	胃肠道和腹部影像检查	10017971	Gastrointestinal investigations	胃肠类检查	10061582	X-ray gastrointestinal tract abnormal	胃肠道 X 线检查异常	1
10022891	Investigations	各类检查	10028386	Musculoskeletal and soft tissue imaging procedures	肌肉骨骼和软组织影像学检查	10028387	Musculoskeletal and soft tissue investigations (excl enzyme tests)	各种肌肉骨骼和软组织检查（不包括酶检测）	10061586	X-ray limb abnormal	肢体 X 线检查异常	1
10027433	Metabolism and nutrition disorders	代谢及营养类疾病	10003022	Appetite disorders	各种食欲障碍	10003018	Appetite and general nutritional disorders	食欲及一般性营养障碍	10061428	Decreased appetite	食欲减退	401
10027433	Metabolism and nutrition disorders	代谢及营养类疾病	10044084	Total fluid volume decreased	总液体体积减少	10014412	Electrolyte and fluid balance conditions	电解质及液体平衡状况	10012174	Dehydration	脱水	272
10027433	Metabolism and nutrition disorders	代谢及营养类疾病	10041273	Sodium imbalance	钠平衡失调	10014412	Electrolyte and fluid balance conditions	电解质及液体平衡状况	10021036	Hyponatraemia	低钠血症	131
10027433	Metabolism and nutrition disorders	代谢及营养类疾病	10020638	Hyperglycaemic conditions NEC	各种高血糖状况（不另分类）	10018424	Glucose metabolism disorders (incl diabetes mellitus)	葡萄糖代谢疾病（包括糖尿病）	10020635	Hyperglycaemia	高血糖症	109
10027433	Metabolism and nutrition disorders	代谢及营养类疾病	10036451	Potassium imbalance	钾平衡失调	10014412	Electrolyte and fluid balance conditions	电解质及液体平衡状况	10021015	Hypokalaemia	低钾血症	93
10027433	Metabolism and nutrition disorders	代谢及营养类疾病	10003022	Appetite disorders	各种食欲障碍	10003018	Appetite and general nutritional disorders	食欲及一般性营养障碍	10063743	Hypophagia	摄食量减少	69
10027433	Metabolism and nutrition disorders	代谢及营养类疾病	10037009	Protein metabolism disorders NEC	蛋白代谢异常（不另分类）	10037008	Protein and amino acid metabolism disorders NEC	蛋白质及氨基酸代谢异常（不另分类）	10020942	Hypoalbuminaemia	低白蛋白血症	36
10027433	Metabolism and nutrition disorders	代谢及营养类疾病	10006975	Calcium metabolism disorders	各种钙代谢疾病	10013296	Bone, calcium, magnesium and phosphorus metabolism disorders	骨、钙、镁及磷代谢异常	10020947	Hypocalcaemia	低钙血症	26
10027433	Metabolism and nutrition disorders	代谢及营养类疾病	10012602	Diabetes mellitus (incl subtypes)	各种糖尿病（包括亚型）	10018424	Glucose metabolism disorders (incl diabetes mellitus)	葡萄糖代谢疾病（包括糖尿病）	10012601	Diabetes mellitus	糖尿病	21
10027433	Metabolism and nutrition disorders	代谢及营养类疾病	10018067	General nutritional disorders NEC	一般性营养障碍（不另分类）	10003018	Appetite and general nutritional disorders	食欲及一般性营养障碍	10016165	Failure to thrive	发育停滞	21
10027433	Metabolism and nutrition disorders	代谢及营养类疾病	10036451	Potassium imbalance	钾平衡失调	10014412	Electrolyte and fluid balance conditions	电解质及液体平衡状况	10020646	Hyperkalaemia	高钾血症	21
10027433	Metabolism and nutrition disorders	代谢及营养类疾病	10034941	Phosphorus metabolism disorders	各种磷代谢疾病	10013296	Bone, calcium, magnesium and phosphorus metabolism disorders	骨、钙、镁及磷代谢异常	10021058	Hypophosphataemia	低磷血症	20
10027433	Metabolism and nutrition disorders	代谢及营养类疾病	10018067	General nutritional disorders NEC	一般性营养障碍（不另分类）	10003018	Appetite and general nutritional disorders	食欲及一般性营养障碍	10061273	Malnutrition	营养不良	20
10027433	Metabolism and nutrition disorders	代谢及营养类疾病	10041273	Sodium imbalance	钠平衡失调	10014412	Electrolyte and fluid balance conditions	电解质及液体平衡状况	10020679	Hypernatraemia	高钠血症	19
10027433	Metabolism and nutrition disorders	代谢及营养类疾病	10021001	Hypoglycaemic conditions NEC	各种低血糖状况（不另分类）	10018424	Glucose metabolism disorders (incl diabetes mellitus)	葡萄糖代谢疾病（包括糖尿病）	10020993	Hypoglycaemia	低血糖	19
10027433	Metabolism and nutrition disorders	代谢及营养类疾病	10044085	Total fluid volume increased	总液体体积增加	10014412	Electrolyte and fluid balance conditions	电解质及液体平衡状况	10016807	Fluid retention	液体潴留	16
10027433	Metabolism and nutrition disorders	代谢及营养类疾病	10014419	Electrolyte imbalance NEC	电解质平衡失调（不另分类）	10014412	Electrolyte and fluid balance conditions	电解质及液体平衡状况	10014418	Electrolyte imbalance	电解质失衡	15
10027433	Metabolism and nutrition disorders	代谢及营养类疾病	10025439	Magnesium metabolism disorders	各种镁代谢性疾病	10013296	Bone, calcium, magnesium and phosphorus metabolism disorders	骨、钙、镁及磷代谢异常	10021027	Hypomagnesaemia	低镁血症	14
10027433	Metabolism and nutrition disorders	代谢及营养类疾病	10018067	General nutritional disorders NEC	一般性营养障碍（不另分类）	10003018	Appetite and general nutritional disorders	食欲及一般性营养障碍	10061148	Feeding disorder	喂养障碍	11
10027433	Metabolism and nutrition disorders	代谢及营养类疾病	10052559	Fluid intake decreased	液体摄入减少	10014412	Electrolyte and fluid balance conditions	电解质及液体平衡状况	10056291	Fluid intake reduced	液体摄入下降	10
10027433	Metabolism and nutrition disorders	代谢及营养类疾病	10014476	Elevated cholesterol	胆固醇升高	10013317	Lipid metabolism disorders	脂质代谢类异常	10020603	Hypercholesterolaemia	高胆固醇血症	10
10027433	Metabolism and nutrition disorders	代谢及营养类疾病	10020666	Hyperlipidaemias NEC	各种高脂血症（不另分类）	10013317	Lipid metabolism disorders	脂质代谢类异常	10062060	Hyperlipidaemia	高脂血症	10
10027433	Metabolism and nutrition disorders	代谢及营养类疾病	10027416	Metabolic acidoses (excl diabetic acidoses)	各种代谢性酸中毒（糖尿病酸中毒除外）	10000485	Acid-base disorders	酸碱平衡紊乱	10027417	Metabolic acidosis	代谢性酸中毒	10
10027433	Metabolism and nutrition disorders	代谢及营养类疾病	10037009	Protein metabolism disorders NEC	蛋白代谢异常（不另分类）	10037008	Protein and amino acid metabolism disorders NEC	蛋白质及氨基酸代谢异常（不另分类）	10021083	Hypoproteinaemia	低蛋白血症	9
10027433	Metabolism and nutrition disorders	代谢及营养类疾病	10014486	Elevated triglycerides	甘油三酯升高	10013317	Lipid metabolism disorders	脂质代谢类异常	10020869	Hypertriglyceridaemia	高甘油三酯血症	8
10027433	Metabolism and nutrition disorders	代谢及营养类疾病	10018067	General nutritional disorders NEC	一般性营养障碍（不另分类）	10003018	Appetite and general nutritional disorders	食欲及一般性营养障碍	10006895	Cachexia	恶液质	7
10027433	Metabolism and nutrition disorders	代谢及营养类疾病	10070968	Disorders of purine metabolism	嘌呤代谢异常	10037546	Purine and pyrimidine metabolism disorders	嘌呤及嘧啶代谢异常	10020903	Hyperuricaemia	高尿酸血症	7
10027433	Metabolism and nutrition disorders	代谢及营养类疾病	10016801	Fluid intake increased	液体摄入增加	10014412	Electrolyte and fluid balance conditions	电解质及液体平衡状况	10036067	Polydipsia	烦渴	7
10027433	Metabolism and nutrition disorders	代谢及营养类疾病	10003022	Appetite disorders	各种食欲障碍	10003018	Appetite and general nutritional disorders	食欲及一般性营养障碍	10060961	Appetite disorder	食欲障碍	6
10027433	Metabolism and nutrition disorders	代谢及营养类疾病	10070968	Disorders of purine metabolism	嘌呤代谢异常	10037546	Purine and pyrimidine metabolism disorders	嘌呤及嘧啶代谢异常	10018627	Gout	痛风	6
10027433	Metabolism and nutrition disorders	代谢及营养类疾病	10027739	Mixed acid-base disorders	混合型酸碱平衡失调	10000485	Acid-base disorders	酸碱平衡紊乱	10000486	Acidosis	酸中毒	5
10027433	Metabolism and nutrition disorders	代谢及营养类疾病	10012602	Diabetes mellitus (incl subtypes)	各种糖尿病（包括亚型）	10018424	Glucose metabolism disorders (incl diabetes mellitus)	葡萄糖代谢疾病（包括糖尿病）	10012607	Diabetes mellitus inadequate control	糖尿病控制不佳	5
10027433	Metabolism and nutrition disorders	代谢及营养类疾病	10008575	Chloride imbalance	氯化物平衡失调	10014412	Electrolyte and fluid balance conditions	电解质及液体平衡状况	10020955	Hypochloraemia	低氯血症	5
10027433	Metabolism and nutrition disorders	代谢及营养类疾病	10044084	Total fluid volume decreased	总液体体积减少	10014412	Electrolyte and fluid balance conditions	电解质及液体平衡状况	10021137	Hypovolaemia	低血容量	5
10027433	Metabolism and nutrition disorders	代谢及营养类疾病	10027422	Metabolic alkaloses	各种代谢性碱中毒	10000485	Acid-base disorders	酸碱平衡紊乱	10027423	Metabolic alkalosis	代谢性碱中毒	5
10027433	Metabolism and nutrition disorders	代谢及营养类疾病	10027428	Metabolic disorders NEC	各种代谢异常（不另分类）	10000546	Metabolism disorders NEC	代谢类异常（不另分类）	10058097	Metabolic disorder	代谢紊乱	5
10027433	Metabolism and nutrition disorders	代谢及营养类疾病	10012655	Diabetic complications NEC	糖尿病并发症（不另分类）	10012653	Diabetic complications	各种糖尿病并发症	10012671	Diabetic ketoacidosis	糖尿病酮症酸中毒	4
10027433	Metabolism and nutrition disorders	代谢及营养类疾病	10024581	Lipid metabolism and deposit disorders NEC	脂质代谢和沉积障碍（不另分类）	10013317	Lipid metabolism disorders	脂质代谢类异常	10058108	Dyslipidaemia	血脂异常	4
10027433	Metabolism and nutrition disorders	代谢及营养类疾病	10006975	Calcium metabolism disorders	各种钙代谢疾病	10013296	Bone, calcium, magnesium and phosphorus metabolism disorders	骨、钙、镁及磷代谢异常	10020583	Hypercalcaemia	高钙血症	4
10027433	Metabolism and nutrition disorders	代谢及营养类疾病	10018067	General nutritional disorders NEC	一般性营养障碍（不另分类）	10003018	Appetite and general nutritional disorders	食欲及一般性营养障碍	10000159	Abnormal loss of weight	体重异常下降	3
10027433	Metabolism and nutrition disorders	代谢及营养类疾病	10003022	Appetite disorders	各种食欲障碍	10003018	Appetite and general nutritional disorders	食欲及一般性营养障碍	10021654	Increased appetite	食欲增加	3
10027433	Metabolism and nutrition disorders	代谢及营养类疾病	10027416	Metabolic acidoses (excl diabetic acidoses)	各种代谢性酸中毒（糖尿病酸中毒除外）	10000485	Acid-base disorders	酸碱平衡紊乱	10023676	Lactic acidosis	乳酸酸中毒	3
10027433	Metabolism and nutrition disorders	代谢及营养类疾病	10012602	Diabetes mellitus (incl subtypes)	各种糖尿病（包括亚型）	10018424	Glucose metabolism disorders (incl diabetes mellitus)	葡萄糖代谢疾病（包括糖尿病）	10067584	Type 1 diabetes mellitus	1 型糖尿病	3
10027433	Metabolism and nutrition disorders	代谢及营养类疾病	10012602	Diabetes mellitus (incl subtypes)	各种糖尿病（包括亚型）	10018424	Glucose metabolism disorders (incl diabetes mellitus)	葡萄糖代谢疾病（包括糖尿病）	10067585	Type 2 diabetes mellitus	2 型糖尿病	3
10027433	Metabolism and nutrition disorders	代谢及营养类疾病	10018067	General nutritional disorders NEC	一般性营养障碍（不另分类）	10003018	Appetite and general nutritional disorders	食欲及一般性营养障碍	10049040	Weight fluctuation	体重波动	3
10027433	Metabolism and nutrition disorders	代谢及营养类疾病	10047842	Water soluble vitamin deficiencies	水溶性维生素缺乏	10047635	Vitamin related disorders	维生素相关性疾病	10047609	Vitamin b12 deficiency	维生素 B12 缺乏症	3
10027433	Metabolism and nutrition disorders	代谢及营养类疾病	10016250	Fat soluble vitamin deficiencies and disorders	脂溶性维生素缺乏和紊乱	10047635	Vitamin related disorders	维生素相关性疾病	10047626	Vitamin d deficiency	维生素 D 缺乏症	3
10027433	Metabolism and nutrition disorders	代谢及营养类疾病	10057187	Cell metabolism disorders NEC	各种细胞代谢障碍（不另分类）	10000546	Metabolism disorders NEC	代谢类异常（不另分类）	10057248	Cell death	细胞死亡	2
10027433	Metabolism and nutrition disorders	代谢及营养类疾病	10016951	Food malabsorption and intolerance syndromes (excl sugar intolerance)	食物吸收不良和不耐受综合征（不包括糖不耐受）	10016950	Food intolerance syndromes	食物不耐受综合征	10061958	Food intolerance	食物不耐受	2
10027433	Metabolism and nutrition disorders	代谢及营养类疾病	10012656	Diabetic complications neurological	糖尿病神经系统并发症	10012653	Diabetic complications	各种糖尿病并发症	10063554	Hyperglycaemic hyperosmolar nonketotic syndrome	高血糖高渗非酮症综合征	2
10027433	Metabolism and nutrition disorders	代谢及营养类疾病	10034941	Phosphorus metabolism disorders	各种磷代谢疾病	10013296	Bone, calcium, magnesium and phosphorus metabolism disorders	骨、钙、镁及磷代谢异常	10020711	Hyperphosphataemia	高磷酸血症	2
10027433	Metabolism and nutrition disorders	代谢及营养类疾病	10044085	Total fluid volume increased	总液体体积增加	10014412	Electrolyte and fluid balance conditions	电解质及液体平衡状况	10020919	Hypervolaemia	血容量过多	2
10027433	Metabolism and nutrition disorders	代谢及营养类疾病	10027416	Metabolic acidoses (excl diabetic acidoses)	各种代谢性酸中毒（糖尿病酸中毒除外）	10000485	Acid-base disorders	酸碱平衡紊乱	10023379	Ketoacidosis	酮症酸中毒	2
10027433	Metabolism and nutrition disorders	代谢及营养类疾病	10018067	General nutritional disorders NEC	一般性营养障碍（不另分类）	10003018	Appetite and general nutritional disorders	食欲及一般性营养障碍	10029883	Obesity	肥胖	2
10027433	Metabolism and nutrition disorders	代谢及营养类疾病	10014419	Electrolyte imbalance NEC	电解质平衡失调（不另分类）	10014412	Electrolyte and fluid balance conditions	电解质及液体平衡状况	10045170	Tumour lysis syndrome	肿瘤溶解综合征	2
10027433	Metabolism and nutrition disorders	代谢及营养类疾病	10027422	Metabolic alkaloses	各种代谢性碱中毒	10000485	Acid-base disorders	酸碱平衡紊乱	10001680	Alkalosis	碱中毒	1
10027433	Metabolism and nutrition disorders	代谢及营养类疾病	10012602	Diabetes mellitus (incl subtypes)	各种糖尿病（包括亚型）	10018424	Glucose metabolism disorders (incl diabetes mellitus)	葡萄糖代谢疾病（包括糖尿病）	10012631	Diabetes with hyperosmolarity	高渗性糖尿病	1
10027433	Metabolism and nutrition disorders	代谢及营养类疾病	10012655	Diabetic complications NEC	糖尿病并发症（不另分类）	10012653	Diabetic complications	各种糖尿病并发症	10080061	Euglycaemic diabetic ketoacidosis	正常血糖性糖尿病酮症酸中毒	1
10027433	Metabolism and nutrition disorders	代谢及营养类疾病	10016951	Food malabsorption and intolerance syndromes (excl sugar intolerance)	食物吸收不良和不耐受综合征（不包括糖不耐受）	10016950	Food intolerance syndromes	食物不耐受综合征	10076042	Feeding intolerance	喂养不耐受	1
10027433	Metabolism and nutrition disorders	代谢及营养类疾病	10014419	Electrolyte imbalance NEC	电解质平衡失调（不另分类）	10014412	Electrolyte and fluid balance conditions	电解质及液体平衡状况	10051283	Fluid imbalance	体液失调	1
10027433	Metabolism and nutrition disorders	代谢及营养类疾病	10018067	General nutritional disorders NEC	一般性营养障碍（不另分类）	10003018	Appetite and general nutritional disorders	食欲及一般性营养障碍	10049238	Food aversion	食物厌恶	1
10027433	Metabolism and nutrition disorders	代谢及营养类疾病	10020638	Hyperglycaemic conditions NEC	各种高血糖状况（不另分类）	10018424	Glucose metabolism disorders (incl diabetes mellitus)	葡萄糖代谢疾病（包括糖尿病）	10018429	Glucose tolerance impaired	葡萄糖耐量受损	1
10027433	Metabolism and nutrition disorders	代谢及营养类疾病	10027428	Metabolic disorders NEC	各种代谢异常（不另分类）	10000546	Metabolism disorders NEC	代谢类异常（不另分类）	10062747	Hypercreatininaemia	高肌酐血症	1
10027433	Metabolism and nutrition disorders	代谢及营养类疾病	10014419	Electrolyte imbalance NEC	电解质平衡失调（不另分类）	10014412	Electrolyte and fluid balance conditions	电解质及液体平衡状况	10020697	Hyperosmolar state	高渗状态	1
10027433	Metabolism and nutrition disorders	代谢及营养类疾病	10070968	Disorders of purine metabolism	嘌呤代谢异常	10037546	Purine and pyrimidine metabolism disorders	嘌呤及嘧啶代谢异常	10021131	Hypouricaemia	低尿酸血症	1
10027433	Metabolism and nutrition disorders	代谢及营养类疾病	10022971	Iron deficiencies	各种铁缺乏	10022958	Iron and trace metal metabolism disorders	铁及微量金属代谢异常	10022970	Iron deficiency	铁缺乏症	1
10027433	Metabolism and nutrition disorders	代谢及营养类疾病	10027416	Metabolic acidoses (excl diabetic acidoses)	各种代谢性酸中毒（糖尿病酸中毒除外）	10000485	Acid-base disorders	酸碱平衡紊乱	10023391	Ketosis	酮症	1
10027433	Metabolism and nutrition disorders	代谢及营养类疾病	10042454	Sugar intolerance (excl glucose intolerance)	糖不耐受（不包括葡萄糖不耐受）	10016950	Food intolerance syndromes	食物不耐受综合征	10023681	Lactose intolerance	乳糖不耐受	1
10027433	Metabolism and nutrition disorders	代谢及营养类疾病	10018067	General nutritional disorders NEC	一般性营养障碍（不另分类）	10003018	Appetite and general nutritional disorders	食欲及一般性营养障碍	10026820	Marasmus	消瘦	1
10027433	Metabolism and nutrition disorders	代谢及营养类疾病	10041273	Sodium imbalance	钠平衡失调	10014412	Electrolyte and fluid balance conditions	电解质及液体平衡状况	10072126	Pseudohyponatraemia	假性低钠血症	1
10027433	Metabolism and nutrition disorders	代谢及营养类疾病	10021001	Hypoglycaemic conditions NEC	各种低血糖状况（不另分类）	10018424	Glucose metabolism disorders (incl diabetes mellitus)	葡萄糖代谢疾病（包括糖尿病）	10040576	Shock hypoglycaemic	低血糖休克	1
10027433	Metabolism and nutrition disorders	代谢及营养类疾病	10018067	General nutritional disorders NEC	一般性营养障碍（不另分类）	10003018	Appetite and general nutritional disorders	食欲及一般性营养障碍	10041954	Starvation	饥饿	1
10027433	Metabolism and nutrition disorders	代谢及营养类疾病	10012602	Diabetes mellitus (incl subtypes)	各种糖尿病（包括亚型）	10018424	Glucose metabolism disorders (incl diabetes mellitus)	葡萄糖代谢疾病（包括糖尿病）	10081755	Steroid diabetes	类固醇糖尿病	1
10027433	Metabolism and nutrition disorders	代谢及营养类疾病	10018067	General nutritional disorders NEC	一般性营养障碍（不另分类）	10003018	Appetite and general nutritional disorders	食欲及一般性营养障碍	10049084	Weight loss poor	体重减轻不足	1
10027433	Metabolism and nutrition disorders	代谢及营养类疾病	10047842	Water soluble vitamin deficiencies	水溶性维生素缺乏	10047635	Vitamin related disorders	维生素相关性疾病	10061580	Vitamin b complex deficiency	复合维生素 B 缺乏症	1
10028395	Musculoskeletal and connective tissue disorders	各种肌肉骨骼及结缔组织疾病	10062913	Muscle weakness conditions	各种肌无力	10028302	Muscle disorders	肌肉类疾病	10028372	Muscular weakness	肌无力	139
10028395	Musculoskeletal and connective tissue disorders	各种肌肉骨骼及结缔组织疾病	10023226	Joint related signs and symptoms	关节相关症状和体征	10023213	Joint disorders	关节类疾病	10003239	Arthralgia	关节痛	98
10028395	Musculoskeletal and connective tissue disorders	各种肌肉骨骼及结缔组织疾病	10068757	Musculoskeletal and connective tissue pain and discomfort	肌肉骨骼和结缔组织的各种疼痛与不适	10028393	Musculoskeletal and connective tissue disorders NEC	肌肉骨骼和结缔组织疾病（不另分类）	10003988	Back pain	背痛	72
10028395	Musculoskeletal and connective tissue disorders	各种肌肉骨骼及结缔组织疾病	10068757	Musculoskeletal and connective tissue pain and discomfort	肌肉骨骼和结缔组织的各种疼痛与不适	10028393	Musculoskeletal and connective tissue disorders NEC	肌肉骨骼和结缔组织疾病（不另分类）	10033425	Pain in extremity	肢体疼痛	57
10028395	Musculoskeletal and connective tissue disorders	各种肌肉骨骼及结缔组织疾病	10028323	Muscle pains	肌肉疼痛	10028302	Muscle disorders	肌肉类疾病	10028411	Myalgia	肌痛	51
10028395	Musculoskeletal and connective tissue disorders	各种肌肉骨骼及结缔组织疾病	10006006	Bone related signs and symptoms	骨相关症状和体征	10005959	Bone disorders (excl congenital and fractures)	骨骼类疾病（不包括先天性疾病及骨折）	10006002	Bone pain	骨痛	27
10028395	Musculoskeletal and connective tissue disorders	各种肌肉骨骼及结缔组织疾病	10028326	Muscle related signs and symptoms NEC	肌肉相关症状和体征（不另分类）	10028302	Muscle disorders	肌肉类疾病	10028334	Muscle spasms	肌痉挛	25
10028395	Musculoskeletal and connective tissue disorders	各种肌肉骨骼及结缔组织疾病	10080711	Musculoskeletal and connective tissue conditions NEC	各种肌肉骨骼和结缔组织疾病（不另分类）	10028393	Musculoskeletal and connective tissue disorders NEC	肌肉骨骼和结缔组织疾病（不另分类）	10048334	Mobility decreased	活动度降低	23
10028395	Musculoskeletal and connective tissue disorders	各种肌肉骨骼及结缔组织疾病	10028640	Myopathies	各种肌病	10028302	Muscle disorders	肌肉类疾病	10028641	Myopathy	肌病	22
10028395	Musculoskeletal and connective tissue disorders	各种肌肉骨骼及结缔组织疾病	10068757	Musculoskeletal and connective tissue pain and discomfort	肌肉骨骼和结缔组织的各种疼痛与不适	10028393	Musculoskeletal and connective tissue disorders NEC	肌肉骨骼和结缔组织疾病（不另分类）	10028391	Musculoskeletal pain	骨骼肌肉疼痛	19
10028395	Musculoskeletal and connective tissue disorders	各种肌肉骨骼及结缔组织疾病	10028326	Muscle related signs and symptoms NEC	肌肉相关症状和体征（不另分类）	10028302	Muscle disorders	肌肉类疾病	10028347	Muscle twitching	肌肉抽搐	16
10028395	Musculoskeletal and connective tissue disorders	各种肌肉骨骼及结缔组织疾病	10068757	Musculoskeletal and connective tissue pain and discomfort	肌肉骨骼和结缔组织的各种疼痛与不适	10028393	Musculoskeletal and connective tissue disorders NEC	肌肉骨骼和结缔组织疾病（不另分类）	10016750	Flank pain	腰肋疼痛	10
10028395	Musculoskeletal and connective tissue disorders	各种肌肉骨骼及结缔组织疾病	10023226	Joint related signs and symptoms	关节相关症状和体征	10023213	Joint disorders	关节类疾病	10023232	Joint swelling	关节肿胀	10
10028395	Musculoskeletal and connective tissue disorders	各种肌肉骨骼及结缔组织疾病	10028326	Muscle related signs and symptoms NEC	肌肉相关症状和体征（不另分类）	10028302	Muscle disorders	肌肉类疾病	10028289	Muscle atrophy	肌肉萎缩	10
10028395	Musculoskeletal and connective tissue disorders	各种肌肉骨骼及结缔组织疾病	10080711	Musculoskeletal and connective tissue conditions NEC	各种肌肉骨骼和结缔组织疾病（不另分类）	10028393	Musculoskeletal and connective tissue disorders NEC	肌肉骨骼和结缔组织疾病（不另分类）	10052904	Musculoskeletal stiffness	肌肉骨骼强直	10
10028395	Musculoskeletal and connective tissue disorders	各种肌肉骨骼及结缔组织疾病	10003284	Arthropathies NEC	各种关节病（不另分类）	10023213	Joint disorders	关节类疾病	10003246	Arthritis	关节炎	9
10028395	Musculoskeletal and connective tissue disorders	各种肌肉骨骼及结缔组织疾病	10068757	Musculoskeletal and connective tissue pain and discomfort	肌肉骨骼和结缔组织的各种疼痛与不适	10028393	Musculoskeletal and connective tissue disorders NEC	肌肉骨骼和结缔组织疾病（不另分类）	10050819	Musculoskeletal chest pain	胸部肌肉骨骼疼痛	9
10028395	Musculoskeletal and connective tissue disorders	各种肌肉骨骼及结缔组织疾病	10068757	Musculoskeletal and connective tissue pain and discomfort	肌肉骨骼和结缔组织的各种疼痛与不适	10028393	Musculoskeletal and connective tissue disorders NEC	肌肉骨骼和结缔组织疾病（不另分类）	10028836	Neck pain	颈痛	8
10028395	Musculoskeletal and connective tissue disorders	各种肌肉骨骼及结缔组织疾病	10080711	Musculoskeletal and connective tissue conditions NEC	各种肌肉骨骼和结缔组织疾病（不另分类）	10028393	Musculoskeletal and connective tissue disorders NEC	肌肉骨骼和结缔组织疾病（不另分类）	10048592	Musculoskeletal disorder	肌肉骨骼疾病	7
10028395	Musculoskeletal and connective tissue disorders	各种肌肉骨骼及结缔组织疾病	10028640	Myopathies	各种肌病	10028302	Muscle disorders	肌肉类疾病	10039020	Rhabdomyolysis	横纹肌溶解	7
10028395	Musculoskeletal and connective tissue disorders	各种肌肉骨骼及结缔组织疾病	10068757	Musculoskeletal and connective tissue pain and discomfort	肌肉骨骼和结缔组织的各种疼痛与不适	10028393	Musculoskeletal and connective tissue disorders NEC	肌肉骨骼和结缔组织疾病（不另分类）	10061224	Limb discomfort	肢体不适	5
10028395	Musculoskeletal and connective tissue disorders	各种肌肉骨骼及结缔组织疾病	10041288	Soft tissue disorders NEC	各种软组织疾病（不另分类）	10028393	Musculoskeletal and connective tissue disorders NEC	肌肉骨骼和结缔组织疾病（不另分类）	10018735	Groin pain	腹股沟疼痛	4
10028395	Musculoskeletal and connective tissue disorders	各种肌肉骨骼及结缔组织疾病	10023226	Joint related signs and symptoms	关节相关症状和体征	10023213	Joint disorders	关节类疾病	10074329	Joint noise	关节杂音	4
10028395	Musculoskeletal and connective tissue disorders	各种肌肉骨骼及结缔组织疾病	10028343	Muscle tone abnormalities	各种肌张力异常	10028302	Muscle disorders	肌肉类疾病	10028330	Muscle rigidity	肌肉强直	4
10028395	Musculoskeletal and connective tissue disorders	各种肌肉骨骼及结缔组织疾病	10021992	Muscle infections and inflammations	肌肉感染和炎症	10028302	Muscle disorders	肌肉类疾病	10028653	Myositis	肌炎	4
10028395	Musculoskeletal and connective tissue disorders	各种肌肉骨骼及结缔组织疾病	10028343	Muscle tone abnormalities	各种肌张力异常	10028302	Muscle disorders	肌肉类疾病	10044684	Trismus	牙关紧闭	4
10028395	Musculoskeletal and connective tissue disorders	各种肌肉骨骼及结缔组织疾病	10028640	Myopathies	各种肌病	10028302	Muscle disorders	肌肉类疾病	10010121	Compartment syndrome	骨筋膜室综合征	3
10028395	Musculoskeletal and connective tissue disorders	各种肌肉骨骼及结缔组织疾病	10023226	Joint related signs and symptoms	关节相关症状和体征	10023213	Joint disorders	关节类疾病	10023230	Joint stiffness	关节僵硬	3
10028395	Musculoskeletal and connective tissue disorders	各种肌肉骨骼及结缔组织疾病	10027658	Bone disorders NEC	各种骨病（不另分类）	10005959	Bone disorders (excl congenital and fractures)	骨骼类疾病（不包括先天性疾病及骨折）	10031264	Osteonecrosis	骨坏死	3
10028395	Musculoskeletal and connective tissue disorders	各种肌肉骨骼及结缔组织疾病	10027658	Bone disorders NEC	各种骨病（不另分类）	10005959	Bone disorders (excl congenital and fractures)	骨骼类疾病（不包括先天性疾病及骨折）	10064658	Osteonecrosis of jaw	颌骨骨坏死	3
10028395	Musculoskeletal and connective tissue disorders	各种肌肉骨骼及结缔组织疾病	10003284	Arthropathies NEC	各种关节病（不另分类）	10023213	Joint disorders	关节类疾病	10036030	Polyarthritis	多发性关节炎	3
10028395	Musculoskeletal and connective tissue disorders	各种肌肉骨骼及结缔组织疾病	10003284	Arthropathies NEC	各种关节病（不另分类）	10023213	Joint disorders	关节类疾病	10003285	Arthropathy	关节病	2
10028395	Musculoskeletal and connective tissue disorders	各种肌肉骨骼及结缔组织疾病	10027658	Bone disorders NEC	各种骨病（不另分类）	10005959	Bone disorders (excl congenital and fractures)	骨骼类疾病（不包括先天性疾病及骨折）	10005956	Bone disorder	骨骼疾病	2
10028395	Musculoskeletal and connective tissue disorders	各种肌肉骨骼及结缔组织疾病	10027658	Bone disorders NEC	各种骨病（不另分类）	10005959	Bone disorders (excl congenital and fractures)	骨骼类疾病（不包括先天性疾病及骨折）	10049824	Bone infarction	骨梗死	2
10028395	Musculoskeletal and connective tissue disorders	各种肌肉骨骼及结缔组织疾病	10027658	Bone disorders NEC	各种骨病（不另分类）	10005959	Bone disorders (excl congenital and fractures)	骨骼类疾病（不包括先天性疾病及骨折）	10061728	Bone lesion	骨病损	2
10028395	Musculoskeletal and connective tissue disorders	各种肌肉骨骼及结缔组织疾病	10013297	Bursal disorders	粘液囊性疾病	10013361	Synovial and bursal disorders	滑液及滑膜囊疾病	10006811	Bursitis	滑囊炎	2
10028395	Musculoskeletal and connective tissue disorders	各种肌肉骨骼及结缔组织疾病	10011505	Crystal arthropathic disorders	结晶性关节疾病	10023213	Joint disorders	关节类疾病	10061761	Chondrocalcinosis	软骨钙质沉着病	2
10028395	Musculoskeletal and connective tissue disorders	各种肌肉骨骼及结缔组织疾病	10074472	Connective tissue disorders NEC	各种结缔组织疾病（不另分类）	10010761	Connective tissue disorders (excl congenital)	结缔组织类疾病（不包括先天性）	10061087	Connective tissue disorder	结缔组织疾病	2
10028395	Musculoskeletal and connective tissue disorders	各种肌肉骨骼及结缔组织疾病	10023226	Joint related signs and symptoms	关节相关症状和体征	10023213	Joint disorders	关节类疾病	10023215	Joint effusion	关节渗液	2
10028395	Musculoskeletal and connective tissue disorders	各种肌肉骨骼及结缔组织疾病	10023226	Joint related signs and symptoms	关节相关症状和体征	10023213	Joint disorders	关节类疾病	10048706	Joint range of motion decreased	关节运动范围减少	2
10028395	Musculoskeletal and connective tissue disorders	各种肌肉骨骼及结缔组织疾病	10028326	Muscle related signs and symptoms NEC	肌肉相关症状和体征（不另分类）	10028302	Muscle disorders	肌肉类疾病	10028300	Muscle disorder	肌肉疾病	2
10028395	Musculoskeletal and connective tissue disorders	各种肌肉骨骼及结缔组织疾病	10028326	Muscle related signs and symptoms NEC	肌肉相关症状和体征（不另分类）	10028302	Muscle disorders	肌肉类疾病	10049565	Muscle fatigue	肌肉疲劳	2
10028395	Musculoskeletal and connective tissue disorders	各种肌肉骨骼及结缔组织疾病	10028326	Muscle related signs and symptoms NEC	肌肉相关症状和体征（不另分类）	10028302	Muscle disorders	肌肉类疾病	10049816	Muscle tightness	肌紧张	2
10028395	Musculoskeletal and connective tissue disorders	各种肌肉骨骼及结缔组织疾病	10041288	Soft tissue disorders NEC	各种软组织疾病（不另分类）	10028393	Musculoskeletal and connective tissue disorders NEC	肌肉骨骼和结缔组织疾病（不另分类）	10049146	Neck mass	颈部肿块	2
10028395	Musculoskeletal and connective tissue disorders	各种肌肉骨骼及结缔组织疾病	10027425	Metabolic bone disorders	代谢性骨疾病	10005959	Bone disorders (excl congenital and fractures)	骨骼类疾病（不包括先天性疾病及骨折）	10031248	Osteolysis	骨质溶解	2
10028395	Musculoskeletal and connective tissue disorders	各种肌肉骨骼及结缔组织疾病	10027425	Metabolic bone disorders	代谢性骨疾病	10005959	Bone disorders (excl congenital and fractures)	骨骼类疾病（不包括先天性疾病及骨折）	10031282	Osteoporosis	骨质疏松症	2
10028395	Musculoskeletal and connective tissue disorders	各种肌肉骨骼及结缔组织疾病	10041288	Soft tissue disorders NEC	各种软组织疾病（不另分类）	10028393	Musculoskeletal and connective tissue disorders NEC	肌肉骨骼和结缔组织疾病（不另分类）	10065769	Soft tissue necrosis	软组织坏死	2
10028395	Musculoskeletal and connective tissue disorders	各种肌肉骨骼及结缔组织疾病	10006006	Bone related signs and symptoms	骨相关症状和体征	10005959	Bone disorders (excl congenital and fractures)	骨骼类疾病（不包括先天性疾病及骨折）	10072005	Spinal pain	脊柱疼痛	2
10028395	Musculoskeletal and connective tissue disorders	各种肌肉骨骼及结缔组织疾病	10013360	Synovial disorders	关节滑膜疾病	10013361	Synovial and bursal disorders	滑液及滑膜囊疾病	10042868	Synovitis	滑膜炎	2
10028395	Musculoskeletal and connective tissue disorders	各种肌肉骨骼及结缔组织疾病	10080711	Musculoskeletal and connective tissue conditions NEC	各种肌肉骨骼和结缔组织疾病（不另分类）	10028393	Musculoskeletal and connective tissue disorders NEC	肌肉骨骼和结缔组织疾病（不另分类）	10066454	Weight bearing difficulty	支撑体重困难	2
10028395	Musculoskeletal and connective tissue disorders	各种肌肉骨骼及结缔组织疾病	10080711	Musculoskeletal and connective tissue conditions NEC	各种肌肉骨骼和结缔组织疾病（不另分类）	10028393	Musculoskeletal and connective tissue disorders NEC	肌肉骨骼和结缔组织疾病（不另分类）	10003983	Back disorder	背部疾病	1
10028395	Musculoskeletal and connective tissue disorders	各种肌肉骨骼及结缔组织疾病	10027658	Bone disorders NEC	各种骨病（不另分类）	10005959	Bone disorders (excl congenital and fractures)	骨骼类疾病（不包括先天性疾病及骨折）	10065687	Bone loss	骨质流失	1
10028395	Musculoskeletal and connective tissue disorders	各种肌肉骨骼及结缔组织疾病	10027425	Metabolic bone disorders	代谢性骨疾病	10005959	Bone disorders (excl congenital and fractures)	骨骼类疾病（不包括先天性疾病及骨折）	10070487	Brown tumour	棕色瘤	1
10028395	Musculoskeletal and connective tissue disorders	各种肌肉骨骼及结缔组织疾病	10080711	Musculoskeletal and connective tissue conditions NEC	各种肌肉骨骼和结缔组织疾病（不另分类）	10028393	Musculoskeletal and connective tissue disorders NEC	肌肉骨骼和结缔组织疾病（不另分类）	10063004	Chest wall mass	胸壁肿块	1
10028395	Musculoskeletal and connective tissue disorders	各种肌肉骨骼及结缔组织疾病	10007709	Cartilage disorders	软骨类疾病	10043237	Tendon, ligament and cartilage disorders	肌腱、韧带及软骨疾病	10011219	Costochondritis	肋软骨炎	1
10028395	Musculoskeletal and connective tissue disorders	各种肌肉骨骼及结缔组织疾病	10015072	Epiphyseal disorders	各种骨骺疾病	10005959	Bone disorders (excl congenital and fractures)	骨骼类疾病（不包括先天性疾病及骨折）	10015078	Epiphyses premature fusion	骨骺闭合过早	1
10028395	Musculoskeletal and connective tissue disorders	各种肌肉骨骼及结缔组织疾病	10028378	Musculoskeletal and connective tissue deformities of skull, face and buccal cavity	颅骨、面部和口腔肌肉骨骼和结缔组织畸形	10028377	Musculoskeletal and connective tissue deformities (incl intervertebral disc disorders)	肌肉骨骼和结缔组织畸形（包括椎间盘疾病）	10068737	Facial asymmetry	颜面不对称	1
10028395	Musculoskeletal and connective tissue disorders	各种肌肉骨骼及结缔组织疾病	10041288	Soft tissue disorders NEC	各种软组织疾病（不另分类）	10028393	Musculoskeletal and connective tissue disorders NEC	肌肉骨骼和结缔组织疾病（不另分类）	10016717	Fistula	瘘管	1
10028395	Musculoskeletal and connective tissue disorders	各种肌肉骨骼及结缔组织疾病	10041288	Soft tissue disorders NEC	各种软组织疾病（不另分类）	10028393	Musculoskeletal and connective tissue disorders NEC	肌肉骨骼和结缔组织疾病（不另分类）	10051723	Fluctuance	波动感	1
10028395	Musculoskeletal and connective tissue disorders	各种肌肉骨骼及结缔组织疾病	10012139	Extremity deformities	各类肢体畸形	10028377	Musculoskeletal and connective tissue deformities (incl intervertebral disc disorders)	肌肉骨骼和结缔组织畸形（包括椎间盘疾病）	10061159	Foot deformity	足部变形	1
10028395	Musculoskeletal and connective tissue disorders	各种肌肉骨骼及结缔组织疾病	10011505	Crystal arthropathic disorders	结晶性关节疾病	10023213	Joint disorders	关节类疾病	10018634	Gouty arthritis	痛风性关节炎	1
10028395	Musculoskeletal and connective tissue disorders	各种肌肉骨骼及结缔组织疾病	10012139	Extremity deformities	各类肢体畸形	10028377	Musculoskeletal and connective tissue deformities (incl intervertebral disc disorders)	肌肉骨骼和结缔组织畸形（包括椎间盘疾病）	10061194	Hand deformity	手畸形	1
10028395	Musculoskeletal and connective tissue disorders	各种肌肉骨骼及结缔组织疾病	10080711	Musculoskeletal and connective tissue conditions NEC	各种肌肉骨骼和结缔组织疾病（不另分类）	10028393	Musculoskeletal and connective tissue disorders NEC	肌肉骨骼和结缔组织疾病（不另分类）	10084349	Immobilisation syndrome	制动综合征	1
10028395	Musculoskeletal and connective tissue disorders	各种肌肉骨骼及结缔组织疾病	10041288	Soft tissue disorders NEC	各种软组织疾病（不另分类）	10028393	Musculoskeletal and connective tissue disorders NEC	肌肉骨骼和结缔组织疾病（不另分类）	10053217	Inguinal mass	腹股沟肿块	1
10028395	Musculoskeletal and connective tissue disorders	各种肌肉骨骼及结缔组织疾病	10022635	Intervertebral disc disorders NEC	各种椎间盘疾病（不另分类）	10028377	Musculoskeletal and connective tissue deformities (incl intervertebral disc disorders)	肌肉骨骼和结缔组织畸形（包括椎间盘疾病）	10055039	Intervertebral disc compression	椎间盘压缩	1
10028395	Musculoskeletal and connective tissue disorders	各种肌肉骨骼及结缔组织疾病	10022635	Intervertebral disc disorders NEC	各种椎间盘疾病（不另分类）	10028377	Musculoskeletal and connective tissue deformities (incl intervertebral disc disorders)	肌肉骨骼和结缔组织畸形（包括椎间盘疾病）	10061246	Intervertebral disc degeneration	椎间盘退行性变	1
10028395	Musculoskeletal and connective tissue disorders	各种肌肉骨骼及结缔组织疾病	10022635	Intervertebral disc disorders NEC	各种椎间盘疾病（不另分类）	10028377	Musculoskeletal and connective tissue deformities (incl intervertebral disc disorders)	肌肉骨骼和结缔组织畸形（包括椎间盘疾病）	10061521	Intervertebral disc disorder	椎间盘疾病	1
10028395	Musculoskeletal and connective tissue disorders	各种肌肉骨骼及结缔组织疾病	10027685	Joint related disorders NEC	各种关节相关疾病（不另分类）	10023213	Joint disorders	关节类疾病	10087218	Joint impingement	关节撞击	1
10028395	Musculoskeletal and connective tissue disorders	各种肌肉骨骼及结缔组织疾病	10012140	Spine and neck deformities	脊柱和颈部畸形	10028377	Musculoskeletal and connective tissue deformities (incl intervertebral disc disorders)	肌肉骨骼和结缔组织畸形（包括椎间盘疾病）	10023509	Kyphosis	脊柱后凸	1
10028395	Musculoskeletal and connective tissue disorders	各种肌肉骨骼及结缔组织疾病	10052774	Ligament disorders	各种韧带疾病	10043237	Tendon, ligament and cartilage disorders	肌腱、韧带及软骨疾病	10061222	Ligament disorder	韧带疾病	1
10028395	Musculoskeletal and connective tissue disorders	各种肌肉骨骼及结缔组织疾病	10080711	Musculoskeletal and connective tissue conditions NEC	各种肌肉骨骼和结缔组织疾病（不另分类）	10028393	Musculoskeletal and connective tissue disorders NEC	肌肉骨骼和结缔组织疾病（不另分类）	10026882	Mastication disorder	咀嚼疾病	1
10028395	Musculoskeletal and connective tissue disorders	各种肌肉骨骼及结缔组织疾病	10068757	Musculoskeletal and connective tissue pain and discomfort	肌肉骨骼和结缔组织的各种疼痛与不适	10028393	Musculoskeletal and connective tissue disorders NEC	肌肉骨骼和结缔组织疾病（不另分类）	10053156	Musculoskeletal discomfort	肌肉骨骼不适	1
10028395	Musculoskeletal and connective tissue disorders	各种肌肉骨骼及结缔组织疾病	10027425	Metabolic bone disorders	代谢性骨疾病	10005959	Bone disorders (excl congenital and fractures)	骨骼类疾病（不包括先天性疾病及骨折）	10049088	Osteopenia	骨质减少	1
10028395	Musculoskeletal and connective tissue disorders	各种肌肉骨骼及结缔组织疾病	10006006	Bone related signs and symptoms	骨相关症状和体征	10005959	Bone disorders (excl congenital and fractures)	骨骼类疾病（不包括先天性疾病及骨折）	10033433	Pain in jaw	颌骨疼痛	1
10028395	Musculoskeletal and connective tissue disorders	各种肌肉骨骼及结缔组织疾病	10072986	Fractures NEC	各种骨折（不另分类）	10017322	Fractures	各种骨折	10034156	Pathological fracture	病理性骨折	1
10028395	Musculoskeletal and connective tissue disorders	各种肌肉骨骼及结缔组织疾病	10027685	Joint related disorders NEC	各种关节相关疾病（不另分类）	10023213	Joint disorders	关节类疾病	10034464	Periarthritis	关节周围炎	1
10028395	Musculoskeletal and connective tissue disorders	各种肌肉骨骼及结缔组织疾病	10080711	Musculoskeletal and connective tissue conditions NEC	各种肌肉骨骼和结缔组织疾病（不另分类）	10028393	Musculoskeletal and connective tissue disorders NEC	肌肉骨骼和结缔组织疾病（不另分类）	10036436	Posture abnormal	姿势异常	1
10028395	Musculoskeletal and connective tissue disorders	各种肌肉骨骼及结缔组织疾病	10037163	Psoriatic arthropathies	银屑病关节病	10023213	Joint disorders	关节类疾病	10037162	Psoriatic arthropathy	银屑病关节炎	1
10028395	Musculoskeletal and connective tissue disorders	各种肌肉骨骼及结缔组织疾病	10074472	Connective tissue disorders NEC	各种结缔组织疾病（不另分类）	10010761	Connective tissue disorders (excl congenital)	结缔组织类疾病（不包括先天性）	10039710	Scleroderma	硬皮病	1
10028395	Musculoskeletal and connective tissue disorders	各种肌肉骨骼及结缔组织疾病	10003284	Arthropathies NEC	各种关节病（不另分类）	10023213	Joint disorders	关节类疾病	10062164	Seronegative arthritis	血清阴性关节炎	1
10028395	Musculoskeletal and connective tissue disorders	各种肌肉骨骼及结缔组织疾病	10057178	Osteoarthropathies	各种骨关节病	10023213	Joint disorders	关节类疾病	10041591	Spinal osteoarthritis	脊柱骨关节炎	1
10028395	Musculoskeletal and connective tissue disorders	各种肌肉骨骼及结缔组织疾病	10013360	Synovial disorders	关节滑膜疾病	10013361	Synovial and bursal disorders	滑液及滑膜囊疾病	10042858	Synovial cyst	滑膜囊肿	1
10028395	Musculoskeletal and connective tissue disorders	各种肌肉骨骼及结缔组织疾病	10043234	Tendon disorders	各种肌腱疾病	10043237	Tendon, ligament and cartilage disorders	肌腱、韧带及软骨疾病	10066371	Tendon pain	肌腱疼痛	1
10028395	Musculoskeletal and connective tissue disorders	各种肌肉骨骼及结缔组织疾病	10043234	Tendon disorders	各种肌腱疾病	10043237	Tendon, ligament and cartilage disorders	肌腱、韧带及软骨疾病	10043255	Tendonitis	肌腱炎	1
10028395	Musculoskeletal and connective tissue disorders	各种肌肉骨骼及结缔组织疾病	10027685	Joint related disorders NEC	各种关节相关疾病（不另分类）	10023213	Joint disorders	关节类疾病	10069690	Vertebral foraminal stenosis	椎间孔狭窄	1
10029104	Neoplasms benign, malignant and unspecified (incl cysts and polyps)	良性、恶性及性质不明的肿瘤（包括囊状和息肉状）	10029105	Neoplasms malignant site unspecified NEC	部位不确定的恶性肿瘤（不另分类）	10027655	Miscellaneous and site unspecified neoplasms malignant and unspecified	其他肿瘤、部位不明恶性肿瘤及性质不明肿瘤	10051398	Malignant neoplasm progression	恶性肿瘤进展	503
10029104	Neoplasms benign, malignant and unspecified (incl cysts and polyps)	良性、恶性及性质不明的肿瘤（包括囊状和息肉状）	10029111	Neoplasms unspecified malignancy and site unspecified NEC	部位不确定的恶性不明确的肿瘤（不另分类）	10027655	Miscellaneous and site unspecified neoplasms malignant and unspecified	其他肿瘤、部位不明恶性肿瘤及性质不明肿瘤	10061309	Neoplasm progression	进展性肿瘤	233
10029104	Neoplasms benign, malignant and unspecified (incl cysts and polyps)	良性、恶性及性质不明的肿瘤（包括囊状和息肉状）	10018335	Glial tumours malignant	各种恶性神经胶质瘤	10029211	Nervous system neoplasms malignant and unspecified NEC	神经系统恶性及性质不明的肿瘤（不另分类）	10018336	Glioblastoma	胶质母细胞瘤	142
10029104	Neoplasms benign, malignant and unspecified (incl cysts and polyps)	良性、恶性及性质不明的肿瘤（包括囊状和息肉状）	10030315	Oncologic complications and emergencies	肿瘤并发症和急症	10068775	Neoplasm related morbidities	肿瘤相关类病患	10077472	Tumour pseudoprogression	肿瘤假性进展	116
10029104	Neoplasms benign, malignant and unspecified (incl cysts and polyps)	良性、恶性及性质不明的肿瘤（包括囊状和息肉状）	10018335	Glial tumours malignant	各种恶性神经胶质瘤	10029211	Nervous system neoplasms malignant and unspecified NEC	神经系统恶性及性质不明的肿瘤（不另分类）	10018337	Glioblastoma multiforme	多形性胶质母细胞瘤	109
10029104	Neoplasms benign, malignant and unspecified (incl cysts and polyps)	良性、恶性及性质不明的肿瘤（包括囊状和息肉状）	10028536	Myelodysplastic syndromes	骨髓发育异常综合征	10024324	Leukaemias	各类白血病	10028533	Myelodysplastic syndrome	骨髓异常增生综合征	79
10029104	Neoplasms benign, malignant and unspecified (incl cysts and polyps)	良性、恶性及性质不明的肿瘤（包括囊状和息肉状）	10029213	Nervous system neoplasms unspecified malignancy NEC	恶性不明确的神经系统肿瘤（不另分类）	10029211	Nervous system neoplasms malignant and unspecified NEC	神经系统恶性及性质不明的肿瘤（不另分类）	10061019	Brain neoplasm	脑肿瘤	76
10029104	Neoplasms benign, malignant and unspecified (incl cysts and polyps)	良性、恶性及性质不明的肿瘤（包括囊状和息肉状）	10024291	Leukaemias acute myeloid	各种急性髓性白血病	10024324	Leukaemias	各类白血病	10000880	Acute myeloid leukaemia	急性髓系白血病	67
10029104	Neoplasms benign, malignant and unspecified (incl cysts and polyps)	良性、恶性及性质不明的肿瘤（包括囊状和息肉状）	10007960	Central nervous system neoplasms malignant NEC	中枢神经系统恶性肿瘤（不另分类）	10029211	Nervous system neoplasms malignant and unspecified NEC	神经系统恶性及性质不明的肿瘤（不另分类）	10006131	Brain neoplasm malignant	恶性脑瘤	62
10029104	Neoplasms benign, malignant and unspecified (incl cysts and polyps)	良性、恶性及性质不明的肿瘤（包括囊状和息肉状）	10027467	Metastases to specified sites	转移到特定的部位	10027476	Metastases	各类转移瘤	10059282	Metastases to central nervous system	中枢神经系统转移	58
10029104	Neoplasms benign, malignant and unspecified (incl cysts and polyps)	良性、恶性及性质不明的肿瘤（包括囊状和息肉状）	10029111	Neoplasms unspecified malignancy and site unspecified NEC	部位不确定的恶性不明确的肿瘤（不另分类）	10027655	Miscellaneous and site unspecified neoplasms malignant and unspecified	其他肿瘤、部位不明恶性肿瘤及性质不明肿瘤	10061864	Neoplasm recurrence	肿瘤复发	58
10029104	Neoplasms benign, malignant and unspecified (incl cysts and polyps)	良性、恶性及性质不明的肿瘤（包括囊状和息肉状）	10027467	Metastases to specified sites	转移到特定的部位	10027476	Metastases	各类转移瘤	10027457	Metastases to liver	肝转移	49
10029104	Neoplasms benign, malignant and unspecified (incl cysts and polyps)	良性、恶性及性质不明的肿瘤（包括囊状和息肉状）	10029105	Neoplasms malignant site unspecified NEC	部位不确定的恶性肿瘤（不另分类）	10027655	Miscellaneous and site unspecified neoplasms malignant and unspecified	其他肿瘤、部位不明恶性肿瘤及性质不明肿瘤	10028997	Neoplasm malignant	恶性肿瘤	48
10029104	Neoplasms benign, malignant and unspecified (incl cysts and polyps)	良性、恶性及性质不明的肿瘤（包括囊状和息肉状）	10027467	Metastases to specified sites	转移到特定的部位	10027476	Metastases	各类转移瘤	10027458	Metastases to lung	肺转移	43
10029104	Neoplasms benign, malignant and unspecified (incl cysts and polyps)	良性、恶性及性质不明的肿瘤（包括囊状和息肉状）	10029111	Neoplasms unspecified malignancy and site unspecified NEC	部位不确定的恶性不明确的肿瘤（不另分类）	10027655	Miscellaneous and site unspecified neoplasms malignant and unspecified	其他肿瘤、部位不明恶性肿瘤及性质不明肿瘤	10028980	Neoplasm	肿瘤	39
10029104	Neoplasms benign, malignant and unspecified (incl cysts and polyps)	良性、恶性及性质不明的肿瘤（包括囊状和息肉状）	10030315	Oncologic complications and emergencies	肿瘤并发症和急症	10068775	Neoplasm related morbidities	肿瘤相关类病患	10054094	Tumour necrosis	肿瘤坏死	37
10029104	Neoplasms benign, malignant and unspecified (incl cysts and polyps)	良性、恶性及性质不明的肿瘤（包括囊状和息肉状）	10018335	Glial tumours malignant	各种恶性神经胶质瘤	10029211	Nervous system neoplasms malignant and unspecified NEC	神经系统恶性及性质不明的肿瘤（不另分类）	10060971	Astrocytoma malignant	恶性星形细胞瘤	33
10029104	Neoplasms benign, malignant and unspecified (incl cysts and polyps)	良性、恶性及性质不明的肿瘤（包括囊状和息肉状）	10027156	Skin melanomas (excl ocular)	皮肤黑色素瘤（不包括眼睛）	10040900	Skin neoplasms malignant and unspecified	恶性和性质不明的皮肤肿瘤	10025650	Malignant melanoma	恶性黑素瘤	31
10029104	Neoplasms benign, malignant and unspecified (incl cysts and polyps)	良性、恶性及性质不明的肿瘤（包括囊状和息肉状）	10029105	Neoplasms malignant site unspecified NEC	部位不确定的恶性肿瘤（不另分类）	10027655	Miscellaneous and site unspecified neoplasms malignant and unspecified	其他肿瘤、部位不明恶性肿瘤及性质不明肿瘤	10038111	Recurrent cancer	复发癌	31
10029104	Neoplasms benign, malignant and unspecified (incl cysts and polyps)	良性、恶性及性质不明的肿瘤（包括囊状和息肉状）	10027156	Skin melanomas (excl ocular)	皮肤黑色素瘤（不包括眼睛）	10040900	Skin neoplasms malignant and unspecified	恶性和性质不明的皮肤肿瘤	10027480	Metastatic malignant melanoma	转移性恶性黑素瘤	30
10029104	Neoplasms benign, malignant and unspecified (incl cysts and polyps)	良性、恶性及性质不明的肿瘤（包括囊状和息肉状）	10027467	Metastases to specified sites	转移到特定的部位	10027476	Metastases	各类转移瘤	10027452	Metastases to bone	骨转移	28
10029104	Neoplasms benign, malignant and unspecified (incl cysts and polyps)	良性、恶性及性质不明的肿瘤（包括囊状和息肉状）	10030315	Oncologic complications and emergencies	肿瘤并发症和急症	10068775	Neoplasm related morbidities	肿瘤相关类病患	10049750	Tumour haemorrhage	肿瘤出血	25
10029104	Neoplasms benign, malignant and unspecified (incl cysts and polyps)	良性、恶性及性质不明的肿瘤（包括囊状和息肉状）	10029213	Nervous system neoplasms unspecified malignancy NEC	恶性不明确的神经系统肿瘤（不另分类）	10029211	Nervous system neoplasms malignant and unspecified NEC	神经系统恶性及性质不明的肿瘤（不另分类）	10003571	Astrocytoma	星形细胞瘤	24
10029104	Neoplasms benign, malignant and unspecified (incl cysts and polyps)	良性、恶性及性质不明的肿瘤（包括囊状和息肉状）	10027471	Metastases to unknown and unspecified sites	转移到未知和不确定的部位	10027476	Metastases	各类转移瘤	10062194	Metastasis	转移	22
10029104	Neoplasms benign, malignant and unspecified (incl cysts and polyps)	良性、恶性及性质不明的肿瘤（包括囊状和息肉状）	10027467	Metastases to specified sites	转移到特定的部位	10027476	Metastases	各类转移瘤	10051696	Metastases to meninges	脑膜转移	18
10029104	Neoplasms benign, malignant and unspecified (incl cysts and polyps)	良性、恶性及性质不明的肿瘤（包括囊状和息肉状）	10029105	Neoplasms malignant site unspecified NEC	部位不确定的恶性肿瘤（不另分类）	10027655	Miscellaneous and site unspecified neoplasms malignant and unspecified	其他肿瘤、部位不明恶性肿瘤及性质不明肿瘤	10061289	Metastatic neoplasm	转移性肿瘤	16
10029104	Neoplasms benign, malignant and unspecified (incl cysts and polyps)	良性、恶性及性质不明的肿瘤（包括囊状和息肉状）	10025324	Lymphomas unspecified NEC	性质不明的淋巴瘤（不另分类）	10025323	Lymphomas NEC	淋巴瘤（不另分类）	10007953	Central nervous system lymphoma	中枢神经系统淋巴瘤	14
10029104	Neoplasms benign, malignant and unspecified (incl cysts and polyps)	良性、恶性及性质不明的肿瘤（包括囊状和息肉状）	10027467	Metastases to specified sites	转移到特定的部位	10027476	Metastases	各类转移瘤	10027468	Metastases to spine	脊柱转移	14
10029104	Neoplasms benign, malignant and unspecified (incl cysts and polyps)	良性、恶性及性质不明的肿瘤（包括囊状和息肉状）	10024310	Leukaemias NEC	白血病（不另分类）	10024324	Leukaemias	各类白血病	10024288	Leukaemia	白血病	13
10029104	Neoplasms benign, malignant and unspecified (incl cysts and polyps)	良性、恶性及性质不明的肿瘤（包括囊状和息肉状）	10029213	Nervous system neoplasms unspecified malignancy NEC	恶性不明确的神经系统肿瘤（不另分类）	10029211	Nervous system neoplasms malignant and unspecified NEC	神经系统恶性及性质不明的肿瘤（不另分类）	10018338	Glioma	胶质瘤	12
10029104	Neoplasms benign, malignant and unspecified (incl cysts and polyps)	良性、恶性及性质不明的肿瘤（包括囊状和息肉状）	10029213	Nervous system neoplasms unspecified malignancy NEC	恶性不明确的神经系统肿瘤（不另分类）	10029211	Nervous system neoplasms malignant and unspecified NEC	神经系统恶性及性质不明的肿瘤（不另分类）	10030286	Oligodendroglioma	少突神经胶质瘤	12
10029104	Neoplasms benign, malignant and unspecified (incl cysts and polyps)	良性、恶性及性质不明的肿瘤（包括囊状和息肉状）	10027467	Metastases to specified sites	转移到特定的部位	10027476	Metastases	各类转移瘤	10027459	Metastases to lymph nodes	淋巴结转移	11
10029104	Neoplasms benign, malignant and unspecified (incl cysts and polyps)	良性、恶性及性质不明的肿瘤（包括囊状和息肉状）	10012819	Diffuse large B-cell lymphomas	各种弥漫性大 B 细胞淋巴瘤	10025320	Lymphomas non-Hodgkin's B-cell	非霍奇金 B 细胞淋巴瘤类疾病	10012818	Diffuse large b-cell lymphoma	弥漫性大 B 细胞淋巴瘤	10
10029104	Neoplasms benign, malignant and unspecified (incl cysts and polyps)	良性、恶性及性质不明的肿瘤（包括囊状和息肉状）	10038736	Respiratory tract and pleural neoplasms malignancy unspecified NEC	恶性不明确的呼吸道和胸膜肿瘤（不另分类）	10038666	Respiratory and mediastinal neoplasms malignant and unspecified	呼吸系统和纵隔恶性及性质不明的肿瘤	10062042	Lung neoplasm	肺肿瘤	10
10029104	Neoplasms benign, malignant and unspecified (incl cysts and polyps)	良性、恶性及性质不明的肿瘤（包括囊状和息肉状）	10018335	Glial tumours malignant	各种恶性神经胶质瘤	10029211	Nervous system neoplasms malignant and unspecified NEC	神经系统恶性及性质不明的肿瘤（不另分类）	10026659	Malignant oligodendroglioma	恶性少突神经胶质细胞瘤	10
10029104	Neoplasms benign, malignant and unspecified (incl cysts and polyps)	良性、恶性及性质不明的肿瘤（包括囊状和息肉状）	10029212	Nervous system neoplasms malignant NEC	神经系统恶性肿瘤（不另分类）	10029211	Nervous system neoplasms malignant and unspecified NEC	神经系统恶性及性质不明的肿瘤（不另分类）	10029260	Neuroblastoma	神经母细胞瘤	9
10029104	Neoplasms benign, malignant and unspecified (incl cysts and polyps)	良性、恶性及性质不明的肿瘤（包括囊状和息肉状）	10029592	Non-Hodgkin's lymphomas NEC	非霍奇金氏淋巴瘤（不另分类）	10025322	Lymphomas non-Hodgkin's unspecified histology	组织不明的非霍奇金淋巴瘤类疾病	10029547	Non-hodgkin's lymphoma	非霍奇金淋巴瘤	9
10029104	Neoplasms benign, malignant and unspecified (incl cysts and polyps)	良性、恶性及性质不明的肿瘤（包括囊状和息肉状）	10029105	Neoplasms malignant site unspecified NEC	部位不确定的恶性肿瘤（不另分类）	10027655	Miscellaneous and site unspecified neoplasms malignant and unspecified	其他肿瘤、部位不明恶性肿瘤及性质不明肿瘤	10041823	Squamous cell carcinoma	鳞状细胞癌	9
10029104	Neoplasms benign, malignant and unspecified (incl cysts and polyps)	良性、恶性及性质不明的肿瘤（包括囊状和息肉状）	10018335	Glial tumours malignant	各种恶性神经胶质瘤	10029211	Nervous system neoplasms malignant and unspecified NEC	神经系统恶性及性质不明的肿瘤（不另分类）	10018340	Gliosarcoma	神经胶质肉瘤	8
10029104	Neoplasms benign, malignant and unspecified (incl cysts and polyps)	良性、恶性及性质不明的肿瘤（包括囊状和息肉状）	10018335	Glial tumours malignant	各种恶性神经胶质瘤	10029211	Nervous system neoplasms malignant and unspecified NEC	神经系统恶性及性质不明的肿瘤（不另分类）	10027107	Medulloblastoma	髓母细胞瘤	8
10029104	Neoplasms benign, malignant and unspecified (incl cysts and polyps)	良性、恶性及性质不明的肿瘤（包括囊状和息肉状）	10023051	Islet cell neoplasms and APUDoma NEC	胰岛细胞瘤和摄取胺前体脱羧细胞瘤（不另分类）	10014713	Endocrine neoplasms malignant and unspecified	内分泌恶性及性质不明的肿瘤	10068909	Pancreatic neuroendocrine tumour metastatic	转移性胰腺神经内分泌肿瘤	8
10029104	Neoplasms benign, malignant and unspecified (incl cysts and polyps)	良性、恶性及性质不明的肿瘤（包括囊状和息肉状）	10007960	Central nervous system neoplasms malignant NEC	中枢神经系统恶性肿瘤（不另分类）	10029211	Nervous system neoplasms malignant and unspecified NEC	神经系统恶性及性质不明的肿瘤（不另分类）	10055093	Brain cancer metastatic	转移性脑癌	7
10029104	Neoplasms benign, malignant and unspecified (incl cysts and polyps)	良性、恶性及性质不明的肿瘤（包括囊状和息肉状）	10006290	Breast and nipple neoplasms malignant	乳腺和乳头恶性肿瘤	10006291	Breast neoplasms malignant and unspecified (incl nipple)	乳腺恶性及性质不明的肿瘤（包括乳头）	10006187	Breast cancer	乳腺癌	7
10029104	Neoplasms benign, malignant and unspecified (incl cysts and polyps)	良性、恶性及性质不明的肿瘤（包括囊状和息肉状）	10029213	Nervous system neoplasms unspecified malignancy NEC	恶性不明确的神经系统肿瘤（不另分类）	10029211	Nervous system neoplasms malignant and unspecified NEC	神经系统恶性及性质不明的肿瘤（不另分类）	10014967	Ependymoma	室管膜细胞瘤	7
10029104	Neoplasms benign, malignant and unspecified (incl cysts and polyps)	良性、恶性及性质不明的肿瘤（包括囊状和息肉状）	10025324	Lymphomas unspecified NEC	性质不明的淋巴瘤（不另分类）	10025323	Lymphomas NEC	淋巴瘤（不另分类）	10025310	Lymphoma	淋巴瘤	7
10029104	Neoplasms benign, malignant and unspecified (incl cysts and polyps)	良性、恶性及性质不明的肿瘤（包括囊状和息肉状）	10018335	Glial tumours malignant	各种恶性神经胶质瘤	10029211	Nervous system neoplasms malignant and unspecified NEC	神经系统恶性及性质不明的肿瘤（不另分类）	10065443	Malignant glioma	恶性神经胶质瘤	7
10029104	Neoplasms benign, malignant and unspecified (incl cysts and polyps)	良性、恶性及性质不明的肿瘤（包括囊状和息肉状）	10014712	Endocrine neoplasms malignant and unspecified NEC	内分泌恶性及性质不明的肿瘤（不另分类）	10014713	Endocrine neoplasms malignant and unspecified	内分泌恶性及性质不明的肿瘤	10052399	Neuroendocrine tumour	神经内分泌肿瘤	7
10029104	Neoplasms benign, malignant and unspecified (incl cysts and polyps)	良性、恶性及性质不明的肿瘤（包括囊状和息肉状）	10018335	Glial tumours malignant	各种恶性神经胶质瘤	10029211	Nervous system neoplasms malignant and unspecified NEC	神经系统恶性及性质不明的肿瘤（不另分类）	10073131	Oligoastrocytoma	少突星形细胞瘤	7
10029104	Neoplasms benign, malignant and unspecified (incl cysts and polyps)	良性、恶性及性质不明的肿瘤（包括囊状和息肉状）	10029105	Neoplasms malignant site unspecified NEC	部位不确定的恶性肿瘤（不另分类）	10027655	Miscellaneous and site unspecified neoplasms malignant and unspecified	其他肿瘤、部位不明恶性肿瘤及性质不明肿瘤	10039801	Second primary malignancy	第二种原发恶性肿瘤	7
10029104	Neoplasms benign, malignant and unspecified (incl cysts and polyps)	良性、恶性及性质不明的肿瘤（包括囊状和息肉状）	10039023	Rhabdomyosarcomas	各种横纹肌肉瘤	10072990	Soft tissue neoplasms malignant and unspecified	恶性与性质不明的软组织肿瘤	10065867	Alveolar rhabdomyosarcoma	腺泡型横纹肌肉瘤	6
10029104	Neoplasms benign, malignant and unspecified (incl cysts and polyps)	良性、恶性及性质不明的肿瘤（包括囊状和息肉状）	10003900	B-cell lymphomas NEC	B 细胞淋巴瘤（不另分类）	10025320	Lymphomas non-Hodgkin's B-cell	非霍奇金 B 细胞淋巴瘤类疾病	10003899	B-cell lymphoma	B 细胞淋巴瘤	6
10029104	Neoplasms benign, malignant and unspecified (incl cysts and polyps)	良性、恶性及性质不明的肿瘤（包括囊状和息肉状）	10029312	Neuromas	各种神经瘤	10029209	Nervous system neoplasms benign	神经系统类良性肿瘤	10017709	Ganglioneuroma	节细胞神经瘤	6
10029104	Neoplasms benign, malignant and unspecified (incl cysts and polyps)	良性、恶性及性质不明的肿瘤（包括囊状和息肉状）	10028578	Myeloproliferative disorders (excl leukaemias)	骨髓增殖性疾病（白血病除外）	10018865	Haematopoietic neoplasms (excl leukaemias and lymphomas)	造血组织肿瘤（白血病及淋巴瘤除外）	10077465	Myeloproliferative neoplasm	骨髓增殖性肿瘤	6
10029104	Neoplasms benign, malignant and unspecified (incl cysts and polyps)	良性、恶性及性质不明的肿瘤（包括囊状和息肉状）	10030315	Oncologic complications and emergencies	肿瘤并发症和急症	10068775	Neoplasm related morbidities	肿瘤相关类病患	10067777	Oncologic complication	肿瘤并发症	6
10029104	Neoplasms benign, malignant and unspecified (incl cysts and polyps)	良性、恶性及性质不明的肿瘤（包括囊状和息肉状）	10030053	Ocular neoplasms malignancy unspecified	恶性不明确的各种眼部肿瘤	10030054	Ocular neoplasms	各种眼部肿瘤	10073338	Optic glioma	视神经胶质瘤	6
10029104	Neoplasms benign, malignant and unspecified (incl cysts and polyps)	良性、恶性及性质不明的肿瘤（包括囊状和息肉状）	10023051	Islet cell neoplasms and APUDoma NEC	胰岛细胞瘤和摄取胺前体脱羧细胞瘤（不另分类）	10014713	Endocrine neoplasms malignant and unspecified	内分泌恶性及性质不明的肿瘤	10067517	Pancreatic neuroendocrine tumour	胰腺神经内分泌肿瘤	6
10029104	Neoplasms benign, malignant and unspecified (incl cysts and polyps)	良性、恶性及性质不明的肿瘤（包括囊状和息肉状）	10041298	Soft tissue sarcomas histology unspecified	组织来源不明的软组织肉瘤	10072990	Soft tissue neoplasms malignant and unspecified	恶性与性质不明的软组织肿瘤	10039491	Sarcoma	肉瘤	6
10029104	Neoplasms benign, malignant and unspecified (incl cysts and polyps)	良性、恶性及性质不明的肿瘤（包括囊状和息肉状）	10039498	Bone sarcomas	各种骨肉瘤	10040778	Skeletal neoplasms malignant and unspecified	各种恶性和性质不明的骨骼肿瘤	10015564	Ewing's sarcoma recurrent	复发性尤因肉瘤	5
10029104	Neoplasms benign, malignant and unspecified (incl cysts and polyps)	良性、恶性及性质不明的肿瘤（包括囊状和息肉状）	10038723	Respiratory tract and pleural neoplasms malignant cell type unspecified NEC	恶性细胞分类不明的呼吸道和胸膜肿瘤（不另分类）	10038666	Respiratory and mediastinal neoplasms malignant and unspecified	呼吸系统和纵隔恶性及性质不明的肿瘤	10058467	Lung neoplasm malignant	肺恶性肿瘤	5
10029104	Neoplasms benign, malignant and unspecified (incl cysts and polyps)	良性、恶性及性质不明的肿瘤（包括囊状和息肉状）	10029212	Nervous system neoplasms malignant NEC	神经系统恶性肿瘤（不另分类）	10029211	Nervous system neoplasms malignant and unspecified NEC	神经系统恶性及性质不明的肿瘤（不另分类）	10066595	Neuroblastoma recurrent	复发性神经母细胞瘤	5
10029104	Neoplasms benign, malignant and unspecified (incl cysts and polyps)	良性、恶性及性质不明的肿瘤（包括囊状和息肉状）	10014712	Endocrine neoplasms malignant and unspecified NEC	内分泌恶性及性质不明的肿瘤（不另分类）	10014713	Endocrine neoplasms malignant and unspecified	内分泌恶性及性质不明的肿瘤	10057270	Neuroendocrine carcinoma	神经内分泌癌	5
10029104	Neoplasms benign, malignant and unspecified (incl cysts and polyps)	良性、恶性及性质不明的肿瘤（包括囊状和息肉状）	10014712	Endocrine neoplasms malignant and unspecified NEC	内分泌恶性及性质不明的肿瘤（不另分类）	10014713	Endocrine neoplasms malignant and unspecified	内分泌恶性及性质不明的肿瘤	10071542	Neuroendocrine carcinoma metastatic	转移性神经内分泌癌	5
10029104	Neoplasms benign, malignant and unspecified (incl cysts and polyps)	良性、恶性及性质不明的肿瘤（包括囊状和息肉状）	10030315	Oncologic complications and emergencies	肿瘤并发症和急症	10068775	Neoplasm related morbidities	肿瘤相关类病患	10072360	Peritumoural oedema	瘤周水肿	5
10029104	Neoplasms benign, malignant and unspecified (incl cysts and polyps)	良性、恶性及性质不明的肿瘤（包括囊状和息肉状）	10014711	Endocrine neoplasms benign NEC	内分泌良性肿瘤（不另分类）	10014710	Endocrine neoplasms benign	各种内分泌良性肿瘤	10061538	Pituitary tumour benign	垂体良性肿瘤	5
10029104	Neoplasms benign, malignant and unspecified (incl cysts and polyps)	良性、恶性及性质不明的肿瘤（包括囊状和息肉状）	10024292	Leukaemias acute NEC	急性白血病(不另分类）	10024324	Leukaemias	各类白血病	10000830	Acute leukaemia	急性白血病	4
10029104	Neoplasms benign, malignant and unspecified (incl cysts and polyps)	良性、恶性及性质不明的肿瘤（包括囊状和息肉状）	10018339	Gliomas benign	良性神经胶质瘤	10029209	Nervous system neoplasms benign	神经系统类良性肿瘤	10065869	Astrocytoma, low grade	低度星形细胞瘤	4
10029104	Neoplasms benign, malignant and unspecified (incl cysts and polyps)	良性、恶性及性质不明的肿瘤（包括囊状和息肉状）	10040901	Skin neoplasms malignant and unspecified (excl melanoma)	恶性和性质不明的皮肤肿瘤（不包括黑色素瘤）	10040900	Skin neoplasms malignant and unspecified	恶性和性质不明的皮肤肿瘤	10004146	Basal cell carcinoma	基底细胞癌	4
10029104	Neoplasms benign, malignant and unspecified (incl cysts and polyps)	良性、恶性及性质不明的肿瘤（包括囊状和息肉状）	10010023	Colorectal neoplasms malignant	结直肠恶性肿瘤	10017991	Gastrointestinal neoplasms malignant and unspecified	胃肠道恶性及性质不明的肿瘤	10009944	Colon cancer	结肠癌	4
10029104	Neoplasms benign, malignant and unspecified (incl cysts and polyps)	良性、恶性及性质不明的肿瘤（包括囊状和息肉状）	10027467	Metastases to specified sites	转移到特定的部位	10027476	Metastases	各类转移瘤	10062197	Metastases to soft tissue	软组织转移	4
10029104	Neoplasms benign, malignant and unspecified (incl cysts and polyps)	良性、恶性及性质不明的肿瘤（包括囊状和息肉状）	10027467	Metastases to specified sites	转移到特定的部位	10027476	Metastases	各类转移瘤	10051682	Metastases to spleen	脾转移	4
10029104	Neoplasms benign, malignant and unspecified (incl cysts and polyps)	良性、恶性及性质不明的肿瘤（包括囊状和息肉状）	10029105	Neoplasms malignant site unspecified NEC	部位不确定的恶性肿瘤（不另分类）	10027655	Miscellaneous and site unspecified neoplasms malignant and unspecified	其他肿瘤、部位不明恶性肿瘤及性质不明肿瘤	10070308	Refractory cancer	难治性癌	4
10029104	Neoplasms benign, malignant and unspecified (incl cysts and polyps)	良性、恶性及性质不明的肿瘤（包括囊状和息肉状）	10005013	Bladder neoplasms malignant	各种恶性膀胱肿瘤	10038364	Renal and urinary tract neoplasms malignant and unspecified	肾脏和泌尿道恶性及性质不明的肿瘤	10005003	Bladder cancer	膀胱癌	3
10029104	Neoplasms benign, malignant and unspecified (incl cysts and polyps)	良性、恶性及性质不明的肿瘤（包括囊状和息肉状）	10005999	Bone neoplasms unspecified malignancy	各种恶性不明确的骨肿瘤	10040778	Skeletal neoplasms malignant and unspecified	各种恶性和性质不明的骨骼肿瘤	10005995	Bone neoplasm	骨肿瘤	3
10029104	Neoplasms benign, malignant and unspecified (incl cysts and polyps)	良性、恶性及性质不明的肿瘤（包括囊状和息肉状）	10038723	Respiratory tract and pleural neoplasms malignant cell type unspecified NEC	恶性细胞分类不明的呼吸道和胸膜肿瘤（不另分类）	10038666	Respiratory and mediastinal neoplasms malignant and unspecified	呼吸系统和纵隔恶性及性质不明的肿瘤	10006417	Bronchial carcinoma	支气管癌	3
10029104	Neoplasms benign, malignant and unspecified (incl cysts and polyps)	良性、恶性及性质不明的肿瘤（包括囊状和息肉状）	10029105	Neoplasms malignant site unspecified NEC	部位不确定的恶性肿瘤（不另分类）	10027655	Miscellaneous and site unspecified neoplasms malignant and unspecified	其他肿瘤、部位不明恶性肿瘤及性质不明肿瘤	10085091	Cancer with a high tumour mutational burden	高肿瘤突变负荷型癌	3
10029104	Neoplasms benign, malignant and unspecified (incl cysts and polyps)	良性、恶性及性质不明的肿瘤（包括囊状和息肉状）	10029213	Nervous system neoplasms unspecified malignancy NEC	恶性不明确的神经系统肿瘤（不另分类）	10029211	Nervous system neoplasms malignant and unspecified NEC	神经系统恶性及性质不明的肿瘤（不另分类）	10007958	Central nervous system neoplasm	中枢神经系统肿瘤	3
10029104	Neoplasms benign, malignant and unspecified (incl cysts and polyps)	良性、恶性及性质不明的肿瘤（包括囊状和息肉状）	10018335	Glial tumours malignant	各种恶性神经胶质瘤	10029211	Nervous system neoplasms malignant and unspecified NEC	神经系统恶性及性质不明的肿瘤（不另分类）	10014968	Ependymoma malignant	恶性室管膜细胞瘤	3
10029104	Neoplasms benign, malignant and unspecified (incl cysts and polyps)	良性、恶性及性质不明的肿瘤（包括囊状和息肉状）	10019703	Hepatic neoplasms malignant	各种肝脏恶性肿瘤	10019815	Hepatobiliary neoplasms malignant and unspecified	肝胆恶性及性质不明的肿瘤	10055110	Hepatic cancer metastatic	转移性肝癌	3
10029104	Neoplasms benign, malignant and unspecified (incl cysts and polyps)	良性、恶性及性质不明的肿瘤（包括囊状和息肉状）	10019814	Hepatobiliary neoplasms malignancy unspecified	恶性不明确的肝胆肿瘤	10019815	Hepatobiliary neoplasms malignant and unspecified	肝胆恶性及性质不明的肿瘤	10019695	Hepatic neoplasm	肝肿瘤	3
10029104	Neoplasms benign, malignant and unspecified (incl cysts and polyps)	良性、恶性及性质不明的肿瘤（包括囊状和息肉状）	10027467	Metastases to specified sites	转移到特定的部位	10027476	Metastases	各类转移瘤	10080311	Intestinal metastasis	肠转移	3
10029104	Neoplasms benign, malignant and unspecified (incl cysts and polyps)	良性、恶性及性质不明的肿瘤（包括囊状和息肉状）	10038723	Respiratory tract and pleural neoplasms malignant cell type unspecified NEC	恶性细胞分类不明的呼吸道和胸膜肿瘤（不另分类）	10038666	Respiratory and mediastinal neoplasms malignant and unspecified	呼吸系统和纵隔恶性及性质不明的肿瘤	10050017	Lung cancer metastatic	转移性肺癌	3
10029104	Neoplasms benign, malignant and unspecified (incl cysts and polyps)	良性、恶性及性质不明的肿瘤（包括囊状和息肉状）	10014712	Endocrine neoplasms malignant and unspecified NEC	内分泌恶性及性质不明的肿瘤（不另分类）	10014713	Endocrine neoplasms malignant and unspecified	内分泌恶性及性质不明的肿瘤	10026672	Malignant pituitary tumour	垂体恶性肿瘤	3
10029104	Neoplasms benign, malignant and unspecified (incl cysts and polyps)	良性、恶性及性质不明的肿瘤（包括囊状和息肉状）	10018335	Glial tumours malignant	各种恶性神经胶质瘤	10029211	Nervous system neoplasms malignant and unspecified NEC	神经系统恶性及性质不明的肿瘤（不另分类）	10066594	Medulloblastoma recurrent	复发性髓母细胞瘤	3
10029104	Neoplasms benign, malignant and unspecified (incl cysts and polyps)	良性、恶性及性质不明的肿瘤（包括囊状和息肉状）	10027467	Metastases to specified sites	转移到特定的部位	10027476	Metastases	各类转移瘤	10051662	Metastases to bone marrow	骨髓转移	3
10029104	Neoplasms benign, malignant and unspecified (incl cysts and polyps)	良性、恶性及性质不明的肿瘤（包括囊状和息肉状）	10027467	Metastases to specified sites	转移到特定的部位	10027476	Metastases	各类转移瘤	10049717	Metastases to heart	心脏转移	3
10029104	Neoplasms benign, malignant and unspecified (incl cysts and polyps)	良性、恶性及性质不明的肿瘤（包括囊状和息肉状）	10027467	Metastases to specified sites	转移到特定的部位	10027476	Metastases	各类转移瘤	10070913	Metastases to pelvis	骨盆转移	3
10029104	Neoplasms benign, malignant and unspecified (incl cysts and polyps)	良性、恶性及性质不明的肿瘤（包括囊状和息肉状）	10027467	Metastases to specified sites	转移到特定的部位	10027476	Metastases	各类转移瘤	10051676	Metastases to peritoneum	腹膜转移	3
10029104	Neoplasms benign, malignant and unspecified (incl cysts and polyps)	良性、恶性及性质不明的肿瘤（包括囊状和息肉状）	10029592	Non-Hodgkin's lymphomas NEC	非霍奇金氏淋巴瘤（不另分类）	10025322	Lymphomas non-Hodgkin's unspecified histology	组织不明的非霍奇金淋巴瘤类疾病	10065039	Plasmablastic lymphoma	浆母细胞淋巴瘤	3
10029104	Neoplasms benign, malignant and unspecified (incl cysts and polyps)	良性、恶性及性质不明的肿瘤（包括囊状和息肉状）	10025353	Lymphoproliferative disorders NEC (excl leukaemias and lymphomas)	淋巴细胞增生性疾病（不另分类）（白血病和淋巴瘤除外）	10018865	Haematopoietic neoplasms (excl leukaemias and lymphomas)	造血组织肿瘤（白血病及淋巴瘤除外）	10051358	Post transplant lymphoproliferative disorder	移植后淋巴增生性疾病	3
10029104	Neoplasms benign, malignant and unspecified (incl cysts and polyps)	良性、恶性及性质不明的肿瘤（包括囊状和息肉状）	10029212	Nervous system neoplasms malignant NEC	神经系统恶性肿瘤（不另分类）	10029211	Nervous system neoplasms malignant and unspecified NEC	神经系统恶性及性质不明的肿瘤（不另分类）	10057846	Primitive neuroectodermal tumour	原始神经外胚层肿瘤	3
10029104	Neoplasms benign, malignant and unspecified (incl cysts and polyps)	良性、恶性及性质不明的肿瘤（包括囊状和息肉状）	10035099	Hormone secreting pituitary neoplasms	激素分泌性垂体肿瘤	10014713	Endocrine neoplasms malignant and unspecified	内分泌恶性及性质不明的肿瘤	10036831	Prolactin-producing pituitary tumour	分泌催乳素的垂体瘤	3
10029104	Neoplasms benign, malignant and unspecified (incl cysts and polyps)	良性、恶性及性质不明的肿瘤（包括囊状和息肉状）	10040901	Skin neoplasms malignant and unspecified (excl melanoma)	恶性和性质不明的皮肤肿瘤（不包括黑色素瘤）	10040900	Skin neoplasms malignant and unspecified	恶性和性质不明的皮肤肿瘤	10041834	Squamous cell carcinoma of skin	皮肤鳞状细胞癌	3
10029104	Neoplasms benign, malignant and unspecified (incl cysts and polyps)	良性、恶性及性质不明的肿瘤（包括囊状和息肉状）	10030315	Oncologic complications and emergencies	肿瘤并发症和急症	10068775	Neoplasm related morbidities	肿瘤相关类病患	10045171	Tumour pain	肿瘤疼痛	3
10029104	Neoplasms benign, malignant and unspecified (incl cysts and polyps)	良性、恶性及性质不明的肿瘤（包括囊状和息肉状）	10024290	Leukaemias acute lymphocytic	各种急性淋巴细胞白血病	10024324	Leukaemias	各类白血病	10000846	Acute lymphocytic leukaemia	急性淋巴性细胞白血病	2
10029104	Neoplasms benign, malignant and unspecified (incl cysts and polyps)	良性、恶性及性质不明的肿瘤（包括囊状和息肉状）	10024309	Leukaemias myeloid NEC	髓系白血病（不另分类）	10024324	Leukaemias	各类白血病	10050282	Blast crisis in myelogenous leukaemia	髓性白血病原始细胞危象	2
10029104	Neoplasms benign, malignant and unspecified (incl cysts and polyps)	良性、恶性及性质不明的肿瘤（包括囊状和息肉状）	10005998	Bone neoplasms malignant (excl sarcomas)	各种恶性骨肿瘤（不包括肉瘤）	10040778	Skeletal neoplasms malignant and unspecified	各种恶性和性质不明的骨骼肿瘤	10005949	Bone cancer	骨癌	2
10029104	Neoplasms benign, malignant and unspecified (incl cysts and polyps)	良性、恶性及性质不明的肿瘤（包括囊状和息肉状）	10018335	Glial tumours malignant	各种恶性神经胶质瘤	10029211	Nervous system neoplasms malignant and unspecified NEC	神经系统恶性及性质不明的肿瘤（不另分类）	10006143	Brain stem glioma	脑干胶质瘤	2
10029104	Neoplasms benign, malignant and unspecified (incl cysts and polyps)	良性、恶性及性质不明的肿瘤（包括囊状和息肉状）	10006290	Breast and nipple neoplasms malignant	乳腺和乳头恶性肿瘤	10006291	Breast neoplasms malignant and unspecified (incl nipple)	乳腺恶性及性质不明的肿瘤（包括乳头）	10055113	Breast cancer metastatic	转移性乳腺癌	2
10029104	Neoplasms benign, malignant and unspecified (incl cysts and polyps)	良性、恶性及性质不明的肿瘤（包括囊状和息肉状）	10007283	Carcinoid tumours	各种类癌瘤	10014713	Endocrine neoplasms malignant and unspecified	内分泌恶性及性质不明的肿瘤	10007275	Carcinoid tumour	类癌瘤	2
10029104	Neoplasms benign, malignant and unspecified (incl cysts and polyps)	良性、恶性及性质不明的肿瘤（包括囊状和息肉状）	10017992	Gastrointestinal neoplasms malignant NEC	胃肠道恶性肿瘤（不另分类）	10017991	Gastrointestinal neoplasms malignant and unspecified	胃肠道恶性及性质不明的肿瘤	10064581	Desmoplastic small round cell tumour	促结缔组织增生性小圆细胞肿瘤	2
10029104	Neoplasms benign, malignant and unspecified (incl cysts and polyps)	良性、恶性及性质不明的肿瘤（包括囊状和息肉状）	10012819	Diffuse large B-cell lymphomas	各种弥漫性大 B 细胞淋巴瘤	10025320	Lymphomas non-Hodgkin's B-cell	非霍奇金 B 细胞淋巴瘤类疾病	10012821	Diffuse large b-cell lymphoma recurrent	复发性弥漫性大 B 细胞淋巴瘤	2
10029104	Neoplasms benign, malignant and unspecified (incl cysts and polyps)	良性、恶性及性质不明的肿瘤（包括囊状和息肉状）	10029213	Nervous system neoplasms unspecified malignancy NEC	恶性不明确的神经系统肿瘤（不另分类）	10029211	Nervous system neoplasms malignant and unspecified NEC	神经系统恶性及性质不明的肿瘤（不另分类）	10017701	Ganglioglioma	神经节胶质瘤	2
10029104	Neoplasms benign, malignant and unspecified (incl cysts and polyps)	良性、恶性及性质不明的肿瘤（包括囊状和息肉状）	10029213	Nervous system neoplasms unspecified malignancy NEC	恶性不明确的神经系统肿瘤（不另分类）	10029211	Nervous system neoplasms malignant and unspecified NEC	神经系统恶性及性质不明的肿瘤（不另分类）	10068601	Glioneuronal tumour	胶质神经元肿瘤	2
10029104	Neoplasms benign, malignant and unspecified (incl cysts and polyps)	良性、恶性及性质不明的肿瘤（包括囊状和息肉状）	10007656	Cardiovascular neoplasms benign	各种良性心血管肿瘤	10027656	Miscellaneous and site unspecified neoplasms benign	混杂性及部位不明的良性肿瘤	10018814	Haemangioma	血管瘤	2
10029104	Neoplasms benign, malignant and unspecified (incl cysts and polyps)	良性、恶性及性质不明的肿瘤（包括囊状和息肉状）	10019703	Hepatic neoplasms malignant	各种肝脏恶性肿瘤	10019815	Hepatobiliary neoplasms malignant and unspecified	肝胆恶性及性质不明的肿瘤	10073069	Hepatic cancer	肝癌	2
10029104	Neoplasms benign, malignant and unspecified (incl cysts and polyps)	良性、恶性及性质不明的肿瘤（包括囊状和息肉状）	10023051	Islet cell neoplasms and APUDoma NEC	胰岛细胞瘤和摄取胺前体脱羧细胞瘤（不另分类）	10014713	Endocrine neoplasms malignant and unspecified	内分泌恶性及性质不明的肿瘤	10022498	Insulinoma	胰岛素瘤	2
10029104	Neoplasms benign, malignant and unspecified (incl cysts and polyps)	良性、恶性及性质不明的肿瘤（包括囊状和息肉状）	10023285	Kaposi's sarcomas	各种卡波西肉瘤	10072990	Soft tissue neoplasms malignant and unspecified	恶性与性质不明的软组织肿瘤	10023284	Kaposi's sarcoma	卡波西肉瘤	2
10029104	Neoplasms benign, malignant and unspecified (incl cysts and polyps)	良性、恶性及性质不明的肿瘤（包括囊状和息肉状）	10024190	Leiomyosarcomas	各种平滑肌肉瘤	10072990	Soft tissue neoplasms malignant and unspecified	恶性与性质不明的软组织肿瘤	10024189	Leiomyosarcoma	平滑肌肉瘤	2
10029104	Neoplasms benign, malignant and unspecified (incl cysts and polyps)	良性、恶性及性质不明的肿瘤（包括囊状和息肉状）	10029664	Non-small cell neoplasms malignant of the respiratory tract cell type specified	呼吸道细胞型确定的非小细胞恶性肿瘤	10038666	Respiratory and mediastinal neoplasms malignant and unspecified	呼吸系统和纵隔恶性及性质不明的肿瘤	10025031	Lung adenocarcinoma	肺腺癌	2
10029104	Neoplasms benign, malignant and unspecified (incl cysts and polyps)	良性、恶性及性质不明的肿瘤（包括囊状和息肉状）	10007960	Central nervous system neoplasms malignant NEC	中枢神经系统恶性肿瘤（不另分类）	10029211	Nervous system neoplasms malignant and unspecified NEC	神经系统恶性及性质不明的肿瘤（不另分类）	10026472	Malignant neoplasm of spinal cord	脊髓恶性肿瘤	2
10029104	Neoplasms benign, malignant and unspecified (incl cysts and polyps)	良性、恶性及性质不明的肿瘤（包括囊状和息肉状）	10029105	Neoplasms malignant site unspecified NEC	部位不确定的恶性肿瘤（不另分类）	10027655	Miscellaneous and site unspecified neoplasms malignant and unspecified	其他肿瘤、部位不明恶性肿瘤及性质不明肿瘤	10064912	Malignant transformation	恶性转化	2
10029104	Neoplasms benign, malignant and unspecified (incl cysts and polyps)	良性、恶性及性质不明的肿瘤（包括囊状和息肉状）	10040898	Skin neoplasms benign	各种皮肤良性肿瘤	10040899	Cutaneous neoplasms benign	皮肤类良性肿瘤	10027145	Melanocytic naevus	黑色素痣	2
10029104	Neoplasms benign, malignant and unspecified (incl cysts and polyps)	良性、恶性及性质不明的肿瘤（包括囊状和息肉状）	10029213	Nervous system neoplasms unspecified malignancy NEC	恶性不明确的神经系统肿瘤（不另分类）	10029211	Nervous system neoplasms malignant and unspecified NEC	神经系统恶性及性质不明的肿瘤（不另分类）	10061282	Meningeal neoplasm	脑膜肿瘤	2
10029104	Neoplasms benign, malignant and unspecified (incl cysts and polyps)	良性、恶性及性质不明的肿瘤（包括囊状和息肉状）	10027467	Metastases to specified sites	转移到特定的部位	10027476	Metastases	各类转移瘤	10049724	Metastases to eye	眼转移	2
10029104	Neoplasms benign, malignant and unspecified (incl cysts and polyps)	良性、恶性及性质不明的肿瘤（包括囊状和息肉状）	10027467	Metastases to specified sites	转移到特定的部位	10027476	Metastases	各类转移瘤	10027463	Metastases to pleura	胸膜转移	2
10029104	Neoplasms benign, malignant and unspecified (incl cysts and polyps)	良性、恶性及性质不明的肿瘤（包括囊状和息肉状）	10027467	Metastases to specified sites	转移到特定的部位	10027476	Metastases	各类转移瘤	10078267	Metastases to spinal cord	脊髓转移	2
10029104	Neoplasms benign, malignant and unspecified (incl cysts and polyps)	良性、恶性及性质不明的肿瘤（包括囊状和息肉状）	10027467	Metastases to specified sites	转移到特定的部位	10027476	Metastases	各类转移瘤	10049718	Metastases to stomach	胃转移	2
10029104	Neoplasms benign, malignant and unspecified (incl cysts and polyps)	良性、恶性及性质不明的肿瘤（包括囊状和息肉状）	10028536	Myelodysplastic syndromes	骨髓发育异常综合征	10024324	Leukaemias	各类白血病	10088023	Myelodysplastic syndrome with excess blasts	骨髓增生异常综合征伴原始细胞过多	2
10029104	Neoplasms benign, malignant and unspecified (incl cysts and polyps)	良性、恶性及性质不明的肿瘤（包括囊状和息肉状）	10028536	Myelodysplastic syndromes	骨髓发育异常综合征	10024324	Leukaemias	各类白血病	10088025	Myelodysplastic syndrome with single lineage dysplasia	骨髓增生异常综合征伴单系发育不良	2
10029104	Neoplasms benign, malignant and unspecified (incl cysts and polyps)	良性、恶性及性质不明的肿瘤（包括囊状和息肉状）	10024309	Leukaemias myeloid NEC	髓系白血病（不另分类）	10024324	Leukaemias	各类白血病	10028549	Myeloid leukaemia	髓系白血病	2
10029104	Neoplasms benign, malignant and unspecified (incl cysts and polyps)	良性、恶性及性质不明的肿瘤（包括囊状和息肉状）	10029213	Nervous system neoplasms unspecified malignancy NEC	恶性不明确的神经系统肿瘤（不另分类）	10029211	Nervous system neoplasms malignant and unspecified NEC	神经系统恶性及性质不明的肿瘤（不另分类）	10056672	Neuroectodermal neoplasm	神经外胚层肿瘤	2
10029104	Neoplasms benign, malignant and unspecified (incl cysts and polyps)	良性、恶性及性质不明的肿瘤（包括囊状和息肉状）	10039498	Bone sarcomas	各种骨肉瘤	10040778	Skeletal neoplasms malignant and unspecified	各种恶性和性质不明的骨骼肿瘤	10031291	Osteosarcoma	成骨肉瘤	2
10029104	Neoplasms benign, malignant and unspecified (incl cysts and polyps)	良性、恶性及性质不明的肿瘤（包括囊状和息肉状）	10033129	Ovarian neoplasms malignant (excl germ cell)	各种恶性卵巢肿瘤（不包括生殖细胞）	10038594	Reproductive neoplasms female malignant and unspecified	女性生殖系统恶性及性质不明的肿瘤	10033128	Ovarian cancer	卵巢癌	2
10029104	Neoplasms benign, malignant and unspecified (incl cysts and polyps)	良性、恶性及性质不明的肿瘤（包括囊状和息肉状）	10033633	Pancreatic neoplasms malignant (excl islet cell and carcinoid)	胰腺恶性肿瘤（不包括胰岛细胞瘤和类癌瘤）	10017991	Gastrointestinal neoplasms malignant and unspecified	胃肠道恶性及性质不明的肿瘤	10033609	Pancreatic carcinoma	胰腺癌	2
10029104	Neoplasms benign, malignant and unspecified (incl cysts and polyps)	良性、恶性及性质不明的肿瘤（包括囊状和息肉状）	10014712	Endocrine neoplasms malignant and unspecified NEC	内分泌恶性及性质不明的肿瘤（不另分类）	10014713	Endocrine neoplasms malignant and unspecified	内分泌恶性及性质不明的肿瘤	10033791	Paraganglion neoplasm malignant	副神经节恶性肿瘤	2
10029104	Neoplasms benign, malignant and unspecified (incl cysts and polyps)	良性、恶性及性质不明的肿瘤（包括囊状和息肉状）	10067229	Paraneoplastic syndromes NEC	副肿瘤综合征（不另分类）	10068775	Neoplasm related morbidities	肿瘤相关类病患	10059420	Paraneoplastic syndrome	副肿瘤综合征	2
10029104	Neoplasms benign, malignant and unspecified (incl cysts and polyps)	良性、恶性及性质不明的肿瘤（包括囊状和息肉状）	10035055	Pineal neoplasms	各种脑松果体肿瘤	10029211	Nervous system neoplasms malignant and unspecified NEC	神经系统恶性及性质不明的肿瘤（不另分类）	10061537	Pineal parenchymal neoplasm malignant	恶性松果体实质肿瘤	2
10029104	Neoplasms benign, malignant and unspecified (incl cysts and polyps)	良性、恶性及性质不明的肿瘤（包括囊状和息肉状）	10014712	Endocrine neoplasms malignant and unspecified NEC	内分泌恶性及性质不明的肿瘤（不另分类）	10014713	Endocrine neoplasms malignant and unspecified	内分泌恶性及性质不明的肿瘤	10057316	Pituitary tumour recurrent	垂体肿瘤复发	2
10029104	Neoplasms benign, malignant and unspecified (incl cysts and polyps)	良性、恶性及性质不明的肿瘤（包括囊状和息肉状）	10036544	Precursor T-lymphoblastic lymphomas/leukaemias	各种前 T 淋巴细胞淋巴瘤/白血病	10025321	Lymphomas non-Hodgkin's T-cell	非霍奇金 T 细胞淋巴瘤类疾病	10036543	Precursor t-lymphoblastic lymphoma/leukaemia	前体 T 淋巴母细胞淋巴瘤／白血病	2
10029104	Neoplasms benign, malignant and unspecified (incl cysts and polyps)	良性、恶性及性质不明的肿瘤（包括囊状和息肉状）	10036908	Prostatic neoplasms malignant	各种恶性前列腺肿瘤	10038597	Reproductive neoplasms male malignant and unspecified	男性生殖系统恶性及性质不明的肿瘤	10060862	Prostate cancer	前列腺癌	2
10029104	Neoplasms benign, malignant and unspecified (incl cysts and polyps)	良性、恶性及性质不明的肿瘤（包括囊状和息肉状）	10039023	Rhabdomyosarcomas	各种横纹肌肉瘤	10072990	Soft tissue neoplasms malignant and unspecified	恶性与性质不明的软组织肿瘤	10039022	Rhabdomyosarcoma	横纹肌肉瘤	2
10029104	Neoplasms benign, malignant and unspecified (incl cysts and polyps)	良性、恶性及性质不明的肿瘤（包括囊状和息肉状）	10040901	Skin neoplasms malignant and unspecified (excl melanoma)	恶性和性质不明的皮肤肿瘤（不包括黑色素瘤）	10040900	Skin neoplasms malignant and unspecified	恶性和性质不明的皮肤肿瘤	10040808	Skin cancer	皮肤癌	2
10029104	Neoplasms benign, malignant and unspecified (incl cysts and polyps)	良性、恶性及性质不明的肿瘤（包括囊状和息肉状）	10029213	Nervous system neoplasms unspecified malignancy NEC	恶性不明确的神经系统肿瘤（不另分类）	10029211	Nervous system neoplasms malignant and unspecified NEC	神经系统恶性及性质不明的肿瘤（不另分类）	10062261	Spinal cord neoplasm	脊髓肿瘤	2
10029104	Neoplasms benign, malignant and unspecified (incl cysts and polyps)	良性、恶性及性质不明的肿瘤（包括囊状和息肉状）	10002235	Anaplastic large cell lymphomas T- and null-cell types	T 细胞和裸细胞细胞型间变性大细胞淋巴瘤	10025321	Lymphomas non-Hodgkin's T-cell	非霍奇金 T 细胞淋巴瘤类疾病	10042971	T-cell lymphoma	T 细胞淋巴瘤	2
10029104	Neoplasms benign, malignant and unspecified (incl cysts and polyps)	良性、恶性及性质不明的肿瘤（包括囊状和息肉状）	10030315	Oncologic complications and emergencies	肿瘤并发症和急症	10068775	Neoplasm related morbidities	肿瘤相关类病患	10045169	Tumour flare	燃瘤反应	2
10029104	Neoplasms benign, malignant and unspecified (incl cysts and polyps)	良性、恶性及性质不明的肿瘤（包括囊状和息肉状）	10029111	Neoplasms unspecified malignancy and site unspecified NEC	部位不确定的恶性不明确的肿瘤（不另分类）	10027655	Miscellaneous and site unspecified neoplasms malignant and unspecified	其他肿瘤、部位不明恶性肿瘤及性质不明肿瘤	10060925	Abdominal neoplasm	腹部肿瘤	1
10029104	Neoplasms benign, malignant and unspecified (incl cysts and polyps)	良性、恶性及性质不明的肿瘤（包括囊状和息肉状）	10033633	Pancreatic neoplasms malignant (excl islet cell and carcinoid)	胰腺恶性肿瘤（不包括胰岛细胞瘤和类癌瘤）	10017991	Gastrointestinal neoplasms malignant and unspecified	胃肠道恶性及性质不明的肿瘤	10073363	Acinar cell carcinoma of pancreas	胰腺腺胞细胞癌	1
10029104	Neoplasms benign, malignant and unspecified (incl cysts and polyps)	良性、恶性及性质不明的肿瘤（包括囊状和息肉状）	10035099	Hormone secreting pituitary neoplasms	激素分泌性垂体肿瘤	10014713	Endocrine neoplasms malignant and unspecified	内分泌恶性及性质不明的肿瘤	10000613	Acth-producing pituitary tumour	ACTH 垂体瘤	1
10029104	Neoplasms benign, malignant and unspecified (incl cysts and polyps)	良性、恶性及性质不明的肿瘤（包括囊状和息肉状）	10024290	Leukaemias acute lymphocytic	各种急性淋巴细胞白血病	10024324	Leukaemias	各类白血病	10000847	Acute lymphocytic leukaemia (in remission)	急性淋巴细胞性白血病（缓解期）	1
10029104	Neoplasms benign, malignant and unspecified (incl cysts and polyps)	良性、恶性及性质不明的肿瘤（包括囊状和息肉状）	10024291	Leukaemias acute myeloid	各种急性髓性白血病	10024324	Leukaemias	各类白血病	10000890	Acute myelomonocytic leukaemia	急性髓单核细胞白血病	1
10029104	Neoplasms benign, malignant and unspecified (incl cysts and polyps)	良性、恶性及性质不明的肿瘤（包括囊状和息肉状）	10010023	Colorectal neoplasms malignant	结直肠恶性肿瘤	10017991	Gastrointestinal neoplasms malignant and unspecified	胃肠道恶性及性质不明的肿瘤	10001167	Adenocarcinoma of colon	结肠腺癌	1
[truncated: 1,085 more rows]
