# Supplementary material for: Characteristics of adverse reactions of three anti-glioma drugs in WHO-VigiAccess
Source: Front Pharmacol. 2024 Oct 24;15:1485067. doi: 10.3389/fphar.2024.1485067 (PMC11540626; doi:10.3389/fphar.2024.1485067)
Supplement: Supplementary file 1 [file DataSheet1.ZIP › 胶质瘤/rate0.0005_num20_different_pt.csv]

	Avastin	Berubicin	Temozolomide
Blood and lymphatic system disorders		Erythropenia,Febrile bone marrow aplasia,Leukocytosis,Bicytopenia	Aplastic anaemia,Cytopenia,Immune thrombocytopenia,Bone marrow failure
Cardiac disorders	Bradycardia,Coronary artery disease,Angina pectoris	Cardiotoxicity,Left ventricular dysfunction,Cardiac flutter,Dilated cardiomyopathy,Cardiomyopathy,Cardiac dysfunction
Congenital, familial and genetic disorders			Hypermutation
Ear and labyrinth disorders	Tinnitus
Endocrine disorders		Hypothyroidism	Diabetes insipidus
Eye disorders	Eye pain,Periorbital oedema,Cataract,Eye swelling,Eyelid oedema,Diplopia	Lacrimation increased
Gastrointestinal disorders	Swollen tongue,Flatulence,Lip swelling,Pancreatitis acute	Aphthous ulcer,Mouth ulceration	Large intestine perforation,Rectal haemorrhage
General disorders and administration site conditions	Gait inability,Feeling abnormal,Unevaluable event,Drug interaction,Face oedema,Drug intolerance,Peripheral swelling	Extravasation,Injection site reaction,Administration site extravasation,Mucosal inflammation,Hyperpyrexia	Adverse event,Therapy non-responder,No adverse event,Disease recurrence,Treatment failure
Hepatobiliary disorders	Hepatic steatosis,Hepatitis cholestatic		Acute hepatic failure,Cholestasis,Hepatic cytolysis
Immune system disorders		Anaphylactic shock,Anaphylactic reaction
Infections and infestations	Covid-19	Cystitis,Abscess,Bronchitis	Staphylococcal infection,Herpes simplex encephalitis,Pneumocystis jirovecii infection,Candida infection,Meningitis,Pneumonia aspiration,Diverticulitis,Oral candidiasis,Wound infection,Pneumocystis jirovecii pneumonia,Aspergillus infection,Nasopharyngitis
Injury, poisoning and procedural complications	Product administration error,Intentional overdose,Muscle injury,Contraindicated product administered,Product prescribing error,Tendon rupture	Maternal exposure during pregnancy,Infusion related reaction	Product dispensing error,Product administered to patient of inappropriate age,Inappropriate schedule of product administration,Incorrect dose administered,Accidental overdose,Subdural haematoma,Radiation necrosis,Product use issue,Head injury
Investigations	Red blood cell sedimentation rate increased,Blood triglycerides increased,Blood creatine phosphokinase increased,Blood pressure increased,Weight increased,Heart rate increased,Blood cholesterol increased,International normalised ratio increased	Blood pressure decreased,Ejection fraction decreased	C-reactive protein increased,Red blood cell count decreased,Lymphocyte count decreased,Haematocrit decreased
Metabolism and nutrition disorders	Hyperlipidaemia,Diabetes mellitus,Hyperkalaemia,Hypercholesterolaemia,Gout,Hypoglycaemia	Appetite disorder	Hypocalcaemia,Hypoalbuminaemia,Hypophagia
Musculoskeletal and connective tissue disorders	Musculoskeletal stiffness,Rhabdomyolysis,Muscle atrophy,Myositis,Neck pain,Arthritis,Muscle spasms,Arthropathy,Joint swelling,Musculoskeletal pain,Muscle disorder,Tendonitis,Mobility decreased,Myopathy
Neoplasms benign, malignant and unspecified (incl cysts and polyps)		Breast cancer,Second primary malignancy,Acute leukaemia,Breast cancer metastatic,Myeloid leukaemia,Metastases to bone,Metastases to lymph nodes	Malignant melanoma,Neoplasm malignant,Tumour necrosis,Brain neoplasm malignant,Metastatic malignant melanoma,Glioblastoma,Astrocytoma malignant,Glioblastoma multiforme,Recurrent cancer,Brain neoplasm,Tumour pseudoprogression,Neoplasm,Metastases to central nervous system,Neoplasm recurrence
Nervous system disorders	Loss of consciousness,Movement disorder,Amnesia,Balance disorder,Disturbance in attention	Polyneuropathy,Taste disorder	Generalised tonic-clonic seizure,Epilepsy,Brain oedema,Aphasia,Speech disorder,Hydrocephalus,Hemiparesis,Cerebral haemorrhage
Pregnancy, puerperium and perinatal conditions
Product issues
Psychiatric disorders	Nervousness,Aggression,Suicidal ideation,Nightmare,Suicide attempt,Completed suicide,Irritability,Abnormal dreams,Sleep disorder,Libido decreased,Hallucination,Depressed mood	Restlessness	Disorientation,Mental status changes
Renal and urinary disorders	Azotaemia,Renal disorder,Pollakiuria,Nocturia,Chromaturia		Proteinuria,Urinary incontinence
Reproductive system and breast disorders	Gynaecomastia,Erectile dysfunction	Amenorrhoea
Respiratory, thoracic and mediastinal disorders	Dysphonia,Throat irritation		Hypoxia,Respiratory distress,Atelectasis,Acute respiratory distress syndrome,Lung disorder,Pulmonary thrombosis,Lung infiltration
Skin and subcutaneous tissue disorders	Eczema,Angioedema,Rash papular,Psoriasis,Rash macular,Photosensitivity reaction,Blister,Skin exfoliation	Nail discolouration,Skin necrosis,Skin hyperpigmentation	Petechiae,Toxic epidermal necrolysis,Drug eruption,Stevens-johnson syndrome,Drug reaction with eosinophilia and systemic symptoms
Social circumstances	Loss of personal independence in daily activities
Surgical and medical procedures			Therapy change,Surgery,Brain operation,Hospitalisation,Therapy cessation,Hospice care,Therapy interrupted
Vascular disorders	Vasculitis	Circulatory collapse,Thrombophlebitis,Phlebitis	Embolism
