# Supplementary material for: Characteristics of adverse reactions of three anti-glioma drugs in WHO-VigiAccess
Source: Front Pharmacol. 2024 Oct 24;15:1485067. doi: 10.3389/fphar.2024.1485067 (PMC11540626; doi:10.3389/fphar.2024.1485067)
Supplement: Supplementary file 1 [file DataSheet1.ZIP › 胶质瘤/rate0.0005_num20_same_pt.csv]

	Avastin	Berubicin	Temozolomide
Blood and lymphatic system disorders	Anaemia,Thrombocytopenia	Anaemia,Thrombocytopenia	Anaemia,Thrombocytopenia
Cardiac disorders	Atrial fibrillation,Tachycardia,Myocardial infarction,Arrhythmia	Atrial fibrillation,Tachycardia,Myocardial infarction,Arrhythmia	Atrial fibrillation,Tachycardia,Myocardial infarction,Arrhythmia
Congenital, familial and genetic disorders
Ear and labyrinth disorders	Vertigo	Vertigo	Vertigo
Endocrine disorders
Eye disorders
Gastrointestinal disorders	Dysphagia,Gastrointestinal haemorrhage,Abdominal discomfort,Constipation,Abdominal pain,Vomiting,Nausea,Dyspepsia,Abdominal distension,Abdominal pain upper,Diarrhoea,Gastrointestinal disorder	Dysphagia,Gastrointestinal haemorrhage,Abdominal discomfort,Constipation,Abdominal pain,Vomiting,Nausea,Dyspepsia,Abdominal distension,Abdominal pain upper,Diarrhoea,Gastrointestinal disorder	Dysphagia,Gastrointestinal haemorrhage,Abdominal discomfort,Constipation,Abdominal pain,Vomiting,Nausea,Dyspepsia,Abdominal distension,Abdominal pain upper,Diarrhoea,Gastrointestinal disorder
General disorders and administration site conditions	Drug ineffective,Pyrexia,Death,Pain,Malaise,Fatigue,Condition aggravated,Oedema peripheral,Asthenia,Oedema,Chest pain	Drug ineffective,Pyrexia,Death,Pain,Malaise,Fatigue,Condition aggravated,Oedema peripheral,Asthenia,Oedema,Chest pain	Drug ineffective,Pyrexia,Pain,Malaise,Death,Fatigue,Condition aggravated,Oedema peripheral,Asthenia,Oedema,Chest pain
Hepatobiliary disorders	Liver injury,Hepatic function abnormal	Liver injury,Hepatic function abnormal	Liver injury,Hepatic function abnormal
Immune system disorders	Hypersensitivity	Hypersensitivity	Hypersensitivity
Infections and infestations	Sepsis,Pneumonia,Urinary tract infection	Sepsis,Pneumonia,Urinary tract infection	Sepsis,Pneumonia,Urinary tract infection
Injury, poisoning and procedural complications	Toxicity to various agents,Off label use,Fall,Product use in unapproved indication	Toxicity to various agents,Off label use,Fall,Product use in unapproved indication	Toxicity to various agents,Off label use,Fall,Product use in unapproved indication
Investigations	Transaminases increased,Aspartate aminotransferase increased,Hepatic enzyme increased,Alanine aminotransferase increased,Weight decreased,Gamma-glutamyltransferase increased	Transaminases increased,Aspartate aminotransferase increased,Hepatic enzyme increased,Alanine aminotransferase increased,Weight decreased,Gamma-glutamyltransferase increased	Transaminases increased,Aspartate aminotransferase increased,Hepatic enzyme increased,Alanine aminotransferase increased,Weight decreased,Gamma-glutamyltransferase increased
Metabolism and nutrition disorders	Decreased appetite,Hypokalaemia,Dehydration,Hyponatraemia,Hyperglycaemia	Decreased appetite,Hypokalaemia,Dehydration,Hyponatraemia,Hyperglycaemia	Decreased appetite,Hypokalaemia,Dehydration,Hyponatraemia,Hyperglycaemia
Musculoskeletal and connective tissue disorders	Bone pain,Pain in extremity,Back pain,Arthralgia,Muscular weakness,Myalgia	Bone pain,Pain in extremity,Back pain,Arthralgia,Muscular weakness,Myalgia	Bone pain,Back pain,Pain in extremity,Arthralgia,Muscular weakness,Myalgia
Neoplasms benign, malignant and unspecified (incl cysts and polyps)
Nervous system disorders	Syncope,Hypoaesthesia,Headache,Dizziness,Neuropathy peripheral,Tremor	Syncope,Hypoaesthesia,Headache,Dizziness,Neuropathy peripheral,Tremor	Syncope,Hypoaesthesia,Headache,Dizziness,Neuropathy peripheral,Tremor
Pregnancy, puerperium and perinatal conditions
Product issues
Psychiatric disorders	Insomnia,Anxiety,Depression,Confusional state	Insomnia,Anxiety,Depression,Confusional state	Anxiety,Depression,Insomnia,Confusional state
Renal and urinary disorders	Renal failure,Acute kidney injury	Renal failure,Acute kidney injury	Renal failure,Acute kidney injury
Reproductive system and breast disorders
Respiratory, thoracic and mediastinal disorders	Dyspnoea,Respiratory failure,Interstitial lung disease,Cough	Dyspnoea,Respiratory failure,Interstitial lung disease,Cough	Dyspnoea,Respiratory failure,Interstitial lung disease,Cough
Skin and subcutaneous tissue disorders	Erythema,Rash,Pruritus,Alopecia,Urticaria,Rash erythematous	Erythema,Rash,Pruritus,Alopecia,Urticaria,Rash erythematous	Erythema,Alopecia,Pruritus,Rash,Urticaria,Rash erythematous
Social circumstances
Surgical and medical procedures
Vascular disorders	Hypertension,Hypotension	Hypertension,Hypotension	Hypertension,Hypotension
